# Supplementary material for: Transgelin gene is frequently downregulated by promoter DNA hypermethylation in breast cancer
Source: Clin Epigenetics. 2015 Sep 28;7:104. doi: 10.1186/s13148-015-0138-5 (PMC4587865; doi:10.1186/s13148-015-0138-5)
Supplement: Additional file 1: — Expression changes upon AZA treatments. Probe IDs, gene names, and fold change ratios of the genes altered upon AZA treatment in each cell line at 1.5 fold and P < 0.05 have been listed. (XLSX 2886 kb) [file 13148_2015_138_MOESM1_ESM.xlsx]

## Sheet: 231 UP
	Probe set	Gene symbol	Parametric p-value	FDR	AZA Av.	AZA CTRL Av.	Fold-change (AZA/ AZA CTRL)
1	206588_at	DAZL	< 1e-07	< 1e-07	1910.99	15.7308	121.481
2	1569582_at	LOC201651	< 1e-07	< 1e-07	1860.16	20.6369	90.1375
3	204614_at	SERPINB2	< 1e-07	< 1e-07	9782.65	113.872	85.9095
4	204475_at	MMP1	< 1e-07	< 1e-07	19926.8	350.535	56.8468
5	205476_at	CCL20	< 1e-07	< 1e-07	1227.87	19.8761	61.7761
6	238825_at	ACRC	< 1e-07	< 1e-07	2123.43	49.8477	42.5984
7	1556395_at	NA	< 1e-07	< 1e-07	417.378	11.1892	37.3019
8	205828_at	MMP3	< 1e-07	< 1e-07	364.158	14.4415	25.2162
9	1557636_a_at	C7orf57	< 1e-07	< 1e-07	215.254	7.79947	27.5985
10	205523_at	HAPLN1	< 1e-07	< 1e-07	391.018	13.8459	28.2408
11	232027_at	SYNE1	< 1e-07	< 1e-07	1209.01	32.9118	36.7348
12	224650_at	MAL2	< 1e-07	< 1e-07	1508.55	55.4676	27.197
13	220620_at	CRCT1	< 1e-07	< 1e-07	876.338	33.0409	26.5228
14	201744_s_at	LUM	< 1e-07	< 1e-07	367.252	14.6646	25.0434
15	209318_x_at	PLAGL1	< 1e-07	< 1e-07	498.329	10.9154	45.6539
16	227705_at	TCEAL7	< 1e-07	< 1e-07	171.578	9.8274	17.4592
17	218469_at	GREM1	< 1e-07	< 1e-07	319.291	10.3587	30.8233
18	1554997_a_at	PTGS2	< 1e-07	< 1e-07	1074.91	32.6002	32.9726
19	204748_at	PTGS2	< 1e-07	< 1e-07	2812.88	97.6906	28.7938
20	224380_s_at	TAF7L	< 1e-07	< 1e-07	275.266	21.8391	12.6043
21	210675_s_at	PTPRR	< 1e-07	< 1e-07	245.584	18.7883	13.0711
22	205576_at	SERPIND1	< 1e-07	< 1e-07	547.029	33.9698	16.1034
23	210299_s_at	FHL1	< 1e-07	< 1e-07	892.071	77.7676	11.471
24	1562484_at	FLJ35848	< 1e-07	< 1e-07	169.601	12.8561	13.1922
25	229800_at	DCLK1	< 1e-07	< 1e-07	2541.32	223.491	11.371
26	223869_at	SOST	< 1e-07	< 1e-07	256.548	23.2378	11.0401
27	214702_at	FN1	< 1e-07	< 1e-07	329.208	24.28	13.5588
28	239250_at	ZNF542	< 1e-07	< 1e-07	495.444	26.4976	18.6977
29	39248_at	AQP3	< 1e-07	< 1e-07	2025.73	202.271	10.015
30	1553177_at	SH2D1B	< 1e-07	< 1e-07	563.079	52.9952	10.6251
31	201540_at	FHL1	< 1e-07	< 1e-07	3875.19	365.803	10.5936
32	210004_at	OLR1	< 1e-07	< 1e-07	246.907	17.4923	14.1152
33	229070_at	C6orf105	< 1e-07	< 1e-07	614.61	61.2674	10.0316
34	218468_s_at	GREM1	< 1e-07	< 1e-07	188.813	12.3284	15.3153
35	1555673_at	NA	< 1e-07	< 1e-07	4265.16	361.333	11.804
37	222774_s_at	NETO2	< 1e-07	< 1e-07	232.927	15.7553	14.7841
38	204619_s_at	VCAN	< 1e-07	< 1e-07	359.373	38.8185	9.25778
39	232692_at	TDRD6	< 1e-07	< 1e-07	302.126	31.6411	9.54851
40	220468_at	ARL14	< 1e-07	< 1e-07	278.604	15.9671	17.4486
41	206224_at	CST1	< 1e-07	< 1e-07	2351.7	248.666	9.45725
42	209742_s_at	MYL2	< 1e-07	< 1e-07	419.199	30.448	13.7677
44	232035_at	HIST1H4B	< 1e-07	< 1e-07	1398.35	158.027	8.84881
45	222043_at	CLU	< 1e-07	< 1e-07	211.093	23.5739	8.95451
46	202643_s_at	TNFAIP3	< 1e-07	< 1e-07	786.509	81.9692	9.59518
47	206218_at	MAGEB2	< 1e-07	< 1e-07	268.425	28.8009	9.32001
48	218332_at	BEX1	< 1e-07	< 1e-07	1687.09	85.228	19.795
49	213992_at	COL4A6	< 1e-07	< 1e-07	444.057	49.8539	8.90716
50	211122_s_at	CXCL11	< 1e-07	< 1e-07	198.653	14.0522	14.1368
51	206569_at	IL24	< 1e-07	< 1e-07	2156.27	153.776	14.0222
52	208791_at	CLU	< 1e-07	< 1e-07	1790.32	161.933	11.0559
53	211796_s_at	NA	< 1e-07	< 1e-07	547.958	66.3235	8.26189
54	1552906_at	FMR1NB	< 1e-07	< 1e-07	93.6191	9.75639	9.59568
55	208792_s_at	CLU	< 1e-07	< 1e-07	1821.35	173.52	10.4965
56	239043_at	ZNF404	< 1e-07	< 1e-07	275.768	30.6744	8.99018
57	226905_at	FAM101B	< 1e-07	< 1e-07	192.038	14.9404	12.8536
59	210298_x_at	FHL1	< 1e-07	< 1e-07	1135.62	136.539	8.31712
60	202890_at	MAP7	< 1e-07	< 1e-07	203.178	15.9955	12.7022
61	215646_s_at	VCAN	< 1e-07	< 1e-07	645.596	77.6579	8.31333
62	203889_at	SCG5	< 1e-07	< 1e-07	474.587	54.2045	8.7555
63	204802_at	RRAD	< 1e-07	< 1e-07	523.921	59.2144	8.84787
64	203305_at	F13A1	< 1e-07	< 1e-07	695.37	88.7674	7.83361
65	229797_at	MCOLN3	< 1e-07	< 1e-07	755.518	86.3504	8.74945
66	221577_x_at	GDF15	< 1e-07	< 1e-07	870.647	112.13	7.76462
67	206084_at	PTPRR	< 1e-07	< 1e-07	186.969	18.549	10.0797
68	206969_at	KRT34	< 1e-07	< 1e-07	746.478	66.1104	11.2914
69	37512_at	HSD17B6	< 1e-07	< 1e-07	540.25	55.7503	9.69053
70	219410_at	TMEM45A	< 1e-07	< 1e-07	2196.56	274.91	7.9901
71	206239_s_at	SPINK1	< 1e-07	< 1e-07	201.57	24.7152	8.15572
72	227236_at	TSPAN2	< 1e-07	< 1e-07	360.694	46.5028	7.7564
73	209047_at	AQP1	< 1e-07	< 1e-07	592.488	70.274	8.4311
74	202388_at	RGS2	< 1e-07	< 1e-07	2569.04	352.431	7.28949
75	204803_s_at	RRAD	< 1e-07	< 1e-07	1135.43	149.596	7.59
76	220004_at	DDX43	< 1e-07	< 1e-07	155.173	12.1667	12.7539
77	217979_at	TSPAN13	< 1e-07	< 1e-07	2446.51	352.961	6.93138
78	205700_at	HSD17B6	< 1e-07	< 1e-07	673.345	91.0245	7.39741
79	209173_at	AGR2	< 1e-07	< 1e-07	1194.05	120.49	9.90992
80	224588_at	XIST	< 1e-07	< 1e-07	408.224	56.9554	7.16744
81	227801_at	TRIM59	< 1e-07	< 1e-07	353.063	53.8911	6.5514
82	208180_s_at	NA	< 1e-07	< 1e-07	1131.88	144.83	7.81528
83	215440_s_at	BEX4	< 1e-07	< 1e-07	126.217	12.4302	10.1541
84	200665_s_at	SPARC	< 1e-07	< 1e-07	696.967	54.4073	12.8102
85	230233_at	NA	< 1e-07	< 1e-07	169.974	26.8033	6.34154
86	202644_s_at	TNFAIP3	< 1e-07	< 1e-07	1090.54	151.555	7.19568
87	237411_at	ADAMTS6	< 1e-07	< 1e-07	1618.78	210.692	7.68315
88	221731_x_at	VCAN	< 1e-07	< 1e-07	992.209	136.243	7.28265
89	214456_x_at	NA	< 1e-07	< 1e-07	1643.49	246.664	6.66284
91	206518_s_at	RGS9	< 1e-07	< 1e-07	267.213	43.7259	6.11108
92	220325_at	TAF7L	< 1e-07	< 1e-07	219.612	31.2478	7.02808
94	203477_at	COL15A1	< 1e-07	< 1e-07	416.862	48.4979	8.59547
95	220957_at	CTAGE1	< 1e-07	< 1e-07	221.991	20.0399	11.0774
96	203184_at	FBN2	< 1e-07	< 1e-07	207.576	23.2353	8.93364
97	225841_at	C1orf59	< 1e-07	< 1e-07	462.221	71.4381	6.47023
98	1553176_at	SH2D1B	< 1e-07	< 1e-07	165.422	27.4975	6.0159
99	204154_at	CDO1	< 1e-07	< 1e-07	145.119	25.5085	5.68904
100	235121_at	ZNF542	< 1e-07	< 1e-07	671.223	54.282	12.3655
101	204116_at	IL2RG	< 1e-07	< 1e-07	975.32	110.585	8.81966
103	228293_at	DEPDC7	< 1e-07	< 1e-07	317.578	55.0155	5.77251
105	230204_at	HAPLN1	< 1e-07	< 1e-07	169.055	22.3693	7.55747
107	205513_at	TCN1	< 1e-07	< 1e-07	472.935	81.5873	5.79667
108	223883_s_at	STK31	< 1e-07	< 1e-07	223.705	34.0687	6.56629
109	206857_s_at	FKBP1B	< 1e-07	< 1e-07	329.925	52.5214	6.28172
110	206552_s_at	TAC1	< 1e-07	< 1e-07	140.231	9.20747	15.2301
111	221667_s_at	HSPB8	< 1e-07	< 1e-07	587.906	104.758	5.61204
112	209278_s_at	TFPI2	< 1e-07	< 1e-07	11615.8	1696.45	6.8471
113	231688_at	MMP8	< 1e-07	< 1e-07	205.346	14.3537	14.3061
114	202859_x_at	IL8	< 1e-07	< 1e-07	5156.83	586.131	8.79808
115	204114_at	NID2	< 1e-07	< 1e-07	236.787	39.6564	5.97097
116	201061_s_at	STOM	< 1e-07	< 1e-07	923.556	164.103	5.62791
117	232760_at	TEX15	< 1e-07	< 1e-07	44.6671	8.24841	5.41524
118	215506_s_at	DIRAS3	< 1e-07	< 1e-07	134.852	21.8025	6.18514
119	207329_at	MMP8	< 1e-07	< 1e-07	279.05	47.7191	5.84776
121	219263_at	RNF128	< 1e-07	< 1e-07	374.337	69.2535	5.40531
123	204620_s_at	VCAN	< 1e-07	< 1e-07	1229.82	201.285	6.10986
124	238623_at	NA	< 1e-07	< 1e-07	694.229	106.83	6.49842
125	214505_s_at	FHL1	< 1e-07	< 1e-07	1134.54	184.828	6.13839
126	236193_at	HIST1H2BC	< 1e-07	< 1e-07	737.903	125.296	5.88929
127	210511_s_at	INHBA	< 1e-07	< 1e-07	949.125	143.417	6.61791
128	210495_x_at	FN1	< 1e-07	< 1e-07	12807	2260.28	5.66612
129	206118_at	STAT4	< 1e-07	< 1e-07	600.475	100.43	5.97905
130	226051_at	SELM	< 1e-07	< 1e-07	1513.74	264.821	5.71611
131	1562209_at	DCAF4L1	< 1e-07	< 1e-07	104.997	17.9757	5.84105
132	205801_s_at	RASGRP3	< 1e-07	< 1e-07	280.038	44.6745	6.26841
133	212464_s_at	FN1	< 1e-07	< 1e-07	11370.7	1995.61	5.69786
134	218888_s_at	NETO2	< 1e-07	< 1e-07	548.828	47.874	11.464
135	1552701_a_at	CARD16	< 1e-07	< 1e-07	636.396	124.895	5.09544
136	230012_at	C17orf44	< 1e-07	< 1e-07	716.926	140.324	5.10909
137	1558486_at	ZNF493	< 1e-07	< 1e-07	1249.46	235.317	5.30967
138	209875_s_at	SPP1	< 1e-07	< 1e-07	157.592	21.9695	7.17322
139	214455_at	HIST1H2BC	< 1e-07	< 1e-07	502.224	87.8903	5.71421
140	241412_at	BTC	< 1e-07	< 1e-07	128.093	24.2902	5.27343
141	238222_at	GKN2	< 1e-07	< 1e-07	386.151	70.7351	5.45912
143	214701_s_at	FN1	< 1e-07	< 1e-07	1582.38	266.602	5.93537
144	209277_at	TFPI2	< 1e-07	< 1e-07	5924.64	802.106	7.38635
145	214502_at	HIST1H2BJ	< 1e-07	< 1e-07	202.873	40.5653	5.00113
147	234994_at	TMEM200A	< 1e-07	< 1e-07	86.478	12.351	7.00171
148	223784_at	TMEM27	< 1e-07	< 1e-07	302.872	49.8926	6.07048
149	206994_at	CST4	< 1e-07	< 1e-07	6340.38	720.324	8.80212
150	229475_at	MAEL	< 1e-07	< 1e-07	757.83	82.0421	9.23709
151	205969_at	AADAC	< 1e-07	< 1e-07	202.386	38.4063	5.26962
152	216442_x_at	FN1	< 1e-07	< 1e-07	12862.2	2345.83	5.48301
153	221728_x_at	XIST	< 1e-07	< 1e-07	156.666	30.9792	5.05713
154	231292_at	EID3	< 1e-07	< 1e-07	119.228	17.2083	6.92851
155	201539_s_at	FHL1	< 1e-07	< 1e-07	745.313	119.841	6.21917
156	208394_x_at	ESM1	< 1e-07	< 1e-07	82.0349	15.9572	5.14092
157	211538_s_at	HSPA2	< 1e-07	< 1e-07	595.964	40.8338	14.5949
159	1557049_at	LOC149478	< 1e-07	< 1e-07	442.466	88.9885	4.97217
161	205239_at	AREG	< 1e-07	< 1e-07	6416.9	1276.89	5.0254
163	223800_s_at	LIMS3	< 1e-07	< 1e-07	229.088	32.1936	7.11594
164	209291_at	ID4	< 1e-07	< 1e-07	1931.8	363.219	5.31856
165	205844_at	VNN1	< 1e-07	< 1e-07	95.4095	17.9216	5.32372
166	225681_at	CTHRC1	< 1e-07	< 1e-07	588.767	104.132	5.65403
167	204712_at	WIF1	< 1e-07	< 1e-07	133.208	18.4412	7.22341
168	1559651_at	CSNK1A1P	< 1e-07	< 1e-07	88.0616	14.0947	6.24785
169	211571_s_at	VCAN	< 1e-07	< 1e-07	513.077	95.9745	5.34597
170	208555_x_at	CST2	< 1e-07	< 1e-07	1733.55	269.872	6.42362
171	201387_s_at	UCHL1	< 1e-07	< 1e-07	864.066	83.5445	10.3426
172	221371_at	TNFSF18	< 1e-07	< 1e-07	595.027	98.8973	6.01661
174	206110_at	HIST1H3H	< 1e-07	< 1e-07	526.298	111.631	4.71461
175	211719_x_at	FN1	< 1e-07	< 1e-07	14126.2	2503.76	5.64199
176	221011_s_at	LBH	< 1e-07	< 1e-07	821.128	164.222	5.00012
177	231240_at	DIO2	< 1e-07	< 1e-07	790.24	148.544	5.31991
178	208607_s_at	NA	< 1e-07	< 1e-07	557.165	102.224	5.45042
179	223484_at	C15orf48	< 1e-07	< 1e-07	2733.76	607.553	4.49962
180	206633_at	CHRNA1	< 1e-07	< 1e-07	276.662	41.1426	6.72446
181	1552972_at	NA	< 1e-07	< 1e-07	74.3645	9.94255	7.47941
182	205767_at	EREG	< 1e-07	< 1e-07	1089.09	157.659	6.9079
183	231618_s_at	SUNC1	< 1e-07	< 1e-07	250.986	23.2951	10.7742
185	1552487_a_at	BNC1	< 1e-07	< 1e-07	84.9344	16.3706	5.18823
187	214183_s_at	TKTL1	< 1e-07	< 1e-07	262.189	54.6735	4.79553
188	235230_at	PLCXD2	< 1e-07	< 1e-07	555.711	124.752	4.45454
189	1568765_at	SERPINE1	< 1e-07	< 1e-07	375.256	62.9963	5.95679
190	220230_s_at	CYB5R2	< 1e-07	< 1e-07	456.837	94.1085	4.85437
191	201565_s_at	ID2	< 1e-07	< 1e-07	513.195	47.193	10.8744
194	223551_at	PKIB	< 1e-07	< 1e-07	417.442	83.5882	4.99402
196	223861_at	HORMAD1	< 1e-07	< 1e-07	122.398	11.8462	10.3323
197	240304_s_at	TMC5	< 1e-07	< 1e-07	431.114	58.883	7.32154
198	205440_s_at	NPY1R	< 1e-07	< 1e-07	110.793	21.9574	5.04583
199	210163_at	CXCL11	< 1e-07	< 1e-07	99.9201	12.7876	7.8138
200	210538_s_at	BIRC3	< 1e-07	< 1e-07	918.124	113.848	8.06446
201	206683_at	ZNF165	< 1e-07	< 1e-07	229.269	47.2708	4.85013
202	226926_at	DMKN	< 1e-07	< 1e-07	250.854	56.5102	4.43909
203	235267_at	NA	< 1e-07	< 1e-07	84.4363	15.759	5.35796
204	243818_at	SFTA1P	< 1e-07	< 1e-07	1658.35	313.193	5.29498
206	204977_at	DDX10	< 1e-07	< 1e-07	9625.05	2189.29	4.39641
207	207156_at	HIST1H2AG	< 1e-07	< 1e-07	665.535	93.0533	7.1522
208	209301_at	CA2	< 1e-07	< 1e-07	187.485	33.9239	5.52662
211	221139_s_at	CSAD	< 1e-07	< 1e-07	258.166	49.3094	5.23562
212	202638_s_at	ICAM1	< 1e-07	< 1e-07	648.744	146.255	4.43569
213	209198_s_at	SYT11	< 1e-07	< 1e-07	153.957	31.8653	4.83149
214	219928_s_at	CABYR	< 1e-07	< 1e-07	371.345	53.9895	6.87809
216	206595_at	CST6	< 1e-07	< 1e-07	449.473	82.6643	5.43733
217	205975_s_at	HOXD1	< 1e-07	< 1e-07	792.49	187.526	4.22603
218	224917_at	NA	< 1e-07	< 1e-07	4580.4	646.531	7.08457
219	201422_at	IFI30	< 1e-07	< 1e-07	4221.18	998.134	4.22908
221	204083_s_at	TPM2	< 1e-07	< 1e-07	556.498	110.17	5.05127
222	223687_s_at	LY6K	< 1e-07	< 1e-07	880.206	208.889	4.21375
224	202957_at	HCLS1	< 1e-07	< 1e-07	128.625	29.6529	4.3377
227	208190_s_at	LSR	< 1e-07	< 1e-07	1618.25	386.709	4.18469
228	220979_s_at	ST6GALNAC5	< 1e-07	< 1e-07	897.984	168.975	5.31429
230	205399_at	DCLK1	< 1e-07	< 1e-07	788.482	106.827	7.38093
231	202149_at	NEDD9	< 1e-07	< 1e-07	497.936	113.977	4.36874
232	226657_at	C17orf103	< 1e-07	< 1e-07	699.57	153.098	4.56943
236	242162_at	WDR69	< 1e-07	< 1e-07	213.921	49.8481	4.29145
237	202241_at	TRIB1	< 1e-07	< 1e-07	2531.16	580.898	4.35732
238	236175_at	TRIM55	< 1e-07	< 1e-07	72.847	10.506	6.93385
239	1558199_at	FN1	< 1e-07	< 1e-07	147.629	36.5195	4.04248
241	204224_s_at	GCH1	< 1e-07	< 1e-07	2683.91	641.656	4.18279
242	201015_s_at	JUP	< 1e-07	< 1e-07	688.334	155.963	4.41343
243	208869_s_at	GABARAPL1	< 1e-07	< 1e-07	482.381	118.545	4.06917
244	208650_s_at	CD24	< 1e-07	< 1e-07	378.697	88.4659	4.2807
245	211126_s_at	CSRP2	< 1e-07	< 1e-07	3080.28	759.111	4.05774
246	211506_s_at	IL8	< 1e-07	< 1e-07	2843.24	324.119	8.77219
247	204470_at	CXCL1	< 1e-07	< 1e-07	870.49	135.733	6.41326
248	203420_at	FAM8A1	< 1e-07	< 1e-07	1905.74	443.822	4.29392
249	205352_at	SERPINI1	< 1e-07	< 1e-07	660.336	164.937	4.00357
250	233011_at	ANXA1	< 1e-07	< 1e-07	463.501	55.6885	8.32309
251	207030_s_at	CSRP2	< 1e-07	< 1e-07	5058.74	1177.52	4.29608
253	204948_s_at	FST	< 1e-07	< 1e-07	8586.83	2090.47	4.10762
254	237974_at	ABHD12B	< 1e-07	< 1e-07	63.0207	14.0377	4.48939
255	230323_s_at	TMEM45B	< 1e-07	< 1e-07	99.878	22.4512	4.44867
257	210372_s_at	TPD52L1	< 1e-07	< 1e-07	227.809	57.9728	3.92958
258	230804_at	NKAPL	< 1e-07	< 1e-07	34.3325	7.6444	4.4912
259	230795_at	NA	< 1e-07	< 1e-07	3286.27	679.457	4.83662
260	205569_at	LAMP3	< 1e-07	< 1e-07	299.845	35.3454	8.48327
261	226756_at	NA	< 1e-07	< 1e-07	720.51	135.055	5.33492
262	1561969_at	ZPLD1	< 1e-07	< 1e-07	70.1697	17.8457	3.93202
263	1560527_at	NF-E4	< 1e-07	< 1e-07	245.219	53.5817	4.57655
264	205174_s_at	QPCT	< 1e-07	< 1e-07	313.335	53.0004	5.91194
265	243804_at	MTMR7	< 1e-07	< 1e-07	125.707	30.0034	4.18975
266	221185_s_at	IQCG	< 1e-07	< 1e-07	512.354	119.516	4.28689
268	205923_at	RELN	< 1e-07	< 1e-07	474.928	106.114	4.47563
271	228335_at	CLDN11	< 1e-07	< 1e-07	96.7319	13.6162	7.10419
272	227099_s_at	LOC387763	< 1e-07	< 1e-07	472.151	115.029	4.10463
273	1553285_s_at	RAD9B	< 1e-07	< 1e-07	70.7641	18.1775	3.89296
274	220217_x_at	SPANXC	< 1e-07	< 1e-07	10422.5	2604.48	4.00177
275	213353_at	ABCA5	< 1e-07	< 1e-07	429.812	110.309	3.89643
278	211071_s_at	MLLT11	< 1e-07	< 1e-07	1671.18	430.236	3.88434
279	213988_s_at	SAT1	< 1e-07	< 1e-07	3420.99	841.811	4.06384
280	215719_x_at	FAS	< 1e-07	< 1e-07	409.95	106.412	3.85248
281	224279_s_at	CABYR	< 1e-07	< 1e-07	412.099	103.132	3.99585
282	204664_at	ALPP	< 1e-07	< 1e-07	395.299	101.277	3.90315
283	231697_s_at	TMEM49	< 1e-07	< 1e-07	188.392	36.1841	5.20648
284	204455_at	DST	< 1e-07	< 1e-07	530.455	136.329	3.89099
285	203440_at	CDH2	< 1e-07	< 1e-07	254.098	64.0253	3.96871
286	209911_x_at	HIST1H2BD	< 1e-07	< 1e-07	4282.62	1036.82	4.13053
287	227174_at	WDR72	< 1e-07	< 1e-07	631.83	150.659	4.19378
288	1566901_at	TGIF1	< 1e-07	< 1e-07	236.267	52.9663	4.46072
289	202284_s_at	CDKN1A	< 1e-07	< 1e-07	3972.62	878.439	4.52237
290	217551_at	LOC441453	< 1e-07	< 1e-07	248.076	63.2795	3.92032
291	44783_s_at	HEY1	< 1e-07	< 1e-07	675.479	173.415	3.89515
292	230778_at	NA	< 1e-07	< 1e-07	336.864	40.9009	8.23608
293	223710_at	CCL26	< 1e-07	< 1e-07	250.253	65.7217	3.80777
294	219936_s_at	GPR87	< 1e-07	< 1e-07	131.092	28.6728	4.572
295	238096_at	LOC284023	< 1e-07	< 1e-07	865.92	206.322	4.19694
297	206504_at	CYP24A1	< 1e-07	< 1e-07	456.016	79.3769	5.74494
298	227671_at	XIST	< 1e-07	< 1e-07	362.492	28.3551	12.784
299	206191_at	ENTPD3	< 1e-07	< 1e-07	644.878	142.308	4.53155
300	202219_at	SLC6A8	< 1e-07	< 1e-07	457.823	98.7723	4.63514
301	227140_at	NA	< 1e-07	< 1e-07	815.374	142.326	5.72892
302	1553599_a_at	SYCP3	< 1e-07	< 1e-07	68.9532	12.6902	5.43358
303	208436_s_at	IRF7	< 1e-07	< 1e-07	1493.96	393.988	3.79189
305	224707_at	C5orf32	< 1e-07	< 1e-07	2167.29	480.174	4.51356
306	202833_s_at	SERPINA1	< 1e-07	< 1e-07	165.897	38.048	4.3602
307	219403_s_at	HPSE	< 1e-07	< 1e-07	1124.44	280.594	4.00736
308	1553293_at	MRGPRX3	1e-07	1.25e-05	80.9107	18.4818	4.37787
309	204872_at	TLE4	1e-07	1.25e-05	171.032	37.7466	4.53105
310	219557_s_at	NRIP3	1e-07	1.25e-05	370.085	71.0064	5.21199
311	1557060_at	NA	1e-07	1.25e-05	242.505	47.1029	5.14841
312	211458_s_at	NA	1e-07	1.25e-05	1174.75	267.692	4.38843
313	207090_x_at	ZFP30	1e-07	1.25e-05	1085.09	182.399	5.94902
314	201060_x_at	STOM	1e-07	1.25e-05	1025.8	174.102	5.89191
315	206884_s_at	SCEL	1e-07	1.25e-05	68.068	17.2262	3.95142
317	1552365_at	SCIN	1e-07	1.25e-05	248.317	24.4646	10.15
318	219257_s_at	SPHK1	1e-07	1.25e-05	1278.67	273.423	4.67653
319	202708_s_at	HIST2H2BE	1e-07	1.25e-05	338.974	70.2181	4.82745
320	227550_at	GFRA1	1e-07	1.25e-05	389.516	96.3457	4.0429
322	219983_at	HRASLS	1e-07	1.25e-05	756.77	175.272	4.31769
323	1569157_s_at	ZNF846	1e-07	1.25e-05	89.2724	22.8542	3.90617
324	219529_at	CLIC3	1e-07	1.25e-05	930.776	223.751	4.15987
325	243871_at	LOC100130476	1e-07	1.25e-05	82.1336	13.66	6.0127
326	1552703_s_at	NA	1e-07	1.25e-05	675.03	136.956	4.92883
327	214414_x_at	NA	1e-07	1.25e-05	353.657	75.0108	4.71475
328	239982_at	NA	1e-07	1.25e-05	249.54	59.9571	4.16198
334	215813_s_at	PTGS1	1e-07	1.25e-05	373.276	98.0973	3.80517
335	201117_s_at	CPE	1e-07	1.25e-05	1417.13	288.343	4.91474
336	1560007_at	LOC645984	1e-07	1.25e-05	137.328	28.1056	4.88616
337	202409_at	NA	1e-07	1.25e-05	342.223	86.9597	3.93542
339	210915_x_at	NA	1e-07	1.25e-05	291.091	78.6152	3.70274
340	204891_s_at	LCK	1e-07	1.25e-05	333.623	61.1121	5.45919
342	225283_at	ARRDC4	1e-07	1.25e-05	370.032	102.073	3.62516
343	204818_at	HSD17B2	1e-07	1.25e-05	519.815	138.222	3.76074
344	210074_at	CTSL2	1e-07	1.25e-05	1011.07	281.675	3.58948
349	235818_at	VSTM1	1e-07	1.25e-05	89.5245	25.0854	3.56879
350	225667_s_at	FAM84A	1e-07	1.25e-05	209.8	58.7543	3.57081
351	1552546_a_at	LETM2	1e-07	1.25e-05	1252.27	270.049	4.6372
353	206549_at	INSL4	1e-07	1.25e-05	285.275	49.8346	5.72443
354	210809_s_at	POSTN	1e-07	1.25e-05	199.726	34.8804	5.72604
355	224032_x_at	NA	1e-07	1.25e-05	6654.79	1448.15	4.59536
356	207345_at	FST	1e-07	1.25e-05	1227.45	330.215	3.71714
357	214974_x_at	CXCL5	1e-07	1.25e-05	43.9408	12.0131	3.65774
359	227410_at	FAM43A	1e-07	1.25e-05	678.144	184.966	3.66631
360	237552_at	NA	1e-07	1.25e-05	631.462	92.4894	6.8274
361	228221_at	SLC44A3	1e-07	1.25e-05	131.725	25.0376	5.26108
362	226847_at	FST	1e-07	1.25e-05	6924.76	1648.88	4.19967
363	220484_at	MCOLN3	1e-07	1.25e-05	301.044	82.7828	3.63655
364	223340_at	ATL1	1e-07	1.25e-05	482.228	139.14	3.46578
365	226876_at	FAM101B	1e-07	1.25e-05	359.472	82.8204	4.34038
366	202575_at	CRABP2	1e-07	1.25e-05	1111.7	253.611	4.38348
367	230799_at	NA	1e-07	1.25e-05	297.01	85.4765	3.47475
368	207463_x_at	PRSS3	1e-07	1.25e-05	700.647	201.002	3.48578
369	219228_at	ZNF331	1e-07	1.25e-05	1142.35	328.957	3.47265
370	219888_at	SPAG4	1e-07	1.25e-05	629.24	172.953	3.63822
371	227401_at	IL17D	1e-07	1.25e-05	313.784	89.6954	3.49833
373	227399_at	VGLL3	1e-07	1.25e-05	1122.42	283.049	3.96548
376	203699_s_at	DIO2	1e-07	1.25e-05	451.801	79.7626	5.66432
378	211756_at	PTHLH	1e-07	1.25e-05	58.3918	14.7005	3.9721
380	241703_at	RUNDC3B	1e-07	1.25e-05	182.005	50.9814	3.57002
381	210592_s_at	SAT1	1e-07	1.25e-05	5421.36	1480.67	3.66142
382	201009_s_at	TXNIP	1e-07	1.25e-05	4993.46	1219.52	4.09461
383	221037_s_at	SLC25A31	1e-07	1.25e-05	34.9725	9.19668	3.80273
384	266_s_at	CD24	1e-07	1.25e-05	376.189	92.0836	4.0853
385	205899_at	CCNA1	1e-07	1.25e-05	362.407	94.92	3.81803
386	201141_at	GPNMB	1e-07	1.25e-05	94.8847	27.7252	3.42233
389	229700_at	ZNF738	1e-07	1.25e-05	553.064	162.982	3.3934
391	216379_x_at	CD24	1e-07	1.25e-05	1042.38	303.331	3.43644
392	206122_at	SOX15	1e-07	1.25e-05	590.988	159.039	3.71599
394	205696_s_at	GFRA1	1e-07	1.25e-05	151.943	28.1681	5.39414
395	230748_at	SLC16A6	1e-07	1.25e-05	103.011	24.6411	4.18045
396	206648_at	ZNF571	1e-07	1.25e-05	392.064	74.9416	5.2316
397	218976_at	DNAJC12	1e-07	1.25e-05	83.8413	19.5012	4.2993
399	1552562_at	ZNF570	1e-07	1.25e-05	339.252	82.6974	4.10233
402	201010_s_at	TXNIP	1e-07	1.25e-05	6180.94	1811.97	3.41116
403	207542_s_at	AQP1	1e-07	1.25e-05	247.27	45.6463	5.41709
405	202236_s_at	SLC16A1	1e-07	1.25e-05	335.233	54.5443	6.14607
406	204780_s_at	FAS	1e-07	1.25e-05	827.793	247.706	3.34184
408	209383_at	NA	1e-07	1.25e-05	1351.58	405.526	3.33292
409	209771_x_at	CD24	1e-07	1.25e-05	1088.82	329.992	3.29952
410	220520_s_at	NUP62CL	1e-07	1.25e-05	241.614	71.4965	3.37938
411	238944_at	ZNF404	1e-07	1.25e-05	771.179	189.708	4.06508
414	204416_x_at	APOC1	1e-07	1.25e-05	560.167	169.252	3.30965
415	33304_at	ISG20	1e-07	1.25e-05	457.528	116.819	3.91654
417	1556499_s_at	COL1A1	1e-07	1.25e-05	713.269	187.718	3.79969
419	1555888_at	UBR5	1e-07	1.25e-05	121.197	32.4671	3.7329
420	231215_at	NA	1e-07	1.25e-05	320.889	65.9744	4.86385
421	210517_s_at	AKAP12	1e-07	1.25e-05	2819.91	847.612	3.32689
423	202843_at	DNAJB9	1e-07	1.25e-05	492.957	151.106	3.26233
424	204466_s_at	SNCA	1e-07	1.25e-05	207.513	55.2017	3.75918
425	210059_s_at	MAPK13	1e-07	1.25e-05	1741.08	538.626	3.23244
426	229553_at	PGM2L1	1e-07	1.25e-05	834	243.324	3.42753
427	210941_at	PCDH7	1e-07	1.25e-05	70.4253	16.4631	4.27776
428	235144_at	NA	1e-07	1.25e-05	436.617	116.038	3.76271
429	239578_at	NA	1e-07	1.25e-05	174.31	45.0335	3.87068
430	214724_at	DIXDC1	1e-07	1.25e-05	455.196	130.103	3.49875
431	204698_at	ISG20	1e-07	1.25e-05	347.232	93.238	3.72415
433	227074_at	LOC100131564	1e-07	1.25e-05	1027.12	299.962	3.42416
434	214321_at	NOV	1e-07	1.25e-05	870.36	270.497	3.21763
435	232397_at	NA	1e-07	1.25e-05	31.0739	8.22463	3.77815
436	208651_x_at	CD24	1e-07	1.25e-05	362.816	114.232	3.17612
437	203895_at	PLCB4	1e-07	1.25e-05	161.19	24.2564	6.64527
438	214157_at	GNAS	1e-07	1.25e-05	722.896	139.83	5.16981
440	235152_at	NA	2e-07	2.07e-05	441.254	137.145	3.21744
442	227480_at	SUSD2	2e-07	2.07e-05	163.522	49.863	3.27943
443	214290_s_at	NA	2e-07	2.07e-05	9582.84	2984.3	3.21108
444	223454_at	CXCL16	2e-07	2.07e-05	347.45	108.344	3.20692
445	203917_at	CXADR	2e-07	2.07e-05	1227.82	342.183	3.5882
446	218541_s_at	C8orf4	2e-07	2.07e-05	43.3058	7.38534	5.86375
447	216252_x_at	FAS	2e-07	2.07e-05	269.254	78.1083	3.44719
448	231260_at	BC036928	2e-07	2.07e-05	76.4898	23.4564	3.26094
449	205524_s_at	HAPLN1	2e-07	2.07e-05	378.74	117.652	3.21916
450	210058_at	MAPK13	2e-07	2.07e-05	2139.58	681.548	3.1393
451	201212_at	LGMN	2e-07	2.07e-05	2613.48	831.537	3.14295
452	239343_at	LOC728705	2e-07	2.07e-05	133.184	37.6043	3.54172
453	202411_at	IFI27	2e-07	2.07e-05	672.537	212.069	3.17131
454	239814_at	NA	2e-07	2.07e-05	186.839	58.5795	3.1895
455	220387_s_at	HHLA3	2e-07	2.07e-05	116.682	31.5341	3.70019
458	227850_x_at	CDC42EP5	2e-07	2.07e-05	73.3719	12.8516	5.70917
459	242239_at	NA	2e-07	2.07e-05	174.752	55.072	3.17315
460	206018_at	FOXG1	2e-07	2.07e-05	58.6382	16.7936	3.49169
461	213421_x_at	PRSS3	2e-07	2.07e-05	672.457	208.63	3.2232
462	213712_at	ELOVL2	2e-07	2.07e-05	95.6149	24.5659	3.89217
463	238712_at	NA	2e-07	2.07e-05	253.321	81.0331	3.12614
464	203438_at	STC2	2e-07	2.07e-05	308.817	91.9852	3.35724
465	208786_s_at	MAP1LC3B	2e-07	2.07e-05	7769.45	2468.54	3.14739
466	202637_s_at	ICAM1	2e-07	2.07e-05	1043.38	330.894	3.15322
467	202436_s_at	CYP1B1	2e-07	2.07e-05	915.959	275.859	3.32039
468	232799_at	NA	2e-07	2.07e-05	73.6199	21.679	3.3959
472	229521_at	FLJ36031	2e-07	2.07e-05	1233.11	364.676	3.38138
473	205051_s_at	KIT	2e-07	2.07e-05	255.111	67.5011	3.77936
474	226374_at	NA	2e-07	2.07e-05	595.492	173.597	3.43031
476	207236_at	ZNF345	2e-07	2.07e-05	136.416	20.268	6.7306
478	201473_at	JUNB	2e-07	2.07e-05	1094.65	325.198	3.36611
480	213943_at	TWIST1	2e-07	2.07e-05	86.5837	25.0178	3.46088
481	222732_at	TRIM39	2e-07	2.07e-05	1479.79	469.816	3.14972
482	1556678_a_at	NA	2e-07	2.07e-05	114.049	26.6557	4.27861
483	225327_at	KIAA1370	2e-07	2.07e-05	787.5	252.322	3.12101
484	220922_s_at	NA	2e-07	2.07e-05	17570.7	5636.38	3.11737
485	242893_at	NA	2e-07	2.07e-05	81.6073	21.2386	3.8424
486	220921_at	NA	2e-07	2.07e-05	4912.77	1508.85	3.25598
488	238952_x_at	ZNF829	2e-07	2.07e-05	97.7919	30.9585	3.1588
489	227862_at	TRNP1	2e-07	2.07e-05	788.087	216.065	3.64745
490	206806_at	DGKI	2e-07	2.07e-05	100.361	27.9853	3.58622
491	242428_at	DCUN1D1	2e-07	2.07e-05	62.8162	20.481	3.06704
492	221211_s_at	C21orf7	2e-07	2.07e-05	250.573	38.5207	6.50489
498	210945_at	COL4A6	2e-07	2.07e-05	122.001	37.6797	3.23784
499	1555097_a_at	PTGFR	2e-07	2.07e-05	116.502	30.0809	3.87296
502	229778_at	C12orf39	2e-07	2.07e-05	130.329	16.2252	8.03248
504	203131_at	PDGFRA	2e-07	2.07e-05	56.9459	15.8221	3.59913
507	1558882_at	LOC401233	2e-07	2.07e-05	104.096	33.944	3.06669
509	204284_at	PPP1R3C	2e-07	2.07e-05	339.86	108.168	3.14196
510	202437_s_at	CYP1B1	2e-07	2.07e-05	606.986	161.091	3.76796
511	229292_at	EPB41L5	2e-07	2.07e-05	200.784	62.4444	3.21541
512	218280_x_at	NA	2e-07	2.07e-05	3715.98	1128.09	3.29406
515	221601_s_at	FAIM3	2e-07	2.07e-05	805.607	268.31	3.00252
516	226833_at	CYB5D1	2e-07	2.07e-05	369.195	100.412	3.67681
518	207535_s_at	NFKB2	2e-07	2.07e-05	685.235	202.67	3.38104
520	227755_at	NA	2e-07	2.07e-05	680.096	193.933	3.50687
523	1555471_a_at	FMN2	2e-07	2.07e-05	33.5507	10.0534	3.33724
524	234300_s_at	ZFP28	2e-07	2.07e-05	286.692	96.3674	2.97499
526	215417_at	EXOC6B	2e-07	2.07e-05	207.136	63.0659	3.28443
527	238542_at	ULBP2	2e-07	2.07e-05	2212.45	707.175	3.12858
528	228285_at	TDRD9	2e-07	2.07e-05	109.446	26.0028	4.20902
529	227529_s_at	AKAP12	2e-07	2.07e-05	243.078	75.4992	3.21962
531	229041_s_at	NA	3e-07	2.77e-05	768.639	200.484	3.83392
532	1553150_at	AOF1	3e-07	2.77e-05	287.781	89.6575	3.20978
533	227021_at	AOF1	3e-07	2.77e-05	610.94	200.83	3.04207
535	236075_s_at	NA	3e-07	2.77e-05	727.876	232.992	3.12404
537	219580_s_at	TMC5	3e-07	2.77e-05	153.23	32.5401	4.70896
538	227461_at	STON2	3e-07	2.77e-05	173.324	58.8886	2.94325
539	205660_at	OASL	3e-07	2.77e-05	734.463	227.084	3.23432
540	222240_s_at	ISYNA1	3e-07	2.77e-05	695.347	235.849	2.94827
541	223204_at	C4orf18	3e-07	2.77e-05	68.6787	13.8069	4.97424
542	225809_at	DKFZP564O0823	3e-07	2.77e-05	287.027	91.1005	3.15067
543	217127_at	CTH	3e-07	2.77e-05	1356.67	464.919	2.91806
544	209351_at	KRT14	3e-07	2.77e-05	122.95	42.2381	2.91088
546	235700_at	NA	3e-07	2.77e-05	153.007	29.3263	5.2174
547	228999_at	CHD2	3e-07	2.77e-05	203.387	52.4804	3.87549
548	231307_at	NA	3e-07	2.77e-05	62.4074	11.7525	5.31012
552	1568768_s_at	NA	3e-07	2.77e-05	398.57	91.5978	4.3513
553	227613_at	ZNF331	3e-07	2.77e-05	541.043	176.515	3.06514
554	230718_at	HSF5	3e-07	2.77e-05	54.7086	15.9316	3.43396
556	241705_at	ABCA5	3e-07	2.77e-05	108.957	34.9101	3.12107
557	203439_s_at	STC2	3e-07	2.77e-05	245.008	75.9228	3.22707
560	208868_s_at	GABARAPL1	3e-07	2.77e-05	610.975	209.228	2.92014
563	235476_at	TRIM59	3e-07	2.77e-05	381.566	74.9288	5.09238
565	228974_at	NA	3e-07	2.77e-05	26.3238	9.16302	2.87283
566	206300_s_at	PTHLH	3e-07	2.77e-05	74.3366	20.407	3.6427
567	231382_at	FGF18	3e-07	2.77e-05	192.921	60.827	3.17164
568	1555465_at	MCOLN2	3e-07	2.77e-05	647.677	218.697	2.96153
569	226803_at	CHMP4C	3e-07	2.77e-05	226.034	60.6769	3.7252
570	1553055_a_at	SLFN5	3e-07	2.77e-05	176.833	56.1093	3.15157
573	232068_s_at	TLR4	3e-07	2.77e-05	778.86	247.371	3.14855
574	1569114_at	NA	3e-07	2.77e-05	550.734	148.697	3.70373
575	205249_at	EGR2	3e-07	2.77e-05	238.213	35.4763	6.71473
578	230171_at	NA	3e-07	2.77e-05	385.803	112.022	3.444
579	206481_s_at	LDB2	3e-07	2.77e-05	84.0593	28.396	2.96025
580	203388_at	ARRB2	3e-07	2.77e-05	964.751	296.895	3.24946
582	235456_at	NA	3e-07	2.77e-05	601.518	201.957	2.97844
584	210786_s_at	FLI1	3e-07	2.77e-05	44.5191	14.7844	3.01122
586	205483_s_at	ISG15	3e-07	2.77e-05	5775.46	2017.49	2.8627
587	202014_at	PPP1R15A	3e-07	2.77e-05	1948.97	659.013	2.9574
588	1569495_at	SCLT1	3e-07	2.77e-05	75.5056	23.7448	3.17988
590	1553423_a_at	SLFN13	3e-07	2.77e-05	41.2569	11.7283	3.51771
591	222947_at	ZNF224	3e-07	2.77e-05	62.4833	13.7974	4.52863
594	231842_at	KIAA1462	4e-07	3.38e-05	102.922	18.0379	5.70591
595	203786_s_at	TPD52L1	4e-07	3.38e-05	895.327	243.424	3.67805
597	241763_s_at	FBXO32	4e-07	3.38e-05	419.486	143.058	2.93228
598	230482_at	ST6GALNAC5	4e-07	3.38e-05	130.925	44.4208	2.94739
599	1556361_s_at	ANKRD13C	4e-07	3.38e-05	177.671	56.7557	3.13045
600	200920_s_at	BTG1	4e-07	3.38e-05	5274.23	1836.03	2.87262
601	214091_s_at	GPX3	4e-07	3.38e-05	3795.97	1313.37	2.89025
602	241492_at	NA	4e-07	3.38e-05	114.398	25.7668	4.43974
604	242433_at	ZBTB11	4e-07	3.38e-05	236.118	62.1778	3.79746
606	236289_at	NA	4e-07	3.38e-05	137.212	38.5852	3.55609
607	221581_s_at	LAT2	4e-07	3.38e-05	404.365	142.657	2.83453
608	1559064_at	NUP153	4e-07	3.38e-05	789.834	251.858	3.13603
609	1552711_a_at	CYB5D1	4e-07	3.38e-05	382.148	130.175	2.93564
610	242786_at	NA	4e-07	3.38e-05	411.121	136.266	3.01704
611	207076_s_at	ASS1	4e-07	3.38e-05	460.225	115.592	3.98147
612	228367_at	ALPK2	4e-07	3.38e-05	131.662	41.1086	3.20279
613	240155_x_at	NA	4e-07	3.38e-05	414.066	145.818	2.83961
614	1568807_a_at	NA	4e-07	3.38e-05	223.354	45.874	4.86886
615	222881_at	HPSE	4e-07	3.38e-05	834.259	298.619	2.79372
616	215243_s_at	GJB3	4e-07	3.38e-05	342.834	121.199	2.82869
618	232056_at	SCEL	4e-07	3.38e-05	23.3156	6.86099	3.39829
621	238017_at	SDR16C5	4e-07	3.38e-05	161.956	33.8369	4.78636
622	205490_x_at	GJB3	4e-07	3.38e-05	567.289	199.497	2.8436
624	230787_at	NA	4e-07	3.38e-05	504.5	137.097	3.67987
626	220197_at	ATP6V0A4	4e-07	3.38e-05	586.155	190.703	3.07365
627	205827_at	CCK	4e-07	3.38e-05	431.931	70.874	6.09435
628	231841_s_at	KIAA1462	4e-07	3.38e-05	101.886	17.4089	5.85253
629	206640_x_at	NA	4e-07	3.38e-05	80.367	28.9031	2.78056
632	207281_x_at	VCX2	4e-07	3.38e-05	424.275	118.07	3.59341
633	207626_s_at	SLC7A2	4e-07	3.38e-05	226.6	78.9175	2.87136
636	207943_x_at	PLAGL1	4e-07	3.38e-05	249.191	37.5353	6.63883
638	209292_at	ID4	4e-07	3.38e-05	74.8987	21.1509	3.54116
639	210797_s_at	OASL	4e-07	3.38e-05	1299.12	360.238	3.60628
640	210603_at	ARD1B	4e-07	3.38e-05	159.049	48.974	3.24763
641	1565525_a_at	TCP11L2	4e-07	3.38e-05	66.3104	16.7555	3.95752
642	205128_x_at	PTGS1	4e-07	3.38e-05	393.205	125.66	3.12911
643	235927_at	XPO1	4e-07	3.38e-05	888.242	272.853	3.25539
644	243584_at	NA	4e-07	3.38e-05	119.07	36.2213	3.28728
647	228977_at	LOC729680	4e-07	3.38e-05	515.762	176.251	2.9263
648	219984_s_at	HRASLS	4e-07	3.38e-05	364.093	97.4842	3.73489
649	1557948_at	PHLDB3	5e-07	3.94e-05	540.712	180.328	2.99849
650	237435_at	NA	5e-07	3.94e-05	567.605	177.888	3.19079
651	228415_at	AP1S2	5e-07	3.94e-05	912.59	319.578	2.8556
652	213693_s_at	MUC1	5e-07	3.94e-05	409.942	136.585	3.00136
654	209885_at	RHOD	5e-07	3.94e-05	312.676	103.016	3.03521
656	243963_at	SDCCAG8	5e-07	3.94e-05	193.847	69.6456	2.78334
657	224589_at	XIST	5e-07	3.94e-05	59.902	14.4083	4.15748
658	229656_s_at	EML6	5e-07	3.94e-05	632.806	221.634	2.85519
661	219935_at	ADAMTS5	5e-07	3.94e-05	114.824	21.1176	5.43736
662	238893_at	LOC338758	5e-07	3.94e-05	749.022	251.527	2.9779
663	202363_at	SPOCK1	5e-07	3.94e-05	550.903	161.356	3.4142
664	236129_at	GALNT5	5e-07	3.94e-05	293.936	101.908	2.88432
665	230193_at	WDR66	5e-07	3.94e-05	169.5	43.2949	3.915
666	1560286_s_at	NA	5e-07	3.94e-05	88.9847	25.872	3.43942
667	223618_at	FMN2	5e-07	3.94e-05	38.7411	13.7524	2.81703
668	240421_x_at	NA	5e-07	3.94e-05	498.945	177.142	2.81665
669	203423_at	RBP1	5e-07	3.94e-05	260.003	91.5551	2.83985
670	239469_at	NA	5e-07	3.94e-05	171.946	58.8936	2.91961
673	207109_at	POU2F3	5e-07	3.94e-05	36.2131	12.4198	2.91575
674	234759_at	NA	5e-07	3.94e-05	235.453	73.7255	3.19365
675	1556730_at	LOC652993	5e-07	3.94e-05	178.449	41.5506	4.29474
676	230147_at	F2RL2	5e-07	3.94e-05	380.457	133.412	2.85174
677	227909_at	NA	5e-07	3.94e-05	184.257	62.7032	2.93856
678	225792_at	HOOK1	5e-07	3.94e-05	194.241	52.1018	3.7281
679	232893_at	LMBRD2	5e-07	3.94e-05	352.376	121.833	2.89228
680	238170_at	NA	5e-07	3.94e-05	205.412	71.5163	2.87225
683	223680_at	ZNF607	5e-07	3.94e-05	369.271	129.916	2.84237
684	222939_s_at	SLC16A10	5e-07	3.94e-05	263.952	80.5336	3.27754
685	1555938_x_at	VIM	5e-07	3.94e-05	232.315	45.9545	5.05533
687	1560746_at	C1orf118	5e-07	3.94e-05	30.4851	10.6584	2.86018
688	228889_at	C14orf128	5e-07	3.94e-05	496.188	169.903	2.92042
689	225912_at	TP53INP1	5e-07	3.94e-05	667.829	202.433	3.29902
690	201416_at	SOX4	5e-07	3.94e-05	543.296	190.268	2.85543
691	230487_at	NA	5e-07	3.94e-05	204.945	39.253	5.22112
692	226459_at	PIK3AP1	5e-07	3.94e-05	196.517	66.3308	2.96269
695	235629_at	NA	6e-07	4.5e-05	205.262	36.6272	5.60409
696	204678_s_at	KCNK1	6e-07	4.5e-05	537.684	194.332	2.76684
697	206801_at	NPPB	6e-07	4.5e-05	235.709	70.6559	3.33601
698	223322_at	RASSF5	6e-07	4.5e-05	1117.6	407.426	2.74307
700	226933_s_at	ID4	6e-07	4.5e-05	174.394	39.0489	4.46604
701	1557945_at	TCTE3	6e-07	4.5e-05	102.897	31.4717	3.26953
702	227530_at	AKAP12	6e-07	4.5e-05	808.701	271.11	2.98292
706	205204_at	NMB	6e-07	4.5e-05	815.113	233.57	3.48981
708	233223_at	NA	6e-07	4.5e-05	250.211	37.6589	6.64415
709	216250_s_at	LPXN	6e-07	4.5e-05	2550.53	953.288	2.67551
710	205289_at	BMP2	6e-07	4.5e-05	214.643	78.474	2.73521
711	225061_at	DNAJA4	6e-07	4.5e-05	202.091	75.5887	2.67356
712	203153_at	IFIT1	6e-07	4.5e-05	2090.09	767.293	2.72398
713	1559789_a_at	ZNF781	6e-07	4.5e-05	55.5503	16.5169	3.36323
714	227943_at	NA	6e-07	4.5e-05	98.1174	34.7055	2.82714
715	234631_at	KRTAP4-8	6e-07	4.5e-05	374.046	61.0601	6.12586
716	37028_at	PPP1R15A	6e-07	4.5e-05	2295.33	805.178	2.85071
720	215047_at	TRIM58	6e-07	4.5e-05	31.9795	11.0583	2.89191
721	209398_at	HIST1H1C	6e-07	4.5e-05	5632.11	2147.18	2.62303
728	208165_s_at	PRSS16	6e-07	4.5e-05	129.123	46.4422	2.7803
730	224916_at	TMEM173	7e-07	4.98e-05	474.74	149.137	3.18325
731	211745_x_at	NA	7e-07	4.98e-05	424.006	160.797	2.6369
732	221031_s_at	APOLD1	7e-07	4.98e-05	547.804	208.992	2.62117
734	213556_at	LOC390940	7e-07	4.98e-05	271.493	92.9164	2.9219
736	221994_at	PDLIM5	7e-07	4.98e-05	182.586	69.4022	2.63085
737	231339_at	TSPYL6	7e-07	4.98e-05	48.0843	11.7401	4.09574
738	1552798_a_at	TLR4	7e-07	4.98e-05	1547.17	586.637	2.63735
739	222549_at	CLDN1	7e-07	4.98e-05	391.46	127.177	3.07806
740	221841_s_at	KLF4	7e-07	4.98e-05	2319.73	861.418	2.69292
741	223299_at	SEC11C	7e-07	4.98e-05	1983.93	745.706	2.66047
742	204781_s_at	FAS	7e-07	4.98e-05	405.114	143.26	2.82784
743	1557166_at	PDCD4	7e-07	4.98e-05	43.8342	12.493	3.50871
744	208785_s_at	NA	7e-07	4.98e-05	5124.52	1974.07	2.59591
745	207739_s_at	NA	7e-07	4.98e-05	147.397	54.9095	2.68435
746	227123_at	RAB3B	7e-07	4.98e-05	74.9631	23.0828	3.24757
747	236607_at	NA	7e-07	4.98e-05	197.181	75.1328	2.62444
748	242005_at	NA	7e-07	4.98e-05	2117.78	666.986	3.17515
749	241994_at	XDH	7e-07	4.98e-05	258.844	88.2968	2.93152
751	244786_at	SNHG10	7e-07	4.98e-05	188.84	72.5621	2.60246
752	241815_at	NA	7e-07	4.98e-05	167.849	62.9989	2.66432
755	232530_at	PLD1	7e-07	4.98e-05	157.878	54.0852	2.91907
756	210662_at	KYNU	7e-07	4.98e-05	47.8563	12.3171	3.88536
758	203474_at	IQGAP2	7e-07	4.98e-05	65.0499	25.0288	2.599
759	226226_at	TMEM45B	7e-07	4.98e-05	267.006	102.782	2.59779
760	235019_at	CPM	7e-07	4.98e-05	120.284	34.1907	3.51804
763	232721_at	TRIM55	7e-07	4.98e-05	43.6834	15.8793	2.75097
765	1558217_at	SLFN13	7e-07	4.98e-05	79.5258	21.9993	3.61492
767	219970_at	GIPC2	7e-07	4.98e-05	30.6455	10.8095	2.83504
768	226458_at	NA	7e-07	4.98e-05	928.007	361.317	2.5684
769	203548_s_at	LPL	7e-07	4.98e-05	51.7982	18.3791	2.81831
770	203455_s_at	SAT1	8e-07	5.45e-05	5455.34	1310.72	4.16209
771	237019_at	NA	8e-07	5.45e-05	212.158	78.9994	2.68556
772	201116_s_at	CPE	8e-07	5.45e-05	1318.68	414.445	3.18178
775	1557285_at	AREGB	8e-07	5.45e-05	149.542	14.0432	10.6487
776	203824_at	TSPAN8	8e-07	5.45e-05	1199.75	418.001	2.87021
779	234303_s_at	GPR85	8e-07	5.45e-05	112.892	39.4559	2.86122
780	225395_s_at	FAM120AOS	8e-07	5.45e-05	1629.93	633.647	2.5723
781	205694_at	TYRP1	8e-07	5.45e-05	71.2149	16.391	4.34475
783	220112_at	ANKRD55	8e-07	5.45e-05	139.565	33.9983	4.10507
784	202435_s_at	CYP1B1	8e-07	5.45e-05	400.355	115.323	3.47161
785	236395_at	NA	8e-07	5.45e-05	47.4205	16.3678	2.89718
786	1552367_a_at	SCIN	8e-07	5.45e-05	69.0727	26.046	2.65195
788	202790_at	CLDN7	8e-07	5.45e-05	1104.85	420.882	2.62508
790	230281_at	C16orf46	8e-07	5.45e-05	152.25	58.2082	2.61562
792	201348_at	GPX3	8e-07	5.45e-05	3965.52	1490.57	2.6604
794	205749_at	CYP1A1	8e-07	5.45e-05	432.181	169.835	2.54471
796	232080_at	HECW2	8e-07	5.45e-05	282.941	106.402	2.65916
799	36711_at	MAFF	8e-07	5.45e-05	5549.28	2104.17	2.63728
801	206999_at	IL12RB2	8e-07	5.45e-05	45.7858	16.8911	2.71065
802	235274_at	NA	8e-07	5.45e-05	700.315	271.488	2.57955
803	204285_s_at	PMAIP1	8e-07	5.45e-05	9989.51	3868.42	2.58232
805	206367_at	REN	9e-07	5.94e-05	183.451	71.5796	2.5629
806	225505_s_at	FAM113A	9e-07	5.94e-05	930.015	364.398	2.55219
809	229309_at	ADRB1	9e-07	5.94e-05	100.821	37.5051	2.6882
811	201650_at	KRT19	9e-07	5.94e-05	3953.59	1460.49	2.70704
812	207351_s_at	SH2D2A	9e-07	5.94e-05	373.126	122.924	3.03541
816	210319_x_at	MSX2	9e-07	5.94e-05	78.4161	26.3993	2.97039
818	207558_s_at	PITX2	9e-07	5.94e-05	35.714	12.6328	2.82709
819	224828_at	CPEB4	9e-07	5.94e-05	834.769	332.577	2.51
820	228305_at	ZNF565	9e-07	5.94e-05	316.699	121.184	2.61338
823	201008_s_at	TXNIP	9e-07	5.94e-05	5610.71	1427.81	3.9296
827	212990_at	SYNJ1	9e-07	5.94e-05	1168.26	462.8	2.52432
828	224829_at	CPEB4	9e-07	5.94e-05	1357.74	536.121	2.53252
829	238149_at	ZNF818P	1e-06	6.38e-05	70.4404	27.9311	2.52193
830	214218_s_at	XIST	1e-06	6.38e-05	73.0059	28.8121	2.53386
831	1553696_s_at	ZNF569	1e-06	6.38e-05	653.518	239.945	2.72361
832	210335_at	RASSF9	1e-06	6.38e-05	62.6305	24.2987	2.57752
834	235939_at	NA	1e-06	6.38e-05	303.317	118.516	2.5593
837	222904_s_at	TMC5	1e-06	6.38e-05	145.571	47.9563	3.03549
839	206513_at	AIM2	1e-06	6.38e-05	549.491	204.903	2.68171
840	206001_at	NPY	1e-06	6.38e-05	202.446	71.8753	2.81663
841	227134_at	SYTL1	1e-06	6.38e-05	195.8	77.5026	2.52636
842	227180_at	ELOVL7	1e-06	6.38e-05	863.947	343.676	2.51384
843	232774_x_at	ZIK1	1e-06	6.38e-05	151.418	50.9285	2.97316
846	208546_x_at	HIST1H2BH	1e-06	6.38e-05	1369.76	483.501	2.83301
847	219938_s_at	PSTPIP2	1e-06	6.38e-05	339.351	119.639	2.83646
851	1556676_a_at	NA	1e-06	6.38e-05	124.722	45.5854	2.736
853	239155_at	NA	1e-06	6.38e-05	172.201	58.5485	2.94117
855	229762_at	C7orf38	1e-06	6.38e-05	225.658	77.5641	2.9093
857	214467_at	GPR65	1e-06	6.38e-05	266.903	28.4458	9.38285
859	218182_s_at	CLDN1	1.1e-06	6.81e-05	192.467	58.8441	3.27079
861	205709_s_at	CDS1	1.1e-06	6.81e-05	124.891	37.7344	3.30974
869	236304_at	NA	1.1e-06	6.81e-05	65.2737	26.2054	2.49084
870	236606_at	NA	1.1e-06	6.81e-05	84.6615	31.6931	2.67129
871	212677_s_at	CEP68	1.1e-06	6.81e-05	265.214	106.293	2.49512
873	219430_at	GPR137	1.1e-06	6.81e-05	389.188	146.724	2.65252
877	223423_at	GPR160	1.1e-06	6.81e-05	545.139	203.31	2.68133
878	222408_s_at	YPEL5	1.1e-06	6.81e-05	4057.17	1636.63	2.47898
879	200606_at	DSP	1.1e-06	6.81e-05	3930.26	1539.33	2.55322
882	1569144_a_at	C9orf169	1.1e-06	6.81e-05	415.105	143.514	2.89244
883	205534_at	PCDH7	1.1e-06	6.81e-05	328.95	132.781	2.47738
884	229534_at	ACOT4	1.2e-06	7.25e-05	480.899	182.071	2.64127
886	213695_at	PON3	1.2e-06	7.25e-05	307.899	107.03	2.87675
887	216236_s_at	NA	1.2e-06	7.25e-05	799.43	320.829	2.49177
890	214430_at	GLA	1.2e-06	7.25e-05	3204	1283.46	2.49637
891	202310_s_at	COL1A1	1.2e-06	7.25e-05	253.372	96.6567	2.62136
892	225516_at	SLC7A2	1.2e-06	7.25e-05	1473.59	590.163	2.49692
895	228176_at	NA	1.2e-06	7.25e-05	367.117	134.758	2.72427
897	231979_at	NA	1.2e-06	7.25e-05	427.592	165.121	2.58957
899	242384_at	NA	1.2e-06	7.25e-05	169.111	63.4669	2.66455
900	242201_at	PMS2L5	1.2e-06	7.25e-05	140.167	50.6613	2.76675
901	228776_at	GJC1	1.2e-06	7.25e-05	38.1717	14.3622	2.65779
903	242618_at	NA	1.2e-06	7.25e-05	1065.99	395.018	2.69859
906	215000_s_at	FEZ2	1.3e-06	7.63e-05	7945.54	3172.34	2.50463
907	219736_at	TRIM36	1.3e-06	7.63e-05	321.538	125.525	2.56154
911	1557078_at	SLFN5	1.3e-06	7.63e-05	275.727	103.926	2.65311
913	1552643_at	ZNF626	1.3e-06	7.63e-05	289.977	118.503	2.44701
914	239913_at	SLC10A4	1.3e-06	7.63e-05	33.3089	8.73106	3.81499
915	207002_s_at	PLAGL1	1.3e-06	7.63e-05	315.504	25.9216	12.1715
916	231067_s_at	NA	1.3e-06	7.63e-05	191.178	71.3368	2.67994
917	238103_at	NA	1.3e-06	7.63e-05	73.0104	22.9335	3.18358
918	1552767_a_at	HS6ST2	1.3e-06	7.63e-05	49.9042	17.229	2.89652
922	203934_at	KDR	1.3e-06	7.63e-05	302.829	111.425	2.71779
924	203828_s_at	IL32	1.3e-06	7.63e-05	162.122	64.3285	2.52021
925	221085_at	TNFSF15	1.3e-06	7.63e-05	183.279	71.0503	2.57957
926	206100_at	CPM	1.3e-06	7.63e-05	122.863	29.9022	4.10881
927	207594_s_at	SYNJ1	1.3e-06	7.63e-05	339.226	135.28	2.50758
928	241762_at	FBXO32	1.3e-06	7.63e-05	121.086	38.5527	3.14079
929	224518_s_at	ZNF559	1.3e-06	7.63e-05	1146.4	451.539	2.53888
935	210118_s_at	IL1A	1.4e-06	7.97e-05	67.4853	26.6856	2.5289
937	219159_s_at	SLAMF7	1.4e-06	7.97e-05	308.239	115.437	2.6702
939	219607_s_at	MS4A4A	1.4e-06	7.97e-05	134.153	27.0615	4.95734
941	202150_s_at	NEDD9	1.4e-06	7.97e-05	471.437	185.381	2.54307
942	213620_s_at	NA	1.4e-06	7.97e-05	1034.64	399.037	2.59286
943	1569746_s_at	NA	1.4e-06	7.97e-05	66.5968	25.8531	2.57597
944	1568854_at	C6orf41	1.4e-06	7.97e-05	107.853	32.8817	3.28004
945	204924_at	TLR2	1.4e-06	7.97e-05	545.855	199.161	2.74077
946	224341_x_at	TLR4	1.4e-06	7.97e-05	1803.35	578.259	3.11858
948	242820_at	NA	1.4e-06	7.97e-05	29.1354	11.2766	2.5837
953	37145_at	GNLY	1.4e-06	7.97e-05	160.282	58.5002	2.73986
955	205495_s_at	GNLY	1.4e-06	7.97e-05	170.428	67.5894	2.52152
956	232441_at	KRR1	1.4e-06	7.97e-05	339.607	133.177	2.55004
958	222900_at	NRIP3	1.4e-06	7.97e-05	164.372	67.6865	2.42843
960	243985_at	GTF2A2	1.4e-06	7.97e-05	99.8816	38.018	2.62722
963	215446_s_at	LOX	1.5e-06	8.29e-05	2037.99	833.538	2.44499
964	219671_at	HPCAL4	1.5e-06	8.29e-05	84.1908	30.7951	2.7339
965	221602_s_at	FAIM3	1.5e-06	8.29e-05	636.846	263.836	2.41379
966	244026_at	NA	1.5e-06	8.29e-05	558.777	216.146	2.58518
970	227431_at	NA	1.5e-06	8.29e-05	543.3	206.592	2.62983
972	207850_at	CXCL3	1.5e-06	8.29e-05	457.253	59.9015	7.63341
973	226333_at	IL6R	1.5e-06	8.29e-05	91.8781	33.072	2.77813
976	214412_at	NA	1.5e-06	8.29e-05	251.6	90.8791	2.76851
978	224558_s_at	MALAT1	1.5e-06	8.29e-05	2134.76	863.622	2.47187
979	202454_s_at	ERBB3	1.5e-06	8.29e-05	155.316	61.166	2.53925
980	208523_x_at	HIST1H2BI	1.5e-06	8.29e-05	653.86	261.945	2.49617
981	212190_at	SERPINE2	1.5e-06	8.29e-05	2071.17	872.476	2.3739
982	235681_at	NA	1.5e-06	8.29e-05	194.216	76.8486	2.52725
986	204278_s_at	EBAG9	1.5e-06	8.29e-05	1131.76	461.199	2.45396
988	239262_at	NA	1.5e-06	8.29e-05	119.622	42.0296	2.84614
989	228346_at	ZNF844	1.5e-06	8.29e-05	669.619	250.789	2.67005
990	238729_x_at	NA	1.6e-06	8.62e-05	882.151	323.713	2.7251
992	210239_at	IRX5	1.6e-06	8.62e-05	202.285	77.2128	2.61984
993	223405_at	NPL	1.6e-06	8.62e-05	238.812	92.9469	2.56934
995	240382_at	NA	1.6e-06	8.62e-05	509.281	196.133	2.59662
996	1553661_a_at	HUS1B	1.6e-06	8.62e-05	67.722	26.2983	2.57515
998	1568857_a_at	NBR1	1.6e-06	8.62e-05	129.674	43.4021	2.98774
1000	230047_at	FLJ32810	1.6e-06	8.62e-05	397.623	137.735	2.88686
1001	206848_at	NA	1.6e-06	8.62e-05	363.17	149.606	2.42752
1004	226925_at	ACPL2	1.6e-06	8.62e-05	602.667	252.036	2.39119
1006	242516_x_at	RBM46	1.6e-06	8.62e-05	45.1283	9.6187	4.69173
1007	202672_s_at	ATF3	1.6e-06	8.62e-05	1340.61	166.139	8.06918
1010	200974_at	ACTA2	1.6e-06	8.62e-05	553.294	187.063	2.9578
1012	232504_at	LOC285628	1.6e-06	8.62e-05	53.9213	20.1161	2.6805
1015	1569366_a_at	ZNF569	1.6e-06	8.62e-05	584.615	229.941	2.54245
1016	1561254_at	tcag7.1188	1.7e-06	8.96e-05	233.045	73.0186	3.19158
1017	221872_at	RARRES1	1.7e-06	8.96e-05	54.6062	21.3786	2.55424
1018	202554_s_at	GSTM3	1.7e-06	8.96e-05	4790.78	2021.98	2.36935
1019	219199_at	AFF4	1.7e-06	8.96e-05	554.154	206.37	2.68525
1021	228846_at	MXD1	1.7e-06	8.96e-05	487.385	205.69	2.36951
1022	212706_at	RASA4	1.7e-06	8.96e-05	112.595	39.758	2.83201
1023	228144_at	ZNF300	1.7e-06	8.96e-05	545.147	198.716	2.74334
1024	229242_at	NA	1.7e-06	8.96e-05	476.313	191.17	2.49156
1032	203700_s_at	DIO2	1.7e-06	8.96e-05	131.97	51.8138	2.54699
1033	224957_at	C18orf32	1.7e-06	8.96e-05	2000.23	817.406	2.44704
1036	230380_at	THAP2	1.7e-06	8.96e-05	226.214	70.5563	3.20615
1037	228057_at	DDIT4L	1.7e-06	8.96e-05	178.825	63.4855	2.81678
1038	228038_at	SOX2	1.8e-06	9.36e-05	63.759	21.9664	2.90257
1039	205994_at	ELK4	1.8e-06	9.36e-05	156.191	64.1662	2.43417
1041	207038_at	SLC16A6	1.8e-06	9.36e-05	72.1505	27.237	2.64899
1043	209217_s_at	WDR45	1.8e-06	9.36e-05	886.325	365.872	2.4225
1044	226213_at	ERBB3	1.8e-06	9.36e-05	202.376	86.0448	2.35199
1046	1568983_a_at	NA	1.8e-06	9.36e-05	1131.99	453.449	2.49641
1048	221664_s_at	F11R	1.8e-06	9.36e-05	582.663	231.457	2.51737
1049	219506_at	C1orf54	1.8e-06	9.36e-05	245.646	81.1012	3.02889
1051	242968_at	NA	1.8e-06	9.36e-05	352.562	124.891	2.82295
1052	224209_s_at	GDA	1.8e-06	9.36e-05	69.6022	23.4127	2.97284
1054	226206_at	MAFK	1.9e-06	9.62e-05	1398.51	582.807	2.39962
1055	238689_at	GPR110	1.9e-06	9.62e-05	115.45	40.4417	2.85472
1056	237563_s_at	NA	1.9e-06	9.62e-05	757.273	277.465	2.72926
1057	236787_at	NA	1.9e-06	9.62e-05	181.82	63.8125	2.84929
1058	1556886_a_at	LAYN	1.9e-06	9.62e-05	252.876	108.065	2.34004
1060	235604_x_at	ZNF493	1.9e-06	9.62e-05	65.1204	27.8392	2.33916
1062	202826_at	SPINT1	1.9e-06	9.62e-05	342.678	108.892	3.14694
1063	1552323_s_at	FAM122C	1.9e-06	9.62e-05	344.386	144.829	2.37788
1064	1553276_at	ZNF560	1.9e-06	9.62e-05	31.2775	9.47957	3.29946
1065	201131_s_at	CDH1	1.9e-06	9.62e-05	251.248	33.6082	7.47581
1066	225074_at	RAB2B	1.9e-06	9.62e-05	1773.51	734.529	2.41449
1069	204501_at	NOV	1.9e-06	9.62e-05	590.718	228.92	2.58045
1070	236321_at	LOC285550	1.9e-06	9.62e-05	632.85	190.626	3.31986
1071	242521_at	NA	1.9e-06	9.62e-05	379.929	149.698	2.53797
1073	228964_at	PRDM1	1.9e-06	9.62e-05	224.168	91.9385	2.43824
1074	227020_at	YPEL2	1.9e-06	9.62e-05	226.402	90.8849	2.49108
1080	208209_s_at	C4BPB	1.9e-06	9.62e-05	3288.31	1418.76	2.31773
1082	212386_at	TCF4	2e-06	9.9e-05	309.088	123.905	2.49456
1084	241652_x_at	NA	2e-06	9.9e-05	26.7169	9.43392	2.832
1085	202146_at	IFRD1	2e-06	9.9e-05	3938.54	1539.76	2.55789
1088	202364_at	MXI1	2e-06	9.9e-05	1831.97	791.809	2.31365
1090	239302_s_at	NA	2e-06	9.9e-05	163.689	63.0672	2.59547
1091	221689_s_at	PIGP	2e-06	9.9e-05	2289.58	974.085	2.3505
1092	230733_at	NA	2e-06	9.9e-05	415.57	146.66	2.83355
1094	1553193_at	ZNF441	2e-06	9.9e-05	29.4498	11.5157	2.55735
1095	207528_s_at	SLC7A11	2e-06	9.9e-05	599.575	245.335	2.4439
1097	227711_at	GTSF1	2e-06	9.9e-05	140.797	36.8245	3.82346
1098	209774_x_at	CXCL2	2e-06	9.9e-05	1385.05	151.453	9.14512
1099	240313_at	DMRTB1	2e-06	9.9e-05	299.186	59.3482	5.0412
1101	228601_at	LOC401022	2e-06	9.9e-05	648.64	264.589	2.4515
1103	231940_at	ZNF529	2e-06	9.9e-05	714.283	288.195	2.47847
1105	228646_at	PPP1R1C	2.1e-06	0.0001014	212.757	78.2025	2.72059
1106	236026_at	GPATCH2	2.1e-06	0.0001014	151.475	65.3757	2.31699
1107	215339_at	NKTR	2.1e-06	0.0001014	46.1803	18.4778	2.49923
1109	236862_at	GOPC	2.1e-06	0.0001014	79.85	33.7118	2.36861
1110	212667_at	SPARC	2.1e-06	0.0001014	44.3822	19.3035	2.29918
1117	226650_at	ZFAND2A	2.1e-06	0.0001014	1699.7	724.174	2.34709
1118	223775_at	HHIP	2.1e-06	0.0001014	138.755	36.3145	3.82092
1119	235094_at	NA	2.1e-06	0.0001014	1075.01	437.03	2.4598
1124	201837_s_at	SUPT7L	2.1e-06	0.0001014	1913.95	831.421	2.30202
1130	232696_at	LOC648556	2.1e-06	0.0001014	66.6404	28.2079	2.36248
1133	209197_at	SYT11	2.2e-06	0.0001046	167.472	54.5092	3.07237
1134	221291_at	ULBP2	2.2e-06	0.0001046	1014.6	376.41	2.69547
1145	222326_at	NA	2.2e-06	0.0001046	41.912	17.5275	2.39121
1146	225534_at	C8orf40	2.2e-06	0.0001046	917.146	378.333	2.42418
1149	244741_s_at	MGC9913	2.2e-06	0.0001046	99.9677	27.0343	3.69781
1150	232959_at	NA	2.2e-06	0.0001046	323.328	124.157	2.60418
1153	202948_at	IL1R1	2.3e-06	0.0001068	232.424	99.1309	2.34461
1156	241489_at	NA	2.3e-06	0.0001068	80.2627	33.6607	2.38446
1157	230333_at	NA	2.3e-06	0.0001068	1058.1	223.161	4.7414
1160	209735_at	ABCG2	2.3e-06	0.0001068	771.003	294.189	2.62077
1162	229071_at	C17orf100	2.3e-06	0.0001068	184.686	79.1685	2.33282
1166	235706_at	CPM	2.3e-06	0.0001068	230.12	87.1634	2.6401
1167	201666_at	TIMP1	2.3e-06	0.0001068	9429.21	4040.08	2.33391
1168	210064_s_at	UPK1B	2.3e-06	0.0001068	184.417	71.2835	2.58709
1169	1554462_a_at	DNAJB9	2.3e-06	0.0001068	967.418	363.445	2.6618
1172	208273_at	ZNF695	2.3e-06	0.0001068	100.95	34.7111	2.90831
1173	201069_at	MMP2	2.3e-06	0.0001068	334.114	131.526	2.5403
1175	227048_at	LAMA1	2.3e-06	0.0001068	145.041	57.4957	2.52264
1176	1554020_at	BICD1	2.3e-06	0.0001068	474.908	191.685	2.47755
1177	1553713_a_at	RHEBL1	2.3e-06	0.0001068	489.716	200.977	2.43667
1178	219345_at	BOLA1	2.4e-06	0.0001099	77.5592	29.8154	2.60132
1179	219492_at	CHIC2	2.4e-06	0.0001099	5232.08	2127.56	2.4592
1180	219836_at	ZBED2	2.4e-06	0.0001099	61.0113	24.3485	2.50576
1182	1557383_a_at	NA	2.4e-06	0.0001099	70.1537	26.8648	2.61137
1183	234491_s_at	SAV1	2.4e-06	0.0001099	1433.13	616.527	2.32452
1185	205676_at	CYP27B1	2.4e-06	0.0001099	262.279	94.2535	2.7827
1186	229695_at	NA	2.4e-06	0.0001099	308.998	136.072	2.27083
1189	204570_at	COX7A1	2.4e-06	0.0001099	182.205	70.2362	2.59418
1191	220030_at	STYK1	2.4e-06	0.0001099	236.166	63.221	3.73556
1192	223179_at	YPEL3	2.4e-06	0.0001099	321.164	137.915	2.3287
1193	223467_at	RASD1	2.4e-06	0.0001099	1675.06	570.573	2.93576
1196	236649_at	DTWD1	2.5e-06	0.0001119	203.885	89.9858	2.26575
1197	1552322_at	FAM122C	2.5e-06	0.0001119	51.3409	20.9282	2.45319
1198	208490_x_at	HIST1H2BF	2.5e-06	0.0001119	2053.6	891.905	2.30249
1199	236963_at	NA	2.5e-06	0.0001119	74.7638	30.754	2.43103
1200	233406_at	NA	2.5e-06	0.0001119	46.8908	16.7961	2.79176
1201	238635_at	C5orf28	2.5e-06	0.0001119	381.66	137.424	2.77724
1203	200921_s_at	BTG1	2.5e-06	0.0001119	5724.82	2066.75	2.76997
1204	204220_at	GMFG	2.5e-06	0.0001119	543.799	216.631	2.51026
1207	240467_at	NA	2.5e-06	0.0001119	389.2	169.285	2.29909
1208	218012_at	TSPYL2	2.5e-06	0.0001119	1678.74	692.945	2.42261
1209	243487_at	AFF4	2.5e-06	0.0001119	286.477	109.186	2.62375
1211	204298_s_at	LOX	2.5e-06	0.0001119	1217.5	488.479	2.49242
1212	219209_at	IFIH1	2.5e-06	0.0001119	223.308	84.977	2.62787
1213	207177_at	PTGFR	2.5e-06	0.0001119	79.1568	32.3258	2.44872
1216	1557779_at	NA	2.5e-06	0.0001119	72.9347	20.6382	3.53397
1217	1557544_at	CCDC147	2.5e-06	0.0001119	78.931	34.1713	2.30986
1218	57540_at	NA	2.5e-06	0.0001119	552.346	236.467	2.33583
1219	209447_at	SYNE1	2.5e-06	0.0001119	390.134	150.892	2.58552
1221	203780_at	MPZL2	2.5e-06	0.0001119	147.978	55.6498	2.65909
1222	224929_at	TMEM173	2.6e-06	0.0001151	575.687	240.703	2.39169
1225	208181_at	HIST1H4H	2.6e-06	0.0001151	59.1917	16.0964	3.67733
1226	238785_at	NA	2.6e-06	0.0001151	152.545	60.8946	2.50506
1227	1557459_at	NA	2.6e-06	0.0001151	66.3709	28.3799	2.33866
1228	225472_at	BAT4	2.6e-06	0.0001151	2508.7	1113.26	2.25348
1229	207326_at	BTC	2.6e-06	0.0001151	44.7843	19.1523	2.33832
1230	236632_at	LOC646576	2.6e-06	0.0001151	501.034	219.269	2.28502
1232	212359_s_at	KIAA0913	2.6e-06	0.0001151	1103.45	467.937	2.35812
1234	209758_s_at	MFAP5	2.6e-06	0.0001151	86.5869	34.7819	2.48942
1235	203946_s_at	ARG2	2.6e-06	0.0001151	941.543	418.26	2.2511
1238	220572_at	DKFZp547G183	2.7e-06	0.0001172	121.571	53.1264	2.28833
1239	210854_x_at	SLC6A8	2.7e-06	0.0001172	509.736	225.727	2.2582
1240	206626_x_at	SSX1	2.7e-06	0.0001172	587.349	228.508	2.57037
1243	230110_at	MCOLN2	2.7e-06	0.0001172	499.541	217.313	2.29871
1244	226129_at	FAM83H	2.7e-06	0.0001172	222.405	94.506	2.35334
1247	1563498_s_at	SLC25A45	2.7e-06	0.0001172	24.5927	9.69281	2.53721
1248	238778_at	MPP7	2.7e-06	0.0001172	157.334	58.765	2.67734
1253	237460_x_at	C14orf182	2.7e-06	0.0001172	424.781	174.615	2.43267
1255	203502_at	BPGM	2.7e-06	0.0001172	420.013	174.593	2.40567
1256	204274_at	EBAG9	2.7e-06	0.0001172	2980.14	1294.16	2.30277
1261	238205_at	DCAF12L1	2.8e-06	0.0001198	360.019	134.975	2.66731
1262	1557505_a_at	NA	2.8e-06	0.0001198	105.948	47.3708	2.23656
1263	236336_at	NA	2.8e-06	0.0001198	62.9042	27.6299	2.27667
1266	209211_at	KLF5	2.8e-06	0.0001198	688.21	243.802	2.82282
1267	207426_s_at	TNFSF4	2.8e-06	0.0001198	266.277	108.082	2.46366
1269	218995_s_at	EDN1	2.8e-06	0.0001198	1270.81	499.989	2.54168
1271	217388_s_at	KYNU	2.8e-06	0.0001198	476.324	210.536	2.26244
1273	241906_at	NA	2.8e-06	0.0001198	413.386	173.954	2.37641
1276	218559_s_at	MAFB	2.8e-06	0.0001198	333.419	126.934	2.62672
1277	208926_at	NEU1	2.8e-06	0.0001198	2095.69	941.358	2.22625
1278	202746_at	ITM2A	2.8e-06	0.0001198	32.723	11.7848	2.77672
1279	219863_at	HERC5	2.9e-06	0.0001222	2392.05	1007.39	2.3745
1283	224646_x_at	H19	2.9e-06	0.0001222	265.843	101.364	2.62266
1284	1553746_a_at	C12orf64	2.9e-06	0.0001222	30.3625	12.0948	2.51037
1286	204236_at	FLI1	2.9e-06	0.0001222	32.1685	11.2887	2.84963
1291	237885_at	NA	2.9e-06	0.0001222	31.2743	13.6648	2.28868
1296	228994_at	CCDC24	2.9e-06	0.0001222	417.795	174.997	2.38745
1297	206421_s_at	SERPINB7	2.9e-06	0.0001222	173.62	63.0125	2.75533
1298	206440_at	LIN7A	2.9e-06	0.0001222	103.783	44.6728	2.32319
1301	208763_s_at	TSC22D3	3e-06	0.0001247	1071.41	456.356	2.34776
1302	224565_at	NEAT1	3e-06	0.0001247	3082.18	1039.06	2.96632
1303	209848_s_at	SILV	3e-06	0.0001247	293.004	93.2858	3.14093
1304	203304_at	BAMBI	3e-06	0.0001247	819.646	368.521	2.22415
1305	230703_at	NA	3e-06	0.0001247	301.048	135.184	2.22695
1306	203753_at	TCF4	3e-06	0.0001247	171.305	72.5689	2.36059
1311	217627_at	ZNF573	3e-06	0.0001247	245.816	100.07	2.45644
1316	207208_at	RBMXL2	3.1e-06	0.0001277	285.503	49.2825	5.79319
1317	222270_at	SMEK2	3.1e-06	0.0001277	144.487	56.5024	2.55718
1322	210605_s_at	MFGE8	3.1e-06	0.0001277	723.052	324.624	2.22735
1323	1554980_a_at	ATF3	3.1e-06	0.0001277	606.672	215.604	2.81382
1326	1559108_at	NA	3.1e-06	0.0001277	99.6024	43.8212	2.27293
1327	1558802_at	NA	3.1e-06	0.0001277	82.7521	35.5904	2.32512
1329	204890_s_at	LCK	3.2e-06	0.0001308	117.457	42.1288	2.78804
1330	207992_s_at	AMPD3	3.2e-06	0.0001308	365.312	162.315	2.25064
1334	219163_at	ZNF562	3.2e-06	0.0001308	815.451	366.668	2.22395
1342	220191_at	GKN1	3.3e-06	0.0001334	101.211	44.3092	2.2842
1343	219922_s_at	LTBP3	3.3e-06	0.0001334	315.169	137.435	2.29323
1345	1553479_at	TMEM145	3.3e-06	0.0001334	238.464	95.5868	2.49473
1347	218276_s_at	SAV1	3.3e-06	0.0001334	1513.51	684.326	2.21168
1348	229865_at	FNDC3B	3.3e-06	0.0001334	297.001	118.135	2.51408
1351	205095_s_at	ATP6V0A1	3.3e-06	0.0001334	613.518	279.883	2.19205
1353	208527_x_at	HIST1H2BE	3.3e-06	0.0001334	2789.1	1258.9	2.2155
1354	228843_at	NA	3.4e-06	0.0001359	183.603	80.6634	2.27617
1355	227468_at	CPT1C	3.4e-06	0.0001359	394.342	175.951	2.2412
1356	210065_s_at	UPK1B	3.4e-06	0.0001359	142.128	57.9727	2.45164
1357	1557918_s_at	SLC16A1	3.4e-06	0.0001359	146.343	50.6203	2.891
1358	242054_s_at	NA	3.4e-06	0.0001359	81.5971	32.3987	2.51854
1359	208579_x_at	H2BFS	3.4e-06	0.0001359	6910.43	3154.24	2.19084
1360	239047_at	FAM122C	3.4e-06	0.0001359	419.039	185.912	2.25397
1361	204637_at	CGA	3.4e-06	0.0001359	207.204	93.4479	2.21732
1364	223748_at	SLC4A11	3.4e-06	0.0001359	497.245	213.132	2.33304
1365	205627_at	CDA	3.4e-06	0.0001359	653.934	293.475	2.22824
1366	236470_at	NA	3.4e-06	0.0001359	94.3646	42.5128	2.21967
1368	217983_s_at	RNASET2	3.4e-06	0.0001359	1600.06	727.081	2.20067
1370	236327_at	NA	3.5e-06	0.0001383	131.688	59.7704	2.20322
1371	205207_at	IL6	3.5e-06	0.0001383	1077.74	172.111	6.26186
1373	44790_s_at	C13orf18	3.5e-06	0.0001383	20.5829	9.35164	2.201
1374	238920_at	NA	3.5e-06	0.0001383	188.683	83.1493	2.2692
1376	203962_s_at	NEBL	3.5e-06	0.0001383	129.662	55.3409	2.34297
1377	230896_at	BEND4	3.5e-06	0.0001383	44.8734	17.7171	2.53277
1379	210230_at	NA	3.5e-06	0.0001383	302.791	136.833	2.21284
1380	239130_at	NA	3.5e-06	0.0001383	74.3544	33.9015	2.19325
1381	241200_x_at	NA	3.5e-06	0.0001383	25.9842	11.9326	2.17759
1388	204141_at	TUBB2A	3.6e-06	0.0001415	6438.85	2745.33	2.34538
1389	221630_s_at	DDX4	3.6e-06	0.0001415	58.9961	16.8884	3.4933
1390	227055_at	METTL7B	3.6e-06	0.0001415	253.182	113.588	2.22894
1391	204596_s_at	STC1	3.6e-06	0.0001415	859.685	361.352	2.37908
1397	235366_at	ZNF10	3.7e-06	0.0001435	307.657	141.371	2.17624
1399	236915_at	C4orf47	3.7e-06	0.0001435	71.6964	31.8765	2.24919
1402	1552306_at	ALG10	3.7e-06	0.0001435	205.474	87.3456	2.35242
1403	206085_s_at	CTH	3.7e-06	0.0001435	780.766	295.225	2.64465
1404	239331_at	NA	3.7e-06	0.0001435	1411.99	580.642	2.43178
1407	225325_at	MFSD6	3.7e-06	0.0001435	688.548	292.038	2.35774
1408	1558135_at	TAF11	3.7e-06	0.0001435	280.383	125.592	2.2325
1409	239077_at	CSGALNACT2	3.7e-06	0.0001435	736.908	320.838	2.29682
1413	231313_at	NA	3.8e-06	0.0001449	82.5268	33.4761	2.46525
1415	228763_at	MDP1	3.8e-06	0.0001449	1017.58	442.081	2.30179
1418	209962_at	EPOR	3.8e-06	0.0001449	245.783	103	2.38625
1426	228195_at	C2orf88	3.8e-06	0.0001449	52.0288	23.9735	2.17026
1427	220054_at	IL23A	3.8e-06	0.0001449	163.271	68.2369	2.39272
1428	225142_at	JHDM1D	3.8e-06	0.0001449	56.1517	21.1092	2.66007
1431	211425_x_at	NA	3.8e-06	0.0001449	314.205	129.656	2.42337
1436	203851_at	IGFBP6	3.9e-06	0.0001474	1482	686.38	2.15915
1439	228490_at	ABHD2	3.9e-06	0.0001474	483.947	195.972	2.46947
1441	227446_s_at	C14orf167	3.9e-06	0.0001474	366.876	169.328	2.16665
1443	235177_at	FAM119A	3.9e-06	0.0001474	889.302	403.932	2.20161
1444	1557384_at	ZNF131	3.9e-06	0.0001474	514.021	236.985	2.169
1445	1555366_at	NSAP11	3.9e-06	0.0001474	75.9199	27.7719	2.7337
1446	231120_x_at	PKIB	3.9e-06	0.0001474	61.9621	19.4864	3.17976
1447	1553741_at	C1orf211	3.9e-06	0.0001474	98.8357	43.1923	2.28827
1449	222838_at	SLAMF7	4e-06	0.0001489	862.704	350.185	2.46357
1450	224463_s_at	C11orf70	4e-06	0.0001489	117.126	50.6106	2.31427
1453	213526_s_at	LIN37	4e-06	0.0001489	692.892	305.158	2.2706
1455	214453_s_at	IFI44	4e-06	0.0001489	1027.24	410.151	2.50454
1456	1554154_at	GDAP2	4e-06	0.0001489	690.802	310.345	2.22592
1457	209189_at	FOS	4e-06	0.0001489	1317.67	132.317	9.9584
1461	202842_s_at	DNAJB9	4e-06	0.0001489	1537.31	709.286	2.1674
1462	226344_at	ZMAT1	4e-06	0.0001489	235.654	100.95	2.33435
1463	225301_s_at	MYO5B	4e-06	0.0001489	446.402	192.47	2.31934
1467	209837_at	AP4M1	4e-06	0.0001489	1170.47	465.743	2.51313
1468	210869_s_at	MCAM	4e-06	0.0001489	1965	870.44	2.25748
1472	224797_at	ARRDC3	4.1e-06	0.0001514	461.412	163.817	2.81663
1475	203225_s_at	RFK	4.1e-06	0.0001514	2801.63	1296.41	2.16107
1478	203498_at	RCAN2	4.1e-06	0.0001514	221.542	86.8603	2.55056
1479	1557047_at	YEATS2	4.1e-06	0.0001514	659.122	283.205	2.32737
1483	1555874_x_at	MGC21881	4.2e-06	0.0001544	1367.33	618.729	2.2099
1485	226545_at	CD109	4.2e-06	0.0001544	77.407	25.1632	3.0762
1487	229349_at	LIN28B	4.2e-06	0.0001544	49.3352	14.5953	3.38021
1488	1562048_at	LOC152225	4.3e-06	0.0001568	99.2996	44.9219	2.21049
1489	227647_at	KCNE3	4.3e-06	0.0001568	189.996	79.982	2.37548
1490	227270_at	LOC285550	4.3e-06	0.0001568	1228.34	558.881	2.19786
1492	243188_at	ZNF283	4.3e-06	0.0001568	116.118	39.2702	2.95688
1493	212992_at	AHNAK2	4.3e-06	0.0001568	175.73	81.489	2.15649
1499	209356_x_at	EFEMP2	4.3e-06	0.0001568	147.831	68.5646	2.15608
1501	1562367_at	C15orf54	4.4e-06	0.000159	148.931	65.1156	2.28718
1503	217744_s_at	PERP	4.4e-06	0.000159	1748.95	652.162	2.68177
1504	207160_at	IL12A	4.4e-06	0.000159	198.189	80.7979	2.4529
1505	201471_s_at	SQSTM1	4.4e-06	0.000159	2960.95	1374.42	2.15432
1506	202291_s_at	MGP	4.4e-06	0.000159	94.4345	29.9877	3.1491
1507	203409_at	DDB2	4.4e-06	0.000159	743.812	336.608	2.20973
1508	203810_at	DNAJB4	4.4e-06	0.000159	837.056	345.456	2.42304
1510	1558930_at	LOC728192	4.4e-06	0.000159	342.101	134.285	2.54758
1511	215986_at	NA	4.4e-06	0.000159	81.9277	35.5443	2.30495
1512	219282_s_at	TRPV2	4.4e-06	0.000159	203.21	88.8055	2.28825
1515	218839_at	HEY1	4.5e-06	0.000161	450.701	167.138	2.69658
1516	1568594_s_at	TRIM52	4.5e-06	0.000161	240.836	111.929	2.15168
1517	203888_at	THBD	4.5e-06	0.000161	913.976	427.224	2.13934
1520	241403_at	CLK4	4.5e-06	0.000161	133.783	40.0923	3.33687
1522	1557828_a_at	C5orf28	4.5e-06	0.000161	381.939	179.64	2.12613
1523	243455_at	NA	4.5e-06	0.000161	267.418	125.03	2.13883
1524	243236_at	NA	4.5e-06	0.000161	90.0886	40.8387	2.20596
1525	239562_at	MTHFD2L	4.5e-06	0.000161	329.008	137.071	2.40027
1526	242088_at	KLHL24	4.5e-06	0.000161	48.1597	20.6557	2.33155
1527	211341_at	POU4F1	4.5e-06	0.000161	32.9482	15.2451	2.16123
1529	202439_s_at	IDS	4.6e-06	0.0001632	890.489	416.876	2.1361
1530	224559_at	MALAT1	4.6e-06	0.0001632	713.438	284.138	2.51089
1534	202923_s_at	GCLC	4.6e-06	0.0001632	1640.43	760.628	2.15669
1537	213220_at	NCRNA00081	4.6e-06	0.0001632	1503.29	698.8	2.15124
1539	204687_at	DKFZP564O0823	4.6e-06	0.0001632	361.285	154.163	2.34353
1540	218764_at	PRKCH	4.6e-06	0.0001632	544.348	245.912	2.21358
1544	206145_at	RHAG	4.7e-06	0.0001654	23.8906	10.6596	2.24124
1548	205659_at	HDAC9	4.7e-06	0.0001654	2261.42	1067.13	2.11916
1549	1569886_a_at	GLB1L3	4.7e-06	0.0001654	62.745	16.7906	3.73691
1550	204557_s_at	DZIP1	4.7e-06	0.0001654	131.203	60.6457	2.16344
1554	224831_at	CPEB4	4.7e-06	0.0001654	1602.04	668.472	2.39657
1556	225625_at	ALKBH2	4.8e-06	0.0001674	958.816	420.037	2.28269
1557	1565863_at	NA	4.8e-06	0.0001674	357.746	143.94	2.48538
1559	243796_at	HEXIM2	4.8e-06	0.0001674	167.576	74.6335	2.24532
1560	205563_at	KISS1	4.8e-06	0.0001674	1802.79	846.364	2.13005
1561	222028_at	ZNF45	4.8e-06	0.0001674	1700.39	797.545	2.13203
1562	242969_at	NA	4.8e-06	0.0001674	150.647	67.5903	2.22883
1564	218885_s_at	GALNT12	4.8e-06	0.0001674	174.582	75.7453	2.30486
1565	213891_s_at	TCF4	4.8e-06	0.0001674	164.864	77.9892	2.11393
1566	216331_at	ITGA7	4.8e-06	0.0001674	269.18	107.788	2.4973
1567	241386_at	NA	4.8e-06	0.0001674	206.424	76.6669	2.69248
1568	220180_at	CCDC68	4.8e-06	0.0001674	607.356	264.299	2.29798
1569	201580_s_at	TMX4	4.9e-06	0.000169	1486.64	704.145	2.11126
1571	241060_x_at	NA	4.9e-06	0.000169	123.917	35.6455	3.47638
1575	203747_at	AQP3	4.9e-06	0.000169	557.841	254.86	2.18881
1576	206643_at	HAL	4.9e-06	0.000169	70.2315	29.4906	2.38149
1577	243563_at	NA	4.9e-06	0.000169	22.4826	10.5887	2.12325
1578	236241_at	MED31	4.9e-06	0.000169	117.024	43.1675	2.71093
1579	39249_at	AQP3	4.9e-06	0.000169	481.82	206.705	2.33096
1583	201174_s_at	TERF2IP	4.9e-06	0.000169	2666.58	1256.15	2.12282
1584	207526_s_at	IL1RL1	4.9e-06	0.000169	87.7093	39.8086	2.20327
1585	206746_at	BFSP1	4.9e-06	0.000169	430.871	187.102	2.30286
1586	223000_s_at	F11R	5e-06	0.0001715	984.246	434.335	2.2661
1589	221986_s_at	KLHL24	5e-06	0.0001715	192.51	83.7462	2.29873
1591	242358_at	NA	5e-06	0.0001715	119.22	55.7536	2.13833
1594	229706_at	TCERG1	5e-06	0.0001715	140.549	52.2848	2.68815
1595	233105_at	NA	5.1e-06	0.0001736	78.5617	34.9033	2.25084
1596	211548_s_at	HPGD	5.1e-06	0.0001736	74.8718	31.9603	2.34265
1599	205193_at	MAFF	5.1e-06	0.0001736	1318.05	562.502	2.34319
1600	203627_at	IGF1R	5.1e-06	0.0001736	596.055	264.87	2.25037
1604	220110_s_at	NXF3	5.1e-06	0.0001736	170.719	80.0719	2.13207
1608	225640_at	LOC401504	5.2e-06	0.0001756	2179	948.104	2.29827
1610	229794_at	ZNF585A	5.2e-06	0.0001756	364.002	166.246	2.18954
1611	218556_at	ORMDL2	5.2e-06	0.0001756	1677.13	792.315	2.11674
1613	226021_at	RDH10	5.2e-06	0.0001756	634.247	298.004	2.12832
1615	239384_at	FLJ44342	5.2e-06	0.0001756	392.953	182.074	2.1582
1616	204286_s_at	PMAIP1	5.2e-06	0.0001756	5012.68	2074.47	2.41637
1619	213224_s_at	NCRNA00081	5.2e-06	0.0001756	673.472	313.56	2.14783
1622	223278_at	GJB2	5.3e-06	0.0001778	241.352	102.603	2.35228
1624	242894_at	NA	5.3e-06	0.0001778	85.3927	35.9216	2.3772
1627	1552738_a_at	ST7L	5.3e-06	0.0001778	97.1852	46.1059	2.10787
1631	33646_g_at	GM2A	5.4e-06	0.0001794	355.91	169.192	2.10359
1632	223475_at	CRISPLD1	5.4e-06	0.0001794	480.827	213.545	2.25164
1633	242467_at	NA	5.4e-06	0.0001794	443.886	190.139	2.33453
1634	1552785_at	ZNF781	5.4e-06	0.0001794	24.5688	10.0278	2.45006
1636	202942_at	ETFB	5.4e-06	0.0001794	2298.92	1065.22	2.15816
1638	1561017_at	NA	5.4e-06	0.0001794	29.9559	13.8705	2.15968
1640	205924_at	RAB3B	5.4e-06	0.0001794	212.256	93.01	2.28207
1643	225890_at	C20orf72	5.4e-06	0.0001794	3473.57	1637.36	2.12144
1645	242453_at	NA	5.4e-06	0.0001794	60.04	28.2447	2.12571
1646	206546_at	SYCP2	5.4e-06	0.0001794	67.5941	19.6824	3.43425
1648	217591_at	SKIL	5.5e-06	0.0001816	453.052	151.805	2.98443
1649	216350_s_at	ZNF10	5.5e-06	0.0001816	213.654	96.4144	2.216
1650	235199_at	RNF125	5.5e-06	0.0001816	105.366	47.9678	2.1966
1651	228066_at	C17orf96	5.5e-06	0.0001816	775.587	369.464	2.09922
1652	227220_at	NFXL1	5.5e-06	0.0001816	1133.59	510.037	2.22257
1653	209216_at	WDR45	5.5e-06	0.0001816	1633.45	647.095	2.52428
1654	1558700_s_at	ZNF260	5.5e-06	0.0001816	547.644	217.671	2.51593
1655	227088_at	PDE5A	5.5e-06	0.0001816	72.0015	33.2473	2.16564
1658	1556037_s_at	HHIP	5.6e-06	0.0001832	130.728	46.0538	2.8386
1659	241722_x_at	NA	5.6e-06	0.0001832	517.529	240.093	2.15554
1660	228235_at	MGC16121	5.6e-06	0.0001832	1272.39	488.85	2.60282
1663	201739_at	SGK1	5.6e-06	0.0001832	3499.7	1255.24	2.78808
1665	78383_at	LOC100129250	5.6e-06	0.0001832	647.517	305.922	2.11661
1671	239202_at	NA	5.6e-06	0.0001832	160.345	61.3498	2.61363
1673	223898_at	ZNF670	5.7e-06	0.0001856	389.125	133.537	2.91397
1681	229357_at	ADAMTS5	5.8e-06	0.0001879	52.4367	24.2634	2.16114
1684	203661_s_at	TMOD1	5.8e-06	0.0001879	216.286	102.787	2.10422
1685	209726_at	CA11	5.8e-06	0.0001879	219.181	103.189	2.12407
1686	235716_at	NA	5.8e-06	0.0001879	718.534	318.206	2.25808
1688	235419_at	NA	5.8e-06	0.0001879	331.938	144.274	2.30075
1689	228442_at	NA	5.9e-06	0.0001895	243.891	116.774	2.08858
1692	209159_s_at	NDRG4	5.9e-06	0.0001895	246.122	110.236	2.23268
1696	241534_at	NA	5.9e-06	0.0001895	59.9186	19.4112	3.0868
1698	209892_at	FUT4	5.9e-06	0.0001895	354.524	161.533	2.19475
1699	231769_at	FBXO6	5.9e-06	0.0001895	144.468	55.7013	2.59362
1701	204679_at	KCNK1	5.9e-06	0.0001895	1173.01	529.889	2.21369
1704	207304_at	ZNF45	6e-06	0.0001911	610.302	282.19	2.16273
1705	242517_at	KISS1R	6e-06	0.0001911	90.1775	32.9381	2.73779
1708	210550_s_at	RASGRF1	6e-06	0.0001911	337.972	162.961	2.07395
1710	227383_at	NA	6e-06	0.0001911	836.822	379.608	2.20443
1711	211597_s_at	HOPX	6e-06	0.0001911	67.2051	31.9523	2.1033
1712	221245_s_at	FZD5	6e-06	0.0001911	512.296	232.188	2.20638
1713	202731_at	PDCD4	6e-06	0.0001911	703.778	314.612	2.23697
1715	233970_s_at	TRMT6	6e-06	0.0001911	1722.7	799.424	2.15493
1716	232354_at	NA	6e-06	0.0001911	138.647	64.8608	2.13761
1718	229302_at	TMEM178	6.1e-06	0.0001926	79.2787	25.1547	3.15165
1721	235737_at	TSLP	6.1e-06	0.0001926	24.2072	9.27144	2.61094
1722	222573_s_at	SAV1	6.1e-06	0.0001926	1780.87	832.307	2.13967
1723	1567912_s_at	NA	6.1e-06	0.0001926	91.3974	19.2931	4.73731
1724	225003_at	TMEM205	6.1e-06	0.0001926	2861.17	1376.36	2.07879
1725	227990_at	SLU7	6.1e-06	0.0001926	1389.72	658.289	2.11111
1726	239942_at	NA	6.1e-06	0.0001926	56.5953	17.1545	3.29916
1731	212737_at	GM2A	6.1e-06	0.0001926	1599.67	766.124	2.08801
1732	211429_s_at	SERPINA1	6.1e-06	0.0001926	254.134	109.093	2.32951
1734	203642_s_at	COBLL1	6.2e-06	0.0001944	293.222	134.333	2.1828
1735	235228_at	CCDC85A	6.2e-06	0.0001944	50.707	23.2393	2.18195
1736	205499_at	SRPX2	6.2e-06	0.0001944	611.324	281.114	2.17465
1737	1554557_at	ATP11B	6.2e-06	0.0001944	260.475	120.125	2.16837
1738	1569607_s_at	NA	6.2e-06	0.0001944	438.812	201.943	2.17296
1740	227565_at	NA	6.2e-06	0.0001944	1429.3	625.282	2.28585
1745	209565_at	RNF113A	6.3e-06	0.0001957	2603.05	1255.77	2.07287
1747	227856_at	C4orf32	6.3e-06	0.0001957	1273.24	596.771	2.13354
1748	213640_s_at	LOX	6.3e-06	0.0001957	419.763	182.141	2.3046
1749	206307_s_at	FOXD1	6.3e-06	0.0001957	204.073	64.8567	3.14653
1751	243611_at	MICALCL	6.3e-06	0.0001957	95.1137	37.7817	2.51746
1752	214651_s_at	HOXA9	6.3e-06	0.0001957	27.2387	12.679	2.14833
1754	231568_at	NA	6.3e-06	0.0001957	164.824	72.1221	2.28534
1755	203887_s_at	THBD	6.3e-06	0.0001957	1287.02	586.7	2.19366
1757	204810_s_at	CKM	6.3e-06	0.0001957	142.709	57.8233	2.46801
1759	1559485_at	ATG2B	6.3e-06	0.0001957	90.931	42.8447	2.12234
1760	227514_at	ITPRIPL2	6.3e-06	0.0001957	645.521	284.871	2.26601
1761	207797_s_at	LRP2BP	6.4e-06	0.000198	146.84	68.8471	2.13285
1763	215228_at	NHLH2	6.4e-06	0.000198	39.5193	16.6941	2.36727
1764	219010_at	C1orf106	6.4e-06	0.000198	740.165	335.17	2.20833
1766	208850_s_at	THY1	6.4e-06	0.000198	228.412	109.577	2.0845
1767	209212_s_at	KLF5	6.4e-06	0.000198	1008.28	391.767	2.57367
1768	1553986_at	RASEF	6.5e-06	0.0001997	324.245	133.898	2.42159
1770	1555007_s_at	WDR66	6.5e-06	0.0001997	611.282	245.282	2.49216
1771	202147_s_at	IFRD1	6.5e-06	0.0001997	2191.58	1061	2.06559
1774	229989_at	FDXACB1	6.5e-06	0.0001997	285.747	138.558	2.06229
1776	222451_s_at	ZDHHC9	6.5e-06	0.0001997	1399.58	667.215	2.09764
1779	221903_s_at	CYLD	6.5e-06	0.0001997	1712.51	828.375	2.06732
1780	235652_at	NA	6.5e-06	0.0001997	509.636	210.151	2.4251
1781	205488_at	GZMA	6.6e-06	0.0002017	110.285	41.5482	2.65439
1785	206337_at	CCR7	6.6e-06	0.0002017	62.154	30.1714	2.06003
1786	212812_at	NA	6.6e-06	0.0002017	702.142	340.398	2.06271
1787	229264_at	NA	6.6e-06	0.0002017	230.158	111.834	2.05803
1788	240868_at	LOC100129406	6.6e-06	0.0002017	142.709	51.61	2.76514
1791	230185_at	THAP9	6.7e-06	0.0002035	184.992	89.9616	2.05634
1795	242343_x_at	NA	6.7e-06	0.0002035	239.467	112.545	2.12774
1799	235773_at	ZIK1	6.7e-06	0.0002035	115.051	36.0943	3.18751
1802	209859_at	TRIM9	6.8e-06	0.000206	86.5774	40.6787	2.12832
1808	215733_x_at	CTAG2	6.9e-06	0.0002087	147.672	68.6125	2.15226
1810	204351_at	S100P	7e-06	0.0002108	1086.53	61.0955	17.784
1811	201041_s_at	DUSP1	7e-06	0.0002108	8076.78	2948.33	2.73944
1814	226001_at	KLHL5	7e-06	0.0002108	4472.82	2046.72	2.18536
1816	35820_at	GM2A	7e-06	0.0002108	867.988	419.696	2.06814
1817	1553192_at	ZNF441	7.1e-06	0.0002122	76.7346	28.1363	2.72725
1818	203089_s_at	HTRA2	7.1e-06	0.0002122	2202.06	1055.83	2.08562
1820	209610_s_at	SLC1A4	7.1e-06	0.0002122	491.599	240.346	2.04538
1821	216698_x_at	NA	7.1e-06	0.0002122	300.142	146.412	2.04998
1823	211317_s_at	CFLAR	7.1e-06	0.0002122	338.875	150.678	2.24901
1824	207214_at	SPINK4	7.1e-06	0.0002122	342.956	160.568	2.1359
1825	1560562_a_at	ZNF677	7.1e-06	0.0002122	47.325	20.4823	2.31053
1826	213519_s_at	LAMA2	7.1e-06	0.0002122	160.711	70.5212	2.2789
1828	219164_s_at	ATG2B	7.1e-06	0.0002122	289.52	137.968	2.09846
1829	229568_at	MOBKL2B	7.1e-06	0.0002122	31.3163	14.6274	2.14093
1830	210081_at	AGER	7.2e-06	0.0002142	160.479	78.7065	2.03896
1834	214719_at	SLC46A3	7.2e-06	0.0002142	253.349	121.763	2.08068
1836	233194_at	NA	7.2e-06	0.0002142	83.0822	29.9129	2.77747
1838	220289_s_at	AIM1L	7.2e-06	0.0002142	209.136	91.9513	2.27442
1843	208200_at	IL1A	7.3e-06	0.0002162	183.491	76.3404	2.40359
1846	239534_at	NA	7.3e-06	0.0002162	206.129	100.877	2.04336
1848	230654_at	NA	7.4e-06	0.0002179	201.511	79.3849	2.53841
1849	219687_at	HHAT	7.4e-06	0.0002179	257.062	123.755	2.07718
1850	229211_at	DUSP28	7.4e-06	0.0002179	365.04	178.183	2.04868
1851	218454_at	PLBD1	7.4e-06	0.0002179	290.655	140.591	2.06738
1852	1552739_s_at	ST7L	7.4e-06	0.0002179	271.166	130.98	2.07028
1853	208155_x_at	NA	7.4e-06	0.0002179	103.292	46.2035	2.23558
1857	229119_s_at	ZSWIM7	7.4e-06	0.0002179	1393.94	682.48	2.04246
1861	1554341_a_at	HELQ	7.5e-06	0.0002196	450.71	210.727	2.13884
1864	210394_x_at	NA	7.5e-06	0.0002196	346.548	144.76	2.39394
1865	206858_s_at	HOXC6	7.5e-06	0.0002196	833.367	347.101	2.40093
1869	226679_at	SLC26A11	7.6e-06	0.000221	527.426	246.753	2.13747
1871	209283_at	CRYAB	7.6e-06	0.000221	238.575	109.199	2.18476
1875	213954_at	FAM169A	7.6e-06	0.000221	216.877	96.1934	2.25459
1876	238669_at	PTGS1	7.6e-06	0.000221	248.689	102.581	2.42432
1878	241769_at	NA	7.6e-06	0.000221	218.728	104.268	2.09776
1881	205856_at	SLC14A1	7.7e-06	0.0002232	24.5861	10.1201	2.42942
1882	222180_at	NA	7.7e-06	0.0002232	126.955	60.1538	2.11051
1883	217783_s_at	YPEL5	7.7e-06	0.0002232	3343.68	1646.49	2.03079
1884	206029_at	ANKRD1	7.7e-06	0.0002232	795.046	303.502	2.61958
1885	212236_x_at	KRT17	7.7e-06	0.0002232	460.834	194.065	2.37463
1886	238476_at	C5orf41	7.7e-06	0.0002232	161.948	78.1769	2.07155
1887	1558871_at	NA	7.8e-06	0.000225	174.322	68.3751	2.5495
1892	217414_x_at	NA	7.8e-06	0.000225	293.023	144.306	2.03057
1894	210652_s_at	TTC39A	7.8e-06	0.000225	105.309	24.4665	4.30423
1895	1560622_at	NA	7.8e-06	0.000225	577.09	283.012	2.0391
1897	213711_at	KRT81	7.9e-06	0.0002271	2586.71	1256.31	2.05897
1902	222156_x_at	CCPG1	7.9e-06	0.0002271	304.015	145.172	2.09417
1905	236982_at	NA	8e-06	0.0002294	214.71	66.1555	3.24554
1906	242903_at	IFNGR1	8e-06	0.0002294	59.7095	27.7813	2.14927
1909	202201_at	BLVRB	8.1e-06	0.0002316	2248.75	912.769	2.46366
1912	203543_s_at	KLF9	8.1e-06	0.0002316	552.692	255.029	2.16717
1914	212909_at	LYPD1	8.2e-06	0.0002336	469.52	195.192	2.40542
1915	225577_at	NA	8.2e-06	0.0002336	1167.57	561.514	2.07932
1922	232026_at	HERC4	8.3e-06	0.0002361	58.1904	23.6018	2.46551
1925	203140_at	BCL6	8.4e-06	0.0002382	1657.09	781.744	2.11973
1927	209086_x_at	MCAM	8.4e-06	0.0002382	1137.25	547.182	2.07838
1928	1569004_at	NA	8.4e-06	0.0002382	60.0242	29.6111	2.02708
1929	235443_at	LOC100131067	8.5e-06	0.0002407	404.043	198.373	2.03678
1930	1557257_at	BCL10	8.5e-06	0.0002407	187.977	78.369	2.39861
1931	231470_at	NA	8.5e-06	0.0002407	44.078	12.6874	3.47415
1933	242963_at	SGMS2	8.6e-06	0.0002425	534.457	256.576	2.08303
1934	209087_x_at	MCAM	8.6e-06	0.0002425	1916.84	938.481	2.04249
1936	208576_s_at	HIST1H3B	8.6e-06	0.0002425	387.695	160.5	2.41555
1938	228810_at	CCNYL1	8.6e-06	0.0002425	831.251	409.357	2.03062
1940	210663_s_at	KYNU	8.7e-06	0.0002441	482.911	241.143	2.00259
1941	220374_at	KLHL28	8.7e-06	0.0002441	149.405	68.8335	2.17052
1947	225706_at	GLCCI1	8.7e-06	0.0002441	957.549	463.504	2.06589
1949	204081_at	NRGN	8.7e-06	0.0002441	1360.47	672.535	2.02289
1950	1556029_s_at	NMNAT2	8.8e-06	0.0002456	292.166	134.831	2.1669
1952	240046_at	NA	8.8e-06	0.0002456	96.4613	43.1377	2.23613
1954	227677_at	JAK3	8.8e-06	0.0002456	113.198	54.3551	2.08256
1957	1566303_s_at	PPP1R11	8.8e-06	0.0002456	1530.65	746.535	2.05033
1961	215033_at	TM4SF1	8.9e-06	0.0002479	300.983	52.9037	5.68925
1963	214660_at	NA	8.9e-06	0.0002479	133.317	66.5545	2.00312
1965	205928_at	ZNF443	9e-06	0.0002502	1256.67	541.961	2.31874
1967	211403_x_at	VCX2	9e-06	0.0002502	305.363	120.389	2.53646
1968	216536_at	OR7E19P	9.1e-06	0.0002513	76.7863	33.7961	2.27204
1971	225911_at	NPNT	9.1e-06	0.0002513	39.8516	18.856	2.11347
1972	1556602_at	NA	9.1e-06	0.0002513	98.4296	33.9009	2.90345
1977	227804_at	TLCD1	9.1e-06	0.0002513	992.035	487.171	2.03632
1978	238907_at	ZNF780A	9.1e-06	0.0002513	245.492	120.414	2.03873
1979	204972_at	OAS2	9.1e-06	0.0002513	132.899	61.1675	2.1727
1980	232264_at	NA	9.1e-06	0.0002513	352.264	170.153	2.07027
1982	236837_x_at	LOC650794	9.2e-06	0.0002528	112.534	48.4559	2.3224
1983	232615_at	NA	9.2e-06	0.0002528	998.021	489.909	2.03715
1986	222016_s_at	ZNF323	9.2e-06	0.0002528	202.857	91.0372	2.22828
1987	203180_at	ALDH1A3	9.2e-06	0.0002528	201.569	96.8106	2.0821
1988	236907_at	NA	9.2e-06	0.0002528	1461.5	696.768	2.09754
1989	232744_x_at	NA	9.2e-06	0.0002528	173.642	83.796	2.0722
1991	1563629_a_at	NA	9.3e-06	0.000255	172.834	74.2435	2.32793
1992	230083_at	USP53	9.3e-06	0.000255	708.379	331.182	2.13895
1993	219737_s_at	PCDH9	9.3e-06	0.000255	385.166	193.597	1.98952
1994	232797_at	NA	9.3e-06	0.000255	250.469	115.338	2.17161
1997	1564688_a_at	RAD9B	9.4e-06	0.0002565	23.2718	10.8778	2.13938
1998	1552724_at	RHOXF1	9.4e-06	0.0002565	201.07	80.939	2.48421
2001	232297_at	NA	9.4e-06	0.0002565	1192.05	556.488	2.1421
2002	203234_at	UPP1	9.4e-06	0.0002565	2091.34	1014.89	2.06066
2003	219412_at	RAB38	9.4e-06	0.0002565	1138.78	557.594	2.04231
2008	207110_at	KCNJ12	9.5e-06	0.0002578	43.4566	21.4751	2.02358
2009	1568815_a_at	DDX50	9.5e-06	0.0002578	399.407	191.461	2.0861
2011	205404_at	HSD11B1	9.5e-06	0.0002578	134.631	60.1058	2.2399
2012	1568883_at	NA	9.5e-06	0.0002578	106.48	42.602	2.49941
2013	226283_at	WDR51B	9.5e-06	0.0002578	1699.66	776.365	2.18925
2014	206675_s_at	SKIL	9.5e-06	0.0002578	111.565	44.4356	2.5107
2017	225441_x_at	LSMD1	9.6e-06	0.0002592	2790.93	1402.48	1.99
2018	207509_s_at	LAIR2	9.6e-06	0.0002592	383.604	178.943	2.14372
2019	237290_at	NA	9.6e-06	0.0002592	338.109	156.677	2.158
2020	235579_at	SFRS2IP	9.6e-06	0.0002592	1202.69	549.722	2.18782
2021	240429_at	ZNF546	9.6e-06	0.0002592	109.035	36.4729	2.98947
2022	228430_at	NA	9.6e-06	0.0002592	150.724	71.3985	2.11102
2024	218951_s_at	PLCXD1	9.6e-06	0.0002592	388.481	189.551	2.04948
2025	223596_at	SLC12A6	9.6e-06	0.0002592	144.797	70.3232	2.05902
2028	205681_at	BCL2A1	9.7e-06	0.0002607	30.6684	14.027	2.18638
2029	216918_s_at	DST	9.7e-06	0.0002607	532.552	246.882	2.15712
2030	201313_at	ENO2	9.7e-06	0.0002607	844.282	426.055	1.98163
2031	1559322_at	LOC727916	9.7e-06	0.0002607	32.1617	12.5302	2.56673
2033	229709_at	ATP1B3	9.7e-06	0.0002607	158.656	76.0109	2.08729
2034	228764_s_at	MDP1	9.7e-06	0.0002607	909.764	434.736	2.09268
2036	243764_at	VSIG1	9.8e-06	0.0002624	43.5559	20.0323	2.17429
2037	211340_s_at	MCAM	9.8e-06	0.0002624	1223.95	607.658	2.01421
2039	238563_at	NA	9.8e-06	0.0002624	360.129	129.738	2.77581
2040	225656_at	EFHC1	9.8e-06	0.0002624	417.69	200.388	2.0844
2042	210130_s_at	TM7SF2	9.8e-06	0.0002624	493.082	178.612	2.76063
2044	244417_at	NA	9.9e-06	0.0002644	192.012	63.914	3.00423
2046	232216_at	YME1L1	9.9e-06	0.0002644	312.992	156.859	1.99537
2049	205872_x_at	PDE4DIP	1e-05	0.0002668	318.796	132.541	2.40526
2053	214247_s_at	DKK3	1.01e-05	0.0002685	175.853	80.1057	2.19527
2054	234949_at	LOC283788	1.01e-05	0.0002685	215.793	84.4776	2.55445
2055	209849_s_at	RAD51C	1.01e-05	0.0002685	1096.84	524.316	2.09195
2056	228920_at	ZNF260	1.01e-05	0.0002685	783.204	367.562	2.13081
2057	203632_s_at	GPRC5B	1.01e-05	0.0002685	188.148	89.0304	2.1133
2059	220941_s_at	C21orf91	1.02e-05	0.0002697	494.544	244.526	2.02246
2060	206129_s_at	ARSB	1.02e-05	0.0002697	205.756	96.1952	2.13894
2062	202283_at	SERPINF1	1.02e-05	0.0002697	217.559	74.5664	2.91765
2063	218942_at	PIP4K2C	1.02e-05	0.0002697	1188.83	600.792	1.97877
2072	213737_x_at	GOLGA9P	1.03e-05	0.0002714	885.982	436.491	2.02978
2076	226817_at	DSC2	1.04e-05	0.000273	309.489	153.695	2.01365
2077	218603_at	HECA	1.04e-05	0.000273	996.327	503.743	1.97785
2078	214449_s_at	RHOQ	1.04e-05	0.000273	584.894	290.604	2.01269
2081	235952_at	NA	1.04e-05	0.000273	209.2	98.8975	2.11532
2082	212383_at	ATP6V0A1	1.04e-05	0.000273	1474.21	745.626	1.97714
2085	213285_at	TMEM30B	1.05e-05	0.0002746	78.7159	39.4315	1.99627
2087	228743_at	TXNDC17	1.05e-05	0.0002746	892.499	431.16	2.06999
2089	220441_at	DNAJC22	1.05e-05	0.0002746	184.355	90.5159	2.03671
2090	1552946_at	ZNF114	1.05e-05	0.0002746	234.774	102.202	2.29715
2091	1552947_x_at	ZNF114	1.05e-05	0.0002746	306.073	131.407	2.32919
2092	218048_at	COMMD3	1.06e-05	0.0002766	3502.98	1714.14	2.04358
2095	235190_at	NA	1.06e-05	0.0002766	951.983	456.294	2.08634
2096	232052_at	LOC440944	1.07e-05	0.0002782	458.517	228.584	2.0059
2098	207826_s_at	ID3	1.07e-05	0.0002782	748.428	298.045	2.51112
2099	242629_at	NA	1.07e-05	0.0002782	53.4989	18.8146	2.84347
2100	228207_at	NA	1.07e-05	0.0002782	339.953	164.77	2.0632
2108	236036_at	NA	1.08e-05	0.0002801	254.754	111.693	2.28084
2109	221873_at	ZNF143	1.09e-05	0.0002811	1508.15	767.866	1.96408
2110	227904_at	AZI2	1.09e-05	0.0002811	594.985	301.599	1.97277
2111	1562442_a_at	SSBP1	1.09e-05	0.0002811	152.798	77.8011	1.96396
2112	203914_x_at	HPGD	1.09e-05	0.0002811	88.1443	42.242	2.08665
2114	212593_s_at	PDCD4	1.09e-05	0.0002811	2251.41	1084.75	2.07551
2115	228751_at	CLK4	1.09e-05	0.0002811	455.729	202.97	2.24531
2117	206104_at	ISL1	1.09e-05	0.0002811	45.2211	19.9919	2.26197
2120	224973_at	FAM46A	1.09e-05	0.0002811	340.572	160.917	2.11645
2122	219848_s_at	ZNF432	1.1e-05	0.0002829	329.871	160.584	2.0542
2123	227929_at	NA	1.1e-05	0.0002829	56.9213	29.0379	1.96024
2124	227208_at	CCDC84	1.1e-05	0.0002829	1064.65	541.202	1.9672
2125	1561418_at	NA	1.1e-05	0.0002829	88.8201	40.8374	2.17497
2127	230205_at	NA	1.11e-05	0.0002843	483.638	245.389	1.97091
2128	225476_at	BAT4	1.11e-05	0.0002843	736.069	373.639	1.97
2129	201846_s_at	RYBP	1.11e-05	0.0002843	3225.8	1619.14	1.99229
2130	212531_at	LCN2	1.11e-05	0.0002843	185.14	82.9445	2.23209
2135	207733_x_at	PSG9	1.11e-05	0.0002843	271.673	120.116	2.26177
2137	214151_s_at	CCPG1	1.12e-05	0.0002856	459.552	232.452	1.97698
2140	222392_x_at	PERP	1.12e-05	0.0002856	3642.89	1736.4	2.09795
2142	233020_at	NA	1.12e-05	0.0002856	237.794	112.502	2.11369
2144	233534_at	KRTAP3-2	1.12e-05	0.0002856	42.1822	21.2776	1.98247
2145	239182_at	LOC401022	1.13e-05	0.0002876	53.7232	25.3695	2.11763
2146	1559725_at	NA	1.13e-05	0.0002876	17.9377	8.57052	2.09295
2148	229390_at	FAM26F	1.13e-05	0.0002876	110.839	49.8008	2.22565
2149	205566_at	ABHD2	1.14e-05	0.000289	508.713	252.633	2.01364
2150	207980_s_at	CITED2	1.14e-05	0.000289	3598.82	1813.26	1.98472
2151	205403_at	IL1R2	1.14e-05	0.000289	160.052	73.2379	2.18537
2152	234937_x_at	ZFP28	1.14e-05	0.000289	438.866	188.284	2.33087
2155	210609_s_at	TP53I3	1.14e-05	0.000289	1068.3	528.779	2.02032
2156	220686_s_at	PIWIL2	1.14e-05	0.000289	118.575	55.8139	2.12448
2158	220278_at	KDM4D	1.15e-05	0.000291	165.367	68.2835	2.42177
2160	203892_at	WFDC2	1.15e-05	0.000291	359.783	176.14	2.04259
2162	223075_s_at	AIF1L	1.16e-05	0.0002929	374.137	190.295	1.96609
2163	225846_at	ESRP1	1.16e-05	0.0002929	46.3194	22.5303	2.05587
2164	215485_s_at	ICAM1	1.16e-05	0.0002929	274.756	119.388	2.30137
2165	208106_x_at	PSG6	1.16e-05	0.0002929	232.672	112.606	2.06625
2166	227810_at	ZNF558	1.17e-05	0.0002949	932.706	467.365	1.99567
2167	236040_at	XAGE3	1.17e-05	0.0002949	202.114	88.4927	2.28396
2169	226670_s_at	PABPC1L	1.17e-05	0.0002949	1254.8	641.845	1.95499
2172	201836_s_at	SUPT7L	1.18e-05	0.0002964	423.442	216.225	1.95834
2177	231265_at	COX7B2	1.18e-05	0.0002964	170.668	84.0483	2.0306
2179	236841_at	WASH3P	1.19e-05	0.0002979	690.913	324.448	2.1295
2180	1554333_at	DNAJA4	1.19e-05	0.0002979	21.2315	8.29673	2.55902
2183	204018_x_at	NA	1.19e-05	0.0002979	399.473	167.88	2.37952
2185	240565_at	ZFP28	1.2e-05	0.0002989	103.193	46.4593	2.22116
2187	215567_at	FCF1	1.2e-05	0.0002989	100.755	42.7051	2.35932
2188	209925_at	OCLN	1.2e-05	0.0002989	234.116	118.924	1.96861
2189	1558754_at	ZNF763	1.2e-05	0.0002989	35.7133	15.1624	2.35539
2191	243610_at	C9orf135	1.2e-05	0.0002989	88.6153	35.801	2.47522
2192	236948_x_at	SFRS11	1.2e-05	0.0002989	178.356	65.9443	2.70465
2193	227404_s_at	EGR1	1.2e-05	0.0002989	8851.33	2443.37	3.62259
2195	1562684_at	NA	1.2e-05	0.0002989	54.9742	25.048	2.19476
2196	222238_s_at	POLM	1.21e-05	0.0003004	389.477	199.219	1.95502
2199	223042_s_at	FUNDC2	1.21e-05	0.0003004	5306.86	2619.8	2.02567
2202	202800_at	SLC1A3	1.21e-05	0.0003004	332.862	161.645	2.05921
2203	227230_s_at	KIAA1211	1.22e-05	0.0003022	150.214	57.1917	2.6265
2204	226188_at	HSPC159	1.22e-05	0.0003022	479.697	228.393	2.10032
2208	212385_at	TCF4	1.23e-05	0.0003039	135.041	67.161	2.01071
2209	202975_s_at	RHOBTB3	1.23e-05	0.0003039	2525.2	1272.64	1.98422
2210	228003_at	RAB30	1.23e-05	0.0003039	630.011	313.621	2.00883
2212	229398_at	RAB18	1.23e-05	0.0003039	131.59	67.2833	1.95576
2217	214422_at	RAD23B	1.25e-05	0.0003077	90.2971	39.4757	2.28741
2218	223394_at	SERTAD1	1.25e-05	0.0003077	1445.43	705.472	2.04889
2219	223982_s_at	PNPLA8	1.25e-05	0.0003077	1677	849.936	1.97309
2224	209949_at	NCF2	1.27e-05	0.0003117	290.708	146.89	1.97909
2228	229095_s_at	NA	1.27e-05	0.0003117	24.8531	11.7288	2.11898
2229	231310_at	NA	1.28e-05	0.000313	92.4066	37.0586	2.49353
2230	204622_x_at	NR4A2	1.28e-05	0.000313	527.514	192.337	2.74266
2231	230028_at	KIAA0907	1.28e-05	0.000313	267.511	119.501	2.23857
2232	215891_s_at	GM2A	1.28e-05	0.000313	298.671	148.248	2.01467
2235	238634_x_at	NA	1.28e-05	0.000313	31.7078	13.7858	2.30003
2236	1553132_a_at	TC2N	1.28e-05	0.000313	24.9042	12.187	2.0435
2239	1554283_at	CCRN4L	1.29e-05	0.0003142	234.152	105.374	2.2221
2240	244610_x_at	NA	1.29e-05	0.0003142	103.694	46.0709	2.25075
2241	226640_at	DAGLB	1.29e-05	0.0003142	699.16	357.004	1.95841
2242	213397_x_at	NA	1.29e-05	0.0003142	302.382	154.842	1.95284
2243	218858_at	DEPDC6	1.29e-05	0.0003142	159.931	76.0845	2.10202
2244	1558679_at	LOC284804	1.29e-05	0.0003142	133.91	68.1737	1.96425
2245	202081_at	IER2	1.29e-05	0.0003142	7893.38	3863.37	2.04313
2248	235362_at	LOC729970	1.3e-05	0.000316	110.592	52.8567	2.0923
2250	207765_s_at	KIAA1539	1.31e-05	0.0003178	452.684	229.612	1.97152
2251	1558136_s_at	TAF11	1.31e-05	0.0003178	1634.16	819.326	1.99451
2252	214681_at	GK	1.31e-05	0.0003178	167.736	86.814	1.93213
2253	225843_at	ZFYVE19	1.31e-05	0.0003178	461.146	235.193	1.96072
2257	207169_x_at	DDR1	1.32e-05	0.0003191	733.411	371.258	1.97548
2258	220327_at	VGLL3	1.32e-05	0.0003191	152.341	71.6606	2.12587
2259	1554195_a_at	C5orf46	1.32e-05	0.0003191	195.571	82.9756	2.35697
2262	242877_at	NA	1.32e-05	0.0003191	150.356	60.6777	2.47794
2265	230769_at	DENND2C	1.33e-05	0.0003205	227.018	117.195	1.9371
2266	1562722_at	NA	1.33e-05	0.0003205	95.1404	43.1436	2.2052
2267	202073_at	OPTN	1.33e-05	0.0003205	909.433	464.62	1.95737
2268	243528_at	NA	1.33e-05	0.0003205	98.0339	48.2584	2.03144
2270	229340_at	NKAPL	1.34e-05	0.0003218	103.449	50.8521	2.03431
2271	241470_x_at	NA	1.34e-05	0.0003218	27.8198	8.15916	3.40964
2273	1557164_a_at	NA	1.34e-05	0.0003218	190.919	96.0966	1.98674
2276	227593_at	hCG_2008140	1.34e-05	0.0003218	392.088	192.324	2.03868
2277	221008_s_at	AGXT2L1	1.34e-05	0.0003218	31.0462	15.212	2.0409
2278	1553023_a_at	NOX5	1.35e-05	0.0003233	280.447	129.296	2.16903
2282	227129_x_at	tcag7.907	1.35e-05	0.0003233	976.605	506.045	1.92988
2283	206744_s_at	ZMYM5	1.35e-05	0.0003233	89.1706	45.3364	1.96686
2286	205157_s_at	KRT17	1.36e-05	0.0003241	282.755	71.8998	3.93263
2287	202263_at	CYB5R1	1.36e-05	0.0003241	2290.75	1168.6	1.96025
2290	218853_s_at	MOSPD1	1.36e-05	0.0003241	2576.85	1269.74	2.02943
2291	213135_at	TIAM1	1.36e-05	0.0003241	836.316	430.005	1.9449
2293	220029_at	ELOVL2	1.36e-05	0.0003241	82.1653	39.3083	2.09028
2294	210546_x_at	NA	1.36e-05	0.0003241	130.395	51.7371	2.52035
2297	1555851_s_at	SEPW1	1.37e-05	0.0003257	3015.57	1536.03	1.96322
2301	223354_x_at	MFF	1.38e-05	0.0003271	1082.28	547.615	1.97636
2302	224071_at	IL20	1.38e-05	0.0003271	94.8993	42.7561	2.21955
2304	214481_at	HIST1H2AM	1.38e-05	0.0003271	281.798	128.73	2.18905
2305	210021_s_at	CCNO	1.38e-05	0.0003271	656.836	287.652	2.28344
2307	219603_s_at	ZNF226	1.38e-05	0.0003271	473.479	235.75	2.00839
2310	206828_at	TXK	1.39e-05	0.0003287	396.233	187.552	2.11266
2311	238987_at	B4GALT1	1.39e-05	0.0003287	112.987	41.2941	2.73616
2312	203542_s_at	KLF9	1.39e-05	0.0003287	686.232	349.184	1.96525
2314	218178_s_at	CHMP1B	1.4e-05	0.0003298	3107.58	1607.49	1.93318
2315	218769_s_at	ANKRA2	1.4e-05	0.0003298	306.585	156.762	1.95573
2316	204751_x_at	DSC2	1.4e-05	0.0003298	132.851	59.1776	2.24495
2318	202730_s_at	PDCD4	1.4e-05	0.0003298	477.234	238.582	2.00029
2320	242557_at	NCRNA00171	1.4e-05	0.0003298	70.2761	35.7555	1.96546
2323	239954_at	ZNF160	1.41e-05	0.0003319	127.019	60.6087	2.09572
2324	218417_s_at	SLC48A1	1.42e-05	0.0003334	248.378	129.232	1.92195
2327	215990_s_at	BCL6	1.42e-05	0.0003334	531.946	250.515	2.12341
2329	223499_at	NA	1.42e-05	0.0003334	266.648	125.628	2.12252
2333	203953_s_at	CLDN3	1.43e-05	0.0003348	99.0285	50.6327	1.95582
2334	218302_at	PSENEN	1.43e-05	0.0003348	1323.28	662.672	1.99689
2335	214252_s_at	CLN5	1.43e-05	0.0003348	485.922	205.794	2.3612
2337	1554834_a_at	RASSF5	1.44e-05	0.0003365	250.321	112.486	2.22536
2340	236054_at	NA	1.44e-05	0.0003365	89.1421	46.3629	1.9227
2342	206833_s_at	ACYP2	1.45e-05	0.0003384	1498.89	772.456	1.94042
2343	205791_x_at	ZNF230	1.45e-05	0.0003384	214.245	107.957	1.98453
2344	217520_x_at	LOC731884	1.46e-05	0.0003392	178.892	82.6465	2.16454
2345	236646_at	C12orf59	1.46e-05	0.0003392	27.3389	11.2448	2.43126
2346	225957_at	C5orf41	1.46e-05	0.0003392	218.974	106.377	2.05847
2354	225557_at	CSRNP1	1.47e-05	0.0003407	721.828	368.436	1.95917
2356	243861_at	NA	1.47e-05	0.0003407	74.2917	37.6518	1.97313
2361	219049_at	CSGALNACT1	1.48e-05	0.0003426	317.185	155.696	2.0372
2363	225033_at	ST3GAL1	1.49e-05	0.0003445	635.439	330.821	1.92079
2365	226125_at	NA	1.49e-05	0.0003445	427.835	205.148	2.0855
2366	205455_at	MST1R	1.5e-05	0.0003465	363.761	160.572	2.26541
2369	230121_at	C1orf133	1.51e-05	0.0003482	664.914	335.189	1.9837
2370	217606_at	NA	1.51e-05	0.0003482	239.921	102.183	2.34796
2371	240829_at	NA	1.51e-05	0.0003482	45.8683	22.907	2.00237
2373	1554777_at	ZFP42	1.52e-05	0.0003499	36.3986	16.0269	2.2711
2374	1557081_at	RBM25	1.52e-05	0.0003499	283.871	125.398	2.26376
2377	226446_at	HES6	1.53e-05	0.0003512	344.65	171.555	2.00898
2378	203961_at	NEBL	1.53e-05	0.0003512	137.862	69.2158	1.99177
2379	207543_s_at	P4HA1	1.53e-05	0.0003512	1908.5	986.377	1.93486
2380	237383_at	NA	1.53e-05	0.0003512	169.215	88.1933	1.91868
2381	206314_at	ZNF167	1.53e-05	0.0003512	49.9607	23.4523	2.13031
2383	242224_at	GPATCH2	1.54e-05	0.0003523	202.922	105	1.93259
2384	201417_at	SOX4	1.54e-05	0.0003523	2362.93	1080.33	2.18722
2387	207847_s_at	MUC1	1.54e-05	0.0003523	304.413	124.854	2.43815
2388	227948_at	FGD4	1.54e-05	0.0003523	59.5311	27.7244	2.14725
2389	240263_at	NA	1.54e-05	0.0003523	209.43	109.162	1.91851
2390	235944_at	HMCN1	1.54e-05	0.0003523	50.7278	23.2144	2.18519
2398	213375_s_at	N4BP2L1	1.56e-05	0.0003557	79.4186	41.1054	1.93207
2401	209276_s_at	GLRX	1.57e-05	0.0003569	2010.8	1043.73	1.92656
2405	209900_s_at	SLC16A1	1.57e-05	0.0003569	78.1732	25.9644	3.01078
2406	210143_at	ANXA10	1.58e-05	0.0003589	1328.38	632.37	2.10063
2408	214657_s_at	NEAT1	1.59e-05	0.0003603	192.213	67.0867	2.86514
2413	228528_at	NA	1.59e-05	0.0003603	188.222	87.4316	2.15279
2417	201566_x_at	ID2	1.6e-05	0.0003616	167.172	29.4443	5.67756
2418	241938_at	QKI	1.6e-05	0.0003616	236.082	108.994	2.166
2419	208483_x_at	KRT33A	1.6e-05	0.0003616	174.129	86.2736	2.01834
2420	204115_at	GNG11	1.61e-05	0.0003628	4634.35	2248.06	2.06149
2422	204421_s_at	FGF2	1.61e-05	0.0003628	143.564	70.3193	2.04161
2423	226608_at	C16orf87	1.61e-05	0.0003628	562.615	284.182	1.97977
2424	222108_at	AMIGO2	1.61e-05	0.0003628	3702.23	1879.22	1.97008
2425	222857_s_at	KCNMB4	1.61e-05	0.0003628	352.335	169.245	2.08181
2427	214048_at	MBD4	1.62e-05	0.0003642	177.687	78.3555	2.2677
2431	1568873_at	ZNF519	1.62e-05	0.0003642	209.952	102.574	2.04684
2433	1568619_s_at	ITPRIPL2	1.63e-05	0.0003658	1288.04	648.061	1.98753
2435	239303_at	NA	1.63e-05	0.0003658	110.039	58.0214	1.89652
2438	219266_at	ZNF350	1.64e-05	0.0003673	237.337	95.5291	2.48445
2439	218780_at	HOOK2	1.64e-05	0.0003673	618.726	325.3	1.90202
2441	212099_at	RHOB	1.64e-05	0.0003673	1146.41	596.173	1.92295
2442	215802_at	NA	1.65e-05	0.0003688	84.6737	42.9916	1.96954
2444	229848_at	ZNF10	1.65e-05	0.0003688	299.583	144.264	2.07664
2447	239818_x_at	TRIB1	1.66e-05	0.0003706	149.468	45.6157	3.27667
2450	212917_x_at	RECQL	1.67e-05	0.0003718	1734.74	891.582	1.94569
2451	227195_at	ZNF503	1.67e-05	0.0003718	850.526	446.94	1.903
2453	215356_at	TDRD12	1.67e-05	0.0003718	137.6	63.6224	2.16276
2454	237105_at	NA	1.67e-05	0.0003718	58.2517	27.8348	2.09276
2455	202501_at	MAPRE2	1.67e-05	0.0003718	2019.04	1038.97	1.94331
2458	237466_s_at	HHIP	1.68e-05	0.0003735	243.749	111.412	2.18782
2460	209392_at	ENPP2	1.69e-05	0.0003745	43.5128	21.013	2.07076
2461	219024_at	PLEKHA1	1.69e-05	0.0003745	1006.84	507.569	1.98364
2463	206082_at	HCP5	1.69e-05	0.0003745	291.906	148.897	1.96046
2465	226247_at	PLEKHA1	1.69e-05	0.0003745	1443.21	714.771	2.01913
2467	208949_s_at	LGALS3	1.69e-05	0.0003745	6242.31	3236.84	1.92852
2469	236251_at	NA	1.7e-05	0.0003754	392.814	198.462	1.97929
2470	213026_at	ATG12	1.7e-05	0.0003754	2909.29	1497.62	1.9426
2477	239439_at	AFF4	1.71e-05	0.0003768	465.005	213.572	2.17727
2478	204830_x_at	PSG5	1.71e-05	0.0003768	142.107	66.1664	2.14773
2479	209193_at	PIM1	1.71e-05	0.0003768	619.867	309.644	2.00187
2480	209458_x_at	NA	1.71e-05	0.0003768	367.745	146.158	2.51607
2481	242463_x_at	ZNF600	1.71e-05	0.0003768	523.338	268.981	1.94563
2484	224512_s_at	LSMD1	1.72e-05	0.0003781	3514.9	1838.66	1.91167
2485	227846_at	GPR176	1.72e-05	0.0003781	908.491	466.962	1.94554
2486	205116_at	LAMA2	1.72e-05	0.0003781	117.006	54.2765	2.15574
2487	214369_s_at	RASGRP2	1.72e-05	0.0003781	88.7764	38.982	2.27737
2489	234032_at	NA	1.74e-05	0.0003819	475.454	214.14	2.2203
2491	219099_at	C12orf5	1.74e-05	0.0003819	1026.57	537.797	1.90884
2492	225373_at	C10orf54	1.75e-05	0.0003835	524.959	248.725	2.1106
2494	243229_at	NA	1.75e-05	0.0003835	111.098	56.4623	1.96766
2495	238875_at	NA	1.75e-05	0.0003835	48.7086	24.2643	2.00742
2496	234248_at	NA	1.76e-05	0.0003848	78.9109	23.1009	3.41593
2497	239657_x_at	FOXO6	1.76e-05	0.0003848	481.463	245.836	1.95847
2498	210128_s_at	LTB4R	1.76e-05	0.0003848	276.204	134.953	2.04667
2499	205780_at	BIK	1.76e-05	0.0003848	337.872	143.729	2.35075
2505	227883_at	FLJ36031	1.77e-05	0.0003857	195.121	86.1099	2.26595
2506	241844_x_at	TMEM156	1.77e-05	0.0003857	361.485	180.361	2.00423
2509	217499_x_at	NA	1.77e-05	0.0003857	655.821	320.858	2.04396
2510	1552792_at	SOCS4	1.78e-05	0.0003871	380.399	197.234	1.92867
2511	235931_at	FAM119A	1.78e-05	0.0003871	296.545	156.098	1.89973
2512	218986_s_at	DDX60	1.78e-05	0.0003871	408.086	194.232	2.10103
2513	218094_s_at	NA	1.78e-05	0.0003871	3249.46	1651.17	1.96797
2515	230014_at	NA	1.79e-05	0.0003885	61.29	27.5544	2.22432
2516	1553693_s_at	CBR4	1.79e-05	0.0003885	178.475	90.1197	1.98043
2517	239081_at	NA	1.79e-05	0.0003885	383.778	178.436	2.15078
2518	216370_s_at	TKTL1	1.79e-05	0.0003885	131.152	65.709	1.99595
2519	243745_at	NA	1.79e-05	0.0003885	163.703	76.5278	2.13914
2521	1561687_a_at	ZNF382	1.8e-05	0.0003895	34.3713	17.8209	1.92871
2522	206027_at	S100A3	1.8e-05	0.0003895	844.828	432.066	1.95532
2525	226261_at	ZNRF2	1.8e-05	0.0003895	176.906	78.9753	2.24002
2526	235759_at	NA	1.8e-05	0.0003895	42.4053	17.0055	2.49362
2527	226419_s_at	NA	1.8e-05	0.0003895	1053.22	537.221	1.9605
2530	225760_at	MYSM1	1.81e-05	0.000391	341.291	171.416	1.99101
2532	220549_at	RAD54B	1.82e-05	0.0003919	93.4895	42.7216	2.18834
2533	223764_x_at	NIPSNAP3B	1.82e-05	0.0003919	28.4679	14.2904	1.9921
2535	204084_s_at	CLN5	1.82e-05	0.0003919	666.06	344.546	1.93315
2537	202086_at	MX1	1.82e-05	0.0003919	376.37	156.814	2.4001
2538	222320_at	NA	1.82e-05	0.0003919	57.5839	28.9554	1.98871
2539	227571_at	NA	1.82e-05	0.0003919	185.777	93.2692	1.99184
2541	225864_at	FAM84B	1.83e-05	0.0003928	1487.26	766.827	1.9395
2542	1553798_a_at	FBXL13	1.83e-05	0.0003928	97.1427	45.9691	2.11322
2543	1553221_at	ZNF583	1.83e-05	0.0003928	197.76	99.9426	1.97873
2545	221060_s_at	TLR4	1.83e-05	0.0003928	2229.15	766.141	2.90958
2546	224361_s_at	IL17RB	1.83e-05	0.0003928	216.246	114.512	1.88841
2554	243815_at	PGBD4	1.87e-05	0.0003995	165.303	87.4959	1.88927
2555	219270_at	CHAC1	1.87e-05	0.0003995	307.808	145.758	2.11178
2556	209083_at	CORO1A	1.87e-05	0.0003995	193.332	102.909	1.87866
2558	209504_s_at	PLEKHB1	1.87e-05	0.0003995	119.307	60.5781	1.96947
2559	1007_s_at	DDR1	1.87e-05	0.0003995	1568.09	810.119	1.93563
2561	207219_at	ZNF643	1.88e-05	0.0004014	180.608	82.2584	2.19561
2562	217906_at	KLHDC2	1.89e-05	0.0004029	2964.5	1546.67	1.9167
2564	225066_at	PPP2R2D	1.89e-05	0.0004029	449.052	196.982	2.27966
2566	218061_at	MEA1	1.9e-05	0.0004042	8309.42	4175.24	1.99017
2567	219147_s_at	C9orf95	1.9e-05	0.0004042	308.875	159.789	1.93302
2569	207194_s_at	ICAM4	1.9e-05	0.0004042	134.543	66.1004	2.03543
2570	227492_at	NA	1.9e-05	0.0004042	1116.52	587.797	1.8995
2572	211651_s_at	LAMB1	1.91e-05	0.0004056	534.918	282.343	1.89457
2573	230480_at	NA	1.91e-05	0.0004056	73.7509	36.7691	2.00578
2574	201693_s_at	EGR1	1.91e-05	0.0004056	250.042	100.889	2.47839
2575	203896_s_at	PLCB4	1.91e-05	0.0004056	118.821	33.8412	3.51113
2577	201860_s_at	PLAT	1.92e-05	0.000407	2769.33	1380.86	2.00551
2578	211302_s_at	PDE4B	1.92e-05	0.000407	484.336	247.357	1.95804
2579	205290_s_at	BMP2	1.92e-05	0.000407	139.048	59.678	2.32997
2580	203811_s_at	DNAJB4	1.93e-05	0.0004081	690.217	358.298	1.92638
2582	220671_at	CCRN4L	1.93e-05	0.0004081	222.61	116.384	1.91273
2583	230886_at	NA	1.93e-05	0.0004081	216.333	110.775	1.95291
2586	211732_x_at	HNMT	1.93e-05	0.0004081	647.476	344.294	1.88059
2587	219211_at	USP18	1.94e-05	0.0004091	141.383	69.0376	2.04791
2591	220594_at	OGT	1.94e-05	0.0004091	185.443	87.9453	2.10862
2596	204544_at	HPS5	1.95e-05	0.0004101	1211.87	633.778	1.91213
2597	215350_at	SYNE1	1.95e-05	0.0004101	36.6347	18.7595	1.95286
2600	215985_at	NA	1.95e-05	0.0004101	117.39	48.7596	2.40752
2601	1568836_at	CLK4	1.96e-05	0.0004117	113.588	58.8168	1.93122
2602	1557179_s_at	CARS2	1.96e-05	0.0004117	51.929	21.4418	2.42185
2607	217794_at	PRR13	1.97e-05	0.000413	2930.07	1566.9	1.86998
2610	205609_at	ANGPT1	1.98e-05	0.0004143	96.2572	46.128	2.08674
2612	207417_s_at	ZNF177	1.98e-05	0.0004143	186.658	97.0481	1.92335
2613	1557260_a_at	ZNF382	1.98e-05	0.0004143	33.7202	14.3673	2.34702
2614	224566_at	NEAT1	1.99e-05	0.0004161	2467.78	932.488	2.64645
2615	210749_x_at	DDR1	1.99e-05	0.0004161	819.162	430.389	1.90331
2617	226848_at	NA	2e-05	0.0004175	397.407	205.066	1.93794
2619	222802_at	EDN1	2e-05	0.0004175	1964.42	744.988	2.63685
2620	219426_at	EIF2C3	2.01e-05	0.0004187	630.404	332.866	1.89386
2621	218546_at	C1orf115	2.01e-05	0.0004187	84.3495	44.0797	1.91357
2623	219860_at	LY6G5C	2.01e-05	0.0004187	274.351	139.354	1.96874
2624	227716_at	UBXN11	2.01e-05	0.0004187	432.516	225.691	1.91641
2625	227501_at	NA	2.01e-05	0.0004187	268.226	127.271	2.10751
2626	230636_s_at	KLF9	2.02e-05	0.0004199	92.4633	48.1736	1.91938
2628	1557118_a_at	NA	2.02e-05	0.0004199	29.2066	13.3517	2.18748
2632	215321_at	RUNDC3B	2.03e-05	0.0004215	103.342	44.2708	2.33433
2633	212614_at	ARID5B	2.03e-05	0.0004215	985.68	500.634	1.96886
2634	222785_x_at	C11orf1	2.04e-05	0.0004228	942.572	504.369	1.86881
2637	225899_x_at	NA	2.04e-05	0.0004228	1121.7	525.744	2.13354
2641	1552632_a_at	ARSG	2.05e-05	0.0004242	61.7839	32.8193	1.88255
2642	235272_at	SBSN	2.05e-05	0.0004242	118.902	52.2062	2.27754
2643	1552378_s_at	RDH10	2.06e-05	0.0004253	126.393	67.8869	1.86181
2644	205106_at	MTCP1	2.06e-05	0.0004253	125.367	65.1286	1.92492
2646	204437_s_at	FOLR1	2.06e-05	0.0004253	272.309	141.449	1.92515
2649	204540_at	EEF1A2	2.07e-05	0.0004271	1556.4	547.335	2.84359
2650	1562487_at	NA	2.07e-05	0.0004271	234.569	110.708	2.11881
2653	1555716_a_at	CXADR	2.08e-05	0.000428	111.89	52.9772	2.11204
2655	228164_at	AP4E1	2.08e-05	0.000428	564.688	299.699	1.88419
2658	1554242_a_at	COCH	2.09e-05	0.0004298	62.3356	33.1951	1.87785
2659	1555827_at	CCNL1	2.09e-05	0.0004298	62.8489	33.7976	1.85957
2661	206115_at	EGR3	2.1e-05	0.0004315	185.445	94.7876	1.95642
2662	236612_at	NA	2.11e-05	0.0004324	53.5459	28.3651	1.88774
2665	229579_s_at	DISP2	2.11e-05	0.0004324	602.596	319.837	1.88408
2668	1564031_a_at	RELL2	2.11e-05	0.0004324	566.065	266.336	2.12538
2669	237789_at	NA	2.12e-05	0.0004336	136.003	63.2653	2.14973
2670	225584_at	NA	2.12e-05	0.0004336	1321.62	702.915	1.8802
2673	214357_at	C1orf105	2.12e-05	0.0004336	230.468	122.106	1.88745
2676	239007_at	ZNF616	2.13e-05	0.0004345	49.1065	24.8757	1.97407
2678	219543_at	PBLD	2.13e-05	0.0004345	85.429	40.8502	2.09128
2680	209101_at	CTGF	2.13e-05	0.0004345	12036.8	6464	1.86213
2681	239851_at	NA	2.14e-05	0.0004361	70.332	36.4457	1.92977
2684	1556416_s_at	NA	2.15e-05	0.0004376	486.487	247.694	1.96406
2686	227654_at	FAM65C	2.15e-05	0.0004376	134.094	58.1823	2.30473
2688	222307_at	LOC282997	2.16e-05	0.0004394	124.904	61.1562	2.04238
2689	213685_at	NA	2.17e-05	0.0004407	308.871	135.506	2.27939
2691	230895_at	HAPLN1	2.17e-05	0.0004407	41.3774	10.4804	3.94808
2693	1555793_a_at	ZFP82	2.18e-05	0.0004426	701.174	301.719	2.32393
2694	233021_at	NA	2.19e-05	0.0004438	506.589	219.225	2.31081
2697	213568_at	OSR2	2.19e-05	0.0004438	231.176	121.964	1.89545
2698	1557455_s_at	MOSPD1	2.19e-05	0.0004438	2040.92	1023.8	1.99348
2699	224573_at	RNASEK	2.2e-05	0.0004457	10485.9	5639.59	1.85934
2701	242727_at	ARL5B	2.21e-05	0.0004474	464.482	247.061	1.88003
2702	202949_s_at	FHL2	2.22e-05	0.0004487	4717.96	2542.43	1.85569
2703	230030_at	HS6ST2	2.22e-05	0.0004487	26.504	11.2364	2.35876
2706	226787_at	ZNF18	2.23e-05	0.0004496	211.301	113.231	1.8661
2708	236191_at	NA	2.23e-05	0.0004496	21.4921	9.34172	2.30066
2710	215310_at	APC	2.23e-05	0.0004496	281.969	142.788	1.97474
2711	1553171_x_at	LRRN4	2.23e-05	0.0004496	113.616	44.5575	2.54986
2712	238752_at	NA	2.23e-05	0.0004496	49.608	23.3229	2.12701
2713	1568900_a_at	ZNF568	2.25e-05	0.0004533	82.679	27.0709	3.05417
2714	234665_x_at	HHLA3	2.25e-05	0.0004533	243.427	130.769	1.8615
2719	237252_at	THBD	2.27e-05	0.0004563	192.437	98.4624	1.95442
2720	209001_s_at	ANAPC13	2.27e-05	0.0004563	4540.88	2327.17	1.95125
2723	208191_x_at	PSG4	2.28e-05	0.0004573	166.439	77.326	2.15243
2728	206175_x_at	ZNF222	2.29e-05	0.0004585	384.598	192.689	1.99595
2730	205220_at	NIACR2	2.29e-05	0.0004585	58.596	30.6217	1.91355
2731	229622_at	FAM132B	2.29e-05	0.0004585	350.748	176.41	1.98826
2733	225570_at	SLC41A1	2.3e-05	0.00046	1782.36	906.895	1.96535
2734	239393_at	NA	2.3e-05	0.00046	210.261	113.309	1.85563
2735	219880_at	NA	2.31e-05	0.0004611	636.895	336.173	1.89455
2737	206912_at	FOXE1	2.31e-05	0.0004611	30.5812	14.5363	2.10378
2738	239788_at	NA	2.31e-05	0.0004611	42.7581	18.7952	2.27495
2742	232197_x_at	ARSB	2.32e-05	0.0004624	282.426	140.365	2.01208
2743	206932_at	CH25H	2.32e-05	0.0004624	82.4561	32.3768	2.54677
2745	226684_at	ATG2B	2.33e-05	0.0004638	759.129	411.935	1.84284
2746	221766_s_at	FAM46A	2.33e-05	0.0004638	1129.3	551.088	2.04921
2747	219773_at	NOX4	2.33e-05	0.0004638	56.909	26.7239	2.12951
2748	1557353_at	NA	2.34e-05	0.0004651	263.653	141.581	1.8622
2749	204595_s_at	STC1	2.34e-05	0.0004651	1646.26	861.964	1.90989
2750	205402_x_at	PRSS2	2.34e-05	0.0004651	423.342	165.069	2.56463
2752	211085_s_at	STK4	2.35e-05	0.0004665	302.614	139.137	2.17493
2753	202357_s_at	NA	2.35e-05	0.0004665	138.222	74.5621	1.85378
2756	232985_s_at	DPPA4	2.36e-05	0.0004682	17.3949	8.89917	1.95466
2759	203381_s_at	APOE	2.37e-05	0.0004697	277.62	139.328	1.99256
2760	202684_s_at	RNMT	2.38e-05	0.0004708	392.326	211.112	1.85838
2761	209738_x_at	PSG6	2.38e-05	0.0004708	147.299	67.0296	2.19751
2762	230372_at	HAS2	2.38e-05	0.0004708	471.429	231.078	2.04013
2764	226779_at	NA	2.38e-05	0.0004708	1460.09	771.702	1.89204
2766	202729_s_at	LTBP1	2.39e-05	0.0004723	595.726	321.953	1.85035
2769	220214_at	ZNF215	2.4e-05	0.0004737	458.485	238.404	1.92315
2771	1552829_at	NA	2.41e-05	0.0004748	205.943	102.133	2.01642
2772	1553587_a_at	POLE4	2.41e-05	0.0004748	2826.11	1515.84	1.86439
2775	214633_at	SOX3	2.41e-05	0.0004748	91.1067	37.3746	2.43766
2778	1556322_a_at	NA	2.43e-05	0.0004781	213.097	106.709	1.997
2779	219596_at	THAP10	2.43e-05	0.0004781	1043.34	509.554	2.04755
2781	232137_at	ZNF616	2.45e-05	0.0004815	65.3892	34.7932	1.87936
2784	204844_at	ENPEP	2.47e-05	0.0004847	22.2745	11.9023	1.87144
2785	236495_at	NA	2.47e-05	0.0004847	90.4069	22.411	4.03405
2787	227784_s_at	COG1	2.48e-05	0.000486	1384.14	741.19	1.86746
2788	1558834_s_at	C1orf62	2.48e-05	0.000486	30.9426	13.2732	2.33121
2790	210904_s_at	IL13RA1	2.48e-05	0.000486	1284.27	699.604	1.83571
2791	227372_s_at	BAIAP2L1	2.5e-05	0.0004887	688.946	371.062	1.85669
2792	1554334_a_at	DNAJA4	2.5e-05	0.0004887	196.292	66.8404	2.93673
2793	1561762_s_at	NA	2.5e-05	0.0004887	79.0497	39.612	1.9956
2794	228368_at	ARHGAP20	2.5e-05	0.0004887	114.607	59.494	1.92636
2795	221477_s_at	SOD2	2.5e-05	0.0004887	898.376	471.493	1.90538
2796	233269_at	NA	2.5e-05	0.0004887	48.0905	26.1016	1.84244
2797	238164_at	USP6NL	2.5e-05	0.0004887	281.65	143.772	1.959
2803	209219_at	RDBP	2.53e-05	0.0004935	5809.8	3164.84	1.83573
2804	219513_s_at	SH2D3A	2.54e-05	0.0004949	229.512	79.1595	2.89936
2808	1558722_at	NA	2.55e-05	0.0004965	207.052	104.926	1.97332
2810	219424_at	EBI3	2.57e-05	0.0004995	136.26	57.9505	2.35131
2811	234907_x_at	NA	2.57e-05	0.0004995	30.6742	16.1397	1.90054
2813	232011_s_at	MAP1LC3A	2.57e-05	0.0004995	136.295	72.5737	1.87803
2814	224444_s_at	C1orf97	2.58e-05	0.0005006	500.611	272.738	1.8355
2816	1570351_at	ADAMTS6	2.58e-05	0.0005006	149.586	63.7465	2.34658
2817	224156_x_at	IL17RB	2.58e-05	0.0005006	200.325	99.7803	2.00766
2818	200871_s_at	PSAP	2.58e-05	0.0005006	5351.81	2926.22	1.82892
2819	244297_at	ANKRD18A	2.59e-05	0.000502	237.013	126.61	1.87199
2822	1555723_at	NA	2.6e-05	0.0005028	135.891	65.3089	2.08075
2826	224799_at	NDFIP2	2.6e-05	0.0005028	3688.22	1993.63	1.85
2827	204621_s_at	NR4A2	2.6e-05	0.0005028	498.522	171.994	2.89849
2829	211674_x_at	NA	2.62e-05	0.000506	103.609	40.3606	2.56709
2831	1562226_at	VWDE	2.62e-05	0.000506	36.8414	19.3067	1.90822
2833	1558331_at	SIRT2	2.63e-05	0.0005072	126.252	69.0152	1.82934
2834	213355_at	ST3GAL6	2.63e-05	0.0005072	756.693	360.418	2.09949
2835	215734_at	C19orf36	2.63e-05	0.0005072	151.233	80.1179	1.88763
2836	213742_at	SFRS11	2.64e-05	0.0005084	454.851	233.278	1.94982
2837	242865_at	NA	2.64e-05	0.0005084	257.932	128.728	2.00369
2840	212096_s_at	MTUS1	2.65e-05	0.0005098	629.299	338.042	1.8616
2843	1569191_at	ZNF826	2.66e-05	0.0005116	161.416	81.3252	1.98482
2844	227221_at	NA	2.67e-05	0.0005129	797.663	401.31	1.98765
2846	224968_at	CCDC104	2.67e-05	0.0005129	1126.1	537.506	2.09505
2847	243395_at	NA	2.68e-05	0.0005141	502.888	159.868	3.14565
2849	222304_x_at	OR7E47P	2.68e-05	0.0005141	194.78	101.546	1.91813
2851	204105_s_at	NRCAM	2.69e-05	0.0005152	180.32	59.6902	3.02093
2852	202260_s_at	STXBP1	2.69e-05	0.0005152	1546.74	837.675	1.84647
2855	206039_at	RAB33A	2.69e-05	0.0005152	104.935	38.4973	2.72578
2857	209826_at	PPT2	2.71e-05	0.0005184	585.954	314.708	1.8619
2858	217766_s_at	TMEM50A	2.71e-05	0.0005184	2507.99	1357.69	1.84725
2859	1563062_at	LOC728192	2.72e-05	0.0005198	126.89	41.6318	3.04791
2861	1559867_at	NA	2.72e-05	0.0005198	125.129	67.0451	1.86634
2863	223694_at	TRIM7	2.73e-05	0.0005212	284.951	144.659	1.9698
2866	1568865_at	FNTB	2.75e-05	0.0005246	160.787	73.1066	2.19935
2869	237213_at	NA	2.76e-05	0.0005258	45.9488	24.3757	1.88502
2872	239901_at	NA	2.77e-05	0.000527	230.494	119.824	1.9236
2875	230252_at	LPAR5	2.78e-05	0.0005285	73.8021	36.8587	2.0023
2877	242882_at	RNF207	2.79e-05	0.00053	175.5	86.9741	2.01785
2878	221035_s_at	TEX14	2.79e-05	0.00053	110.527	55.3666	1.99627
2880	226281_at	DNER	2.81e-05	0.0005329	214.13	106.739	2.0061
2881	223530_at	TDRKH	2.81e-05	0.0005329	731.719	387.449	1.88855
2882	227485_at	DDX26B	2.81e-05	0.0005329	374.175	200.752	1.86387
2883	224524_s_at	ASB3	2.81e-05	0.0005329	1190.52	644.453	1.84733
2884	235688_s_at	TRAF4	2.82e-05	0.0005342	439.59	225.292	1.9512
2885	222632_s_at	LZTFL1	2.82e-05	0.0005342	492.808	267.381	1.84309
2886	1564970_at	SETDB2	2.82e-05	0.0005342	33.8591	16.6438	2.03434
2888	226106_at	RNF141	2.84e-05	0.0005377	543.695	296.957	1.83089
2889	224365_s_at	TIGD7	2.86e-05	0.0005407	474.775	260.29	1.82402
2890	227306_at	NA	2.86e-05	0.0005407	61.6938	29.8284	2.06829
2891	229810_at	NA	2.86e-05	0.0005407	100.789	47.358	2.12825
2892	241936_x_at	NA	2.86e-05	0.0005407	138.34	75.8793	1.82316
2895	210172_at	SF1	2.88e-05	0.0005435	213.794	115.541	1.85038
2896	205319_at	PSCA	2.88e-05	0.0005435	135.741	61.0958	2.22177
2897	220266_s_at	KLF4	2.88e-05	0.0005435	467.955	196.811	2.37769
2898	235868_at	MGEA5	2.9e-05	0.000546	188.515	98.7892	1.90826
2900	204204_at	SLC31A2	2.9e-05	0.000546	983.43	528.648	1.86027
2901	238218_at	OOEP	2.9e-05	0.000546	213.669	96.6533	2.21068
2903	204759_at	RCBTB2	2.9e-05	0.000546	311.786	158.802	1.96337
2904	228465_at	NA	2.9e-05	0.000546	145.432	73.7496	1.97197
2906	243797_at	STK17B	2.91e-05	0.0005469	44.4817	24.1092	1.84501
2913	239175_at	NA	2.93e-05	0.0005492	124.718	68.2181	1.82822
2914	209967_s_at	CREM	2.93e-05	0.0005492	621.24	342.257	1.81513
2917	220533_at	NA	2.93e-05	0.0005492	163.981	78.6879	2.08394
2919	229888_at	C12orf60	2.94e-05	0.0005497	106.625	53.4778	1.99381
2920	223312_at	C2orf7	2.94e-05	0.0005497	1189.75	651.633	1.8258
2926	203628_at	IGF1R	2.95e-05	0.0005507	446.213	239.935	1.85973
2927	243296_at	NAMPT	2.95e-05	0.0005507	1811.92	441.289	4.10598
2928	235691_at	LOC729970	2.95e-05	0.0005507	70.6618	34.6065	2.04187
2929	211316_x_at	CFLAR	2.95e-05	0.0005507	411.353	216.86	1.89686
2934	229574_at	TRA2A	2.97e-05	0.0005535	284.874	138.478	2.05718
2935	202636_at	RNF103	2.98e-05	0.0005551	1283.86	708.689	1.8116
2937	216471_x_at	NA	3.01e-05	0.0005601	346.789	191.469	1.81121
2938	236472_at	NA	3.01e-05	0.0005601	240.579	123.74	1.94424
2939	219753_at	STAG3	3.02e-05	0.0005611	248.185	136.042	1.82433
2940	219884_at	LHX6	3.02e-05	0.0005611	270.21	131.604	2.0532
2942	235745_at	ERN1	3.02e-05	0.0005611	365.326	196.516	1.85901
2947	201505_at	LAMB1	3.04e-05	0.0005638	571.174	278.784	2.04881
2949	206698_at	XK	3.05e-05	0.0005653	232.269	118.428	1.96127
2953	209636_at	NFKB2	3.06e-05	0.0005666	223.575	123.513	1.81014
2955	209583_s_at	CD200	3.07e-05	0.0005676	56.7291	20.1276	2.81847
2956	240859_at	ZFYVE16	3.07e-05	0.0005676	125.211	59.7172	2.09673
2959	209199_s_at	MEF2C	3.08e-05	0.0005689	806.584	444.884	1.81302
2961	219061_s_at	LAGE3	3.09e-05	0.0005706	3459.08	1851.05	1.86872
2962	233400_at	NA	3.1e-05	0.000572	33.1184	17.1931	1.92626
2964	207678_s_at	SOX30	3.11e-05	0.0005735	32.2458	13.6889	2.35563
2965	240282_at	WDR1	3.11e-05	0.0005735	271.19	150.342	1.80382
2967	217882_at	TMEM111	3.13e-05	0.0005764	3467.04	1917.74	1.80787
2969	244393_x_at	NA	3.13e-05	0.0005764	128.537	67.9502	1.89164
2970	208291_s_at	TH	3.14e-05	0.0005769	87.9559	33.0013	2.66522
2973	203569_s_at	OFD1	3.14e-05	0.0005769	599.998	332.824	1.80275
2974	1554314_at	C6orf141	3.14e-05	0.0005769	54.6779	26.8529	2.0362
2977	206545_at	CD28	3.15e-05	0.0005779	25.5587	13.6088	1.8781
2981	209114_at	TSPAN1	3.16e-05	0.000579	356.037	197.001	1.80729
2987	1557283_a_at	ZNF519	3.19e-05	0.0005839	60.4065	31.9515	1.89057
2990	213880_at	LGR5	3.2e-05	0.0005852	105.596	54.369	1.94221
2992	211603_s_at	ETV4	3.21e-05	0.0005864	875.932	486.545	1.80031
2997	1557193_at	NA	3.23e-05	0.0005885	183.201	70.8204	2.58684
2999	227384_s_at	NA	3.23e-05	0.0005885	779.248	400.465	1.94586
3000	242471_at	NA	3.23e-05	0.0005885	707.75	389.978	1.81485
3003	233309_at	NA	3.25e-05	0.0005917	276.023	138.733	1.9896
3005	236656_s_at	LOC100130506	3.26e-05	0.0005929	842.904	445.764	1.89092
3007	213193_x_at	NA	3.27e-05	0.0005946	206.447	101.509	2.03378
3009	229090_at	LOC220930	3.28e-05	0.000596	231.977	127.197	1.82376
3011	204867_at	GCHFR	3.3e-05	0.0005986	492.173	225.173	2.18575
3013	236987_at	ALPK2	3.3e-05	0.0005986	109.625	60.2581	1.81926
3015	227921_at	NA	3.31e-05	0.0006002	354.464	183.427	1.93246
3016	228242_at	N4BP2	3.32e-05	0.0006011	689.074	342.509	2.01184
3017	231530_s_at	C11orf1	3.32e-05	0.0006011	874.602	476.19	1.83667
3023	243206_at	NA	3.34e-05	0.0006039	56.1084	29.5647	1.89782
3024	206483_at	LRRC6	3.34e-05	0.0006039	244.886	130.616	1.87485
3025	241897_at	NA	3.35e-05	0.0006053	111.637	57.2162	1.95114
3026	1569003_at	TMEM49	3.35e-05	0.0006053	1364.58	487.197	2.80088
3027	1555821_a_at	AKT1S1	3.36e-05	0.0006065	190.611	100.491	1.8968
3028	214482_at	ZBTB25	3.36e-05	0.0006065	371.904	202.797	1.83388
3029	225469_at	LYRM5	3.36e-05	0.0006065	668.475	365.97	1.82659
3032	208779_x_at	DDR1	3.37e-05	0.0006075	849.556	453.511	1.87329
3035	205309_at	SMPDL3B	3.38e-05	0.0006089	93.7614	49.57	1.89149
3037	216338_s_at	YIPF3	3.39e-05	0.0006103	1261.18	705.146	1.78854
3039	241140_at	LMO7	3.41e-05	0.0006135	58.434	30.9719	1.88668
3040	48106_at	SLC48A1	3.42e-05	0.0006151	364.633	198.934	1.83293
3041	203716_s_at	DPP4	3.43e-05	0.0006161	124.047	52.9561	2.34245
3042	242310_at	NA	3.43e-05	0.0006161	230.245	102.124	2.25455
3043	219255_x_at	IL17RB	3.43e-05	0.0006161	185.722	96.9272	1.9161
3044	234685_x_at	KRTAP4-9	3.43e-05	0.0006161	80.5142	43.5146	1.85028
3046	1563345_at	NA	3.45e-05	0.0006191	58.6256	23.3803	2.50748
3047	1560492_at	NA	3.45e-05	0.0006191	525.509	281.184	1.86891
3050	235414_at	ZNF383	3.48e-05	0.0006236	118.663	65.3156	1.81677
3051	212543_at	AIM1	3.48e-05	0.0006236	601.782	330.431	1.8212
3052	244804_at	SQSTM1	3.5e-05	0.0006268	734.549	327.461	2.24316
3053	1553299_at	DUSP5P	3.5e-05	0.0006268	80.2149	44.0957	1.81911
3059	242024_at	NA	3.52e-05	0.0006291	72.1645	35.6966	2.0216
3060	243179_at	LOC100130360	3.53e-05	0.0006303	95.1474	45.3115	2.09985
3062	238937_at	ZNF420	3.53e-05	0.0006303	279.169	141.205	1.97704
3063	215570_s_at	NA	3.54e-05	0.0006315	196.078	102.175	1.91904
3064	230269_at	NA	3.54e-05	0.0006315	214.316	114.337	1.87443
3065	239540_at	NA	3.54e-05	0.0006315	42.2123	22.7633	1.8544
3066	231065_at	PDE6D	3.55e-05	0.0006331	107.558	55.4188	1.94082
3067	236754_at	NA	3.56e-05	0.000634	103.155	55.6044	1.85515
3068	1569777_a_at	ZPLD1	3.56e-05	0.000634	31.705	16.5029	1.92118
3069	237741_at	SLC25A36	3.56e-05	0.000634	183.916	78.5356	2.34182
3070	213593_s_at	TRA2A	3.56e-05	0.000634	439.916	207.548	2.11959
3071	227409_at	PPP1R3E	3.57e-05	0.0006348	480.755	267.166	1.79946
3072	218035_s_at	RBM47	3.57e-05	0.0006348	180.296	96.3055	1.87212
3073	238682_at	CCDC96	3.57e-05	0.0006348	133.865	67.3433	1.9878
3074	65133_i_at	INO80B	3.57e-05	0.0006348	213.468	104.598	2.04083
3077	218380_at	NLRP1	3.58e-05	0.0006361	287.652	154.49	1.86194
3083	225579_at	PQLC3	3.62e-05	0.0006418	223.417	113.487	1.96866
3084	207233_s_at	MITF	3.62e-05	0.0006418	2273.8	1244.52	1.82704
3085	219952_s_at	MCOLN1	3.63e-05	0.0006419	1573.96	873.325	1.80226
3086	228799_at	NA	3.63e-05	0.0006419	254.527	142.771	1.78276
3091	226790_at	MORN2	3.63e-05	0.0006419	564.286	283.744	1.98871
3092	214590_s_at	UBE2D1	3.63e-05	0.0006419	351.238	156.043	2.2509
3096	209959_at	NR4A3	3.66e-05	0.0006455	212.177	118.74	1.7869
3097	206342_x_at	IDS	3.66e-05	0.0006455	1289.05	724.79	1.77852
3098	222768_s_at	TRMT6	3.66e-05	0.0006455	1339.11	740.961	1.80726
3099	230280_at	TRIM9	3.66e-05	0.0006455	41.9507	16.0514	2.61353
3101	37986_at	EPOR	3.69e-05	0.00065	236.215	132.442	1.78353
3102	230033_at	C19orf51	3.69e-05	0.00065	347.494	188.787	1.84066
3105	221979_at	LOC100129250	3.7e-05	0.0006509	557.539	305.506	1.82497
3110	218723_s_at	C13orf15	3.71e-05	0.0006522	588.951	319.066	1.84586
3111	235205_at	LOC346887	3.72e-05	0.0006532	683.724	366.779	1.86413
3112	211699_x_at	NA	3.72e-05	0.0006532	374.447	189.876	1.97206
3114	223084_s_at	CCNDBP1	3.72e-05	0.0006532	1702.3	946.706	1.79813
3115	205158_at	RNASE4	3.73e-05	0.0006541	305.368	169.084	1.80601
3126	223630_at	C7orf13	3.79e-05	0.0006625	471.667	238.406	1.97842
3127	230687_at	SLC13A3	3.79e-05	0.0006625	287.105	161.75	1.77499
3128	219497_s_at	BCL11A	3.79e-05	0.0006625	159.292	84.0866	1.89438
3129	211152_s_at	HTRA2	3.8e-05	0.000664	1279.36	701.142	1.82468
3132	233527_at	NA	3.81e-05	0.0006647	117.103	57.9779	2.01979
3133	1570156_s_at	FMN1	3.81e-05	0.0006647	312.027	152.289	2.04891
3137	202499_s_at	SLC2A3	3.83e-05	0.0006673	213.45	111.992	1.90595
3138	56256_at	SIDT2	3.83e-05	0.0006673	1063.22	596.979	1.781
3139	239487_at	FAM98A	3.84e-05	0.0006678	154.639	55.5056	2.78602
3140	226066_at	MITF	3.84e-05	0.0006678	1972.13	1044.28	1.8885
3142	202075_s_at	PLTP	3.84e-05	0.0006678	182.364	102.758	1.7747
3143	226597_at	REEP6	3.84e-05	0.0006678	286.973	158.724	1.808
3150	236700_at	EIF3C	3.86e-05	0.00067	74.6757	36.0717	2.0702
3152	218789_s_at	C11orf71	3.87e-05	0.0006707	252.201	138.955	1.81498
3153	223609_at	ROPN1L	3.87e-05	0.0006707	79.2677	41.1301	1.92724
3154	218642_s_at	CHCHD7	3.87e-05	0.0006707	580.82	311.838	1.86257
3156	232478_at	NA	3.88e-05	0.0006718	240.388	132.795	1.81022
3158	219480_at	SNAI1	3.88e-05	0.0006718	217.776	113.548	1.91792
3159	206662_at	GLRX	3.89e-05	0.0006731	2502.25	1295.47	1.93154
3160	1569583_at	EREG	3.89e-05	0.0006731	166.789	73.0856	2.2821
3162	219398_at	CIDEC	3.9e-05	0.0006739	316.501	167.855	1.88556
3163	204568_at	KIAA0831	3.9e-05	0.0006739	997.647	549.821	1.81449
3168	225548_at	SHROOM3	3.92e-05	0.0006759	737.524	398.869	1.84904
3171	201926_s_at	CD55	3.92e-05	0.0006759	4415.18	2493.11	1.77095
3176	238497_at	TMEM136	3.94e-05	0.0006783	208.577	115.703	1.80268
3177	209358_at	TAF11	3.95e-05	0.0006798	1650.93	876.685	1.88315
3179	238559_at	NA	3.96e-05	0.0006809	60.1343	33.2955	1.80608
3180	202003_s_at	ACAA2	3.96e-05	0.0006809	2444.26	1363.97	1.79202
3181	244864_at	NA	3.97e-05	0.0006821	414.873	178.832	2.3199
3182	227525_at	GLCCI1	3.97e-05	0.0006821	1029.29	488.795	2.10577
3183	239069_s_at	NA	3.98e-05	0.0006834	1205.83	564.141	2.13747
3185	1554067_at	C12orf66	4e-05	0.0006867	140.916	71.4566	1.97205
3188	239091_at	NA	4.02e-05	0.0006894	139.027	71.8524	1.93489
3190	233952_s_at	ZNF295	4.03e-05	0.0006907	820.235	463.911	1.76809
3192	202922_at	GCLC	4.05e-05	0.0006937	1312.32	654.888	2.00389
3193	209683_at	FAM49A	4.06e-05	0.000695	65.0214	34.5697	1.88088
3194	240239_at	ZNF566	4.06e-05	0.000695	273.646	138.629	1.97395
3196	1559116_s_at	NA	4.07e-05	0.0006961	90.8665	43.517	2.08807
3200	1555074_a_at	KCNH5	4.09e-05	0.0006988	61.4592	30.8284	1.99359
3201	242439_s_at	ASXL1	4.11e-05	0.0007018	1188.02	665.894	1.7841
3203	201294_s_at	WSB1	4.12e-05	0.0007028	161.895	89.1655	1.81567
3205	215100_at	C6orf105	4.12e-05	0.0007028	75.5297	38.6418	1.95461
3207	220565_at	CCR10	4.13e-05	0.0007039	98.8934	52.2595	1.89235
3208	206772_at	PTH2R	4.13e-05	0.0007039	42.8537	21.7141	1.97354
3210	226757_at	IFIT2	4.15e-05	0.0007064	2413.11	1298.22	1.85879
3214	235662_at	NA	4.16e-05	0.0007075	135.204	70.1773	1.9266
3215	238510_at	ZNF720	4.16e-05	0.0007075	323.478	174.011	1.85895
3217	1555878_at	RPS24	4.17e-05	0.0007087	515.755	284.842	1.81067
3219	218437_s_at	LZTFL1	4.18e-05	0.0007098	567.889	315.484	1.80006
3223	212299_at	NEK9	4.19e-05	0.0007106	1195.5	662.262	1.80518
3230	206067_s_at	WT1	4.23e-05	0.0007158	200.721	100.234	2.00253
3231	214670_at	ZKSCAN1	4.23e-05	0.0007158	524.145	296.727	1.76642
3234	219187_at	FKBPL	4.24e-05	0.0007168	712.033	382.557	1.86125
3240	227337_at	ANKRD37	4.29e-05	0.0007237	637.675	348.393	1.83033
3241	209963_s_at	EPOR	4.29e-05	0.0007237	249.867	138.221	1.80774
3242	221511_x_at	CCPG1	4.31e-05	0.0007266	603.486	309.96	1.94698
3244	232406_at	NA	4.33e-05	0.0007298	285.894	139.352	2.0516
3246	206160_at	APOBEC2	4.34e-05	0.0007303	199.877	112.642	1.77444
3247	239842_x_at	NA	4.34e-05	0.0007303	108.269	56.277	1.92385
3249	225747_at	COQ10A	4.34e-05	0.0007303	1167.23	648.865	1.79887
3250	231943_at	ZFP28	4.35e-05	0.0007318	188.055	96.803	1.94266
3253	226321_at	LYSMD3	4.36e-05	0.0007328	1824.02	1028.07	1.77422
3255	227298_at	FLJ37798	4.37e-05	0.0007338	268.337	149.181	1.79873
3258	244289_at	LOC134466	4.39e-05	0.0007367	42.9684	21.842	1.96724
3263	212216_at	PREPL	4.43e-05	0.0007421	1166.79	653.477	1.78551
3264	224367_at	BEX2	4.43e-05	0.0007421	1089.01	617.919	1.76239
3267	1568834_s_at	CCDC90B	4.44e-05	0.0007424	279.792	158.883	1.76099
3270	235518_at	SLC8A1	4.44e-05	0.0007424	19.2347	10.4058	1.84847
3273	207768_at	EGR4	4.45e-05	0.0007429	44.9776	20.9508	2.14681
3274	226743_at	SLFN11	4.45e-05	0.0007429	41.9482	19.2463	2.17955
3275	1555778_a_at	POSTN	4.45e-05	0.0007429	21.1025	11.7528	1.79554
3276	226457_at	NA	4.46e-05	0.0007439	525.675	283.209	1.85613
3284	234513_at	ELOVL3	4.5e-05	0.0007492	112.881	56.2478	2.00686
3287	205547_s_at	TAGLN	4.52e-05	0.0007516	557.467	298.391	1.86825
3288	225724_at	FLJ31306	4.52e-05	0.0007516	585.969	298.765	1.9613
3289	242210_at	ZNF24	4.54e-05	0.0007531	87.667	44.7163	1.96051
3290	1555240_s_at	GNG12	4.54e-05	0.0007531	1942.83	1106.77	1.75541
3293	209772_s_at	CD24	4.54e-05	0.0007531	484.899	198.277	2.44557
3294	215024_at	C7orf28B	4.54e-05	0.0007531	112.637	63.2981	1.77948
3295	211612_s_at	IL13RA1	4.54e-05	0.0007531	967.6	552.528	1.75122
3296	235984_at	NA	4.54e-05	0.0007531	283.298	157.555	1.79809
3297	212242_at	TUBA4A	4.55e-05	0.0007541	3318.68	1810.3	1.83323
3299	215009_s_at	SEC31A	4.55e-05	0.0007541	1641.48	899.038	1.82581
3306	210139_s_at	PMP22	4.58e-05	0.0007572	3365.17	1912.37	1.75968
3307	212527_at	PPPDE2	4.58e-05	0.0007572	728.213	407.541	1.78685
3311	201500_s_at	PPP1R11	4.6e-05	0.0007589	3475.78	1871.08	1.85763
3313	213787_s_at	EBP	4.6e-05	0.0007589	2097.22	1179.82	1.77758
3318	239995_at	NA	4.61e-05	0.0007596	37.1623	18.8635	1.97006
3322	235368_at	ADAMTS5	4.62e-05	0.0007602	40.0482	19.0022	2.10755
3323	204639_at	ADA	4.62e-05	0.0007602	165.079	94.0131	1.75591
3324	241744_x_at	NA	4.64e-05	0.0007625	21.7284	9.5447	2.27649
3325	229631_at	DNHD1	4.64e-05	0.0007625	150.215	83.814	1.79224
3326	219667_s_at	BANK1	4.64e-05	0.0007625	149.824	83.6952	1.79012
3330	233366_at	FBXO4	4.66e-05	0.0007651	120.94	64.057	1.888
3331	1556221_a_at	NA	4.67e-05	0.0007661	92.1498	46.2649	1.99179
3332	214152_at	CCPG1	4.67e-05	0.0007661	316.901	178.717	1.7732
3335	208018_s_at	HCK	4.68e-05	0.0007668	161.963	73.4702	2.20447
3336	224982_at	AKT1S1	4.68e-05	0.0007668	1211.33	680.015	1.78132
3340	202497_x_at	SLC2A3	4.7e-05	0.0007694	536.293	266.886	2.00945
3342	202166_s_at	PPP1R2	4.71e-05	0.0007706	3083.64	1579.39	1.95243
3344	209806_at	HIST1H2BK	4.73e-05	0.0007734	11569.1	6243.08	1.85311
3345	209031_at	CADM1	4.74e-05	0.0007743	89.9653	44.3945	2.0265
3348	1557322_at	ZNF230	4.75e-05	0.0007755	29.3039	15.3897	1.90412
3350	225956_at	C5orf41	4.77e-05	0.0007783	405.071	207.973	1.94771
3351	202087_s_at	CTSL1	4.77e-05	0.0007783	1795.57	1028.97	1.74502
3352	204743_at	TAGLN3	4.79e-05	0.0007813	177.924	99.665	1.78522
3354	1553322_s_at	TEAD1	4.8e-05	0.0007825	324.476	169.281	1.91679
3355	213146_at	KDM6B	4.81e-05	0.0007834	170.252	75.1416	2.26574
3358	215359_x_at	ZNF44	4.82e-05	0.0007846	574.715	324.685	1.77007
3360	239596_at	SLC30A7	4.84e-05	0.0007876	341.134	174.162	1.95871
3364	242814_at	SERPINB9	4.86e-05	0.0007887	156.293	79.5658	1.96432
3365	210229_s_at	CSF2	4.86e-05	0.0007887	574.927	224.098	2.56551
3366	222691_at	SLC35B3	4.86e-05	0.0007887	1591.1	902.784	1.76243
3368	1560486_at	STXBP3	4.86e-05	0.0007887	33.7312	18.264	1.84687
3372	218376_s_at	MICAL1	4.89e-05	0.0007929	273.14	142.546	1.91616
3375	243999_at	SLFN5	4.9e-05	0.0007936	259.802	111.181	2.33675
3378	1560258_a_at	NA	4.92e-05	0.0007959	116.425	60.8045	1.91475
3381	242720_at	ITIH4	4.93e-05	0.0007965	106.134	60.9377	1.74168
3382	228186_s_at	RSPO3	4.93e-05	0.0007965	36.2463	17.5544	2.0648
3384	212047_s_at	RNF167	4.93e-05	0.0007965	2453.46	1408.6	1.74178
3385	1556769_a_at	NA	4.95e-05	0.0007993	60.9076	24.6807	2.46782
3389	222925_at	DCDC2	4.96e-05	0.0008002	55.6733	22.0714	2.52242
3390	224568_x_at	MALAT1	4.97e-05	0.0008011	3134.05	1574.97	1.9899
3392	205535_s_at	PCDH7	4.97e-05	0.0008011	159.915	62.7808	2.5472
3394	204926_at	INHBA	4.99e-05	0.0008031	19.673	11.111	1.77059
3398	217984_at	RNASET2	5e-05	0.0008043	1419.61	778.009	1.82467
3399	204085_s_at	CLN5	5e-05	0.0008043	454.364	216.805	2.09572
3401	209357_at	CITED2	5.02e-05	0.000807	6122.61	3318.42	1.84504
3402	240027_at	LIN7A	5.03e-05	0.0008082	25.075	8.86848	2.82742
3403	203999_at	SYT1	5.03e-05	0.0008082	206.725	116.384	1.77624
3405	201888_s_at	IL13RA1	5.04e-05	0.0008093	537.702	301.823	1.78152
3408	205704_s_at	ATP6V0A2	5.07e-05	0.0008131	960.836	551.788	1.74131
3409	213501_at	ACOX1	5.07e-05	0.0008131	422.87	239.428	1.76617
3410	205799_s_at	SLC3A1	5.09e-05	0.0008161	41.9525	20.5413	2.04235
3411	210944_s_at	CAPN3	5.11e-05	0.0008186	102.948	57.5186	1.78982
3412	244395_at	FLJ41455	5.11e-05	0.0008186	25.9495	13.2968	1.95155
3414	231817_at	USP53	5.13e-05	0.0008216	822.937	416.865	1.97411
3417	222146_s_at	TCF4	5.15e-05	0.000824	190.025	97.928	1.94045
3423	229532_at	ZNF502	5.19e-05	0.000829	229.139	128.44	1.78402
3424	239494_at	NA	5.2e-05	0.0008303	52.7958	25.3661	2.08135
3425	203367_at	DUSP14	5.21e-05	0.0008312	2288.5	1289.37	1.7749
3426	203224_at	RFK	5.21e-05	0.0008312	2559.55	1289.93	1.98426
3428	214326_x_at	JUND	5.22e-05	0.0008326	455.262	252.806	1.80084
3429	226140_s_at	OTUD1	5.23e-05	0.0008339	2385.11	1344.34	1.77418
3435	240847_at	NA	5.27e-05	0.0008386	36.2064	20.445	1.77091
3436	230678_at	RGS5	5.27e-05	0.0008386	78.1551	45.0798	1.73371
3438	227603_at	NA	5.28e-05	0.0008394	280.698	159	1.7654
3440	225844_at	POLE4	5.29e-05	0.0008405	2639.39	1436.83	1.83695
3442	208235_x_at	NA	5.3e-05	0.0008416	95.8052	35.4647	2.70143
3447	235139_at	GNGT2	5.36e-05	0.0008499	191.698	108.933	1.75978
3448	235173_at	hCG_1806964	5.36e-05	0.0008499	386.974	219.065	1.76648
3450	241991_at	NA	5.39e-05	0.0008542	194.108	107.534	1.80509
3451	219717_at	DCAF16	5.4e-05	0.0008555	301.484	160.138	1.88265
3452	237183_at	GALNT5	5.42e-05	0.0008582	97.4615	47.4558	2.05373
3453	1568623_a_at	SLC35E4	5.42e-05	0.0008582	151.835	77.4679	1.95997
3455	214751_at	ZNF468	5.43e-05	0.0008593	968.533	494.78	1.9575
3456	203868_s_at	VCAM1	5.44e-05	0.0008604	38.8419	19.3638	2.0059
3457	223714_at	ZNF256	5.44e-05	0.0008604	67.6	36.8734	1.8333
3462	221706_s_at	USE1	5.48e-05	0.000865	1049.91	589.803	1.78011
3466	1558755_x_at	ZNF763	5.51e-05	0.0008692	83.3453	45.7916	1.8201
3468	241751_at	OFD1	5.52e-05	0.0008703	47.2531	20.339	2.32327
3469	210129_s_at	TTLL3	5.53e-05	0.0008716	157.068	88.8286	1.76821
3471	237746_at	SFRS11	5.54e-05	0.0008722	309.449	151.576	2.04154
3475	240233_at	NA	5.55e-05	0.0008727	339.544	179.308	1.89364
3476	1558600_a_at	NA	5.55e-05	0.0008727	34.6059	20.0136	1.72912
3477	230294_at	NA	5.55e-05	0.0008727	269.16	123.575	2.17812
3479	211163_s_at	TNFRSF10C	5.57e-05	0.0008751	94.4215	52.716	1.79113
3482	1558251_a_at	ZNF587	5.59e-05	0.0008772	65.5055	31.0716	2.10821
3485	211778_s_at	OVOL2	5.6e-05	0.0008786	132.44	75.0361	1.76501
[truncated: 2,285 more rows]

## Sheet: 231 DOWN
	Probe set	Gene symbol	Parametric p-value	FDR	AZA Av.	AZA CTRL Av.	Fold-change (AZA/ AZA CTRL)
36	206866_at	CDH4	< 1e-07	< 1e-07	84.2326	861.74	0.0977471
43	220227_at	CDH4	< 1e-07	< 1e-07	62.3381	734.256	0.0848997
58	243278_at	FOXP2	< 1e-07	< 1e-07	12.6287	100.974	0.125069
90	226722_at	FAM20C	< 1e-07	< 1e-07	121.698	778.588	0.156307
93	235570_at	NA	< 1e-07	< 1e-07	66.9392	457.932	0.146177
102	223182_s_at	AGPAT3	< 1e-07	< 1e-07	49.7292	300.168	0.165671
104	228955_at	NA	< 1e-07	< 1e-07	69.9811	415.879	0.168273
106	205726_at	DIAPH2	< 1e-07	< 1e-07	90.0433	558.838	0.161126
120	231964_at	NA	< 1e-07	< 1e-07	28.2145	180.429	0.156374
122	226237_at	NA	< 1e-07	< 1e-07	703.08	4076.39	0.172476
142	221538_s_at	PLXNA1	< 1e-07	< 1e-07	286.107	1492.01	0.191759
146	238447_at	RBMS3	< 1e-07	< 1e-07	119.925	730.357	0.164201
158	223183_at	AGPAT3	< 1e-07	< 1e-07	30.7354	157.376	0.195299
160	219911_s_at	SLCO4A1	< 1e-07	< 1e-07	606.142	2927.59	0.207045
162	213093_at	PRKCA	< 1e-07	< 1e-07	364.952	2080.92	0.17538
173	227051_at	NA	< 1e-07	< 1e-07	38.2631	204.676	0.186945
184	230958_s_at	NA	< 1e-07	< 1e-07	180.161	802.487	0.224504
186	243357_at	NEGR1	< 1e-07	< 1e-07	130.859	592.983	0.220679
192	229994_at	NFIA	< 1e-07	< 1e-07	29.4598	149.243	0.197395
193	213293_s_at	TRIM22	< 1e-07	< 1e-07	38.021	189.126	0.201035
195	205603_s_at	DIAPH2	< 1e-07	< 1e-07	52.1378	269.515	0.193451
205	209846_s_at	BTN3A2	< 1e-07	< 1e-07	80.3816	366.268	0.219461
209	224811_at	NA	< 1e-07	< 1e-07	233.791	1039.36	0.224938
210	1553194_at	NEGR1	< 1e-07	< 1e-07	42.4453	247.285	0.171646
215	204646_at	DPYD	< 1e-07	< 1e-07	251.898	1589.32	0.158494
220	223184_s_at	AGPAT3	< 1e-07	< 1e-07	66.9638	327.173	0.204674
223	205893_at	NLGN1	< 1e-07	< 1e-07	13.4215	84.3675	0.159083
225	226302_at	ATP8B1	< 1e-07	< 1e-07	157.868	736.009	0.214492
226	213308_at	SHANK2	< 1e-07	< 1e-07	64.7227	273.367	0.236762
229	214591_at	KLHL4	< 1e-07	< 1e-07	32.3585	134.851	0.239958
233	201150_s_at	TIMP3	< 1e-07	< 1e-07	1036.89	4893.9	0.211874
234	204690_at	STX8	< 1e-07	< 1e-07	205.871	848.396	0.242659
235	235000_at	NA	< 1e-07	< 1e-07	85.028	357.216	0.23803
240	229641_at	NA	< 1e-07	< 1e-07	141.204	606.801	0.232703
252	203685_at	BCL2	< 1e-07	< 1e-07	49.8786	223.129	0.223542
256	242539_at	NA	< 1e-07	< 1e-07	52.8384	214.819	0.245967
267	223319_at	GPHN	< 1e-07	< 1e-07	154.077	617.317	0.249592
269	227396_at	PTPRJ	< 1e-07	< 1e-07	353.779	1384.08	0.255606
270	38241_at	BTN3A3	< 1e-07	< 1e-07	33.0068	142.725	0.231262
276	242137_at	NA	< 1e-07	< 1e-07	16.7008	98.871	0.168915
277	227126_at	PTPRG	< 1e-07	< 1e-07	121.678	844.492	0.144084
296	241789_at	NA	< 1e-07	< 1e-07	41.4179	279.672	0.148094
304	229461_x_at	NEGR1	< 1e-07	< 1e-07	80.0693	676.498	0.118359
316	204820_s_at	NA	1e-07	1.25e-05	242.995	992.102	0.24493
321	219036_at	CEP70	1e-07	1.25e-05	79.662	309.196	0.257642
329	236834_at	SCFD2	1e-07	1.25e-05	61.7943	234.365	0.263666
330	235489_at	RHOJ	1e-07	1.25e-05	90.8005	427.079	0.212608
331	204821_at	BTN3A3	1e-07	1.25e-05	83.829	323.733	0.258945
332	208025_s_at	HMGA2	1e-07	1.25e-05	259.595	1181.92	0.219638
333	214587_at	COL8A1	1e-07	1.25e-05	74.8785	572.944	0.130691
338	239587_at	NA	1e-07	1.25e-05	21.492	91.4672	0.234969
341	242251_at	SPATA5	1e-07	1.25e-05	143.051	519.381	0.275426
345	225935_at	NA	1e-07	1.25e-05	111.667	423.874	0.263444
346	206271_at	TLR3	1e-07	1.25e-05	27.5762	122.123	0.225807
347	226134_s_at	NA	1e-07	1.25e-05	82.9369	325.456	0.254833
348	225368_at	HIPK2	1e-07	1.25e-05	312.801	1295.14	0.24152
352	204066_s_at	AGAP1	1e-07	1.25e-05	132.544	488.061	0.271573
358	231867_at	ODZ2	1e-07	1.25e-05	72.3052	369.473	0.195698
372	238041_at	NA	1e-07	1.25e-05	35.9142	125.735	0.285635
374	209696_at	FBP1	1e-07	1.25e-05	548.677	2068.94	0.265197
375	235201_at	FOXP2	1e-07	1.25e-05	27.5532	133.547	0.206319
377	202177_at	GAS6	1e-07	1.25e-05	485.963	1868.11	0.260136
379	1558605_at	NA	1e-07	1.25e-05	41.9836	151.483	0.277151
387	204944_at	PTPRG	1e-07	1.25e-05	224.082	764.344	0.293169
388	235635_at	ARHGAP5	1e-07	1.25e-05	47.5694	192.617	0.246964
390	213589_s_at	B3GNTL1	1e-07	1.25e-05	140.418	490.716	0.286148
393	243041_s_at	NA	1e-07	1.25e-05	41.4195	196.981	0.210271
398	226806_s_at	NFIA	1e-07	1.25e-05	125.897	493.415	0.255154
400	212613_at	BTN3A2	1e-07	1.25e-05	93.1296	307.666	0.302697
401	225440_at	AGPAT3	1e-07	1.25e-05	249.289	929.388	0.268229
404	224428_s_at	CDCA7	1e-07	1.25e-05	497.266	1647.31	0.301866
407	228240_at	NA	1e-07	1.25e-05	112.015	368.666	0.303839
412	202240_at	PLK1	1e-07	1.25e-05	333.699	1227.04	0.271955
413	220773_s_at	GPHN	1e-07	1.25e-05	117.647	439.708	0.267557
416	215739_s_at	TUBGCP3	1e-07	1.25e-05	91.0949	305.085	0.298589
418	204225_at	HDAC4	1e-07	1.25e-05	71.7042	328.27	0.21843
422	229178_at	PRTG	1e-07	1.25e-05	62.3665	201.965	0.308798
432	205046_at	CENPE	1e-07	1.25e-05	576.581	1897.12	0.303924
439	204875_s_at	GMDS	1e-07	1.25e-05	198.795	674.845	0.294579
441	213982_s_at	RABGAP1L	2e-07	2.07e-05	42.9903	206.269	0.208419
456	227059_at	GPC6	2e-07	2.07e-05	121.544	408.443	0.297578
457	241925_x_at	NA	2e-07	2.07e-05	67.0656	268.874	0.249431
469	242263_at	TMED5	2e-07	2.07e-05	164.668	530.051	0.310665
470	228141_at	GPX8	2e-07	2.07e-05	212.948	730.908	0.291347
471	241879_at	NA	2e-07	2.07e-05	101.43	397.549	0.255139
475	1598_g_at	GAS6	2e-07	2.07e-05	1346.08	4146.01	0.324668
477	228728_at	C7orf58	2e-07	2.07e-05	61.8591	229.062	0.270054
479	205407_at	RECK	2e-07	2.07e-05	66.5267	220.843	0.301239
487	1552790_a_at	SEC62	2e-07	2.07e-05	79.0852	242.959	0.325508
493	238906_s_at	RHOJ	2e-07	2.07e-05	46.94	167.125	0.280867
494	206298_at	ARHGAP22	2e-07	2.07e-05	137.895	457.91	0.30114
495	213537_at	HLA-DPA1	2e-07	2.07e-05	27.7217	99.1295	0.279651
496	1552347_at	CRYZL1	2e-07	2.07e-05	93.311	311.102	0.299937
497	201148_s_at	TIMP3	2e-07	2.07e-05	839.959	2546.16	0.329893
500	226152_at	TTC7B	2e-07	2.07e-05	114.756	346.01	0.331655
501	210026_s_at	CARD10	2e-07	2.07e-05	307.766	931.636	0.33035
503	204226_at	STAU2	2e-07	2.07e-05	113.841	351.275	0.324079
505	213694_at	RSBN1	2e-07	2.07e-05	190.657	583.193	0.326919
506	228608_at	NALCN	2e-07	2.07e-05	32.5208	144.922	0.224401
508	224772_at	NAV1	2e-07	2.07e-05	326.064	1029.5	0.316721
513	210173_at	PTPRJ	2e-07	2.07e-05	55.5052	174.825	0.31749
514	231361_at	NLGN1	2e-07	2.07e-05	13.536	55.8153	0.242515
517	219307_at	PDSS2	2e-07	2.07e-05	88.3315	290.801	0.303752
519	212608_s_at	NA	2e-07	2.07e-05	508.755	1536.78	0.331052
521	224150_s_at	CEP70	2e-07	2.07e-05	85.7105	260.275	0.329308
522	1558048_x_at	NA	2e-07	2.07e-05	10.3702	155.617	0.0666389
525	228151_at	NA	2e-07	2.07e-05	118.898	364.793	0.325933
530	209081_s_at	COL18A1	3e-07	2.77e-05	104.47	311.28	0.335613
534	228737_at	TOX2	3e-07	2.77e-05	213.888	668.354	0.320023
536	223455_at	TCHP	3e-07	2.77e-05	482.894	1572.44	0.307099
545	1555233_at	RHOJ	3e-07	2.77e-05	134.987	559.165	0.241409
549	239744_at	NA	3e-07	2.77e-05	119.608	377.617	0.316744
550	219148_at	PBK	3e-07	2.77e-05	1850.74	5404.51	0.342443
551	232876_at	NA	3e-07	2.77e-05	63.6294	223.526	0.284663
555	202887_s_at	DDIT4	3e-07	2.77e-05	952.574	2837.71	0.335684
558	206767_at	RBMS3	3e-07	2.77e-05	103.184	307.925	0.335096
559	219574_at	2001-03-01	3e-07	2.77e-05	32.5762	96.489	0.337616
561	201147_s_at	TIMP3	3e-07	2.77e-05	1859.23	5781.82	0.321565
562	214934_at	ATP9B	3e-07	2.77e-05	113.935	331.606	0.343587
564	219188_s_at	MACROD1	3e-07	2.77e-05	69.9948	289.522	0.24176
571	1552789_at	SEC62	3e-07	2.77e-05	26.5095	87.4482	0.303145
572	227164_at	SFRS1	3e-07	2.77e-05	103.734	353.003	0.293861
576	203964_at	NMI	3e-07	2.77e-05	340.861	1039.07	0.328043
577	205282_at	LRP8	3e-07	2.77e-05	123.785	551.466	0.224465
581	201149_s_at	TIMP3	3e-07	2.77e-05	2033.32	5861.53	0.346892
583	202068_s_at	LDLR	3e-07	2.77e-05	1432.95	4584.63	0.312555
585	205624_at	CPA3	3e-07	2.77e-05	327.808	1034.57	0.316855
589	220786_s_at	SLC38A4	3e-07	2.77e-05	32.6424	143.774	0.22704
592	230201_at	NA	3e-07	2.77e-05	94.2219	268.168	0.351354
593	236194_at	NA	3e-07	2.77e-05	79.8604	231.966	0.344276
596	244623_at	KCNQ5	4e-07	3.38e-05	159.582	516.655	0.308876
603	216028_at	NA	4e-07	3.38e-05	49.4892	143.652	0.344507
605	219353_at	NHLRC2	4e-07	3.38e-05	143.367	480.238	0.298534
617	228095_at	PHF14	4e-07	3.38e-05	265.987	779.691	0.341145
619	223437_at	PPARA	4e-07	3.38e-05	109.763	356.205	0.308145
620	228765_at	GTF2IRD2	4e-07	3.38e-05	133.075	375.555	0.354343
623	227628_at	GPX8	4e-07	3.38e-05	648.765	1850.9	0.350513
625	1555929_s_at	NA	4e-07	3.38e-05	24.0777	87.167	0.276225
630	202822_at	LPP	4e-07	3.38e-05	204.455	570.642	0.358289
631	219501_at	ENOX1	4e-07	3.38e-05	53.8604	157.522	0.341923
634	224975_at	NFIA	4e-07	3.38e-05	120.618	371.486	0.324691
635	223257_at	G2E3	4e-07	3.38e-05	97.7327	300.838	0.324869
637	227176_at	SLC2A13	4e-07	3.38e-05	62.794	189.188	0.331912
645	225575_at	LIFR	4e-07	3.38e-05	296.449	814.379	0.364019
646	1558250_s_at	NA	4e-07	3.38e-05	100.107	279.346	0.358364
653	33778_at	TBC1D22A	5e-07	3.94e-05	126.66	424.651	0.298269
655	227486_at	NT5E	5e-07	3.94e-05	262.055	726.362	0.360778
659	227697_at	SOCS3	5e-07	3.94e-05	167.584	465.509	0.360003
660	212218_s_at	FASN	5e-07	3.94e-05	299.686	816.816	0.366895
671	232231_at	RUNX2	5e-07	3.94e-05	402.373	1350.67	0.297907
672	244187_at	NA	5e-07	3.94e-05	213.957	627.1	0.341184
681	201896_s_at	PSRC1	5e-07	3.94e-05	542.056	1698.63	0.319113
682	222777_s_at	WHSC1	5e-07	3.94e-05	177.86	501.401	0.354727
686	229670_at	NA	5e-07	3.94e-05	79.8994	219.99	0.363196
693	210683_at	NRTN	5e-07	3.94e-05	24.9347	77.7197	0.320829
694	238604_at	NA	6e-07	4.5e-05	148.02	562.55	0.263123
699	1566603_s_at	RPUSD3	6e-07	4.5e-05	20.0171	55.7049	0.359341
703	244574_at	PTPRG	6e-07	4.5e-05	150.18	405.727	0.370149
704	226151_x_at	CRYZL1	6e-07	4.5e-05	334.546	930.289	0.359615
705	205283_at	FKTN	6e-07	4.5e-05	157.992	474.163	0.333202
707	1554489_a_at	CEP70	6e-07	4.5e-05	81.1224	219.024	0.370382
717	218788_s_at	SMYD3	6e-07	4.5e-05	662.306	1772.96	0.373558
718	1554600_s_at	LMNA	6e-07	4.5e-05	819.837	2254.35	0.363669
719	208433_s_at	LRP8	6e-07	4.5e-05	119.488	475.065	0.251519
722	201877_s_at	PPP2R5C	6e-07	4.5e-05	778.319	2101.34	0.370392
723	1557487_at	NA	6e-07	4.5e-05	23.7078	101.424	0.233749
724	200832_s_at	SCD	6e-07	4.5e-05	1110.34	3690.22	0.300887
725	225144_at	BMPR2	6e-07	4.5e-05	272.618	737.835	0.369483
726	223255_at	G2E3	6e-07	4.5e-05	233.935	629.7	0.371502
727	241871_at	CAMK4	6e-07	4.5e-05	36.6906	109.59	0.334798
729	209894_at	LEPR	6e-07	4.5e-05	112.662	297.352	0.378883
733	212726_at	PHF2	7e-07	4.98e-05	148.055	410.506	0.360666
735	226868_at	GLT8D3	7e-07	4.98e-05	254.52	683.649	0.372297
750	219077_s_at	WWOX	7e-07	4.98e-05	76.9638	211.366	0.364126
753	229333_at	NA	7e-07	4.98e-05	104.956	293.624	0.35745
754	219886_at	CEP97	7e-07	4.98e-05	94.6427	246.428	0.384059
757	203340_s_at	SLC25A12	7e-07	4.98e-05	121.31	360.546	0.336461
761	223457_at	COPG2	7e-07	4.98e-05	72.2278	190.292	0.379563
762	229824_at	NA	7e-07	4.98e-05	150.198	388.178	0.386929
764	228006_at	NA	7e-07	4.98e-05	217.166	609.755	0.356152
766	212459_x_at	SUCLG2	7e-07	4.98e-05	622.228	1698.82	0.36627
773	236381_s_at	WDR8	8e-07	5.45e-05	133.177	362.24	0.367649
774	210567_s_at	SKP2	8e-07	5.45e-05	220.814	576.301	0.383158
777	205501_at	PDE10A	8e-07	5.45e-05	137.782	384.698	0.358157
778	203006_at	INPP5A	8e-07	5.45e-05	418.165	1156.17	0.361681
782	212489_at	COL5A1	8e-07	5.45e-05	70.3683	202.873	0.346859
787	215772_x_at	SUCLG2	8e-07	5.45e-05	590.39	1564.55	0.377354
789	217564_s_at	CPS1	8e-07	5.45e-05	41.4117	109.609	0.377814
791	206752_s_at	DFFB	8e-07	5.45e-05	34.4232	114.091	0.301718
793	238480_at	TTC39C	8e-07	5.45e-05	116.018	330.202	0.351354
795	202179_at	BLMH	8e-07	5.45e-05	390.124	1032.42	0.377873
797	205808_at	ASPH	8e-07	5.45e-05	151.475	392.893	0.385537
798	229050_s_at	NA	8e-07	5.45e-05	479.286	1256.14	0.381555
800	213364_s_at	SNX1	8e-07	5.45e-05	96.7685	246.707	0.39224
804	209716_at	CSF1	9e-07	5.94e-05	195.96	552.272	0.354825
807	227069_at	NA	9e-07	5.94e-05	123.755	356.59	0.347052
808	225562_at	RASA3	9e-07	5.94e-05	423.435	1101.44	0.384438
810	217967_s_at	FAM129A	9e-07	5.94e-05	441.515	1175.73	0.375525
813	214743_at	CUX1	9e-07	5.94e-05	193.72	521.674	0.371342
814	220872_at	PRO2964	9e-07	5.94e-05	24.4256	70.4702	0.346608
815	205462_s_at	HPCAL1	9e-07	5.94e-05	842.956	2174.28	0.387695
817	225108_at	AGPS	9e-07	5.94e-05	108.591	308.365	0.352149
821	225473_at	C20orf117	9e-07	5.94e-05	151.318	394.343	0.383723
822	223282_at	TSHZ1	9e-07	5.94e-05	64.824	201.176	0.322225
824	229265_at	SKI	9e-07	5.94e-05	317.69	846.615	0.375247
825	202512_s_at	ATG5	9e-07	5.94e-05	83.9714	220.564	0.380712
826	212605_s_at	NA	9e-07	5.94e-05	243.291	707.054	0.344091
833	226721_at	DPY19L4	1e-06	6.38e-05	193.844	609.508	0.318033
835	226923_at	SCFD2	1e-06	6.38e-05	377.412	956.791	0.394456
836	229287_at	PCNX	1e-06	6.38e-05	147.304	367.108	0.401256
838	222209_s_at	TMEM135	1e-06	6.38e-05	320.564	890.853	0.35984
844	218613_at	PSD3	1e-06	6.38e-05	282.031	716.756	0.393483
845	218439_s_at	COMMD10	1e-06	6.38e-05	632.749	1620.94	0.39036
848	228754_at	SLC6A6	1e-06	6.38e-05	525.292	1373.43	0.382467
849	212609_s_at	AKT3	1e-06	6.38e-05	250.669	671.054	0.373546
850	203418_at	CCNA2	1e-06	6.38e-05	1417.98	3611.53	0.392625
852	37384_at	PPM1F	1e-06	6.38e-05	404.445	1016.42	0.397911
854	224970_at	NFIA	1e-06	6.38e-05	181.044	505.125	0.358414
856	207828_s_at	CENPF	1e-06	6.38e-05	1645.12	4074.9	0.403719
858	221207_s_at	NBEA	1.1e-06	6.81e-05	30.6414	110.083	0.278349
860	217966_s_at	FAM129A	1.1e-06	6.81e-05	216.297	579.909	0.372984
862	217246_s_at	NA	1.1e-06	6.81e-05	21.1681	86.1392	0.245743
863	226978_at	PPARA	1.1e-06	6.81e-05	97.1267	275.648	0.352357
864	209741_x_at	SCAPER	1.1e-06	6.81e-05	52.0777	153.105	0.340143
865	201774_s_at	NCAPD2	1.1e-06	6.81e-05	543.278	1339.58	0.405559
866	208089_s_at	TDRD3	1.1e-06	6.81e-05	85.5806	217.498	0.393477
867	223334_at	TMEM126A	1.1e-06	6.81e-05	1014.98	2543.86	0.398991
868	225571_at	LIFR	1.1e-06	6.81e-05	98.5256	247.684	0.397788
872	1555431_a_at	IL31RA	1.1e-06	6.81e-05	22.3268	73.1475	0.30523
874	239710_at	FIGN	1.1e-06	6.81e-05	91.5067	248.758	0.367855
875	227896_at	BCCIP	1.1e-06	6.81e-05	140.899	348.403	0.404413
876	205052_at	AUH	1.1e-06	6.81e-05	153.392	385.432	0.397975
880	225166_at	ARHGAP18	1.1e-06	6.81e-05	148.692	373.501	0.398104
881	208079_s_at	AURKA	1.1e-06	6.81e-05	2334.06	5888.38	0.396384
885	235457_at	MAML2	1.2e-06	7.25e-05	393.127	969.748	0.405391
888	229092_at	NR2F2	1.2e-06	7.25e-05	70.5256	193.295	0.364859
889	238444_at	ZNF618	1.2e-06	7.25e-05	67.143	210.297	0.319277
893	222446_s_at	BACE2	1.2e-06	7.25e-05	381.592	930.997	0.409874
894	203148_s_at	TRIM14	1.2e-06	7.25e-05	284.161	696.029	0.40826
896	222958_s_at	DEPDC1	1.2e-06	7.25e-05	1100.42	2842.08	0.387188
898	221614_s_at	RPH3AL	1.2e-06	7.25e-05	112.571	286.937	0.392318
902	204584_at	L1CAM	1.2e-06	7.25e-05	119.474	293.848	0.406586
904	229088_at	ENPP1	1.2e-06	7.25e-05	178.298	547.268	0.325797
905	203411_s_at	LMNA	1.2e-06	7.25e-05	1424.16	3489.97	0.408073
908	208712_at	CCND1	1.3e-06	7.63e-05	1230.01	3098.6	0.396956
909	1555578_at	PTPRM	1.3e-06	7.63e-05	13.2006	36.0019	0.366663
910	228032_s_at	NA	1.3e-06	7.63e-05	84.4118	221.094	0.381791
912	212061_at	SR140	1.3e-06	7.63e-05	173.763	428.67	0.405355
919	205065_at	ENPP1	1.3e-06	7.63e-05	32.8474	81.6816	0.402139
920	235918_x_at	CEP97	1.3e-06	7.63e-05	208.268	731.228	0.28482
921	212182_at	NA	1.3e-06	7.63e-05	26.5287	72.2837	0.367009
923	225927_at	MAP3K1	1.3e-06	7.63e-05	550.876	1337.97	0.411724
930	211779_x_at	AP2A2	1.3e-06	7.63e-05	407.013	997.495	0.408035
931	221858_at	TBC1D12	1.3e-06	7.63e-05	474.01	1164.07	0.407201
932	222912_at	ARRB1	1.4e-06	7.97e-05	138.158	379.149	0.36439
933	1557756_a_at	C14orf145	1.4e-06	7.97e-05	22.5065	55.0871	0.408562
934	201927_s_at	PKP4	1.4e-06	7.97e-05	269.433	662.866	0.406467
936	212552_at	HPCAL1	1.4e-06	7.97e-05	2322.87	5603.99	0.414503
938	1554365_a_at	PPP2R5C	1.4e-06	7.97e-05	461.435	1124.29	0.410424
940	202784_s_at	NNT	1.4e-06	7.97e-05	342.545	827.729	0.413838
947	226800_at	EFCAB7	1.4e-06	7.97e-05	46.6767	113.569	0.410999
949	200715_x_at	RPL13A	1.4e-06	7.97e-05	4358.28	10463	0.416544
950	212174_at	AK2	1.4e-06	7.97e-05	572.554	1466.85	0.39033
951	209407_s_at	DEAF1	1.4e-06	7.97e-05	209.582	520.029	0.403019
952	223839_s_at	SCD	1.4e-06	7.97e-05	127.672	354.795	0.359846
954	212856_at	GRAMD4	1.4e-06	7.97e-05	60.3558	154.238	0.391315
957	225745_at	LRP6	1.4e-06	7.97e-05	312.004	759.881	0.410596
959	228952_at	ENPP1	1.4e-06	7.97e-05	214.124	582.086	0.367856
961	238520_at	TRERF1	1.5e-06	8.29e-05	303.258	946.995	0.320232
962	212979_s_at	FAM115A	1.5e-06	8.29e-05	102.747	261.766	0.392513
967	226024_at	COMMD1	1.5e-06	8.29e-05	470.503	1168.72	0.402579
968	232918_at	LOC541471	1.5e-06	8.29e-05	86.2064	217.854	0.395707
969	235251_at	NA	1.5e-06	8.29e-05	141.379	375.985	0.376023
971	216952_s_at	LMNB2	1.5e-06	8.29e-05	597.744	1519.11	0.393483
974	40665_at	FMO3	1.5e-06	8.29e-05	13.0777	31.8576	0.410505
975	228480_at	VAPA	1.5e-06	8.29e-05	60.1072	192.646	0.312008
977	242134_at	NA	1.5e-06	8.29e-05	83.9711	231.612	0.36255
983	238601_at	PHKB	1.5e-06	8.29e-05	54.8599	131.491	0.417215
984	223320_s_at	ABCB10	1.5e-06	8.29e-05	246.691	701.295	0.351765
985	203829_at	ELP4	1.5e-06	8.29e-05	377.393	897.37	0.420554
987	214220_s_at	ALMS1	1.5e-06	8.29e-05	118.959	291.549	0.408025
991	208776_at	PSMD11	1.6e-06	8.62e-05	368.148	921.381	0.399562
994	226063_at	VAV2	1.6e-06	8.62e-05	85.0907	343.325	0.247843
997	240557_at	NA	1.6e-06	8.62e-05	28.1492	97.2507	0.28945
999	228461_at	SH3RF3	1.6e-06	8.62e-05	137.756	359.238	0.383468
1002	238429_at	TMEM71	1.6e-06	8.62e-05	389.345	1271.28	0.306263
1003	219767_s_at	CRYZL1	1.6e-06	8.62e-05	186.633	550.772	0.338858
1005	1555004_a_at	RBL1	1.6e-06	8.62e-05	160.622	408.44	0.393256
1008	235611_at	NA	1.6e-06	8.62e-05	49.5732	125.936	0.393637
1009	203063_at	PPM1F	1.6e-06	8.62e-05	315.055	765.732	0.411444
1011	226335_at	RPS6KA3	1.6e-06	8.62e-05	177.266	440.445	0.402469
1013	203257_s_at	C11orf49	1.6e-06	8.62e-05	214.093	527.371	0.405963
1014	223093_at	ANKH	1.6e-06	8.62e-05	87.2337	205.637	0.424212
1020	212822_at	HEG1	1.7e-06	8.96e-05	698.599	1669.47	0.418455
1025	1559006_at	NA	1.7e-06	8.96e-05	100.686	258.237	0.389898
1026	227156_at	CASK	1.7e-06	8.96e-05	158.608	379.71	0.417708
1027	226846_at	PHYHD1	1.7e-06	8.96e-05	190.58	472.808	0.403081
1028	202738_s_at	PHKB	1.7e-06	8.96e-05	327.274	774.212	0.422719
1029	217853_at	TNS3	1.7e-06	8.96e-05	722.239	1711.51	0.421989
1030	232060_at	ROR1	1.7e-06	8.96e-05	189.524	628.043	0.301769
1031	1554411_at	CTNNB1	1.7e-06	8.96e-05	123.835	301.49	0.410744
1034	208921_s_at	SRI	1.7e-06	8.96e-05	984.712	2411.96	0.408261
1035	235202_x_at	IKIP	1.7e-06	8.96e-05	441.199	1163.63	0.379158
1040	227759_at	PCSK9	1.8e-06	9.36e-05	102.033	316.305	0.322577
1042	228915_at	DACH1	1.8e-06	9.36e-05	21.7488	80.0583	0.271662
1045	215509_s_at	BUB1	1.8e-06	9.36e-05	626.442	1468.85	0.426485
1047	228551_at	DENND5B	1.8e-06	9.36e-05	210.217	581.749	0.361353
1050	235072_s_at	NA	1.8e-06	9.36e-05	497.393	1224.7	0.406134
1053	226186_at	TMOD2	1.9e-06	9.62e-05	25.9531	64.2744	0.403786
1059	225461_at	EHMT1	1.9e-06	9.62e-05	181.563	436.452	0.415998
1061	229905_at	RAP1GDS1	1.9e-06	9.62e-05	550.698	1410.81	0.390342
1067	242828_at	FIGN	1.9e-06	9.62e-05	170.531	450.23	0.378765
1068	224815_at	COMMD7	1.9e-06	9.62e-05	1180.05	2734.07	0.431608
1072	218980_at	FHOD3	1.9e-06	9.62e-05	262.042	635.385	0.412414
1075	229073_at	PRTG	1.9e-06	9.62e-05	38.5375	115.694	0.333099
1076	203755_at	BUB1B	1.9e-06	9.62e-05	928.907	2285.49	0.406438
1077	205083_at	AOX1	1.9e-06	9.62e-05	758.654	1763.64	0.430163
1078	204493_at	BID	1.9e-06	9.62e-05	174.163	429.811	0.40521
1079	244304_at	NA	1.9e-06	9.62e-05	54.5223	132.814	0.410517
1081	226908_at	LRIG3	2e-06	9.9e-05	33.4999	107.234	0.3124
1083	239729_at	NA	2e-06	9.9e-05	95.1308	271.855	0.349932
1086	224996_at	ASPH	2e-06	9.9e-05	450.363	1165.48	0.386418
1087	225007_at	G3BP1	2e-06	9.9e-05	572.5	1411.77	0.405519
1089	226568_at	FAM102B	2e-06	9.9e-05	1058.17	2625.42	0.403049
1093	207711_at	C20orf117	2e-06	9.9e-05	72.5523	193.375	0.37519
1096	AFFX-r2-Bs-phe-5_at	NA	2e-06	9.9e-05	63.5114	150.096	0.423139
1100	230069_at	SFXN1	2e-06	9.9e-05	330.702	872.459	0.379046
1102	218031_s_at	FOXN3	2e-06	9.9e-05	333.022	766.054	0.434724
1104	1555427_s_at	SYNCRIP	2e-06	9.9e-05	333.316	859.396	0.387849
1108	237968_at	ATL2	2.1e-06	0.0001014	61.2397	153.194	0.399752
1111	212159_x_at	AP2A2	2.1e-06	0.0001014	400.917	1007.29	0.398015
1112	218755_at	KIF20A	2.1e-06	0.0001014	1314.58	3026.32	0.434381
1113	213400_s_at	TBL1X	2.1e-06	0.0001014	330.753	806.466	0.410127
1114	235385_at	NA	2.1e-06	0.0001014	25.6609	67.8361	0.378278
1115	242985_x_at	RNF180	2.1e-06	0.0001014	12.9849	31.284	0.415067
1116	232293_at	LCORL	2.1e-06	0.0001014	68.8191	183.745	0.374535
1120	201474_s_at	ITGA3	2.1e-06	0.0001014	626.704	1554.87	0.403059
1121	202067_s_at	LDLR	2.1e-06	0.0001014	302.113	803.309	0.376086
1122	230122_at	MLLT10	2.1e-06	0.0001014	95.7763	228.418	0.419302
1123	201408_at	PPP1CB	2.1e-06	0.0001014	246.732	648.051	0.380729
1125	226742_at	NA	2.1e-06	0.0001014	152.481	473.645	0.321932
1126	202049_s_at	ZMYM4	2.1e-06	0.0001014	350.656	819.043	0.428129
1127	209642_at	BUB1	2.1e-06	0.0001014	1039.45	2411.97	0.430952
1128	230003_at	NA	2.1e-06	0.0001014	68.9436	252.08	0.273499
1129	214109_at	LRBA	2.1e-06	0.0001014	112.454	283.915	0.396083
1131	227547_at	NA	2.1e-06	0.0001014	368.168	855.818	0.430194
1132	227539_at	GNA13	2.1e-06	0.0001014	210.117	505.1	0.415991
1135	223456_s_at	TCHP	2.2e-06	0.0001046	200.022	515.488	0.388025
1136	208608_s_at	SNTB1	2.2e-06	0.0001046	76.3647	187.075	0.408204
1137	205996_s_at	AK2	2.2e-06	0.0001046	415.78	1037.38	0.400798
1138	239133_at	NA	2.2e-06	0.0001046	104.76	263.612	0.397403
1139	230165_at	SGOL2	2.2e-06	0.0001046	412.336	1110.31	0.371369
1140	230821_at	ZNF148	2.2e-06	0.0001046	38.0575	91.2146	0.41723
1141	218984_at	PUS7	2.2e-06	0.0001046	427.685	987.005	0.433316
1142	1555679_a_at	RTN4IP1	2.2e-06	0.0001046	173.453	425.081	0.408047
1143	223438_s_at	PPARA	2.2e-06	0.0001046	65.2028	159.165	0.409655
1144	226438_at	SNTB1	2.2e-06	0.0001046	116.578	359.322	0.324438
1147	1558750_a_at	NA	2.2e-06	0.0001046	91.7036	217.601	0.42143
1148	235122_at	HIVEP3	2.2e-06	0.0001046	91.3363	236.767	0.385764
1151	235236_at	LOC100131897	2.3e-06	0.0001068	292.814	712.071	0.411215
1152	222809_x_at	CCDC85C	2.3e-06	0.0001068	412.856	943.745	0.437465
1154	237035_at	NA	2.3e-06	0.0001068	15.7646	44.4833	0.354394
1155	203625_x_at	SKP2	2.3e-06	0.0001068	798.79	1991.54	0.401093
1158	204497_at	ADCY9	2.3e-06	0.0001068	189.132	527.195	0.358751
1159	226126_at	TBCKL	2.3e-06	0.0001068	147.077	343.366	0.42834
1161	210367_s_at	PTGES	2.3e-06	0.0001068	552.181	1262.5	0.437372
1163	203339_at	SLC25A12	2.3e-06	0.0001068	82.7314	196.259	0.421541
1164	225310_at	RBMX	2.3e-06	0.0001068	1585.61	3890.2	0.407592
1165	227533_at	NA	2.3e-06	0.0001068	316.916	724.099	0.437669
1170	225992_at	MLLT10	2.3e-06	0.0001068	371.277	847.243	0.438219
1171	212660_at	PHF15	2.3e-06	0.0001068	701.369	1595.93	0.439475
1174	218430_s_at	RFX7	2.3e-06	0.0001068	95.2024	228.496	0.416648
1181	223254_s_at	G2E3	2.4e-06	0.0001099	227.439	709.663	0.320489
1184	211976_at	NA	2.4e-06	0.0001099	391.778	997.753	0.39266
1187	230465_at	HS2ST1	2.4e-06	0.0001099	12.6226	43.2938	0.291557
1188	214830_at	SLC38A6	2.4e-06	0.0001099	97.4537	252.665	0.385703
1190	222148_s_at	RHOT1	2.4e-06	0.0001099	316.15	734.244	0.43058
1194	218323_at	RHOT1	2.4e-06	0.0001099	271.141	656.313	0.413128
1195	242443_at	EML5	2.5e-06	0.0001119	35.777	138.303	0.258686
1202	228919_at	NA	2.5e-06	0.0001119	269.505	623.252	0.432417
1205	1553749_at	FAM76B	2.5e-06	0.0001119	37.9314	96.9725	0.391156
1206	204233_s_at	CHKA	2.5e-06	0.0001119	396.27	899.372	0.440607
1210	230836_at	ST8SIA4	2.5e-06	0.0001119	28.3155	68.1756	0.415331
1214	201928_at	PKP4	2.5e-06	0.0001119	791.449	1823.31	0.434073
1215	234472_at	GALNT13	2.5e-06	0.0001119	47.2734	120.783	0.391392
1220	212636_at	QKI	2.5e-06	0.0001119	197.358	479.593	0.411511
1223	203690_at	TUBGCP3	2.6e-06	0.0001151	644.625	1696.08	0.380069
1224	238964_at	FIGN	2.6e-06	0.0001151	78.1576	180.804	0.432278
1231	235764_at	NA	2.6e-06	0.0001151	60.3175	143.408	0.420599
1233	226280_at	BNIP2	2.6e-06	0.0001151	123.264	293.162	0.420463
1236	225520_at	MTHFD1L	2.7e-06	0.0001172	380.026	858.394	0.442718
1237	212880_at	WDR7	2.7e-06	0.0001172	110.408	257.574	0.428647
1241	239024_at	ZNF148	2.7e-06	0.0001172	42.6698	124.732	0.342091
1242	228542_at	MRS2	2.7e-06	0.0001172	140.2	316.529	0.442929
1245	222637_at	COMMD10	2.7e-06	0.0001172	413.009	1106.48	0.373263
1246	213069_at	HEG1	2.7e-06	0.0001172	1003.29	2616.63	0.383431
1249	1570523_s_at	ATG10	2.7e-06	0.0001172	25.2684	76.5555	0.330066
1250	214835_s_at	SUCLG2	2.7e-06	0.0001172	832.196	2142.02	0.38851
1251	229512_at	FAM120C	2.7e-06	0.0001172	149.405	334.739	0.446331
1252	211078_s_at	STK3	2.7e-06	0.0001172	45.9425	109.137	0.42096
1254	211783_s_at	MTA1	2.7e-06	0.0001172	252.614	577.01	0.437798
1257	201413_at	HSD17B4	2.7e-06	0.0001172	473.71	1152.11	0.411168
1258	226016_at	CD47	2.7e-06	0.0001172	383.475	906.783	0.422896
1259	226377_at	NA	2.7e-06	0.0001172	85.5979	218.115	0.392445
1260	203323_at	CAV2	2.7e-06	0.0001172	608.35	1418.81	0.428776
1264	223126_s_at	C1orf21	2.8e-06	0.0001198	132.98	329.771	0.403248
1265	218259_at	MKL2	2.8e-06	0.0001198	234.941	532.335	0.44134
1268	235545_at	DEPDC1	2.8e-06	0.0001198	542.063	1433.76	0.37807
1270	202997_s_at	LOXL2	2.8e-06	0.0001198	277.998	651.793	0.426513
1272	226136_at	GLIPR1	2.8e-06	0.0001198	499.208	1271.87	0.3925
1274	220176_at	NUBPL	2.8e-06	0.0001198	137.516	341.594	0.40257
1275	229969_at	SEC63	2.8e-06	0.0001198	53.0791	135.242	0.392476
1280	1560144_at	NA	2.9e-06	0.0001222	8.0012	17.8407	0.44848
1281	227805_at	NA	2.9e-06	0.0001222	103.352	241.678	0.427643
1282	238178_at	NA	2.9e-06	0.0001222	14.296	37.1359	0.384964
1285	208894_at	HLA-DRA	2.9e-06	0.0001222	1149.77	2591.4	0.443689
1287	207331_at	CENPF	2.9e-06	0.0001222	27.4367	95.6043	0.286981
1288	201286_at	SDC1	2.9e-06	0.0001222	235.518	668.35	0.352388
1289	235106_at	MAML2	2.9e-06	0.0001222	114.026	258.959	0.440325
1290	201115_at	POLD2	2.9e-06	0.0001222	997.656	2280.45	0.437482
1292	202157_s_at	CUGBP2	2.9e-06	0.0001222	365.639	846.504	0.431941
1293	242989_at	NA	2.9e-06	0.0001222	60.6808	150.059	0.40438
1294	212472_at	MICAL2	2.9e-06	0.0001222	744.732	1655.36	0.449892
1295	208920_at	SRI	2.9e-06	0.0001222	99.2685	222.566	0.446018
1299	223283_s_at	TSHZ1	3e-06	0.0001247	134.051	298.873	0.448522
1300	224976_at	NFIA	3e-06	0.0001247	167.121	380.594	0.439106
1307	211966_at	COL4A2	3e-06	0.0001247	235.726	532.192	0.442934
1308	242422_at	G3BP1	3e-06	0.0001247	82.6953	222.076	0.372373
1309	219494_at	RAD54B	3e-06	0.0001247	316.619	724.857	0.436803
1310	211162_x_at	SCD	3e-06	0.0001247	337.649	804.18	0.419868
1312	213289_at	APOOL	3e-06	0.0001247	286.689	652.566	0.439325
1313	214710_s_at	CCNB1	3e-06	0.0001247	2960.63	6966.79	0.424964
1314	216266_s_at	ARFGEF1	3e-06	0.0001247	242.227	547.282	0.4426
1315	219523_s_at	ODZ3	3e-06	0.0001247	155.379	359.331	0.432413
1318	240673_at	NA	3.1e-06	0.0001277	36.4979	98.801	0.369408
1319	1561180_at	NA	3.1e-06	0.0001277	83.3622	278.138	0.299716
1320	230831_at	FRMD5	3.1e-06	0.0001277	194.902	560.629	0.347649
1321	235425_at	SGOL2	3.1e-06	0.0001277	464.823	1168.97	0.397636
1324	204068_at	STK3	3.1e-06	0.0001277	286.591	742.278	0.386097
1325	210078_s_at	KCNAB1	3.1e-06	0.0001277	31.1626	71.9334	0.433214
1328	243681_at	SHANK2	3.2e-06	0.0001308	10.2845	27.0447	0.380279
1331	204283_at	FARS2	3.2e-06	0.0001308	382.865	856.183	0.447176
1332	242247_at	METT5D1	3.2e-06	0.0001308	80.5971	198.589	0.405849
1333	212556_at	SCRIB	3.2e-06	0.0001308	507.369	1143.41	0.443732
1335	224865_at	FAR1	3.2e-06	0.0001308	293.638	671.24	0.437456
1336	229733_s_at	NA	3.2e-06	0.0001308	581.707	1400.79	0.415271
1337	219306_at	KIF15	3.2e-06	0.0001308	387.862	852.653	0.454888
1338	222517_at	AP3M1	3.2e-06	0.0001308	127.574	291.688	0.437366
1339	215489_x_at	NA	3.3e-06	0.0001334	262.153	580.739	0.451413
1340	225666_at	TMTC4	3.3e-06	0.0001334	237.488	526.896	0.45073
1341	235506_at	NA	3.3e-06	0.0001334	27.9506	82.9149	0.337099
1344	239292_at	NA	3.3e-06	0.0001334	47.2278	140.669	0.335736
1346	218710_at	TTC27	3.3e-06	0.0001334	292.286	651.504	0.448633
1349	226592_at	ZNF618	3.3e-06	0.0001334	107.376	375.678	0.28582
1350	203329_at	PTPRM	3.3e-06	0.0001334	584.147	1286.53	0.454048
1352	31874_at	GAS2L1	3.3e-06	0.0001334	829.114	1861.69	0.445355
1362	209067_s_at	HNRPDL	3.4e-06	0.0001359	2041.84	4661.55	0.438017
1363	234224_at	NA	3.4e-06	0.0001359	76.123	169.835	0.448217
1367	224911_s_at	DCBLD2	3.4e-06	0.0001359	815.15	1986.08	0.410431
1369	243509_at	NA	3.5e-06	0.0001383	60.5869	164.226	0.368924
1372	232667_at	NA	3.5e-06	0.0001383	199.484	471.741	0.422867
1375	206364_at	KIF14	3.5e-06	0.0001383	1228.22	2849.87	0.430973
1378	223227_at	BBS2	3.5e-06	0.0001383	146.502	326.065	0.449304
1382	210612_s_at	SYNJ2	3.5e-06	0.0001383	800.823	1749.12	0.457844
1383	229075_at	SPATA5	3.5e-06	0.0001383	108.206	365.781	0.295823
1384	209725_at	UTP20	3.5e-06	0.0001383	353.264	791.371	0.446395
1385	227272_at	C15orf52	3.6e-06	0.0001415	325.068	709.794	0.457976
1386	208931_s_at	ILF3	3.6e-06	0.0001415	772.083	1813.58	0.425723
1387	207413_s_at	SCN5A	3.6e-06	0.0001415	223.656	492.104	0.45449
1392	1570552_at	C18orf50	3.7e-06	0.0001435	62.3615	147.344	0.423237
1393	227354_at	PAG1	3.7e-06	0.0001435	104.721	228.271	0.458756
1394	213817_at	IRAK3	3.7e-06	0.0001435	19.0987	42.7036	0.447238
1395	214786_at	MAP3K1	3.7e-06	0.0001435	79.1066	187.32	0.422308
1396	239768_x_at	NA	3.7e-06	0.0001435	34.2216	102.899	0.332576
1398	220060_s_at	C12orf48	3.7e-06	0.0001435	247.248	546.786	0.452184
1400	223019_at	FAM129B	3.7e-06	0.0001435	1204.97	2620.51	0.459822
1401	223311_s_at	MTA3	3.7e-06	0.0001435	214.731	467.597	0.459222
1405	224509_s_at	RTN4IP1	3.7e-06	0.0001435	194.721	434.875	0.447764
1406	212946_at	KIAA0564	3.7e-06	0.0001435	107.109	248.051	0.431802
1410	221436_s_at	CDCA3	3.7e-06	0.0001435	942.577	2057.88	0.458034
1411	225763_at	RCSD1	3.8e-06	0.0001449	166.624	360.514	0.462186
1412	200772_x_at	PTMA	3.8e-06	0.0001449	3792.54	8248.29	0.459797
1414	226279_at	PRSS23	3.8e-06	0.0001449	804.748	1805.04	0.445834
1416	1555501_s_at	RSRC1	3.8e-06	0.0001449	188.359	448.498	0.419977
1417	204967_at	SHROOM2	3.8e-06	0.0001449	161.963	351.751	0.460447
1419	214221_at	ALMS1	3.8e-06	0.0001449	111.119	284.756	0.390224
1420	222630_at	RFX7	3.8e-06	0.0001449	422.139	983.94	0.429029
1421	210114_at	INVS	3.8e-06	0.0001449	85.4278	184.853	0.462139
1422	229881_at	KLF12	3.8e-06	0.0001449	152.325	357.294	0.42633
1423	232278_s_at	DEPDC1	3.8e-06	0.0001449	1032.56	2424.21	0.425937
1424	38158_at	ESPL1	3.8e-06	0.0001449	504.678	1096.67	0.460192
1425	230053_at	NA	3.8e-06	0.0001449	36.8745	88.675	0.415839
1429	215436_at	HSDL2	3.8e-06	0.0001449	66.5668	153.311	0.434196
1430	235131_at	RHOJ	3.8e-06	0.0001449	214.073	469.425	0.456032
1432	214464_at	CDC42BPA	3.8e-06	0.0001449	780.113	1737.72	0.448929
1433	1566966_at	NA	3.8e-06	0.0001449	14.8149	35.0135	0.423121
1434	213305_s_at	PPP2R5C	3.8e-06	0.0001449	421.767	1020.48	0.413301
1435	202444_s_at	ERLIN1	3.9e-06	0.0001474	510.173	1109.78	0.459709
1437	230930_at	LOC338620	3.9e-06	0.0001474	37.6037	81.7068	0.460227
1438	238699_s_at	CASK	3.9e-06	0.0001474	79.0182	178.506	0.442664
1440	232004_at	HNRNPR	3.9e-06	0.0001474	67.178	162.81	0.412616
1442	203080_s_at	BAZ2B	3.9e-06	0.0001474	126.853	287.472	0.441273
1448	201432_at	CAT	4e-06	0.0001489	1242.18	2708.49	0.458625
1451	223794_at	ARMC4	4e-06	0.0001489	22.9818	71.1342	0.323077
1452	224229_s_at	AKT3	4e-06	0.0001489	68.2995	148.074	0.461254
1454	227185_at	LOC643988	4e-06	0.0001489	141.707	346.882	0.408517
1458	239574_at	NA	4e-06	0.0001489	67.3089	153.818	0.437588
1459	203830_at	C17orf75	4e-06	0.0001489	144.727	347.356	0.416655
1460	209651_at	TGFB1I1	4e-06	0.0001489	317.717	815.415	0.389638
1464	213574_s_at	KPNB1	4e-06	0.0001489	1095.04	2449.07	0.447125
1465	201818_at	LPCAT1	4e-06	0.0001489	346.914	766.519	0.452584
1466	1554930_a_at	FUT8	4e-06	0.0001489	369.887	908.872	0.406974
1469	225486_at	ARID2	4e-06	0.0001489	85.1405	256.191	0.332333
1470	212650_at	EHBP1	4.1e-06	0.0001514	236.444	522.431	0.452584
1471	239140_at	NA	4.1e-06	0.0001514	11.8924	25.7081	0.462596
1473	211998_at	H3F3B	4.1e-06	0.0001514	288.308	655.921	0.439547
1474	206506_s_at	SUPT3H	4.1e-06	0.0001514	271.612	592.695	0.458267
1476	213263_s_at	PCBP2	4.1e-06	0.0001514	220.279	497.503	0.44277
1477	235156_at	NA	4.1e-06	0.0001514	45.2707	101.301	0.446891
1480	225116_at	HIPK2	4.1e-06	0.0001514	180.804	440.964	0.410019
1481	208510_s_at	PPARG	4.1e-06	0.0001514	234.013	502.087	0.46608
1482	213573_at	KPNB1	4.2e-06	0.0001544	569.253	1328.25	0.428573
1484	225962_at	ZNRF1	4.2e-06	0.0001544	97.4255	247.563	0.393539
1486	227179_at	STAU2	4.2e-06	0.0001544	118.669	262.232	0.452535
1491	227084_at	DTNA	4.3e-06	0.0001568	91.9839	203.994	0.450915
1494	230345_at	SEMA7A	4.3e-06	0.0001568	236.504	506.977	0.466498
1495	205066_s_at	ENPP1	4.3e-06	0.0001568	1637.58	3519.66	0.465268
1496	228049_x_at	NA	4.3e-06	0.0001568	270.794	739.277	0.366296
1497	237212_at	NA	4.3e-06	0.0001568	42.4754	124.439	0.341336
1498	242939_at	TFDP1	4.3e-06	0.0001568	232.002	577.492	0.401742
1500	204092_s_at	AURKA	4.4e-06	0.000159	1888.7	4033.67	0.468234
1502	223092_at	ANKH	4.4e-06	0.000159	598.804	1321.61	0.453087
1509	230570_at	NA	4.4e-06	0.000159	55.2441	120.859	0.457096
1513	235890_at	NA	4.4e-06	0.000159	72.1316	172.866	0.417268
1514	225097_at	HIPK2	4.5e-06	0.000161	382.896	871.583	0.439311
1518	201929_s_at	PKP4	4.5e-06	0.000161	337.643	785.701	0.429735
1519	219349_s_at	EXOC2	4.5e-06	0.000161	320.735	705.202	0.454812
1521	212488_at	COL5A1	4.5e-06	0.000161	230.641	497.568	0.463537
1528	225240_s_at	MSI2	4.5e-06	0.000161	149.399	334.887	0.446116
1531	226360_at	ZNRF3	4.6e-06	0.0001632	129.582	302.833	0.427901
1532	223154_at	MRPL1	4.6e-06	0.0001632	1083.26	2339.05	0.463117
1533	213090_s_at	TAF4	4.6e-06	0.0001632	360.637	788.739	0.457232
1535	218568_at	AGK	4.6e-06	0.0001632	119.553	269.3	0.44394
1536	1570469_at	NA	4.6e-06	0.0001632	11.6558	37.8275	0.30813
1538	202156_s_at	CUGBP2	4.6e-06	0.0001632	24.7881	59.7678	0.414741
1541	213795_s_at	PTPRA	4.6e-06	0.0001632	273.613	619.396	0.441741
1542	213895_at	EMP1	4.7e-06	0.0001654	36.0478	122.563	0.294117
1543	230109_at	PDE7B	4.7e-06	0.0001654	174.769	384.501	0.454534
1545	225181_at	ARID1B	4.7e-06	0.0001654	88.1041	187.994	0.468654
1546	226157_at	TFDP2	4.7e-06	0.0001654	183.219	395.694	0.463032
1547	202293_at	STAG1	4.7e-06	0.0001654	306.891	660.26	0.464803
1551	217788_s_at	GALNT2	4.7e-06	0.0001654	744.191	1685.03	0.441648
1552	227728_at	PPM1A	4.7e-06	0.0001654	101.916	252.298	0.40395
1553	238653_at	LRIG2	4.7e-06	0.0001654	113.734	250.498	0.454031
1555	223256_at	G2E3	4.8e-06	0.0001674	194.188	521.106	0.372645
1558	238431_at	NA	4.8e-06	0.0001674	103.538	252.545	0.409979
1563	211042_x_at	MCAM	4.8e-06	0.0001674	591.509	1279.57	0.462273
1570	209025_s_at	SYNCRIP	4.9e-06	0.000169	1135.66	2567.55	0.442311
1572	231597_x_at	NA	4.9e-06	0.000169	26.9467	86.0365	0.313201
1573	211964_at	COL4A2	4.9e-06	0.000169	893.952	2048.16	0.436465
1574	219330_at	VANGL1	4.9e-06	0.000169	251.808	532.61	0.472781
1580	211708_s_at	SCD	4.9e-06	0.000169	500.282	1223.05	0.409044
1581	224728_at	ATPAF1	4.9e-06	0.000169	132.715	289.457	0.458498
1582	225255_at	MRPL35	4.9e-06	0.000169	112.961	254.481	0.443887
1587	204817_at	ESPL1	5e-06	0.0001715	462.02	1086.2	0.425355
1588	213455_at	FAM114A1	5e-06	0.0001715	475.88	1008.79	0.471734
1590	242981_at	NA	5e-06	0.0001715	33.0634	70.1773	0.471141
1592	205594_at	ZNF652	5e-06	0.0001715	139.999	484.84	0.288753
1593	214581_x_at	TNFRSF21	5e-06	0.0001715	588.776	1285.53	0.458002
1597	212653_s_at	EHBP1	5.1e-06	0.0001736	1015.31	2236.46	0.453983
1598	233921_s_at	NA	5.1e-06	0.0001736	78.4196	167.991	0.466809
1601	226336_at	PPIA	5.1e-06	0.0001736	1215.05	2558.96	0.474822
1602	215177_s_at	ITGA6	5.1e-06	0.0001736	983.555	2073.3	0.474391
1603	225615_at	IFFO2	5.1e-06	0.0001736	219.432	466.023	0.470861
1605	244320_at	NHLRC2	5.1e-06	0.0001736	98.9067	208.091	0.475306
1606	202051_s_at	ZMYM4	5.1e-06	0.0001736	458.104	1070.86	0.427791
1607	203744_at	HMGB3	5.2e-06	0.0001756	2016.18	4240.56	0.475452
1609	206221_at	RASA3	5.2e-06	0.0001756	58.504	126.643	0.461958
1612	235259_at	PACRGL	5.2e-06	0.0001756	26.337	59.2252	0.444692
1614	235227_at	NA	5.2e-06	0.0001756	30.3345	66.5156	0.456051
1617	205673_s_at	ASB9	5.2e-06	0.0001756	85.2769	203.753	0.418531
1618	226849_at	DENND1A	5.2e-06	0.0001756	132.643	283.801	0.467379
1620	209155_s_at	NT5C2	5.3e-06	0.0001778	473.611	999.609	0.473796
1621	221449_s_at	ITFG1	5.3e-06	0.0001778	687.897	1478.88	0.465147
1623	243805_at	CCBE1	5.3e-06	0.0001778	58.3621	122.68	0.475728
1625	229438_at	LOC100132244	5.3e-06	0.0001778	116.254	263.016	0.442001
1626	216971_s_at	PLEC1	5.3e-06	0.0001778	404.985	990.052	0.409054
1628	213239_at	PIBF1	5.3e-06	0.0001778	138.284	300.028	0.460905
1629	230921_s_at	NA	5.3e-06	0.0001778	189.965	504.673	0.376413
1630	223307_at	CDCA3	5.3e-06	0.0001778	1495.7	3188.72	0.469061
1635	229513_at	STRBP	5.4e-06	0.0001794	37.6129	94.4181	0.398366
1637	1570120_at	NA	5.4e-06	0.0001794	51.7608	119.508	0.433114
1639	202677_at	RASA1	5.4e-06	0.0001794	1473.44	3155.5	0.466943
1641	226590_at	ZNF618	5.4e-06	0.0001794	102.111	250.023	0.408408
1642	227100_at	B3GALTL	5.4e-06	0.0001794	209.846	441.854	0.474921
1644	205139_s_at	UST	5.4e-06	0.0001794	30.8413	73.6322	0.418856
1647	212523_s_at	KIAA0146	5.5e-06	0.0001816	44.8055	129.477	0.34605
1656	225917_at	NA	5.5e-06	0.0001816	272.715	593.527	0.459482
1657	202783_at	NNT	5.6e-06	0.0001832	459.728	1002.7	0.458488
1661	202739_s_at	PHKB	5.6e-06	0.0001832	103.535	223.372	0.46351
1662	206103_at	RAC3	5.6e-06	0.0001832	69.0306	150.002	0.460199
1664	201627_s_at	INSIG1	5.6e-06	0.0001832	385.923	816.273	0.472787
1666	203837_at	MAP3K5	5.6e-06	0.0001832	118.828	247.994	0.479156
1667	227572_at	USP30	5.6e-06	0.0001832	95.9175	238.211	0.402657
1668	227630_at	NA	5.6e-06	0.0001832	306.312	670.26	0.457005
1669	202705_at	CCNB2	5.6e-06	0.0001832	1379.81	2981.86	0.462737
1670	219572_at	CADPS2	5.6e-06	0.0001832	80.9971	200.66	0.403653
1672	235046_at	NA	5.7e-06	0.0001856	265.572	612.461	0.433614
1674	221520_s_at	CDCA8	5.7e-06	0.0001856	1526.32	3199.15	0.477102
1675	211208_s_at	CASK	5.7e-06	0.0001856	464.882	967.351	0.480573
1676	227261_at	KLF12	5.7e-06	0.0001856	468.478	1050.01	0.446166
1677	221752_at	SSH1	5.7e-06	0.0001856	466.555	1026.52	0.454502
1678	228479_at	NA	5.7e-06	0.0001856	594.65	1242.81	0.478473
1679	236487_at	SCLT1	5.7e-06	0.0001856	224.577	576.054	0.389855
1680	1558103_a_at	NA	5.8e-06	0.0001879	82.0091	192.49	0.426043
1682	238932_at	NA	5.8e-06	0.0001879	20.2076	60.4543	0.334262
1683	202606_s_at	TLK1	5.8e-06	0.0001879	457.174	989.708	0.461929
1687	224217_s_at	FAF1	5.8e-06	0.0001879	713.067	1514.8	0.470734
1690	241749_at	MURC	5.9e-06	0.0001895	17.579	36.8438	0.477121
1691	225903_at	PIGU	5.9e-06	0.0001895	330.849	716.728	0.461609
1693	238983_at	NSUN7	5.9e-06	0.0001895	45.2121	99.4294	0.454716
1694	200831_s_at	SCD	5.9e-06	0.0001895	811.317	1883.18	0.430822
1695	235082_at	PCNX	5.9e-06	0.0001895	57.5706	121.32	0.474534
1697	200637_s_at	PTPRF	5.9e-06	0.0001895	441.212	922.186	0.478441
1700	212037_at	PNN	5.9e-06	0.0001895	701.621	1507.5	0.465421
1702	242052_at	NA	5.9e-06	0.0001895	56.3506	156.468	0.360142
1703	226821_at	NA	6e-06	0.0001911	248.168	544.261	0.455973
1706	224036_s_at	LMBR1	6e-06	0.0001911	114.667	240.106	0.477568
1707	1563223_a_at	CENPI	6e-06	0.0001911	20.0086	44.1673	0.45302
1709	231851_at	RAVER2	6e-06	0.0001911	87.4985	184.02	0.475484
1714	212361_s_at	ATP2A2	6e-06	0.0001911	812.607	1685.28	0.48218
1717	229004_at	NA	6e-06	0.0001911	373.24	777.764	0.479888
1719	1554757_a_at	INPP5A	6.1e-06	0.0001926	176.866	407.91	0.433592
1720	225008_at	ASPH	6.1e-06	0.0001926	153.614	426.76	0.359953
1727	242100_at	CHSY3	6.1e-06	0.0001926	112.261	245.415	0.457434
1728	202920_at	ANK2	6.1e-06	0.0001926	26.9278	86.9929	0.30954
1729	238530_at	NNT	6.1e-06	0.0001926	91.9885	254.359	0.361648
1730	227866_at	NA	6.1e-06	0.0001926	63.2102	144.419	0.437685
1733	219507_at	RSRC1	6.2e-06	0.0001944	185.417	404.978	0.457844
1739	224688_at	C7orf42	6.2e-06	0.0001944	426.344	902.211	0.472555
1741	218006_s_at	ZNF22	6.2e-06	0.0001944	571.706	1191.33	0.479889
1742	212743_at	RCHY1	6.2e-06	0.0001944	113.315	235.16	0.481864
1743	1555345_at	SLC38A4	6.2e-06	0.0001944	37.1712	104.06	0.357209
1744	242336_at	GSK3B	6.2e-06	0.0001944	58.308	120.35	0.484486
1746	207388_s_at	PTGES	6.3e-06	0.0001957	318.831	665.126	0.479354
1750	212607_at	AKT3	6.3e-06	0.0001957	580.565	1275.65	0.455112
1753	204920_at	CPS1	6.3e-06	0.0001957	126.127	266.323	0.473587
1756	218488_at	EIF2B3	6.3e-06	0.0001957	731.457	1524.41	0.479828
1758	234985_at	LDLRAD3	6.3e-06	0.0001957	553.947	1156.91	0.478818
1762	225908_at	IAH1	6.4e-06	0.000198	352.297	744.312	0.473318
1765	1557073_s_at	TTBK2	6.4e-06	0.000198	92.3381	192.522	0.479624
1769	236192_at	HOOK3	6.5e-06	0.0001997	90.9329	191.178	0.475646
1772	212330_at	TFDP1	6.5e-06	0.0001997	2576.08	5320.29	0.484199
1773	242538_at	TFDP1	6.5e-06	0.0001997	111.827	240.196	0.465564
1775	230407_at	NA	6.5e-06	0.0001997	492.912	1042	0.473043
1777	215058_at	DENND5B	6.5e-06	0.0001997	31.7012	91.7174	0.34564
1778	204492_at	ARHGAP11A	6.5e-06	0.0001997	94.2949	205.138	0.459667
1782	213019_at	RANBP6	6.6e-06	0.0002017	187.116	413.228	0.452816
1783	202516_s_at	DLG1	6.6e-06	0.0002017	336.717	731.374	0.46039
1784	225601_at	HMGB3	6.6e-06	0.0002017	811.631	1693.05	0.479391
1789	214436_at	FBXL2	6.6e-06	0.0002017	139.46	295.027	0.472701
1790	225541_at	RPL22L1	6.7e-06	0.0002035	1500.85	3587.82	0.418317
1792	210621_s_at	RASA1	6.7e-06	0.0002035	794.845	1793.57	0.443163
1793	230291_s_at	NFIB	6.7e-06	0.0002035	140.317	289.162	0.485252
1794	239630_at	NA	6.7e-06	0.0002035	18.7019	42.1746	0.44344
1796	222288_at	NA	6.7e-06	0.0002035	166.491	358.598	0.464282
1797	202956_at	ARFGEF1	6.7e-06	0.0002035	234.988	495.572	0.474174
1798	202268_s_at	NAE1	6.7e-06	0.0002035	1430.23	3030.61	0.471928
1800	204376_at	VPRBP	6.7e-06	0.0002035	48.6481	116.316	0.418242
1801	225179_at	UBE2K	6.8e-06	0.000206	792.804	1669.51	0.474871
1803	208861_s_at	ATRX	6.8e-06	0.000206	542.237	1156.1	0.469025
1804	212739_s_at	NME4	6.8e-06	0.000206	306.102	630.883	0.485196
1805	204420_at	FOSL1	6.8e-06	0.000206	1275.53	2619.42	0.486951
1806	210220_at	FZD2	6.9e-06	0.0002087	861.256	1905.33	0.452024
1807	243495_s_at	NA	6.9e-06	0.0002087	322.344	686.861	0.469301
1809	221397_at	TAS2R10	7e-06	0.0002108	19.4884	48.1308	0.404905
1812	213803_at	KPNB1	7e-06	0.0002108	840.798	1787.58	0.470355
1813	201869_s_at	TBL1X	7e-06	0.0002108	233.744	496.688	0.470606
1815	217751_at	GSTK1	7e-06	0.0002108	396.108	823.791	0.480836
1819	237673_at	NA	7.1e-06	0.0002122	29.9693	83.5508	0.358696
1822	1555579_s_at	PTPRM	7.1e-06	0.0002122	1010.46	2143.72	0.471358
1827	203626_s_at	SKP2	7.1e-06	0.0002122	195.673	459.558	0.425784
1831	224952_at	TANC2	7.2e-06	0.0002142	335.829	722.185	0.465018
1832	209431_s_at	PATZ1	7.2e-06	0.0002142	177.481	365.162	0.486033
1833	229492_at	VANGL1	7.2e-06	0.0002142	200.892	418.806	0.479679
1835	222040_at	HNRNPA1	7.2e-06	0.0002142	246.046	501.273	0.490842
1837	244688_at	NA	7.2e-06	0.0002142	21.697	48.7751	0.444839
1839	1554678_s_at	HNRPDL	7.3e-06	0.0002162	1048.44	2497.67	0.419765
1840	235513_at	NA	7.3e-06	0.0002162	75.7339	168.601	0.44919
1841	1554767_s_at	CRYZL1	7.3e-06	0.0002162	160.14	414.628	0.386226
1842	202630_at	APPBP2	7.3e-06	0.0002162	126.342	279.216	0.452489
1844	207620_s_at	CASK	7.3e-06	0.0002162	180.913	381.418	0.474318
1845	228906_at	TET1	7.3e-06	0.0002162	38.4995	80.0928	0.480687
1847	226069_at	PRICKLE1	7.4e-06	0.0002179	271.997	565.347	0.481116
1854	226902_at	USP13	7.4e-06	0.0002179	307.942	694.529	0.443382
1855	235309_at	RPS15A	7.4e-06	0.0002179	134.988	279.264	0.483371
1856	222494_at	FOXN3	7.4e-06	0.0002179	581.222	1198.93	0.484783
1858	1555037_a_at	IDH1	7.5e-06	0.0002196	496.067	1085.15	0.457143
1859	223345_at	HDAC8	7.5e-06	0.0002196	171.534	521.435	0.328965
1860	212910_at	THAP11	7.5e-06	0.0002196	469.903	1021.48	0.46002
1862	235694_at	TCFL5	7.5e-06	0.0002196	265.017	558.438	0.474569
1863	236703_at	NT5C2	7.5e-06	0.0002196	63.7319	185.993	0.342658
1866	238554_at	CYB5B	7.5e-06	0.0002196	148.536	314.511	0.472276
1867	219310_at	TMEM90B	7.5e-06	0.0002196	55.2529	125.395	0.440631
1868	229130_at	NA	7.6e-06	0.000221	50.8079	104.18	0.487694
1870	225897_at	MARCKS	7.6e-06	0.000221	595.546	1259.46	0.472859
1872	202856_s_at	SLC16A3	7.6e-06	0.000221	1143.68	2367.06	0.483167
1873	228418_at	EXOC5	7.6e-06	0.000221	381.174	820.514	0.464555
1874	242476_at	NA	7.6e-06	0.000221	157.533	354.18	0.444782
1877	241836_x_at	CEP97	7.6e-06	0.000221	90.6605	200.18	0.452896
1879	205921_s_at	SLC6A6	7.6e-06	0.000221	51.9443	113.605	0.457238
1880	205408_at	MLLT10	7.6e-06	0.000221	240.669	522.326	0.460764
1888	203988_s_at	FUT8	7.8e-06	0.000225	599.968	1414.74	0.424083
1889	212256_at	GALNT10	7.8e-06	0.000225	408.208	874.073	0.467018
1890	229541_at	NA	7.8e-06	0.000225	102.56	224.439	0.456962
1891	219661_at	RANBP17	7.8e-06	0.000225	86.5792	176.54	0.490421
1893	229465_s_at	PTPRS	7.8e-06	0.000225	383.232	806.636	0.4751
1896	227143_s_at	BID	7.9e-06	0.0002271	331.103	689.794	0.480004
1898	226223_at	NA	7.9e-06	0.0002271	2035.79	4309.03	0.472448
1899	240365_at	LOC647946	7.9e-06	0.0002271	56.8429	121.125	0.46929
1900	202294_at	STAG1	7.9e-06	0.0002271	384.69	819.44	0.469455
1901	204521_at	C12orf24	7.9e-06	0.0002271	913.824	1914.46	0.477327
1903	36612_at	FAM168A	8e-06	0.0002294	126.763	302.874	0.418535
1904	229310_at	KLHL29	8e-06	0.0002294	275	588.835	0.467023
1907	218180_s_at	EPS8L2	8e-06	0.0002294	442.283	896.025	0.493606
1908	226885_at	NA	8.1e-06	0.0002316	85.1969	208.906	0.407823
1910	217457_s_at	RAP1GDS1	8.1e-06	0.0002316	550.189	1163.1	0.473038
1911	220346_at	MTHFD2L	8.1e-06	0.0002316	92.8225	189.277	0.490404
1913	228805_at	C5orf25	8.2e-06	0.0002336	200.441	419.914	0.477338
1916	209468_at	LRP5	8.2e-06	0.0002336	87.9222	178.582	0.492335
1917	227083_at	B3GALTL	8.2e-06	0.0002336	30.472	70.6257	0.431458
1918	217832_at	SYNCRIP	8.2e-06	0.0002336	1436.49	3044.94	0.471764
1919	215666_at	HLA-DRB4	8.2e-06	0.0002336	12.7745	35.0515	0.364448
1920	225798_at	JAZF1	8.3e-06	0.0002361	116.006	257.875	0.449853
1921	221522_at	ANKRD27	8.3e-06	0.0002361	626.753	1276.37	0.491044
1923	222880_at	AKT3	8.4e-06	0.0002382	270.514	614.712	0.440065
1924	222582_at	PRKAG2	8.4e-06	0.0002382	344.415	711.517	0.484057
1926	219322_s_at	WDR8	8.4e-06	0.0002382	196.417	414.079	0.474348
1932	219696_at	DENND1B	8.6e-06	0.0002425	237.839	483.22	0.492195
1935	218080_x_at	FAF1	8.6e-06	0.0002425	932.085	1932.87	0.482228
1937	222039_at	KIF18B	8.6e-06	0.0002425	788.056	1612.69	0.488661
1939	205805_s_at	ROR1	8.6e-06	0.0002425	194.634	476.422	0.408531
1942	224595_at	SLC44A1	8.7e-06	0.0002441	192.119	424.583	0.45249
1943	201287_s_at	SDC1	8.7e-06	0.0002441	910.576	1867.18	0.487675
1944	218856_at	TNFRSF21	8.7e-06	0.0002441	1779.24	3568.24	0.498633
1945	226850_at	SUMF1	8.7e-06	0.0002441	293.168	607.959	0.482217
1946	1569369_at	ZFYVE28	8.7e-06	0.0002441	77.9918	166.678	0.467919
1948	233656_s_at	VPS54	8.7e-06	0.0002441	280.682	575.473	0.487742
1951	225704_at	FBRSL1	8.8e-06	0.0002456	83.1257	170.821	0.486625
1953	1554480_a_at	ARMC10	8.8e-06	0.0002456	170.044	343.57	0.494933
1955	241950_at	NA	8.8e-06	0.0002456	117.051	240.94	0.485807
1956	212473_s_at	MICAL2	8.8e-06	0.0002456	2083.48	4313.87	0.482971
1958	202870_s_at	CDC20	8.8e-06	0.0002456	2787.1	5571.88	0.500208
1959	202998_s_at	LOXL2	8.8e-06	0.0002456	2406.11	4975.65	0.483577
1960	217867_x_at	BACE2	8.9e-06	0.0002479	283.83	577	0.491907
1962	212551_at	CAP2	8.9e-06	0.0002479	985.015	2006.12	0.491004
1964	204647_at	HOMER3	9e-06	0.0002502	297.159	624.943	0.475498
1966	202326_at	EHMT2	9e-06	0.0002502	297.814	603.415	0.493548
1969	227273_at	NA	9.1e-06	0.0002513	162.568	376.17	0.432167
1970	233300_at	NA	9.1e-06	0.0002513	150.761	315.585	0.477718
1973	201508_at	IGFBP4	9.1e-06	0.0002513	2486.24	5020.28	0.495239
1974	213897_s_at	MRPL23	9.1e-06	0.0002513	617.665	1233.04	0.50093
1975	214005_at	GGCX	9.1e-06	0.0002513	405.81	840.904	0.482588
1976	209909_s_at	TGFB2	9.1e-06	0.0002513	401.837	852.877	0.471154
1981	229588_at	DNAJC10	9.2e-06	0.0002528	45.0344	96.3075	0.467611
1984	219842_at	ARL15	9.2e-06	0.0002528	20.5431	47.5306	0.432207
1985	210017_at	MALT1	9.2e-06	0.0002528	296.842	597.814	0.496546
1990	227489_at	SMURF2	9.2e-06	0.0002528	1254.01	2533.62	0.494949
1995	218558_s_at	MRPL39	9.4e-06	0.0002565	1137.57	2291.32	0.496469
1996	214106_s_at	GMDS	9.4e-06	0.0002565	220.116	483.868	0.45491
1999	220735_s_at	SENP7	9.4e-06	0.0002565	49.0368	103.289	0.474753
2000	209763_at	CHRDL1	9.4e-06	0.0002565	691.188	1373.7	0.503157
2004	219008_at	C2orf43	9.4e-06	0.0002565	105.665	254.56	0.415087
2005	229016_s_at	TRERF1	9.5e-06	0.0002578	109.903	239.761	0.458388
2006	227579_at	NA	9.5e-06	0.0002578	310.11	627.719	0.494028
2007	203556_at	ZHX2	9.5e-06	0.0002578	282.382	583.807	0.483691
2010	239833_at	NA	9.5e-06	0.0002578	46.5168	92.4877	0.502951
2015	226395_at	HOOK3	9.5e-06	0.0002578	169.547	347.118	0.488442
2016	221253_s_at	TXNDC5	9.6e-06	0.0002592	3319.1	6739.51	0.492483
2023	218298_s_at	C14orf159	9.6e-06	0.0002592	218.136	435.852	0.500482
2026	201637_s_at	FXR1	9.7e-06	0.0002607	1310.34	2654.99	0.493538
2027	209729_at	GAS2L1	9.7e-06	0.0002607	368.873	742.875	0.496548
2032	218424_s_at	STEAP3	9.7e-06	0.0002607	494.292	994.274	0.497139
2035	211922_s_at	CAT	9.8e-06	0.0002624	495.787	1068.36	0.464065
2038	202514_at	DLG1	9.8e-06	0.0002624	965.218	1978.59	0.487832
2041	217777_s_at	PTPLAD1	9.8e-06	0.0002624	548.814	1088.83	0.504041
2043	207722_s_at	BTBD2	9.9e-06	0.0002644	121.325	256.838	0.472378
2045	204037_at	LPAR1	9.9e-06	0.0002644	466.039	929.867	0.501188
2047	229803_s_at	NA	9.9e-06	0.0002644	712.845	1459.45	0.488435
2048	203230_at	DVL1	1e-05	0.0002668	217.296	441.189	0.492524
2050	202535_at	FADD	1.01e-05	0.0002685	1016.03	2039.81	0.498103
2051	207638_at	PRSS7	1.01e-05	0.0002685	13.0782	35.0068	0.373591
2052	226338_at	TMEM55A	1.01e-05	0.0002685	114.172	268.225	0.425657
2058	226431_at	FAM117B	1.02e-05	0.0002697	59.6217	139.298	0.428016
2061	224046_s_at	PDE7A	1.02e-05	0.0002697	77.0161	152.886	0.503749
2064	227191_at	NA	1.02e-05	0.0002697	35.058	73.8326	0.474832
2065	236641_at	KIF14	1.02e-05	0.0002697	514.186	1088.53	0.472368
2066	212828_at	SYNJ2	1.02e-05	0.0002697	645.322	1394.86	0.462642
2067	1557174_a_at	NA	1.02e-05	0.0002697	8.71543	18.3311	0.475444
2068	1552619_a_at	ANLN	1.02e-05	0.0002697	2641.53	5425.33	0.486888
2069	203600_s_at	C4orf8	1.03e-05	0.0002714	402.299	804.865	0.499834
2070	201578_at	PODXL	1.03e-05	0.0002714	718.341	1569.77	0.457609
2071	218829_s_at	CHD7	1.03e-05	0.0002714	137.715	278.325	0.4948
2073	225216_at	CXorf39	1.03e-05	0.0002714	261.262	551.467	0.473758
2074	244298_at	NA	1.03e-05	0.0002714	32.9954	66.4192	0.496775
2075	223515_s_at	COQ3	1.03e-05	0.0002714	269.338	561.467	0.479705
2079	243481_at	RHOJ	1.04e-05	0.000273	23.0885	59.524	0.387885
2080	215287_at	NA	1.04e-05	0.000273	102.12	202.015	0.505505
2083	210892_s_at	GTF2I	1.04e-05	0.000273	167.888	389.422	0.43112
2084	226656_at	CRTAP	1.05e-05	0.0002746	518.471	1026.4	0.505136
2086	217286_s_at	NDRG3	1.05e-05	0.0002746	732.209	1461.84	0.500881
2088	212949_at	NCAPH	1.05e-05	0.0002746	694.256	1434.6	0.483937
2093	244246_at	MIPOL1	1.06e-05	0.0002766	98.2592	212.71	0.46194
2094	209789_at	CORO2B	1.06e-05	0.0002766	68.3192	140.778	0.485299
2097	219918_s_at	ASPM	1.07e-05	0.0002782	1767.56	3498.44	0.505243
2101	204266_s_at	CHKA	1.07e-05	0.0002782	445.928	882.477	0.505313
2102	222506_at	LMBR1	1.07e-05	0.0002782	86.078	200.157	0.430053
2103	242324_x_at	CCBE1	1.07e-05	0.0002782	90.2431	224.61	0.401778
2104	212023_s_at	MKI67	1.08e-05	0.0002801	821.503	1745.59	0.470617
2105	209153_s_at	TCF3	1.08e-05	0.0002801	332.4	689.176	0.482316
2106	224881_at	VKORC1L1	1.08e-05	0.0002801	192.871	384.036	0.502221
2107	1552486_s_at	LACTB	1.08e-05	0.0002801	238.056	491.62	0.484227
2113	232034_at	LOC203274	1.09e-05	0.0002811	68.0448	157.095	0.433144
2116	1558280_s_at	ARHGAP29	1.09e-05	0.0002811	194.13	415.254	0.467498
2118	220741_s_at	PPA2	1.09e-05	0.0002811	1066.59	2142.16	0.497901
2119	205206_at	KAL1	1.09e-05	0.0002811	448.225	916.121	0.489264
2121	223769_x_at	HYI	1.1e-05	0.0002829	974.014	1963.13	0.496153
2126	217173_s_at	LDLR	1.1e-05	0.0002829	244.874	567.207	0.431719
2131	221564_at	PRMT2	1.11e-05	0.0002843	221.211	439.735	0.503055
2132	232709_at	NA	1.11e-05	0.0002843	34.1618	70.7677	0.482732
2133	219281_at	MSRA	1.11e-05	0.0002843	599.994	1178.1	0.509289
2134	223125_s_at	C1orf21	1.11e-05	0.0002843	472.302	947.739	0.498345
2136	205036_at	LSM6	1.12e-05	0.0002856	991.44	1988.5	0.498586
2138	202047_s_at	CBX6	1.12e-05	0.0002856	350.332	727.145	0.481791
2139	202817_s_at	SS18	1.12e-05	0.0002856	311.144	707.932	0.439511
2141	207469_s_at	PIR	1.12e-05	0.0002856	39.8401	96.2239	0.414035
2143	204142_at	ENOSF1	1.12e-05	0.0002856	333.701	653.147	0.510913
2147	238711_s_at	ZNF148	1.13e-05	0.0002876	70.0823	151.659	0.462105
2153	230948_at	TAF1B	1.14e-05	0.000289	126.335	257.418	0.490777
2154	214806_at	BICD1	1.14e-05	0.000289	90.8931	186.064	0.488504
2157	201468_s_at	NQO1	1.14e-05	0.000289	1097.13	2145.1	0.511457
2159	238043_at	NA	1.15e-05	0.000291	55.9118	151.661	0.368664
2161	238420_at	NA	1.15e-05	0.000291	179.303	360.125	0.497892
2168	209444_at	RAP1GDS1	1.17e-05	0.0002949	821.635	1650.2	0.4979
2170	231726_at	PCDHB14	1.18e-05	0.0002964	12.6456	32.1093	0.393829
2171	203325_s_at	COL5A1	1.18e-05	0.0002964	289.306	583.401	0.495895
2173	235347_at	LRCH3	1.18e-05	0.0002964	116.681	283.868	0.41104
2174	225742_at	MDM4	1.18e-05	0.0002964	108.798	213.779	0.508929
2175	1557236_at	APOL6	1.18e-05	0.0002964	16.4168	34.5441	0.475243
2176	212993_at	NACC2	1.18e-05	0.0002964	182.099	446.552	0.407789
2178	238748_at	NA	1.19e-05	0.0002979	65.2069	146.927	0.443805
2181	202561_at	TNKS	1.19e-05	0.0002979	174.41	414.109	0.421169
2182	232064_at	NA	1.19e-05	0.0002979	94.8443	212.453	0.446424
2184	201036_s_at	HADH	1.19e-05	0.0002979	902.73	1797.46	0.502224
2186	1553111_a_at	KBTBD6	1.2e-05	0.0002989	54.9312	132.534	0.414469
2190	213302_at	PFAS	1.2e-05	0.0002989	454.134	936.513	0.48492
2194	202642_s_at	TRRAP	1.2e-05	0.0002989	294.991	602.617	0.489516
2197	226734_at	EIF4E2	1.21e-05	0.0003004	193.836	423.739	0.457443
2198	224368_s_at	NDRG3	1.21e-05	0.0003004	206.207	451.224	0.456996
2200	220407_s_at	TGFB2	1.21e-05	0.0003004	392.229	793.684	0.494188
2201	1552518_s_at	MTBP	1.21e-05	0.0003004	152.51	298.945	0.510161
2205	235096_at	LEO1	1.22e-05	0.0003022	224.457	458.649	0.489388
2206	212688_at	PIK3CB	1.22e-05	0.0003022	284.24	552.404	0.514551
2207	211941_s_at	PEBP1	1.22e-05	0.0003022	2696.28	5303	0.508444
2211	204147_s_at	TFDP1	1.23e-05	0.0003039	748.435	1563.14	0.478802
2213	1555639_a_at	RBM14	1.23e-05	0.0003039	237.19	471.229	0.503343
2214	211354_s_at	LEPR	1.24e-05	0.0003059	63.3159	131.48	0.481563
2215	205082_s_at	AOX1	1.24e-05	0.0003059	446.971	883.96	0.505646
2216	213595_s_at	CDC42BPA	1.24e-05	0.0003059	190.448	372.087	0.511839
2220	213083_at	SLC35D2	1.25e-05	0.0003077	200.461	454.079	0.441466
2221	204359_at	FLRT2	1.25e-05	0.0003077	831.503	1785.04	0.465817
2222	205248_at	DOPEY2	1.26e-05	0.00031	94.0199	185.737	0.506198
2223	209760_at	KIAA0922	1.27e-05	0.0003117	195.016	394.605	0.494206
2225	225186_at	RAPH1	1.27e-05	0.0003117	469.946	910.651	0.516055
2226	1554464_a_at	CRTAP	1.27e-05	0.0003117	489.984	966.7	0.506862
2227	202441_at	ERLIN1	1.27e-05	0.0003117	1848.85	3688.42	0.501258
2233	226677_at	ZNF521	1.28e-05	0.000313	178.479	355.298	0.502335
2234	220597_s_at	ARL6IP4	1.28e-05	0.000313	355.25	743.337	0.477912
2237	236201_at	NA	1.29e-05	0.0003142	29.1884	68.5628	0.425718
2238	224926_at	EXOC4	1.29e-05	0.0003142	221.877	445.267	0.498301
2246	201185_at	HTRA1	1.3e-05	0.000316	638.09	1248.01	0.511288
2247	214964_at	NA	1.3e-05	0.000316	58.1687	113.642	0.511859
2249	39548_at	NPAS2	1.3e-05	0.000316	123.239	300.018	0.410772
2254	1558102_at	NA	1.31e-05	0.0003178	102.817	231.998	0.443183
2255	213029_at	NFIB	1.32e-05	0.0003191	375.872	730.88	0.514273
2256	203595_s_at	IFIT5	1.32e-05	0.0003191	722.017	1430.35	0.504783
2260	208860_s_at	ATRX	1.32e-05	0.0003191	505.166	1121.32	0.45051
2261	226191_at	GSK3B	1.32e-05	0.0003191	459.119	895.225	0.512853
2263	202855_s_at	SLC16A3	1.33e-05	0.0003205	734.792	1475.18	0.498105
2264	1556151_at	ITFG1	1.33e-05	0.0003205	624.881	1258.42	0.496562
2269	221910_at	ETV1	1.33e-05	0.0003205	48.9981	101.829	0.481179
2272	222700_at	ATL2	1.34e-05	0.0003218	1240.14	2415.44	0.51342
2274	235024_at	PHF17	1.34e-05	0.0003218	223.824	460.343	0.486212
2275	234645_at	NA	1.34e-05	0.0003218	44.6117	106.145	0.420288
2279	200636_s_at	PTPRF	1.35e-05	0.0003233	1594.75	3177.6	0.501873
2280	210694_s_at	MID1	1.35e-05	0.0003233	121.042	236.016	0.512856
2281	204032_at	BCAR3	1.35e-05	0.0003233	987.804	2040.44	0.484113
2284	222405_at	PTPLAD1	1.36e-05	0.0003241	1701.3	3275.98	0.519325
2285	220295_x_at	DEPDC1	1.36e-05	0.0003241	722.893	1564.47	0.462069
2288	211080_s_at	NEK2	1.36e-05	0.0003241	347.647	675.565	0.514603
2289	212549_at	STAT5B	1.36e-05	0.0003241	263.866	529.612	0.498226
2292	211792_s_at	CDKN2C	1.36e-05	0.0003241	716.389	1424.37	0.502952
2295	224938_at	NUFIP2	1.37e-05	0.0003257	332.096	643.541	0.516045
2296	232366_at	KIAA0232	1.37e-05	0.0003257	37.4002	81.8147	0.457132
2298	232020_at	SMURF2	1.37e-05	0.0003257	233.203	535.043	0.435859
2299	205354_at	GAMT	1.37e-05	0.0003257	308.959	631.627	0.489148
2300	209321_s_at	ADCY3	1.37e-05	0.0003257	190.913	391.453	0.487702
2303	226441_at	MAP3K2	1.38e-05	0.0003271	98.4491	190.354	0.51719
2306	213264_at	PCBP2	1.38e-05	0.0003271	186.514	368.981	0.505483
2308	217721_at	NA	1.39e-05	0.0003287	70.414	137.1	0.513598
2309	226439_s_at	NBEA	1.39e-05	0.0003287	61.2034	133.983	0.456801
2313	1566491_at	NA	1.4e-05	0.0003298	18.2439	36.1639	0.504477
2317	234941_s_at	GPHN	1.4e-05	0.0003298	156.623	348.47	0.44946
2319	1555225_at	C1orf43	1.4e-05	0.0003298	354.203	783.31	0.452188
2321	228555_at	CAMK2D	1.4e-05	0.0003298	260.148	508.447	0.511651
2322	218292_s_at	PRKAG2	1.41e-05	0.0003319	423.267	812.839	0.520726
2325	204805_s_at	H1FX	1.42e-05	0.0003334	626.557	1230.09	0.509359
2326	218308_at	TACC3	1.42e-05	0.0003334	728.608	1398.95	0.520825
2328	1556051_a_at	BICD1	1.42e-05	0.0003334	111.814	244.662	0.457016
2330	213598_at	NA	1.43e-05	0.0003348	436.788	843.854	0.517611
2331	230113_at	NA	1.43e-05	0.0003348	48.1266	96.446	0.499
2332	239863_at	NA	1.43e-05	0.0003348	24.8165	49.049	0.505954
2336	215617_at	SPATS2L	1.44e-05	0.0003365	118.235	233.17	0.507074
2338	229029_at	NA	1.44e-05	0.0003365	40.9224	80.5221	0.508213
2339	225845_at	ZBTB44	1.44e-05	0.0003365	573.846	1134.56	0.505788
2341	233035_at	NA	1.45e-05	0.0003384	19.4046	45.0433	0.430799
2347	238494_at	TRAF3IP1	1.46e-05	0.0003392	100.824	201.147	0.501245
2348	202955_s_at	ARFGEF1	1.46e-05	0.0003392	212.736	438.701	0.484922
2349	218216_x_at	ARL6IP4	1.46e-05	0.0003392	809.522	1599.53	0.506099
2350	208309_s_at	MALT1	1.46e-05	0.0003392	542.386	1042.65	0.520202
2351	236219_at	NA	1.46e-05	0.0003392	36.2142	83.2972	0.434759
2352	205356_at	USP13	1.46e-05	0.0003392	845.529	1628.49	0.519211
2353	242418_at	C2orf27A	1.46e-05	0.0003392	34.6029	70.8287	0.488544
2355	238787_at	NA	1.47e-05	0.0003407	61.261	148.19	0.413395
2357	223158_s_at	NEK6	1.47e-05	0.0003407	596.834	1207.93	0.494097
2358	226399_at	NA	1.47e-05	0.0003407	367.188	731.028	0.50229
2359	225603_s_at	C8orf83	1.47e-05	0.0003407	227.262	435.947	0.521306
2360	212467_at	DNAJC13	1.48e-05	0.0003426	369.127	725.453	0.508823
2362	225115_at	HIPK2	1.48e-05	0.0003426	165.451	324.033	0.510598
2364	238462_at	UBASH3B	1.49e-05	0.0003445	289.238	597.978	0.483693
2367	200816_s_at	PAFAH1B1	1.5e-05	0.0003465	780.822	1491.85	0.52339
2368	202573_at	CSNK1G2	1.51e-05	0.0003482	349.476	696.806	0.50154
2372	226137_at	ZFHX3	1.52e-05	0.0003499	288.506	621.543	0.464176
2375	201423_s_at	CUL4A	1.52e-05	0.0003499	598.414	1142.8	0.523636
2376	227584_at	NAV1	1.53e-05	0.0003512	262.071	540.087	0.485239
2382	204300_at	PET112L	1.53e-05	0.0003512	207.314	415.747	0.498655
2385	241387_at	NA	1.54e-05	0.0003523	100.139	215.238	0.465249
2386	230788_at	GCNT2	1.54e-05	0.0003523	1083.26	2089.63	0.518396
2391	217466_x_at	RPS2	1.55e-05	0.0003537	3758.88	7518.87	0.499927
2392	235696_at	NA	1.55e-05	0.0003537	71.8967	137.89	0.521404
2393	203377_s_at	CDC40	1.55e-05	0.0003537	113.937	224.537	0.507432
2394	218494_s_at	SLC2A4RG	1.55e-05	0.0003537	352.56	693.665	0.508257
2395	205235_s_at	KIF20B	1.55e-05	0.0003537	431.795	1074.76	0.401758
2396	230397_at	NA	1.55e-05	0.0003537	47.2096	93.2742	0.506138
2397	235240_at	ATXN3	1.56e-05	0.0003557	74.3974	145.614	0.510921
2399	218423_x_at	VPS54	1.57e-05	0.0003569	350.766	668.839	0.52444
2400	228983_at	NA	1.57e-05	0.0003569	68.3472	130.782	0.522605
2402	212086_x_at	LMNA	1.57e-05	0.0003569	1180.75	2255.78	0.523433
2403	1566403_at	SNORA68	1.57e-05	0.0003569	56.1247	122.319	0.45884
2404	225348_at	FUSIP1	1.57e-05	0.0003569	139.613	284.343	0.491004
2407	212124_at	ZMIZ1	1.58e-05	0.0003589	875.926	1832.84	0.477906
2409	216559_x_at	NA	1.59e-05	0.0003603	1097.95	2140.04	0.51305
2410	214172_x_at	RYK	1.59e-05	0.0003603	241.467	485.516	0.49734
2411	243489_at	NA	1.59e-05	0.0003603	109.997	232.155	0.473807
2412	222222_s_at	HOMER3	1.59e-05	0.0003603	131.178	290.087	0.452202
2414	226713_at	CCDC50	1.6e-05	0.0003616	542.521	1046.23	0.518547
2415	228249_at	C11orf74	1.6e-05	0.0003616	154.086	297.135	0.518574
2416	219581_at	TSEN2	1.6e-05	0.0003616	281.012	547.646	0.513128
2421	215460_x_at	BRD1	1.61e-05	0.0003628	116.328	230.316	0.505079
2426	243158_at	NA	1.61e-05	0.0003628	49.7622	97.1116	0.512423
2428	216903_s_at	CBARA1	1.62e-05	0.0003642	698.497	1368.59	0.510378
2429	203187_at	DOCK1	1.62e-05	0.0003642	194.315	417.709	0.465191
2430	219459_at	POLR3B	1.62e-05	0.0003642	467.668	887.04	0.527223
2432	201910_at	FARP1	1.62e-05	0.0003642	269.684	515.603	0.523046
2434	210018_x_at	MALT1	1.63e-05	0.0003658	524.233	1000.8	0.523816
2436	223270_at	CTDSPL2	1.63e-05	0.0003658	330.975	638.059	0.518721
2437	211020_at	GCNT2	1.64e-05	0.0003673	333.653	637.97	0.522992
2440	231857_s_at	AGBL5	1.64e-05	0.0003673	112.014	215.867	0.518904
2443	225540_at	MAP2	1.65e-05	0.0003688	40.8133	85.5586	0.477021
2445	235603_at	HNRNPU	1.65e-05	0.0003688	151.287	367.998	0.411108
2446	226080_at	SSH2	1.65e-05	0.0003688	340.706	673.595	0.505803
2448	202950_at	CRYZ	1.66e-05	0.0003706	738.89	1504.47	0.491129
2449	244354_at	NA	1.66e-05	0.0003706	118.908	256.221	0.464084
2452	237515_at	TMEM56	1.67e-05	0.0003718	24.4069	51.2382	0.476341
2456	235949_at	NA	1.67e-05	0.0003718	59.6345	119.21	0.50025
2457	238370_x_at	RPL22	1.68e-05	0.0003735	11.6211	30.8141	0.377135
2459	40148_at	APBB2	1.68e-05	0.0003735	390.73	773.78	0.504963
2462	209264_s_at	TSPAN4	1.69e-05	0.0003745	614.172	1277.75	0.480667
2464	208711_s_at	CCND1	1.69e-05	0.0003745	728.949	1477.36	0.493413
2466	226980_at	DEPDC1B	1.69e-05	0.0003745	392.859	1038.74	0.378207
2468	213689_x_at	NA	1.7e-05	0.0003754	271.885	577.571	0.470739
2471	202805_s_at	ABCC1	1.7e-05	0.0003754	218.254	416.328	0.524237
2472	208886_at	H1F0	1.7e-05	0.0003754	756.355	1913.85	0.3952
2473	201193_at	IDH1	1.7e-05	0.0003754	898.897	1791.34	0.501802
2474	236350_at	NA	1.7e-05	0.0003754	27.7208	62.4074	0.444191
2475	204119_s_at	ADK	1.7e-05	0.0003754	2193.92	4220.87	0.519778
2476	205669_at	NCAM2	1.7e-05	0.0003754	16.5835	38.2892	0.433113
2482	214202_at	NA	1.72e-05	0.0003781	84.5718	163.969	0.515781
2483	221765_at	UGCG	1.72e-05	0.0003781	426.651	846.505	0.504015
2488	242228_at	NA	1.73e-05	0.0003802	43.4783	115.256	0.377232
2490	212692_s_at	LRBA	1.74e-05	0.0003819	410.514	787.952	0.520988
2493	219617_at	C2orf34	1.75e-05	0.0003835	93.4539	227.776	0.410289
2500	212357_at	FAM168A	1.76e-05	0.0003848	216.17	416.057	0.519568
2501	244163_at	SEMA3A	1.76e-05	0.0003848	27.4996	53.7916	0.511224
2502	216174_at	HCRP1	1.77e-05	0.0003857	234.789	519.738	0.451745
2503	1560853_x_at	ZNF826	1.77e-05	0.0003857	133.671	261.045	0.51206
2504	226343_at	NA	1.77e-05	0.0003857	317.919	624.341	0.509208
2507	202158_s_at	CUGBP2	1.77e-05	0.0003857	76.4469	186.326	0.410286
2508	238418_at	SLC35B4	1.77e-05	0.0003857	166.05	331.129	0.501465
2514	238905_at	RHOJ	1.78e-05	0.0003871	155.247	339.701	0.457012
2520	227212_s_at	PHF19	1.8e-05	0.0003895	1063.62	2067.68	0.514406
2523	229325_at	ZZZ3	1.8e-05	0.0003895	296.698	634.33	0.467734
2524	205090_s_at	NAGPA	1.8e-05	0.0003895	133.307	254.228	0.52436
2528	224560_at	TIMP2	1.81e-05	0.000391	2214.04	4278.26	0.517511
2529	212036_s_at	PNN	1.81e-05	0.000391	1665.25	3316.27	0.502144
2531	232122_s_at	VEPH1	1.81e-05	0.000391	102.705	202.557	0.50704
2534	221218_s_at	TPK1	1.82e-05	0.0003919	90.6979	194.2	0.467032
2536	205741_s_at	DTNA	1.82e-05	0.0003919	48.6807	93.175	0.522466
2540	212175_s_at	AK2	1.83e-05	0.0003928	1014.49	1914.85	0.529801
2544	208883_at	UBR5	1.83e-05	0.0003928	205.495	399.565	0.514296
2547	205920_at	SLC6A6	1.83e-05	0.0003928	129.37	263.246	0.491441
2548	214198_s_at	DGCR2	1.84e-05	0.0003947	177.834	339.026	0.524544
2549	225937_at	NA	1.84e-05	0.0003947	36.5836	102.288	0.357653
2550	1559307_s_at	RBL1	1.85e-05	0.0003965	85.3719	162.384	0.52574
2551	228729_at	CCNB1	1.85e-05	0.0003965	1127.03	2352.56	0.479067
2552	216044_x_at	FAM69A	1.86e-05	0.0003985	313.272	638.212	0.490859
2553	230653_at	NA	1.87e-05	0.0003995	136.996	266.933	0.513221
2557	222629_at	REV1	1.87e-05	0.0003995	86.8469	181.281	0.479075
2560	225723_at	C6orf129	1.88e-05	0.0004014	469.227	894.417	0.524618
2563	238844_s_at	NPHP1	1.89e-05	0.0004029	61.5357	121.672	0.50575
2565	213632_at	DHODH	1.89e-05	0.0004029	105.695	237.001	0.445968
2568	227585_at	NA	1.9e-05	0.0004042	128.657	261.262	0.492447
2571	244550_at	NA	1.91e-05	0.0004056	94.7887	197.473	0.480009
2576	228369_at	CNPY3	1.92e-05	0.000407	107.423	217.418	0.494082
2581	225065_x_at	NCRNA00188	1.93e-05	0.0004081	1711.76	3290.31	0.520242
2584	211519_s_at	KIF2C	1.93e-05	0.0004081	1315.21	2564.17	0.512921
2585	201377_at	UBAP2L	1.93e-05	0.0004081	932.29	1812.17	0.514462
2588	224400_s_at	CHST9	1.94e-05	0.0004091	19.6775	43.2274	0.455208
2589	200635_s_at	PTPRF	1.94e-05	0.0004091	626.594	1216.65	0.515018
2590	213959_s_at	RPGRIP1L	1.94e-05	0.0004091	50.7552	100.423	0.505412
2592	212329_at	SCAP	1.94e-05	0.0004091	437.607	834.603	0.52433
2593	201867_s_at	TBL1X	1.94e-05	0.0004091	237.938	544.214	0.437214
2594	224308_s_at	INTS2	1.95e-05	0.0004101	298.819	568.784	0.525365
2595	229549_at	NA	1.95e-05	0.0004101	275.123	539.036	0.510399
2598	203124_s_at	SLC11A2	1.95e-05	0.0004101	166.018	315.65	0.525956
2599	201018_at	EIF1AX	1.95e-05	0.0004101	340.559	670.812	0.507682
2603	231296_at	NA	1.96e-05	0.0004117	141.09	274.475	0.514037
2604	203775_at	SLC25A13	1.97e-05	0.000413	246.977	485.056	0.509172
2605	204000_at	GNB5	1.97e-05	0.000413	236.652	442.409	0.534917
2606	226563_at	SMAD2	1.97e-05	0.000413	337.463	648.003	0.520773
2608	223686_at	TPK1	1.97e-05	0.000413	46.3144	121.506	0.381169
2609	213848_at	NA	1.98e-05	0.0004143	470.826	921.338	0.511024
2611	217900_at	IARS2	1.98e-05	0.0004143	1645.73	3081.75	0.534024
2616	243023_at	NA	2e-05	0.0004175	76.3272	164.224	0.464774
2618	208699_x_at	TKT	2e-05	0.0004175	1883.98	3537.35	0.532598
2622	219174_at	IFT74	2.01e-05	0.0004187	104.844	201.298	0.520837
2627	209330_s_at	HNRNPD	2.02e-05	0.0004199	1793.46	3706.68	0.483845
2629	223041_at	CD99L2	2.02e-05	0.0004199	664.323	1250.53	0.531235
2630	202039_at	NA	2.02e-05	0.0004199	366.09	698.628	0.524013
2631	1553994_at	NT5E	2.03e-05	0.0004215	500.056	1009.48	0.495358
2635	228545_at	ZNF148	2.04e-05	0.0004228	147.685	290.973	0.507557
2636	225546_at	EEF2K	2.04e-05	0.0004228	163.134	307.355	0.530768
2638	214764_at	RRP15	2.04e-05	0.0004228	83.2526	232.475	0.358114
2639	235848_x_at	ATL2	2.05e-05	0.0004242	84.9211	158.52	0.535713
2640	214930_at	SLITRK5	2.05e-05	0.0004242	150.96	287.72	0.524676
2645	243541_at	IL31RA	2.06e-05	0.0004253	110.002	300.221	0.366403
2647	201518_at	CBX1	2.06e-05	0.0004253	2084.07	3896.48	0.534859
2648	226480_at	NA	2.06e-05	0.0004253	194.917	430.844	0.452407
2651	1555278_a_at	CKAP5	2.08e-05	0.000428	1340.18	2498.48	0.536398
2652	235355_at	NA	2.08e-05	0.000428	9.90246	32.8245	0.301679
2654	221923_s_at	NPM1	2.08e-05	0.000428	4699.66	8973.03	0.523754
2656	226626_at	THOC2	2.08e-05	0.000428	450.976	846.388	0.532824
2657	210379_s_at	TLK1	2.08e-05	0.000428	85.1452	180.223	0.472444
2660	211150_s_at	DLAT	2.1e-05	0.0004315	604.054	1144.58	0.527749
2663	200771_at	LAMC1	2.11e-05	0.0004324	1483.12	2805.78	0.528597
2664	242051_at	NA	2.11e-05	0.0004324	39.3878	135.64	0.290385
2666	235166_at	ZNF148	2.11e-05	0.0004324	17.3688	35.149	0.494148
2667	227256_at	USP31	2.11e-05	0.0004324	104.915	199.693	0.525381
2671	242655_at	NA	2.12e-05	0.0004336	106.631	206.18	0.517176
2672	211973_at	NA	2.12e-05	0.0004336	130.703	331.432	0.394358
2674	211356_x_at	LEPR	2.13e-05	0.0004345	103.506	197.485	0.524118
2675	218330_s_at	NAV2	2.13e-05	0.0004345	566.036	1165.54	0.485643
2677	218005_at	ZNF22	2.13e-05	0.0004345	1123.51	2102.24	0.534433
2679	228384_s_at	PYROXD2	2.13e-05	0.0004345	119.22	233.478	0.510625
2682	204569_at	ICK	2.14e-05	0.0004361	223.101	474.93	0.469755
2683	211921_x_at	PTMA	2.14e-05	0.0004361	4335.4	8295.7	0.522608
2685	212173_at	AK2	2.15e-05	0.0004376	220.767	420.968	0.524427
2687	1558254_s_at	SRPK2	2.16e-05	0.0004394	204.243	386.359	0.528636
2690	222956_at	FIGN	2.17e-05	0.0004407	77.6233	150.126	0.517054
2692	210891_s_at	NA	2.17e-05	0.0004407	1226.59	2304.84	0.532181
2695	205121_at	SGCB	2.19e-05	0.0004438	122.626	233.476	0.52522
2696	210875_s_at	ZEB1	2.19e-05	0.0004438	264.706	568.166	0.465894
2700	221886_at	DENND2A	2.21e-05	0.0004474	16.7712	32.5407	0.515391
2704	210982_s_at	HLA-DRA	2.22e-05	0.0004487	1017.25	2231.8	0.455797
2705	209095_at	DLD	2.22e-05	0.0004487	1710.75	3176.06	0.53864
2707	227526_at	CDON	2.23e-05	0.0004496	138.324	277.238	0.498937
2709	222756_s_at	ARRB1	2.23e-05	0.0004496	140.422	265.052	0.529789
2715	235573_at	NA	2.26e-05	0.000455	141.978	270.265	0.525331
2716	216215_s_at	RBM9	2.26e-05	0.000455	1085.66	2007.46	0.540813
2717	228626_at	NA	2.27e-05	0.0004563	46.8241	88.011	0.532026
2718	232021_at	GLT8D3	2.27e-05	0.0004563	164.416	322.501	0.509814
2721	232154_at	LOC199800	2.28e-05	0.0004573	98.2779	183.168	0.536544
2722	205019_s_at	VIPR1	2.28e-05	0.0004573	284.395	673.966	0.421972
2724	234936_s_at	CC2D2A	2.28e-05	0.0004573	156.805	312.222	0.502223
2725	1559394_a_at	NA	2.28e-05	0.0004573	96.1324	189.46	0.507401
2726	201058_s_at	MYL9	2.28e-05	0.0004573	481.34	904.281	0.53229
2727	212875_s_at	C2CD2	2.29e-05	0.0004585	268.71	511.574	0.525261
2729	201795_at	LBR	2.29e-05	0.0004585	2306.97	4521.73	0.510196
2732	217299_s_at	NBN	2.3e-05	0.00046	216.53	406.326	0.532897
2736	228515_at	LOC90784	2.31e-05	0.0004611	237.282	448.516	0.529038
2739	225902_at	NA	2.31e-05	0.0004611	195.308	369.914	0.527982
2740	212554_at	CAP2	2.32e-05	0.0004624	908.729	1924.12	0.472284
2741	239253_at	NA	2.32e-05	0.0004624	45.084	99.9122	0.451236
2744	204042_at	WASF3	2.33e-05	0.0004638	508.411	939.937	0.540899
2751	208700_s_at	TKT	2.34e-05	0.0004651	2590.17	4780.97	0.541768
2754	206923_at	PRKCA	2.35e-05	0.0004665	86.9536	175.254	0.496158
2755	215195_at	PRKCA	2.36e-05	0.0004682	240.764	448.532	0.536783
2757	202050_s_at	ZMYM4	2.37e-05	0.0004697	521.594	984.84	0.529623
2758	212983_at	HRAS	2.37e-05	0.0004697	703.972	1356.04	0.519139
2763	231121_at	HPS3	2.38e-05	0.0004708	45.9218	145.233	0.316195
2765	201291_s_at	TOP2A	2.39e-05	0.0004723	3489.49	6607.83	0.528084
2767	212493_s_at	SETD2	2.39e-05	0.0004723	574.124	1056.74	0.543298
2768	241716_at	HSPD1	2.4e-05	0.0004737	19.0538	37.8313	0.503652
2770	229105_at	GPR39	2.4e-05	0.0004737	283.302	537.609	0.526967
2773	202020_s_at	LANCL1	2.41e-05	0.0004748	505.804	971.199	0.520804
2774	225303_at	KIRREL	2.41e-05	0.0004748	222.318	427.925	0.519527
2776	203505_at	ABCA1	2.42e-05	0.0004766	812.44	1556.22	0.52206
2777	212276_at	LPIN1	2.43e-05	0.0004781	232.08	432.461	0.53665
2780	204827_s_at	CCNF	2.45e-05	0.0004815	119.367	228.301	0.52285
2782	213032_at	NFIB	2.45e-05	0.0004815	101.895	200.736	0.507609
2783	1559409_a_at	CC2D2A	2.47e-05	0.0004847	45.3984	85.2613	0.532462
2786	214739_at	LRCH3	2.47e-05	0.0004847	176.238	331.202	0.532115
2789	219208_at	FBXO11	2.48e-05	0.000486	57.5067	113.766	0.505481
2798	209286_at	CDC42EP3	2.52e-05	0.0004917	838.227	1549.21	0.541066
2799	1569112_at	SLC44A5	2.52e-05	0.0004917	40.8217	78.1815	0.522141
2800	212089_at	LMNA	2.52e-05	0.0004917	586.695	1087.48	0.5395
2801	229912_at	SDK1	2.52e-05	0.0004917	19.2665	50.0347	0.385064
2802	203232_s_at	ATXN1	2.52e-05	0.0004917	262.093	492.569	0.532094
2805	216620_s_at	ARHGEF10	2.54e-05	0.0004949	619.669	1154.18	0.536889
2806	228156_at	NA	2.54e-05	0.0004949	186.367	380.712	0.489523
2807	228121_at	TGFB2	2.55e-05	0.0004965	690.31	1305.2	0.528892
2809	223258_s_at	G2E3	2.56e-05	0.0004983	188.361	485.299	0.388133
2812	235610_at	ALKBH8	2.57e-05	0.0004995	58.2908	135.016	0.431732
2815	226317_at	PPP4R2	2.58e-05	0.0005006	250.757	469.544	0.534045
2820	234975_at	GSPT1	2.59e-05	0.000502	225.819	460.257	0.490636
2821	228353_x_at	UBASH3B	2.59e-05	0.000502	148.743	298.75	0.497883
2823	212801_at	CIT	2.6e-05	0.0005028	827.178	1535.15	0.538825
2824	1557411_s_at	SLC25A43	2.6e-05	0.0005028	271.131	598.833	0.452767
2825	AFFX-r2-Bs-phe-M_at	NA	2.6e-05	0.0005028	81.45	155.713	0.523077
2828	1557506_a_at	NA	2.61e-05	0.0005046	25.5213	48.5184	0.526012
2830	215038_s_at	SETD2	2.62e-05	0.000506	200.321	373.092	0.536922
2832	239184_at	NA	2.63e-05	0.0005072	57.4521	105.416	0.545005
2838	242299_at	NA	2.64e-05	0.0005084	33.6449	66.9772	0.502334
2839	202662_s_at	ITPR2	2.64e-05	0.0005084	60.6219	112.368	0.539495
2841	216384_x_at	NA	2.65e-05	0.0005098	3208.61	5852.97	0.548201
2842	1560349_at	NA	2.65e-05	0.0005098	17.5546	41.5905	0.422081
2845	225189_s_at	RAPH1	2.67e-05	0.0005129	1099.68	2014.37	0.545918
2848	231101_at	PPP2R5E	2.68e-05	0.0005141	231.531	422.675	0.547776
2850	225978_at	RIMKLB	2.68e-05	0.0005141	134.413	256.519	0.523987
2853	235572_at	SPC24	2.69e-05	0.0005152	337.456	622.353	0.542226
2854	204520_x_at	BRD1	2.69e-05	0.0005152	139.346	272.372	0.5116
2856	201935_s_at	EIF4G3	2.7e-05	0.0005169	275.772	505.854	0.545161
2860	238109_at	NA	2.72e-05	0.0005198	61.8315	117.312	0.52707
2862	210813_s_at	XRCC4	2.73e-05	0.0005212	261.465	479.384	0.545419
2864	242960_at	EPC2	2.73e-05	0.0005212	18.2266	34.1443	0.533812
2865	222132_s_at	AGK	2.74e-05	0.0005229	471.431	924.121	0.51014
2867	209337_at	PSIP1	2.76e-05	0.0005258	713.906	1315.97	0.542495
2868	209054_s_at	WHSC1	2.76e-05	0.0005258	995.405	1831.21	0.543577
2870	214141_x_at	SFRS7	2.76e-05	0.0005258	3721.56	6773.08	0.549463
2871	211725_s_at	BID	2.77e-05	0.000527	457.357	870.814	0.525206
2873	213419_at	APBB2	2.77e-05	0.000527	372.729	678.709	0.549173
2874	203932_at	HLA-DMB	2.77e-05	0.000527	202.215	390.904	0.517301
2876	211569_s_at	HADH	2.78e-05	0.0005285	684.037	1338.44	0.51107
2879	203711_s_at	HIBCH	2.8e-05	0.0005317	139.459	261.84	0.53261
2887	201075_s_at	SMARCC1	2.83e-05	0.000536	566.827	1037.8	0.54618
2893	226941_at	NA	2.87e-05	0.0005424	488.053	922.412	0.529106
2894	230676_s_at	TMEM19	2.88e-05	0.0005435	152.943	289.851	0.527659
2899	205743_at	STAC	2.9e-05	0.000546	570.188	1052.5	0.541745
2902	225572_at	CREB1	2.9e-05	0.000546	279.012	577.105	0.483468
2905	213865_at	DCBLD2	2.91e-05	0.0005469	378.505	711.54	0.531953
2907	233748_x_at	PRKAG2	2.91e-05	0.0005469	616.713	1161.51	0.530956
2908	218512_at	WDR12	2.91e-05	0.0005469	1018.35	1846.02	0.551646
2909	210837_s_at	PDE4D	2.91e-05	0.0005469	50.7092	98.0689	0.517077
2910	212921_at	SMYD2	2.92e-05	0.0005483	114.859	218.72	0.525143
2911	241680_at	NA	2.92e-05	0.0005483	169.158	326.657	0.517846
2912	213391_at	DPY19L4	2.92e-05	0.0005483	495.238	909.935	0.544256
2915	226715_at	FOXK1	2.93e-05	0.0005492	330.922	602.498	0.549251
2916	202095_s_at	BIRC5	2.93e-05	0.0005492	1493.25	2885.93	0.517423
2918	209082_s_at	COL18A1	2.94e-05	0.0005497	143.985	281.794	0.51096
2921	242590_at	NA	2.94e-05	0.0005497	71.2238	138.877	0.512857
2922	231927_at	ATF6	2.94e-05	0.0005497	197.244	370.541	0.532313
2923	230561_s_at	NA	2.94e-05	0.0005497	30.5057	56.4794	0.540121
2924	214895_s_at	ADAM10	2.94e-05	0.0005497	418.963	833.026	0.502942
2925	243613_at	DENND5B	2.95e-05	0.0005507	27.3724	58.6867	0.466416
2930	233324_at	TRERF1	2.96e-05	0.000552	105.441	205.893	0.512113
2931	223171_at	DYM	2.96e-05	0.000552	195.033	363.752	0.53617
2932	218392_x_at	SFXN1	2.96e-05	0.000552	404.447	734.08	0.550957
2933	222426_at	MAPKAP1	2.97e-05	0.0005535	241.861	515.775	0.468928
2936	218428_s_at	REV1	2.99e-05	0.0005568	463.223	837.404	0.553166
2941	205329_s_at	SNX4	3.02e-05	0.0005611	235.068	462.901	0.507815
2943	226974_at	NEDD4L	3.02e-05	0.0005611	636.821	1194.99	0.532907
2944	213282_at	APOOL	3.03e-05	0.0005625	348.719	676.464	0.515503
2945	216958_s_at	IVD	3.03e-05	0.0005625	227.61	418.475	0.543905
2946	241864_x_at	NA	3.04e-05	0.0005638	31.8194	64.6328	0.492311
2948	1556285_s_at	PPA2	3.04e-05	0.0005638	1367.4	2529.49	0.540583
2950	1563321_s_at	MLLT10	3.05e-05	0.0005653	101.758	252.983	0.402233
2951	213571_s_at	EIF4E2	3.06e-05	0.0005666	356.496	659.443	0.540602
2952	224861_at	GNAQ	3.06e-05	0.0005666	142.113	269.566	0.527192
2954	220039_s_at	CDKAL1	3.07e-05	0.0005676	21.8736	43.8113	0.499267
2957	240528_s_at	EXOC4	3.07e-05	0.0005676	67.2392	142.898	0.470541
2958	201868_s_at	TBL1X	3.08e-05	0.0005689	73.5586	159.977	0.459808
2960	218355_at	KIF4A	3.08e-05	0.0005689	1603.36	2919.97	0.549102
2963	235005_at	DIS3L	3.1e-05	0.000572	392.829	710.856	0.552614
2966	220206_at	ZMYM1	3.13e-05	0.0005764	303.255	566.516	0.535298
2968	212815_at	ASCC3	3.13e-05	0.0005764	338.331	638.675	0.529738
2971	238704_at	NA	3.14e-05	0.0005769	200.227	360.973	0.554687
2972	225999_at	RIMKLB	3.14e-05	0.0005769	72.9612	152.262	0.479181
2975	229899_s_at	C20orf199	3.14e-05	0.0005769	238.492	459.399	0.51914
2976	204822_at	TTK	3.14e-05	0.0005769	919.714	1870.93	0.491582
2978	1553315_at	SLFNL1	3.15e-05	0.0005779	58.9481	108.461	0.543494
2979	200856_x_at	NA	3.15e-05	0.0005779	153.392	290.17	0.528629
2980	223622_s_at	HYI	3.15e-05	0.0005779	814.649	1550.45	0.525427
2982	214841_at	CNIH3	3.16e-05	0.000579	73.4073	186.072	0.394511
2983	211752_s_at	NDUFS7	3.16e-05	0.000579	572.069	1191.48	0.480133
2984	201813_s_at	TBC1D5	3.16e-05	0.000579	297.151	550.025	0.54025
2985	222790_s_at	RSBN1	3.18e-05	0.0005825	314.952	607.155	0.518734
2986	228722_at	PRMT2	3.19e-05	0.0005839	93.5484	204.568	0.457297
2988	242766_at	NA	3.2e-05	0.0005852	34.2235	69.8274	0.490115
2989	218149_s_at	ZNF395	3.2e-05	0.0005852	471.077	847.584	0.555788
2991	221746_at	UBL4A	3.21e-05	0.0005864	810.422	1464.34	0.553437
2993	224582_s_at	NUCKS1	3.21e-05	0.0005864	2132.15	3840.06	0.555237
2994	238670_at	NA	3.22e-05	0.0005876	215.145	401.953	0.535249
2995	1555784_s_at	IRAK1	3.22e-05	0.0005876	327.48	603.221	0.542886
2996	212367_at	FEM1B	3.22e-05	0.0005876	203.582	392.019	0.519316
2998	202660_at	ITPR2	3.23e-05	0.0005885	90.8484	191.959	0.47327
3001	222503_s_at	WDR41	3.23e-05	0.0005885	602.995	1095.56	0.550397
3002	202094_at	BIRC5	3.24e-05	0.0005901	685.723	1254.53	0.546597
3004	209263_x_at	TSPAN4	3.26e-05	0.0005929	856.061	1553.4	0.55109
3006	226447_at	ASH1L	3.26e-05	0.0005929	266.025	477.318	0.557332
3008	214908_s_at	TRRAP	3.28e-05	0.000596	153.084	304.063	0.503462
3010	226112_at	SGCB	3.29e-05	0.0005976	407.778	827.726	0.492648
3012	229267_at	NA	3.3e-05	0.0005986	241.093	446.494	0.53997
3014	224047_at	NA	3.3e-05	0.0005986	13.7922	26.6016	0.518473
3018	1567214_a_at	PNN	3.32e-05	0.0006011	678.532	1275.66	0.531906
3019	220033_at	NA	3.32e-05	0.0006011	101.841	185.002	0.550488
3020	226382_at	LOC283070	3.32e-05	0.0006011	80.1023	159.489	0.502243
3021	225490_at	ARID2	3.33e-05	0.0006025	94.1792	172.186	0.546962
3022	229498_at	NA	3.33e-05	0.0006025	504.793	1018.01	0.495865
3030	1556021_at	NA	3.37e-05	0.0006075	47.1818	89.9697	0.524419
3031	225438_at	NUDCD1	3.37e-05	0.0006075	204.532	408.343	0.500881
3033	202607_at	NDST1	3.37e-05	0.0006075	189.247	390.502	0.484626
3034	237462_at	NA	3.38e-05	0.0006089	21.793	39.5475	0.551059
3036	212352_s_at	TMED10	3.39e-05	0.0006103	1816.96	3291.12	0.55208
3038	1569167_at	NA	3.41e-05	0.0006135	34.4739	90.8537	0.379444
3045	217367_s_at	ZHX3	3.44e-05	0.0006177	149.8	300.211	0.498984
3048	211989_at	SMARCE1	3.47e-05	0.0006224	908.007	1636.5	0.554846
3049	218019_s_at	PDXK	3.48e-05	0.0006236	247.765	485.805	0.510009
3054	222505_at	LMBR1	3.51e-05	0.000628	214.206	385.81	0.555213
3055	202289_s_at	TACC2	3.51e-05	0.000628	481.264	885.59	0.543439
3056	208683_at	CAPN2	3.51e-05	0.000628	5435.69	10032.6	0.541803
3057	243086_at	NA	3.52e-05	0.0006291	37.978	70.3926	0.539517
3058	238612_at	NA	3.52e-05	0.0006291	501.4	1013	0.494966
3061	224932_at	CHCHD10	3.53e-05	0.0006303	578.499	1051.67	0.550078
3075	219544_at	C13orf34	3.57e-05	0.0006348	502.361	901.024	0.557545
3076	216399_s_at	SCAPER	3.58e-05	0.0006361	69.3474	153.212	0.452624
3078	202741_at	PRKACB	3.59e-05	0.0006377	597.105	1093.48	0.546057
3079	239548_at	NEGR1	3.61e-05	0.0006404	7.65181	14.1077	0.542384
3080	204238_s_at	C6orf108	3.61e-05	0.0006404	207.076	456.033	0.454081
3081	201814_at	TBC1D5	3.61e-05	0.0006404	275.215	490.945	0.560581
3082	202405_at	TIAL1	3.61e-05	0.0006404	461.962	836.959	0.551953
3087	212719_at	PHLPP1	3.63e-05	0.0006419	135.421	251.191	0.539113
3088	204282_s_at	FARS2	3.63e-05	0.0006419	267.995	506.503	0.529109
3089	228131_at	ERCC1	3.63e-05	0.0006419	301.378	541.821	0.556231
3090	41660_at	CELSR1	3.63e-05	0.0006419	45.1975	94.3089	0.47925
3093	224755_at	TM9SF3	3.64e-05	0.0006434	330.92	601.461	0.550194
3094	224778_s_at	NA	3.66e-05	0.0006455	975.44	1752.23	0.556686
3095	213671_s_at	MARS	3.66e-05	0.0006455	881.302	1589.51	0.55445
3100	233037_at	NA	3.66e-05	0.0006455	18.976	34.1811	0.555161
3103	229192_s_at	TBCD	3.69e-05	0.00065	365.598	707.935	0.516429
3104	223487_x_at	GNB4	3.69e-05	0.00065	153.307	277.563	0.552334
3106	205466_s_at	HS3ST1	3.7e-05	0.0006509	444.085	810.519	0.547902
3107	232946_s_at	NADSYN1	3.7e-05	0.0006509	183.335	341.47	0.536901
3108	1553535_a_at	RANGAP1	3.7e-05	0.0006509	819.717	1465.87	0.559201
3109	212328_at	LIMCH1	3.71e-05	0.0006522	2066.91	3780.25	0.546766
3113	244396_at	G3BP1	3.72e-05	0.0006532	56.4017	124.266	0.453877
3116	226354_at	LACTB	3.73e-05	0.0006541	681.196	1263.27	0.539233
3117	228725_x_at	PRMT2	3.73e-05	0.0006541	790.685	1495.43	0.528735
3118	214664_at	PAICS	3.73e-05	0.0006541	57.947	123.557	0.468991
3119	210825_s_at	PEBP1	3.76e-05	0.0006589	2567.35	4729.07	0.542887
3120	227203_at	FBXL17	3.76e-05	0.0006589	101.356	191.572	0.529079
3121	205120_s_at	SGCB	3.77e-05	0.0006602	702.342	1266.41	0.554594
3122	1569323_at	PTPRG	3.77e-05	0.0006602	38.1569	92.628	0.411937
3123	221908_at	RNFT2	3.78e-05	0.0006616	136.321	244.032	0.55862
3124	238516_at	BMPR2	3.78e-05	0.0006616	31.261	64.7511	0.482787
3125	229456_s_at	DDAH1	3.79e-05	0.0006625	627.893	1160.05	0.541263
3130	208425_s_at	TANC2	3.81e-05	0.0006647	142.535	256.357	0.556001
3131	203724_s_at	RUFY3	3.81e-05	0.0006647	42.7628	84.2578	0.507523
3134	243_g_at	MAP4	3.81e-05	0.0006647	701.308	1283.21	0.546525
3135	225384_at	DOCK7	3.82e-05	0.000666	564.957	1012.22	0.558138
3136	230403_at	NA	3.82e-05	0.000666	50.3152	91.4668	0.550092
3141	232007_at	AGPAT5	3.84e-05	0.0006678	76.6813	145.467	0.527137
3144	201035_s_at	HADH	3.84e-05	0.0006678	694.65	1256.43	0.552874
3145	202853_s_at	RYK	3.85e-05	0.0006685	423.1	816.838	0.517973
3146	226795_at	NA	3.85e-05	0.0006685	236.938	420.618	0.56331
3147	1552263_at	MAPK1	3.85e-05	0.0006685	97.1721	174.989	0.555305
3148	225882_at	SLC35B4	3.85e-05	0.0006685	117.187	222.652	0.526325
3149	217968_at	TSSC1	3.85e-05	0.0006685	371.923	688.523	0.540175
3151	200931_s_at	VCL	3.87e-05	0.0006707	1526.06	2951.71	0.517008
3155	218225_at	ECSIT	3.87e-05	0.0006707	269.708	521.135	0.51754
3157	201980_s_at	RSU1	3.88e-05	0.0006718	905.005	1739.79	0.520182
3161	238565_at	NA	3.9e-05	0.0006739	107.557	215.11	0.50001
3164	203159_at	GLS	3.9e-05	0.0006739	331.268	604.259	0.548221
3165	223677_at	ATG10	3.91e-05	0.000675	45.674	85.1672	0.536287
3166	221234_s_at	BACH2	3.91e-05	0.000675	30.4786	63.8591	0.477278
3167	207124_s_at	GNB5	3.91e-05	0.000675	343.301	608.96	0.563749
3169	230708_at	PRICKLE1	3.92e-05	0.0006759	131.854	240.421	0.54843
3170	214963_at	NUP160	3.92e-05	0.0006759	102.547	181.749	0.564221
3172	242979_at	IRS1	3.93e-05	0.0006774	116.776	226.604	0.515333
3173	204559_s_at	LSM7	3.94e-05	0.0006783	1717.19	3039.52	0.564953
3174	235581_at	NA	3.94e-05	0.0006783	58.4598	117.433	0.497812
3175	239198_at	EZH1	3.94e-05	0.0006783	62.9465	112.791	0.558079
3178	201920_at	SLC20A1	3.96e-05	0.0006809	3181.02	5682.38	0.559805
3184	227432_s_at	NA	3.98e-05	0.0006834	701.777	1328.18	0.528373
3186	226290_at	BDP1	4.01e-05	0.0006879	512.925	911.258	0.562875
3187	224820_at	FAM36A	4.01e-05	0.0006879	539.889	1019.98	0.529314
3189	233609_at	PTPRK	4.03e-05	0.0006907	16.7499	34.0392	0.492075
3191	239033_at	NA	4.05e-05	0.0006937	108.528	193.507	0.56085
3195	224870_at	KIAA0114	4.07e-05	0.0006961	1851.04	3278.02	0.564681
3197	217100_s_at	UBXN7	4.07e-05	0.0006961	237.421	445.678	0.532717
3198	221824_s_at	2008-03-01	4.08e-05	0.0006975	204.575	402.004	0.508888
3199	212566_at	MAP4	4.09e-05	0.0006988	700.762	1261.08	0.555684
3202	213799_s_at	PTPRA	4.11e-05	0.0007018	192.721	363.877	0.529632
3204	225401_at	C1orf85	4.12e-05	0.0007028	410.324	777.844	0.527514
3206	218436_at	SIL1	4.13e-05	0.0007039	326.423	600.952	0.543176
3209	225744_at	ZDHHC8	4.14e-05	0.0007054	192.773	347.531	0.554692
3211	208863_s_at	SFRS1	4.15e-05	0.0007064	2253.37	4177.13	0.539454
3212	200806_s_at	HSPD1	4.15e-05	0.0007064	5495.25	10041.7	0.547242
3213	213686_at	NA	4.16e-05	0.0007075	159.205	297.195	0.535692
3216	1558237_x_at	NA	4.17e-05	0.0007087	198.17	353.883	0.559986
3218	215079_at	NA	4.18e-05	0.0007098	116.06	218.85	0.530316
3220	214864_s_at	GRHPR	4.18e-05	0.0007098	820.963	1486.68	0.552213
3221	208549_x_at	PTMAP7	4.19e-05	0.0007106	2082.93	3703	0.562499
3222	235725_at	SMAD4	4.19e-05	0.0007106	136.451	249.442	0.547025
3224	204922_at	C11orf80	4.19e-05	0.0007106	98.437	174.815	0.563092
3225	225790_at	MSRB3	4.2e-05	0.0007116	211.813	374.009	0.566331
3226	202659_at	PSMB10	4.2e-05	0.0007116	574.913	1043.11	0.551151
3227	224967_at	UGCG	4.2e-05	0.0007116	2010.04	3544.34	0.567113
3228	53071_s_at	C17orf101	4.21e-05	0.0007131	191.622	377.852	0.507136
3229	208923_at	CYFIP1	4.22e-05	0.0007146	1196.15	2108.26	0.567361
3232	226034_at	NA	4.24e-05	0.0007168	2698.97	4818.85	0.560085
3233	1561056_a_at	NA	4.24e-05	0.0007168	154.741	326.466	0.473987
3235	225026_at	CHD6	4.26e-05	0.00072	147.155	260.492	0.564911
3236	40420_at	STK10	4.27e-05	0.0007212	658.852	1181.76	0.557519
3237	215767_at	ZNF804A	4.27e-05	0.0007212	311.908	736.696	0.423388
3238	202308_at	SREBF1	4.28e-05	0.0007225	290.859	525.155	0.553853
3239	206492_at	FHIT	4.28e-05	0.0007225	79.1895	164.724	0.480741
3243	222026_at	RBM3	4.31e-05	0.0007266	48.3493	91.6337	0.527636
3245	209770_at	BTN3A1	4.34e-05	0.0007303	150.949	273.118	0.552687
3248	1559007_s_at	NA	4.34e-05	0.0007303	40.9664	81.9188	0.500086
3251	223991_s_at	NA	4.36e-05	0.0007328	259.652	470.459	0.551913
3252	235763_at	SLC44A5	4.36e-05	0.0007328	18.9002	43.213	0.437374
3254	202762_at	ROCK2	4.37e-05	0.0007338	442.804	831.992	0.532222
3256	1556047_s_at	MAGEE1	4.37e-05	0.0007338	124.681	230.664	0.54053
3257	203794_at	CDC42BPA	4.38e-05	0.0007353	575.501	1144.14	0.502998
3259	226216_at	INSR	4.4e-05	0.0007379	101.167	182.345	0.55481
3260	241017_at	NA	4.4e-05	0.0007379	70.598	124.977	0.564889
3261	213082_s_at	SLC35D2	4.42e-05	0.0007408	122.718	236.033	0.519917
3262	1553603_s_at	ATL2	4.42e-05	0.0007408	197.419	352.878	0.559455
3265	205543_at	HSPA4L	4.44e-05	0.0007424	549.523	991.765	0.554086
3266	232466_at	CUL4A	4.44e-05	0.0007424	59.7433	105.548	0.566028
3268	238638_at	SLC37A2	4.44e-05	0.0007424	179.672	321.459	0.558927
3269	230257_s_at	TSEN15	4.44e-05	0.0007424	1111.88	1954.27	0.568951
3271	213478_at	RP1-21O18.1	4.45e-05	0.0007429	431.695	820.011	0.526451
3272	209773_s_at	RRM2	4.45e-05	0.0007429	3152.82	5533.78	0.569741
3277	209360_s_at	RUNX1	4.46e-05	0.0007439	522.146	955.755	0.546318
3278	212327_at	LIMCH1	4.46e-05	0.0007439	1879.66	3460.96	0.543104
3279	208070_s_at	REV3L	4.47e-05	0.0007451	305.123	546.008	0.558825
3280	228574_at	TMTC2	4.47e-05	0.0007451	71.9387	131.405	0.547456
3281	203392_s_at	CTBP1	4.48e-05	0.0007463	1262.4	2314.31	0.545474
3282	207606_s_at	ARHGAP12	4.48e-05	0.0007463	373.99	659.751	0.566865
3283	229097_at	DIAPH3	4.5e-05	0.0007492	1424.19	2496.5	0.570475
3285	235433_at	APOOL	4.52e-05	0.0007516	206.045	382.371	0.538862
3286	214995_s_at	NA	4.52e-05	0.0007516	144.316	268.873	0.536746
3291	223564_s_at	GNB1L	4.54e-05	0.0007531	136.316	244.627	0.557241
3292	205140_at	FPGT	4.54e-05	0.0007531	130.463	255.308	0.511002
3298	228516_at	CDAN1	4.55e-05	0.0007541	142.342	256.711	0.554484
3300	204072_s_at	FRY	4.56e-05	0.0007555	36.0893	66.327	0.544111
3301	239449_at	NA	4.57e-05	0.0007567	41.0095	73.7145	0.556328
3302	205176_s_at	ITGB3BP	4.57e-05	0.0007567	678.281	1189.51	0.570217
3303	230747_s_at	TTC39C	4.58e-05	0.0007572	132.701	264.005	0.502645
3304	234998_at	NA	4.58e-05	0.0007572	107.032	190.503	0.56184
3305	200744_s_at	GNB1	4.58e-05	0.0007572	1161.47	2079.39	0.558564
3308	223378_at	GLIS2	4.59e-05	0.0007582	188.453	331.309	0.568813
3309	218425_at	RNF216	4.59e-05	0.0007582	159.536	282.079	0.565572
3310	239278_at	NA	4.59e-05	0.0007582	25.8424	53.025	0.487362
3312	205823_at	RGS12	4.6e-05	0.0007589	95.4274	168.831	0.565225
3314	224642_at	FYTTD1	4.6e-05	0.0007589	664.98	1173.01	0.566899
3315	1560074_at	PRKCA	4.61e-05	0.0007596	133.949	252.143	0.531243
3316	239447_at	TRA2B	4.61e-05	0.0007596	31.6283	57.7768	0.547422
3317	203836_s_at	MAP3K5	4.61e-05	0.0007596	108.048	201.63	0.535875
3319	228582_x_at	NA	4.62e-05	0.0007602	172.763	315.132	0.548224
3320	238154_at	CEP70	4.62e-05	0.0007602	57.0199	103.357	0.55168
3321	232181_at	LOC153346	4.62e-05	0.0007602	43.3786	98.2691	0.441427
3327	209180_at	RABGGTB	4.64e-05	0.0007625	1265.57	2235.03	0.566244
3328	225171_at	ARHGAP18	4.65e-05	0.0007637	986.376	1783.66	0.553006
3329	229704_at	NA	4.65e-05	0.0007637	786.401	1485.12	0.529519
3333	1569577_x_at	NA	4.67e-05	0.0007661	21.3815	41.0155	0.521304
3334	1557801_x_at	C11orf31	4.68e-05	0.0007668	76.3463	138.41	0.551595
3337	1558365_at	NA	4.68e-05	0.0007668	159.999	288.899	0.553823
3338	202132_at	WWTR1	4.69e-05	0.000768	360.005	632.588	0.569099
3339	58780_s_at	FLJ10357	4.69e-05	0.000768	195.145	360.168	0.541817
3341	216976_s_at	RYK	4.71e-05	0.0007706	416.121	746.518	0.557416
3343	203065_s_at	CAV1	4.72e-05	0.000772	3172.72	5541.14	0.572576
3346	224694_at	ANTXR1	4.74e-05	0.0007743	741.533	1304.52	0.568435
3347	228391_at	NA	4.74e-05	0.0007743	70.4309	125.173	0.562668
3349	203823_at	RGS3	4.75e-05	0.0007755	231.302	405.898	0.569854
3353	226834_at	NA	4.8e-05	0.0007825	238.706	448.1	0.532706
3356	227928_at	C12orf48	4.81e-05	0.0007834	167.971	326.005	0.515241
3357	229676_at	MTPAP	4.81e-05	0.0007834	707.182	1237.5	0.571461
3359	221727_at	SUB1	4.82e-05	0.0007846	561.532	1020.75	0.550117
3361	226895_at	NFIC	4.85e-05	0.0007887	519.269	912.108	0.569306
3362	218619_s_at	SUV39H1	4.85e-05	0.0007887	248.16	441.016	0.562701
3363	226479_at	KBTBD6	4.86e-05	0.0007887	140.469	303.532	0.462782
3367	221737_at	GNA12	4.86e-05	0.0007887	288.883	535.783	0.53918
3369	224817_at	SH3PXD2A	4.86e-05	0.0007887	567.406	1001.82	0.566376
3370	225198_at	VAPA	4.88e-05	0.0007917	579.898	1022.84	0.566947
3371	1568596_a_at	TROAP	4.89e-05	0.0007929	606.662	1055.76	0.574622
3373	217645_at	COX16	4.9e-05	0.0007936	207.234	377.859	0.548442
3374	226270_at	EXOC2	4.9e-05	0.0007936	252.337	450.711	0.559864
3376	237337_at	NA	4.9e-05	0.0007936	95.2255	167.637	0.568047
3377	204861_s_at	NAIP	4.92e-05	0.0007959	38.3128	90.3425	0.424084
3379	225931_s_at	RNF213	4.92e-05	0.0007959	129.891	263.583	0.492789
3380	203145_at	SPAG5	4.92e-05	0.0007959	904.759	1594.38	0.567466
3383	1560265_at	GRIK2	4.93e-05	0.0007965	11.9689	23.6447	0.506198
3386	231579_s_at	TIMP2	4.95e-05	0.0007993	2840	5219.65	0.544098
3387	209053_s_at	WHSC1	4.96e-05	0.0008002	960.664	1672.43	0.574414
3388	218184_at	TULP4	4.96e-05	0.0008002	95.966	228.856	0.41933
3391	242289_at	NA	4.97e-05	0.0008011	130.538	264.953	0.492685
3393	201625_s_at	INSIG1	4.99e-05	0.0008031	249.78	438.317	0.569863
3395	234260_at	NA	4.99e-05	0.0008031	17.2705	31.9195	0.541064
3396	203860_at	PCCA	4.99e-05	0.0008031	84.376	152.868	0.551954
3397	218949_s_at	QRSL1	4.99e-05	0.0008031	229.712	418.345	0.549098
3400	225113_at	AGPS	5.01e-05	0.0008057	288.819	509.316	0.567073
3404	205728_at	NA	5.04e-05	0.0008093	71.4733	132.018	0.54139
3406	201941_at	CPD	5.07e-05	0.0008131	537.776	945.255	0.568922
3407	204860_s_at	NAIP	5.07e-05	0.0008131	54.1432	101.449	0.5337
3413	226329_s_at	MITD1	5.11e-05	0.0008186	667.134	1167.59	0.571377
3415	223444_at	SENP7	5.14e-05	0.0008229	106.431	190.248	0.559435
3416	243931_at	NA	5.15e-05	0.000824	514.592	906.917	0.567408
3418	217257_at	SH3BP2	5.17e-05	0.0008268	16.0504	32.2635	0.497479
3419	235360_at	PLEKHM3	5.17e-05	0.0008268	48.4073	90.5627	0.534516
3420	203831_at	R3HDM2	5.18e-05	0.0008281	272.305	473.038	0.575653
3421	209172_s_at	CENPF	5.19e-05	0.000829	450.074	851.018	0.528866
3422	209650_s_at	TBC1D22A	5.19e-05	0.000829	188.025	335.883	0.559793
3427	37433_at	PIAS2	5.21e-05	0.0008312	39.5429	71.5271	0.552838
3430	221541_at	CRISPLD2	5.24e-05	0.000835	273.75	476.971	0.573934
3431	217647_at	NA	5.24e-05	0.000835	48.9823	99.851	0.490554
3432	209408_at	KIF2C	5.25e-05	0.0008364	2570.93	4633.35	0.554876
3433	229407_at	SDK1	5.26e-05	0.0008375	35.9729	70.0466	0.513557
3434	203038_at	PTPRK	5.26e-05	0.0008375	534.805	925.521	0.577842
3437	229504_at	NA	5.28e-05	0.0008394	310.982	543.533	0.572149
3439	222805_at	MANEA	5.28e-05	0.0008394	118.31	257.895	0.458752
3441	234299_s_at	NIN	5.29e-05	0.0008405	332.44	588.744	0.564661
3443	204832_s_at	BMPR1A	5.3e-05	0.0008416	320.702	589.554	0.543974
3444	222924_at	SLMAP	5.31e-05	0.000843	37.7192	68.4732	0.550861
3445	225896_at	NA	5.32e-05	0.0008443	204.54	375.564	0.54462
3446	235450_at	FBXL4	5.35e-05	0.0008488	45.0446	93.2402	0.483102
3449	204632_at	RPS6KA4	5.37e-05	0.0008513	588.255	1030.12	0.571055
3454	203565_s_at	MNAT1	5.43e-05	0.0008593	501.927	887.117	0.565795
3458	222760_at	ZNF703	5.45e-05	0.0008615	307.875	565.109	0.544807
3459	1557820_at	AFG3L2	5.45e-05	0.0008615	1685.63	3063.5	0.550231
3460	227422_at	NA	5.46e-05	0.0008628	258.797	456.633	0.566752
3461	217865_at	RNF130	5.47e-05	0.0008641	466.836	808.869	0.577147
3463	211330_s_at	HFE	5.48e-05	0.000865	43.2809	96.766	0.447274
3464	236922_at	NA	5.48e-05	0.000865	44.7346	102.052	0.43835
3465	204014_at	DUSP4	5.51e-05	0.0008692	1478.44	2668.05	0.554129
3467	1558369_at	MPHOSPH9	5.52e-05	0.0008703	230.672	398.57	0.57875
3470	1562288_at	NA	5.54e-05	0.0008722	12.0103	22.8144	0.526433
3472	218313_s_at	GALNT7	5.54e-05	0.0008722	773.975	1417.84	0.545882
3473	213845_at	GRIK2	5.54e-05	0.0008722	51.1588	116.537	0.438991
3474	229129_at	NA	5.55e-05	0.0008727	330.569	582.232	0.567761
3478	212320_at	TUBB	5.56e-05	0.000874	6143.7	10863.8	0.565522
3480	225396_at	RBBP4	5.57e-05	0.0008751	166.215	289.765	0.57362
3481	1555889_a_at	CRTAP	5.58e-05	0.0008764	1195.21	2081.3	0.57426
3483	216996_s_at	FASTKD2	5.59e-05	0.0008772	535.834	942.947	0.568255
3484	212863_x_at	CTBP1	5.59e-05	0.0008772	1378.08	2410.33	0.57174
3487	213578_at	BMPR1A	5.62e-05	0.0008804	345.049	643.194	0.536461
3489	36553_at	ASMTL	5.62e-05	0.0008804	105.812	205.084	0.515944
3491	204652_s_at	NRF1	5.63e-05	0.0008812	138.203	241.527	0.572206
3494	204178_s_at	RBM14	5.64e-05	0.0008821	662.274	1169.46	0.566306
3495	208659_at	CLIC1	5.64e-05	0.0008821	6688.57	11515.2	0.580847
3501	228900_at	CYTSB	5.66e-05	0.0008839	128.668	228.692	0.562624
3502	205514_at	ZNF415	5.67e-05	0.0008847	43.4869	92.2488	0.471409
3503	212427_at	KIAA0368	5.67e-05	0.0008847	125.671	235.449	0.533748
3504	209984_at	KDM4C	5.67e-05	0.0008847	62.6272	117.13	0.534681
3506	208796_s_at	CCNG1	5.68e-05	0.0008855	1656.05	2899.27	0.571195
3510	239749_at	FAF1	5.7e-05	0.0008879	55.8451	103.775	0.538138
3512	205133_s_at	HSPE1	5.72e-05	0.00089	2170.71	4066.56	0.533795
3514	212512_s_at	NA	5.72e-05	0.00089	257.573	460.984	0.558745
3515	227839_at	MBD5	5.73e-05	0.0008908	36.4469	108.278	0.336605
3516	203596_s_at	IFIT5	5.73e-05	0.0008908	226.986	402.327	0.564182
3517	219646_at	DEF8	5.73e-05	0.0008908	556.994	974.545	0.571543
3519	234950_s_at	RFWD2	5.74e-05	0.0008918	397.571	704.471	0.564354
3522	208614_s_at	FLNB	5.77e-05	0.0008947	1965.61	3447.44	0.570166
3523	AFFX-r2-Bs-lys-5_at	NA	5.77e-05	0.0008947	25.7872	58.1407	0.443531
3524	226156_at	AKT2	5.77e-05	0.0008947	266.573	501.528	0.531522
3525	213405_at	RAB22A	5.77e-05	0.0008947	458.246	809.58	0.566029
3526	204201_s_at	PTPN13	5.77e-05	0.0008947	69.9112	123.028	0.568255
3530	227255_at	PDIK1L	5.79e-05	0.0008968	215.225	386.259	0.557203
3532	218902_at	NOTCH1	5.81e-05	0.0008994	213.268	391.011	0.545428
3533	239816_at	NA	5.82e-05	0.0009007	131.45	244.432	0.537774
3534	215388_s_at	NA	5.83e-05	0.0009017	215.762	375.766	0.574192
3537	225782_at	MSRB3	5.84e-05	0.0009025	604.081	1050.2	0.575207
3538	212446_s_at	LASS6	5.84e-05	0.0009025	177.785	336.464	0.528393
3540	202056_at	KPNA1	5.85e-05	0.0009033	314.574	545.969	0.576176
3541	230782_at	SORD	5.85e-05	0.0009033	60.0412	148.35	0.404726
3544	222273_at	PAPOLG	5.86e-05	0.0009038	93.635	176.077	0.531785
3545	1556194_a_at	NA	5.86e-05	0.0009038	149.657	283.621	0.527667
3548	202126_at	PRPF4B	5.89e-05	0.0009074	1067.41	1847.52	0.577753
3550	1557609_s_at	TBC1D12	5.9e-05	0.0009084	128.519	225.712	0.569391
3555	1567014_s_at	NFE2L2	5.92e-05	0.0009102	410.524	712.556	0.576129
3558	209908_s_at	TGFB2	5.94e-05	0.0009128	183.44	323.166	0.567634
3559	218862_at	ASB13	5.95e-05	0.0009141	409.701	799.767	0.512275
3561	201347_x_at	GRHPR	5.96e-05	0.0009151	711.204	1240.87	0.573148
3563	204868_at	ICT1	5.97e-05	0.0009161	697.119	1261.79	0.552484
3564	208002_s_at	ACOT7	5.98e-05	0.0009171	1509.3	2596.47	0.581289
3565	203078_at	CUL2	5.98e-05	0.0009171	104.15	199.353	0.522439
3566	215984_s_at	ARFRP1	5.99e-05	0.0009181	181.533	379.482	0.478369
3567	202171_at	VEZF1	5.99e-05	0.0009181	998.099	1732.48	0.576109
3570	229394_s_at	GRLF1	6.01e-05	0.0009204	1243.44	2298.14	0.541066
3572	1554549_a_at	WDR20	6.02e-05	0.0009215	54.3101	98.9687	0.54876
3573	205353_s_at	PEBP1	6.03e-05	0.0009227	1438.55	2736.31	0.525725
3574	220244_at	LOH3CR2A	6.05e-05	0.0009253	97.138	168.99	0.574814
3580	219201_s_at	TWSG1	6.09e-05	0.0009298	731.919	1254.79	0.583298
3584	1570279_at	ABCA1	6.12e-05	0.0009328	23.4443	41.6446	0.562961
3587	202432_at	PPP3CB	6.12e-05	0.0009328	660.523	1146.02	0.576364
3588	209731_at	NTHL1	6.13e-05	0.0009341	177.708	329.609	0.539147
3591	232149_s_at	NSMAF	6.15e-05	0.0009361	207.54	371.737	0.558299
3593	203636_at	MID1	6.16e-05	0.0009371	464.019	797.34	0.581959
3602	204774_at	EVI2A	6.23e-05	0.0009457	811.982	1436.56	0.565227
3603	219298_at	ECHDC3	6.24e-05	0.0009461	305.04	563.802	0.54104
3605	211031_s_at	CLIP2	6.24e-05	0.0009461	139.497	252.535	0.552389
3606	228188_at	FOSL2	6.24e-05	0.0009461	448.299	801.193	0.559539
3607	227624_at	TET2	6.25e-05	0.0009466	234.976	417.093	0.563365
3609	242908_x_at	NA	6.25e-05	0.0009466	13.8253	29.4837	0.468912
3610	212981_s_at	FAM115A	6.25e-05	0.0009466	341.372	730.864	0.46708
3611	229061_s_at	SLC25A13	6.26e-05	0.0009476	203.814	365.767	0.557224
3612	238050_at	ANTXR2	6.26e-05	0.0009476	43.0321	95.2396	0.45183
3613	227503_at	NA	6.27e-05	0.0009488	245.503	481.784	0.50957
3614	229975_at	BMPR1B	6.28e-05	0.0009493	59.5572	112.011	0.531707
3616	221953_s_at	EDEM2	6.28e-05	0.0009493	297.77	529.215	0.562664
3618	220792_at	PRDM5	6.29e-05	0.0009498	75.7203	149.55	0.50632
3619	236723_at	NA	6.29e-05	0.0009498	55.7464	95.4805	0.583851
3620	203633_at	CPT1A	6.29e-05	0.0009498	414.553	779.334	0.531932
3621	210334_x_at	BIRC5	6.29e-05	0.0009498	750.122	1381.68	0.542906
3622	215296_at	CDC42BPA	6.3e-05	0.000951	158.067	285.864	0.552944
3623	231929_at	IKZF2	6.31e-05	0.000952	83.9918	149.18	0.563022
3625	220494_s_at	NA	6.32e-05	0.000953	568.64	1022.52	0.556114
3626	212377_s_at	NOTCH2	6.32e-05	0.000953	1813.6	3110.68	0.583023
3629	201656_at	ITGA6	6.33e-05	0.0009537	1469.67	2893.1	0.507992
3630	229441_at	PRSS23	6.34e-05	0.0009547	242.671	420.895	0.576561
3638	203528_at	SEMA4D	6.41e-05	0.0009628	143.109	249.144	0.574403
3640	226536_at	NSMCE2	6.41e-05	0.0009628	268.794	524.355	0.512619
3641	237778_at	NA	6.42e-05	0.0009638	15.973	29.1871	0.547264
3647	230490_x_at	RSU1	6.47e-05	0.0009697	181.612	407.52	0.445651
3650	235123_at	NA	6.49e-05	0.0009714	195.988	344.145	0.569491
3651	239121_at	NA	6.49e-05	0.0009714	100.519	188.184	0.534153
3653	218009_s_at	PRC1	6.49e-05	0.0009714	2043.15	3674.52	0.556031
3654	218421_at	CERK	6.51e-05	0.0009736	378.402	663.46	0.570346
3655	210144_at	TBC1D22A	6.51e-05	0.0009736	88.9648	179.653	0.495203
3658	224729_s_at	ATPAF1	6.53e-05	0.000976	449.513	803.037	0.559766
3659	225718_at	KIAA1715	6.54e-05	0.000977	336.952	580.785	0.580167
3663	206308_at	TRDMT1	6.55e-05	0.0009777	302.598	566.68	0.533984
3664	1562857_at	NA	6.56e-05	0.0009786	17.6863	33.8041	0.5232
3666	219373_at	DPM3	6.59e-05	0.0009823	357.658	616.645	0.580006
3667	1556808_at	NA	6.59e-05	0.0009823	50.5737	86.9415	0.581698
3668	240452_at	GSPT1	6.59e-05	0.0009823	135.113	242.918	0.556207
3669	235783_at	MRTO4	6.6e-05	0.0009835	227.925	409.663	0.556371
3670	214110_s_at	NA	6.61e-05	0.0009842	384.233	673.075	0.570862
3673	217140_s_at	VDAC1	6.63e-05	0.0009868	1489.9	2585.68	0.576212
3674	241365_at	NA	6.64e-05	0.0009868	13.8751	27.3027	0.508196
3675	226142_at	GLIPR1	6.64e-05	0.0009868	494.85	984.335	0.502726
3676	216199_s_at	MAP3K4	6.64e-05	0.0009868	442.738	810.52	0.546239
3681	221082_s_at	NDRG3	6.65e-05	0.0009877	296.461	514.206	0.57654
3683	216308_x_at	GRHPR	6.66e-05	0.0009887	694.078	1192.55	0.582013
3685	220946_s_at	SETD2	6.68e-05	0.0009909	67.6021	119.224	0.567017
3688	202247_s_at	MTA1	6.7e-05	0.0009925	107.706	185.061	0.582003
3690	212423_at	ZCCHC24	6.7e-05	0.0009925	751.7	1333.72	0.563612
3691	213327_s_at	USP12	6.7e-05	0.0009925	275.85	478.541	0.57644
3694	226685_at	SNTB2	6.71e-05	0.0009931	370.427	703.854	0.526284
3695	1568951_at	ZNF280D	6.72e-05	0.0009938	45.4075	85.6562	0.530113
3696	226982_at	ELL2	6.72e-05	0.0009938	618.948	1133.54	0.546029
3697	203048_s_at	TTC37	6.72e-05	0.0009938	469.591	803.387	0.584514
3698	226641_at	NA	6.73e-05	0.000995	82.095	146.34	0.560989
3699	218055_s_at	WDR41	6.74e-05	0.0009962	455.161	777.626	0.585321
3700	208940_at	SEPHS1	6.75e-05	0.0009969	396.994	686.809	0.578028
3703	212496_s_at	KDM4B	6.76e-05	0.0009978	228.088	428.753	0.531981
3704	204205_at	APOBEC3G	6.76e-05	0.0009978	118.258	308.43	0.383421
3706	226040_at	NA	6.78e-05	0.001	128.518	232.022	0.553903
3707	217253_at	SH3BP2	6.78e-05	0.001	99.5964	170.578	0.583876
3708	201373_at	PLEC1	6.79e-05	0.0010004	603.957	1037.79	0.581965
3709	227211_at	PHF19	6.79e-05	0.0010004	780.388	1325.93	0.588558
3712	228569_at	PAPOLA	6.8e-05	0.0010016	35.3478	70.8993	0.498563
3713	211376_s_at	NSMCE4A	6.82e-05	0.001004	1088.42	1887.01	0.576798
3714	205968_at	KCNS3	6.82e-05	0.001004	234.887	407.131	0.576932
3716	221527_s_at	PARD3	6.84e-05	0.0010061	202.111	350.303	0.576961
3717	1554536_at	DPYD	6.84e-05	0.0010061	24.8262	43.3823	0.572267
3718	212536_at	ATP11B	6.85e-05	0.0010073	286.118	565.774	0.50571
3720	223730_at	GPC6	6.87e-05	0.0010095	108.697	215.906	0.503445
3721	212013_at	PXDN	6.87e-05	0.0010095	221.587	379.197	0.584359
3726	224581_s_at	NUCKS1	6.9e-05	0.0010117	2882.13	5214.99	0.552662
3729	1554029_a_at	TTC37	6.9e-05	0.0010117	163.318	313.422	0.52108
3730	235151_at	LOC283357	6.92e-05	0.0010127	54.6187	104.788	0.521229
3731	221869_at	ZNF512B	6.92e-05	0.0010127	155.956	268.091	0.581728
3734	225921_at	NIN	6.92e-05	0.0010127	1035.48	1849.81	0.559774
3736	216548_x_at	HMGB3L1	6.92e-05	0.0010127	638.399	1091.82	0.584709
3740	238781_at	NA	6.93e-05	0.0010131	90.2158	193.241	0.466855
3741	225521_at	ANAPC7	6.94e-05	0.001014	106.228	202.685	0.524105
3743	224704_at	TNRC6A	6.95e-05	0.0010147	250.387	431.292	0.580551
3744	238587_at	UBASH3B	6.95e-05	0.0010147	395.118	688.795	0.573637
3746	229011_at	NA	6.96e-05	0.0010156	85.8858	185.63	0.462672
3748	209024_s_at	SYNCRIP	6.98e-05	0.0010182	1515.45	2625.9	0.577114
3749	239179_at	NA	6.99e-05	0.0010186	68.7831	136.457	0.504065
3753	1554079_at	GALNTL4	7e-05	0.0010198	166.992	301.061	0.554677
3755	1553995_a_at	NT5E	7.01e-05	0.0010207	929.78	1631.02	0.570061
3759	238191_at	NA	7.05e-05	0.0010246	96.0066	163.46	0.58734
3760	1552735_at	NA	7.05e-05	0.0010246	70.5599	132.205	0.533716
3762	225381_at	LOC399959	7.05e-05	0.0010246	284.997	486.817	0.585429
3763	39549_at	NPAS2	7.07e-05	0.0010267	279.031	555.749	0.50208
3765	224773_at	NAV1	7.07e-05	0.0010267	209.026	362.784	0.576172
3766	211343_s_at	COL13A1	7.08e-05	0.0010276	2096.48	3923.67	0.534318
3768	AFFX-r2-Bs-dap-5_at	NA	7.09e-05	0.0010288	395.844	682.732	0.579794
3769	243009_at	LOC441242	7.1e-05	0.00103	29.6069	57.7717	0.512482
3770	226044_at	TDP1	7.11e-05	0.0010311	273.98	482.628	0.567683
3774	225685_at	NA	7.15e-05	0.0010358	1344.95	2361.58	0.569512
3776	218744_s_at	PACSIN3	7.16e-05	0.0010367	163.667	292.896	0.55879
3777	225533_at	PHF19	7.17e-05	0.0010376	773.084	1334.07	0.579492
3779	219709_x_at	FAM173A	7.19e-05	0.0010403	183.276	361.296	0.507273
3780	230249_at	KHDRBS3	7.2e-05	0.0010406	45.3952	82.695	0.548947
3783	231810_at	BRI3BP	7.2e-05	0.0010406	283.733	481.27	0.589551
3786	225136_at	PLEKHA2	7.24e-05	0.0010453	715.286	1221.13	0.585759
3789	208793_x_at	SMARCA4	7.25e-05	0.0010462	451.301	772.519	0.584195
3792	214948_s_at	TMF1	7.27e-05	0.0010482	724.369	1226.35	0.590669
3796	244033_at	C14orf145	7.29e-05	0.0010494	144.87	244.992	0.591325
3798	45714_at	HCFC1R1	7.29e-05	0.0010494	642.084	1120.41	0.573079
3802	244531_at	NNT	7.3e-05	0.0010495	41.3352	71.9464	0.574528
3803	1554010_at	NDST1	7.3e-05	0.0010495	161.157	310.167	0.519582
3804	205022_s_at	FOXN3	7.31e-05	0.0010504	512.008	866.453	0.590924
3806	203044_at	CHSY1	7.32e-05	0.0010504	756.132	1351.31	0.559555
3807	214010_s_at	ATP9B	7.32e-05	0.0010504	204.037	357.579	0.570605
3809	224478_s_at	C7orf50	7.32e-05	0.0010504	350.448	595.656	0.58834
3811	213226_at	CCNA2	7.33e-05	0.0010513	1451.83	2984.97	0.486382
3818	239240_at	NA	7.38e-05	0.0010568	59.2185	107.31	0.551846
3820	218622_at	NUP37	7.42e-05	0.0010615	1494.09	2533.95	0.589631
3826	200676_s_at	UBE2L3	7.43e-05	0.0010615	260	467.215	0.55649
3829	209160_at	AKR1C3	7.47e-05	0.0010661	334.613	581.729	0.575205
3832	203764_at	DLGAP5	7.48e-05	0.0010672	2680.64	4746.93	0.564711
3834	204162_at	NDC80	7.5e-05	0.0010695	1387.45	2399.02	0.578338
3836	213035_at	ANKRD28	7.52e-05	0.0010716	700.295	1249.01	0.56068
3840	224641_at	FYTTD1	7.54e-05	0.0010736	1813.22	3071.46	0.590344
3842	201967_at	RBM6	7.57e-05	0.0010773	330.01	572.137	0.576802
3844	202084_s_at	SEC14L1	7.6e-05	0.0010807	1619.36	2735.87	0.591897
3847	1556064_at	LOC284926	7.61e-05	0.0010813	92.9982	160.387	0.579837
3850	227312_at	SNTB2	7.62e-05	0.0010819	131.476	280.795	0.468229
3851	228149_at	C7orf60	7.62e-05	0.0010819	133.255	232.573	0.572958
3855	225526_at	MKLN1	7.65e-05	0.001085	253.815	451.141	0.562608
3856	205961_s_at	PSIP1	7.66e-05	0.0010856	552.142	994.105	0.555417
3857	242277_at	NA	7.66e-05	0.0010856	287.132	509.328	0.563747
3860	200903_s_at	AHCY	7.68e-05	0.0010878	1712.74	2928.17	0.584919
3862	230267_at	NA	7.69e-05	0.0010887	88.9342	154.714	0.574831
3864	55872_at	ZNF512B	7.73e-05	0.0010938	376.046	680.255	0.552801
3869	200652_at	SSR2	7.76e-05	0.0010963	2653.09	4562.4	0.581513
3872	213307_at	SHANK2	7.78e-05	0.0010983	34.6213	70.0686	0.494106
3876	212252_at	CAMKK2	7.8e-05	0.0010997	224.84	380.885	0.59031
3877	223996_s_at	MRPL30	7.8e-05	0.0010997	671.932	1138.21	0.59034
3878	228693_at	CCDC50	7.8e-05	0.0010997	320.207	540.162	0.592798
3879	230060_at	CDCA7	7.83e-05	0.0011022	57.643	119.527	0.482258
3881	1558693_s_at	C1orf85	7.83e-05	0.0011022	229.315	404.498	0.566912
3883	209296_at	PPM1B	7.83e-05	0.0011022	568.671	967.763	0.587613
3884	224863_at	GNAQ	7.83e-05	0.0011022	157.384	265.751	0.592225
3886	223249_at	CLDN12	7.85e-05	0.0011036	453.353	772.669	0.586736
3888	212125_at	RANGAP1	7.85e-05	0.0011036	732.881	1249.02	0.586763
3889	228752_at	NA	7.85e-05	0.0011036	127.426	237.569	0.536375
3891	242300_at	NA	7.88e-05	0.001107	211.898	366.208	0.578629
3893	241635_at	NA	7.89e-05	0.0011081	16.3588	30.347	0.53906
3895	225474_at	MAGI1	7.91e-05	0.0011098	383.264	663.803	0.577377
3896	219587_at	TTC12	7.91e-05	0.0011098	175.977	345.242	0.50972
3899	218371_s_at	PSPC1	7.92e-05	0.0011103	130.368	230.276	0.56614
3901	219427_at	FAT4	7.93e-05	0.0011112	213.089	419.722	0.50769
3902	224711_at	YY1	7.93e-05	0.0011112	658.371	1158.08	0.5685
3909	209393_s_at	EIF4E2	7.98e-05	0.0011162	510.427	910.319	0.560712
3910	232161_x_at	NA	7.99e-05	0.0011167	12.2682	23.8696	0.513966
3914	244820_at	NA	8e-05	0.0011175	23.3951	45.3943	0.515375
3915	204651_at	NRF1	8.02e-05	0.00112	155.836	275.758	0.56512
3922	213294_at	EIF2AK2	8.07e-05	0.0011247	377.498	679.236	0.555768
3923	219067_s_at	NSMCE4A	8.07e-05	0.0011247	933.843	1588.16	0.588003
3925	226306_at	C6orf1	8.08e-05	0.0011253	366.066	622.846	0.587731
3928	233564_s_at	CDADC1	8.09e-05	0.0011261	92.1541	172.26	0.534972
3929	226049_at	ERC1	8.11e-05	0.0011286	321.378	553.207	0.580937
3930	214659_x_at	YLPM1	8.12e-05	0.0011291	275.343	470.394	0.585346
3932	202043_s_at	SMS	8.12e-05	0.0011291	1961.56	3513.86	0.558236
3936	223279_s_at	UACA	8.16e-05	0.0011332	470.297	805.06	0.584176
3937	213194_at	ROBO1	8.16e-05	0.0011332	326.447	571.071	0.571639
3938	202651_at	LPGAT1	8.17e-05	0.0011343	485.952	833.983	0.582688
3940	230904_at	FSD1L	8.2e-05	0.0011376	28.4942	49.4246	0.576518
3941	1566257_at	NA	8.2e-05	0.0011376	74.6951	133.586	0.559155
3948	225860_at	NA	8.23e-05	0.0011395	514.718	867.513	0.593325
3949	1554466_a_at	C16orf13	8.23e-05	0.0011395	436.352	732.833	0.595431
3951	216176_at	HCRP1	8.28e-05	0.0011458	185.728	313.442	0.592542
3952	233167_at	RP3-402G11.5	8.3e-05	0.001148	85.192	155.329	0.548463
3956	213980_s_at	CTBP1	8.34e-05	0.0011524	807.03	1440.13	0.560389
3957	211742_s_at	EVI2B	8.34e-05	0.0011524	602.647	1107.43	0.544186
3958	1553679_s_at	VKORC1L1	8.35e-05	0.0011535	130.386	233.311	0.558849
3960	225274_at	PCYOX1	8.37e-05	0.0011556	831.704	1427.76	0.582526
3961	238280_at	CYB5RL	8.38e-05	0.0011561	37.1217	75.1399	0.494034
3963	202586_at	POLR2L	8.38e-05	0.0011561	260.832	473.931	0.550358
3964	222150_s_at	PION	8.39e-05	0.0011566	215.834	387.303	0.557275
3967	225266_at	ZNF652	8.41e-05	0.0011588	267.42	499.944	0.534899
3970	215695_s_at	GYG2	8.42e-05	0.0011596	52.05	88.4359	0.588561
3971	1556580_a_at	NA	8.43e-05	0.0011604	10.3004	17.9992	0.57227
3973	228488_at	TBC1D16	8.44e-05	0.0011612	107.926	197.577	0.546249
3976	225703_at	FBRSL1	8.46e-05	0.0011628	111.468	226.683	0.491733
3977	1570566_at	NA	8.46e-05	0.0011628	26.3526	49.2262	0.535336
3979	218027_at	MRPL15	8.48e-05	0.0011652	1268.3	2261.21	0.560895
3981	222414_at	MLL3	8.49e-05	0.0011657	280.718	495.933	0.56604
3984	225196_s_at	MRPS26	8.5e-05	0.0011662	915.484	1540.14	0.594418
3986	229528_at	LOC283378	8.51e-05	0.0011667	514.062	860.028	0.597727
3987	212878_s_at	KLC1	8.51e-05	0.0011667	655.022	1114.48	0.587735
3988	235585_at	NA	8.51e-05	0.0011667	99.321	175.273	0.566666
3989	225972_at	TMEM64	8.55e-05	0.0011713	114.935	192.124	0.598232
3990	228829_at	ATF7	8.55e-05	0.0011713	276.417	487.882	0.566565
3993	207332_s_at	TFRC	8.57e-05	0.0011735	3145.93	5739.35	0.548133
3998	202899_s_at	SFRS3	8.62e-05	0.0011788	4345.86	7283.37	0.596683
3999	205071_x_at	XRCC4	8.63e-05	0.0011796	313.956	526.645	0.596144
4000	203115_at	FECH	8.63e-05	0.0011796	145.182	245.689	0.590916
4001	219346_at	LRFN3	8.64e-05	0.0011807	58.3915	108.228	0.539521
4002	203264_s_at	ARHGEF9	8.67e-05	0.0011839	398.681	677.255	0.588671
4003	221272_s_at	C1orf21	8.67e-05	0.0011839	75.0405	136.838	0.548391
4006	1554102_a_at	TMTC4	8.69e-05	0.001186	123.324	206.1	0.59837
4008	1554830_a_at	STEAP3	8.71e-05	0.0011882	117.365	240.723	0.487552
4013	232983_s_at	SERGEF	8.75e-05	0.0011921	184.36	322.613	0.571461
4014	226696_at	RBBP9	8.76e-05	0.0011932	497.545	831.679	0.598241
4015	222415_at	MLL3	8.77e-05	0.0011943	323.894	603.292	0.536877
4016	240326_at	NA	8.78e-05	0.001195	35.6086	62.0904	0.573496
4017	237388_at	GLMN	8.78e-05	0.001195	59.3702	99.8184	0.594782
4019	204835_at	POLA1	8.81e-05	0.0011973	349.278	596.659	0.585389
4020	204742_s_at	PDS5B	8.81e-05	0.0011973	77.0773	138.157	0.557896
4023	223537_s_at	WNT5B	8.81e-05	0.0011973	113.067	207.933	0.543769
4032	202910_s_at	CD97	8.94e-05	0.0012114	1564.47	2659.59	0.588237
4033	213675_at	NA	8.94e-05	0.0012114	153.407	277.008	0.553799
4034	203637_s_at	MID1	8.94e-05	0.0012114	484.227	809.872	0.597905
4035	228471_at	ANKRD44	8.94e-05	0.0012114	49.832	103.422	0.481831
4036	209645_s_at	ALDH1B1	8.95e-05	0.0012118	248.233	425.047	0.584012
4037	241887_at	NA	8.95e-05	0.0012118	32.3978	69.5548	0.465788
4038	203799_at	CD302	8.95e-05	0.0012118	179.56	301.056	0.596434
4047	224596_at	SLC44A1	8.98e-05	0.0012132	876.627	1689.92	0.51874
4048	237145_at	EIF2AK4	8.99e-05	0.0012139	102.595	268.5	0.382102
4049	208820_at	PTK2	8.99e-05	0.0012139	1423.65	2411.83	0.590279
4052	244043_at	TFDP2	9e-05	0.0012141	56.0504	118.639	0.472445
4054	212832_s_at	CKAP5	9.01e-05	0.0012151	1612.98	2722.43	0.592477
4055	214513_s_at	CREB1	9.03e-05	0.0012175	340.457	568.456	0.598916
4058	244793_at	NA	9.04e-05	0.0012177	21.1325	37.1394	0.569006
4059	203132_at	RB1	9.04e-05	0.0012177	577.317	1194.71	0.483229
4060	219186_at	ZBTB7A	9.05e-05	0.0012184	80.6633	140.285	0.574997
4062	206005_s_at	KIAA1009	9.06e-05	0.0012195	77.4557	140.02	0.553176
4064	237419_at	NA	9.09e-05	0.0012226	55.7012	102.89	0.541367
4065	205881_at	ZNF74	9.09e-05	0.0012226	76.1443	128.839	0.591005
4067	1554704_at	ATP8B3	9.11e-05	0.0012247	106.982	254.271	0.420739
4072	212274_at	LPIN1	9.14e-05	0.0012272	210.855	359.903	0.585867
4073	235888_at	LOC728411	9.16e-05	0.001229	15.6599	28.8723	0.542383
4074	1561155_at	NA	9.16e-05	0.001229	27.496	59.3305	0.463438
4079	238868_at	UACA	9.19e-05	0.0012315	44.0151	100.647	0.43732
4081	AFFX-PheX-5_at	NA	9.21e-05	0.0012339	66.7012	120.402	0.553987
4083	224843_at	SLAIN2	9.24e-05	0.0012367	39.0443	86.6407	0.450646
4084	203231_s_at	ATXN1	9.24e-05	0.0012367	200.437	336.478	0.595692
4085	222608_s_at	ANLN	9.24e-05	0.0012367	3492.5	6320.4	0.552576
4087	220968_s_at	TSPAN9	9.26e-05	0.0012385	470.075	813.219	0.578042
4089	235133_at	NA	9.28e-05	0.0012402	34.1674	57.8495	0.590625
4093	232408_at	ZFYVE28	9.3e-05	0.0012423	67.8775	150.089	0.452249
4095	209702_at	FTO	9.32e-05	0.0012444	650.237	1165.3	0.558001
4096	211990_at	HLA-DPA1	9.34e-05	0.0012467	342.014	569.69	0.600351
4097	229757_at	NAF1	9.35e-05	0.0012475	390.137	667.846	0.584172
4098	225439_at	NUDCD1	9.35e-05	0.0012475	3100.85	5196.01	0.596774
4099	1555234_a_at	RHOJ	9.36e-05	0.0012482	142.581	307.876	0.463111
4100	226432_at	ETNK1	9.36e-05	0.0012482	267.324	465.73	0.57399
4101	228584_at	SGCB	9.37e-05	0.0012489	403.575	751.29	0.537176
4102	229605_at	CYB5RL	9.37e-05	0.0012489	89.4629	148.585	0.6021
4103	227732_at	ATXN7L1	9.38e-05	0.0012496	75.6147	137.759	0.548893
4106	1554250_s_at	TRIM73	9.42e-05	0.0012544	116.494	232.199	0.501697
4107	236268_at	SEC22C	9.44e-05	0.0012564	210.332	357.931	0.587633
4108	227089_at	NA	9.44e-05	0.0012564	93.7202	170.685	0.549083
4111	214848_at	NA	9.46e-05	0.0012582	80.8032	166.188	0.486216
4114	204849_at	TCFL5	9.5e-05	0.0012625	1119.64	1874.45	0.597317
4115	1570482_at	NA	9.51e-05	0.0012633	15.8241	28.0334	0.564474
4116	234118_at	NA	9.51e-05	0.0012633	54.65	100.114	0.545875
4117	242220_at	SPTBN1	9.53e-05	0.001265	20.8578	36.3138	0.574375
4120	201682_at	PMPCB	9.54e-05	0.001266	1377.83	2355.94	0.584832
4122	207956_x_at	PDS5B	9.55e-05	0.0012667	478.651	824.731	0.580373
4129	203504_s_at	ABCA1	9.63e-05	0.0012752	596.928	1171.78	0.509421
4130	1554418_s_at	SPOCK3	9.64e-05	0.0012759	12.9569	23.613	0.54872
4132	204015_s_at	DUSP4	9.65e-05	0.0012769	2193.58	3726.64	0.588623
4134	200892_s_at	TRA2B	9.68e-05	0.0012802	3053.18	5123.14	0.595959
4135	208890_s_at	PLXNB2	9.69e-05	0.0012806	594.328	1002.27	0.592982
4140	219973_at	ARSJ	9.71e-05	0.001282	206.314	465.816	0.442908
4144	212298_at	NRP1	9.72e-05	0.0012824	1369.98	2395.49	0.571899
4145	228627_at	TLK2	9.73e-05	0.0012831	176.714	295.056	0.598918
4146	AFFX-LysX-3_at	NA	9.73e-05	0.0012831	106.13	186.62	0.568696
4147	224769_at	NA	9.74e-05	0.0012841	1137.46	1932.1	0.588716
4148	209181_s_at	RABGGTB	9.76e-05	0.0012862	2726.93	4578.13	0.595642
4150	233869_x_at	NA	9.77e-05	0.0012865	60.6767	105.574	0.57473
4151	AFFX-ThrX-M_at	NA	9.77e-05	0.0012865	125.412	217.621	0.576286
4153	201572_x_at	DCTD	9.8e-05	0.0012902	1427.88	2371.03	0.602219
4154	202172_at	VEZF1	9.81e-05	0.0012912	695.082	1184.68	0.586724
4155	203465_at	MRPL19	9.82e-05	0.0012916	678.303	1248.12	0.543461
4158	202270_at	GBP1	9.83e-05	0.0012926	299.191	525.102	0.569776
4159	240121_x_at	NA	9.84e-05	0.0012933	60.2508	106.708	0.564635
4160	225918_at	GLG1	9.84e-05	0.0012933	171.687	286.059	0.600182
4161	205588_s_at	FGFR1OP	9.85e-05	0.0012943	304.435	507.443	0.59994
4162	231576_at	NA	9.86e-05	0.0012953	671.467	1117.78	0.600713
4163	227448_at	ARGLU1	9.89e-05	0.0012989	62.9731	140.178	0.449237
4164	206688_s_at	CPSF4	9.91e-05	0.0013012	717.993	1284.67	0.558894
4165	235577_at	ZNF652	9.94e-05	0.0013048	117.83	216.674	0.54381
4168	201998_at	ST6GAL1	9.98e-05	0.0013088	170.295	286.732	0.593915
4171	235344_at	PPM1A	0.0001001	0.0013118	80.3811	136.865	0.587302
4172	243302_at	NA	0.0001001	0.0013118	9.95776	19.5594	0.509103
4174	238725_at	IRF1	0.0001004	0.0013142	288.636	477.778	0.604121
4175	239563_at	NA	0.0001004	0.0013142	21.0794	37.5744	0.561004
4180	229202_at	NA	0.0001007	0.0013172	142.473	242.103	0.588479
4181	1555153_s_at	FCHO2	0.0001011	0.0013221	45.0312	79.6038	0.565692
4183	212563_at	BOP1	0.0001014	0.0013254	608.128	1068.37	0.569209
4184	215764_x_at	AP2A2	0.0001015	0.001326	233.56	389.301	0.599947
4185	225748_at	LTV1	0.0001015	0.001326	496.587	877.293	0.566044
4186	227224_at	RALGPS2	0.0001017	0.0013283	607.539	1036.58	0.586102
4188	201241_at	DDX1	0.0001019	0.00133	2711.58	4512.92	0.600849
4189	211784_s_at	SFRS1	0.0001019	0.00133	4456.05	7371.55	0.604494
4190	214531_s_at	SNX1	0.0001021	0.001332	409.036	697.701	0.586263
4194	225332_at	LOC729082	0.0001025	0.0013359	166.814	282.269	0.590974
4195	222116_s_at	TBC1D16	0.0001025	0.0013359	169.785	291.05	0.583354
4198	212779_at	KIAA1109	0.0001029	0.0013402	365.938	672.31	0.544299
4199	1554019_s_at	C6orf182	0.000103	0.0013412	46.8726	85.1094	0.550734
4201	1558101_at	NFIA	0.0001031	0.0013412	37.4067	61.9414	0.603904
4206	201655_s_at	HSPG2	0.0001036	0.0013461	240.253	469.171	0.51208
4207	218608_at	ATP13A2	0.0001036	0.0013461	229.702	385.41	0.595994
4209	204444_at	KIF11	0.0001037	0.0013467	1511.88	2732.96	0.553204
4211	204857_at	MAD1L1	0.0001038	0.0013474	306.925	512.461	0.598923
4212	202429_s_at	PPP3CA	0.0001038	0.0013474	1447.83	2515.32	0.575607
4213	222906_at	FLVCR1	0.000104	0.0013497	120.817	201.34	0.600063
4214	226477_at	VPRBP	0.0001041	0.0013507	182.571	308.562	0.591684
4216	206220_s_at	RASA3	0.0001042	0.0013507	185.33	327.34	0.56617
4217	1552474_a_at	GAMT	0.0001042	0.0013507	443.343	744.646	0.595374
4218	201626_at	INSIG1	0.0001042	0.0013507	747.656	1409.1	0.530591
4219	205349_at	GNA15	0.0001043	0.0013516	274.913	469.18	0.585943
4221	1560916_a_at	DPY19L1	0.0001046	0.0013549	217.663	369.28	0.589425
4223	241869_at	APOL6	0.0001047	0.0013555	41.0937	101.436	0.40512
4224	235281_x_at	AHNAK	0.0001048	0.0013565	71.5955	173.248	0.413255
4228	226996_at	LCLAT1	0.000105	0.0013578	1051.11	1761.11	0.596846
4230	235442_at	CXorf56	0.0001053	0.0013604	42.4778	71.0823	0.597587
4242	239135_at	CPPED1	0.0001066	0.0013733	130.135	224.995	0.578389
4243	207419_s_at	RAC2	0.0001066	0.0013733	662.875	1109.81	0.597286
4246	222587_s_at	GALNT7	0.0001069	0.0013762	309.105	518.601	0.596036
4248	218204_s_at	FYCO1	0.000107	0.0013768	146.631	251.985	0.581903
4249	227477_at	ZMYND19	0.000107	0.0013768	664.237	1133.76	0.585869
4252	1552617_a_at	RFWD2	0.0001072	0.0013781	420.938	702.558	0.59915
4253	222511_x_at	FAF1	0.0001072	0.0013781	196.066	391.351	0.500999
4255	218575_at	ANAPC1	0.0001074	0.0013797	551.586	982.364	0.561488
4256	208101_s_at	URM1	0.0001074	0.0013797	710.931	1205.75	0.589617
4257	1569470_a_at	FRMD5	0.0001075	0.0013807	173.966	290.207	0.599453
4260	212381_at	USP24	0.0001078	0.0013836	493.499	811.708	0.607976
4261	227663_at	NA	0.0001079	0.0013842	107.958	194.736	0.554378
4264	210180_s_at	TRA2B	0.0001082	0.0013874	449.713	893.087	0.503548
4265	220495_s_at	TXNDC15	0.0001083	0.001388	526.802	872.024	0.604113
4266	229065_at	SLC35F3	0.0001083	0.001388	63.0035	131.323	0.47976
4268	203091_at	FUBP1	0.0001084	0.0013887	391.165	683.992	0.571886
4270	229741_at	MAVS	0.0001088	0.0013931	190.511	324.718	0.586695
4277	201571_s_at	DCTD	0.0001093	0.0013972	978.556	1630.52	0.600148
4281	1773_at	FNTB	0.0001096	0.0013994	191.52	314.969	0.608061
4282	225740_x_at	MDM4	0.0001096	0.0013994	388.862	662.712	0.586774
4283	213581_at	PDCD2	0.0001099	0.0014026	614.49	1011.26	0.607651
4289	200612_s_at	AP2B1	0.0001102	0.0014048	1025.81	1996.19	0.513886
4290	229074_at	NA	0.0001104	0.001407	329.216	542.929	0.60637
4292	208794_s_at	SMARCA4	0.0001106	0.0014086	1524.98	2549.65	0.598113
4294	219620_x_at	C9orf167	0.0001108	0.0014108	268.823	441.497	0.608889
4295	222192_s_at	C2orf43	0.000111	0.0014127	208.331	358.911	0.580452
4296	204826_at	CCNF	0.000111	0.0014127	458.504	838.179	0.547024
4297	202574_s_at	CSNK1G2	0.0001112	0.0014142	207.343	349.065	0.593995
4298	219051_x_at	METRN	0.0001112	0.0014142	162.731	284.422	0.572145
4302	201587_s_at	IRAK1	0.0001115	0.0014167	2071.28	3573.83	0.579568
4303	225532_at	CABLES1	0.0001115	0.0014167	445.438	794.508	0.560646
4304	211355_x_at	LEPR	0.0001117	0.001419	113.39	205.576	0.551569
4308	1569519_at	NA	0.000112	0.0014205	95.8204	180.903	0.529677
4310	202153_s_at	NUP62	0.000112	0.0014205	1217.63	2043.78	0.595773
4311	204317_at	GTSE1	0.000112	0.0014205	317.808	529.438	0.600274
4313	220865_s_at	PDSS1	0.0001121	0.0014207	495.794	827.876	0.598874
4314	217787_s_at	GALNT2	0.0001121	0.0014207	288.867	482.835	0.598273
4317	222791_at	RSBN1	0.0001123	0.0014223	359.715	750.268	0.479448
4319	230091_at	NA	0.0001125	0.0014242	27.13	64.9215	0.417889
4320	227620_at	SLC44A1	0.0001126	0.0014251	62.4692	163.238	0.382688
4322	205976_at	FASTKD2	0.0001128	0.001427	52.6528	86.3921	0.609463
4327	1560764_at	ARHGAP22	0.0001131	0.0014291	26.9288	47.2001	0.570525
4330	225531_at	CABLES1	0.0001133	0.0014306	153.86	257.649	0.597167
4335	201040_at	GNAI2	0.0001137	0.001434	1098.08	1805.95	0.608036
4339	1552924_a_at	PITPNM2	0.0001141	0.0014378	76.8217	126.656	0.606537
4340	1560724_at	NA	0.0001144	0.0014409	51.3525	89.7807	0.571977
4341	235625_at	VPS41	0.0001144	0.0014409	79.5655	138.126	0.576035
4345	213142_x_at	PION	0.0001148	0.0014446	370.205	607.233	0.609659
4346	238773_at	METT5D1	0.000115	0.0014468	133.569	255.291	0.523204
4347	202687_s_at	TNFSF10	0.0001153	0.0014502	83.0367	143.714	0.57779
4349	235860_at	NA	0.0001154	0.0014508	50.2353	84.2972	0.59593
4352	203047_at	STK10	0.0001157	0.0014536	734.59	1225.97	0.59919
4353	200995_at	IPO7	0.0001158	0.0014545	791.438	1351.7	0.585512
4355	203281_s_at	UBA7	0.000116	0.0014557	125.755	226.216	0.555906
4356	225750_at	NA	0.000116	0.0014557	1077.9	1868.35	0.576928
4357	211170_s_at	PDE10A	0.000116	0.0014557	69.7658	114.993	0.606695
4359	204031_s_at	PCBP2	0.0001161	0.0014562	2818.56	4829.36	0.583631
4363	229815_at	NA	0.000117	0.0014652	108.876	191.167	0.569533
4364	228485_s_at	SLC44A1	0.000117	0.0014652	85.8254	143.072	0.599874
4365	209728_at	HLA-DRB4	0.000117	0.0014652	261.892	442.109	0.592371
4367	243644_at	NA	0.0001171	0.0014661	7.57573	12.593	0.60158
4368	243030_at	NA	0.0001173	0.0014676	114.817	214.015	0.53649
4369	232024_at	GIMAP2	0.0001173	0.0014676	10.5217	23.0407	0.456658
4371	225336_at	SFRS2IP	0.0001174	0.0014678	580.276	956.221	0.606843
4372	224718_at	YY1	0.0001174	0.0014678	451.262	757.913	0.595401
4374	231963_at	NA	0.0001177	0.0014713	288.051	479.775	0.600386
4376	1559942_at	MDFIC	0.0001181	0.0014752	107.57	212.002	0.507403
4377	222546_s_at	EPS8L2	0.0001181	0.0014752	124.349	245.883	0.505725
4381	1553027_a_at	KLHL4	0.0001184	0.0014773	318.145	528.834	0.601597
4382	226481_at	VPRBP	0.0001184	0.0014773	509.781	838.261	0.608141
4383	242787_at	NA	0.0001185	0.0014775	338.54	575.083	0.58868
4384	209068_at	HNRPDL	0.0001185	0.0014775	429.985	709.089	0.606391
4385	AFFX-DapX-5_at	NA	0.0001185	0.0014775	275.413	474.395	0.580556
4386	37232_at	KIAA0586	0.0001186	0.0014778	196.135	329.414	0.595405
4387	233937_at	GGNBP2	0.0001186	0.0014778	81.3699	171.143	0.47545
4388	212606_at	WDFY3	0.0001186	0.0014778	495.804	812.603	0.610143
4389	221481_x_at	HNRNPD	0.0001187	0.0014783	5291.74	8657.67	0.61122
4390	34764_at	LARS2	0.0001187	0.0014783	383.212	628.254	0.609963
4391	224941_at	PAPPA	0.0001191	0.001483	354.928	591.595	0.599951
4392	201380_at	CRTAP	0.0001193	0.0014848	468.011	830.076	0.563817
4397	227299_at	CCNI	0.0001197	0.0014884	112.057	187.283	0.598327
4398	202462_s_at	DDX46	0.00012	0.0014908	2722.88	4453.18	0.611446
4399	223891_at	KCNQ5	0.00012	0.0014908	41.2269	75.0129	0.549597
4400	237939_at	EPHA5	0.00012	0.0014908	12.0111	31.6285	0.379754
4402	1556821_x_at	DLEU2	0.0001202	0.0014919	170.685	306.114	0.557585
4403	238010_at	C1orf174	0.0001202	0.0014919	180.45	295.857	0.609923
4405	228310_at	ENAH	0.0001202	0.0014919	82.5408	187.518	0.440176
4406	231864_at	ZNF33A	0.0001204	0.0014941	139.77	229.726	0.60842
4409	225928_at	NA	0.0001209	0.0014993	314.771	519.997	0.605331
4411	224774_s_at	NAV1	0.000121	0.0014998	109.267	185.609	0.588693
4412	201074_at	SMARCC1	0.0001212	0.0015016	896.196	1501.37	0.596919
4413	236453_at	LOC100132167	0.0001212	0.0015016	63.5219	130.058	0.488412
4414	229359_at	NA	0.0001213	0.0015022	92.5995	175.051	0.528987
4415	212168_at	RBM12	0.0001213	0.0015022	1272.51	2110.58	0.60292
4417	211513_s_at	OGFR	0.0001217	0.0015064	231.612	417.542	0.554705
4419	1564911_at	SNHG4	0.0001218	0.001507	26.9413	75.1433	0.358532
4424	214708_at	SNTB1	0.0001225	0.0015139	26.9573	51.9365	0.519043
4427	205087_at	RWDD3	0.0001228	0.0015163	210.756	350.081	0.602021
4428	228318_s_at	CRIPAK	0.0001228	0.0015163	238.672	402.524	0.592937
4429	235644_at	CCDC138	0.0001229	0.0015172	154.284	269.273	0.572966
4433	201386_s_at	DHX15	0.0001232	0.0015192	3752.1	6131.29	0.611959
4437	226676_at	ZNF521	0.0001235	0.0015215	62.7125	120.764	0.519298
4438	242260_at	MATR3	0.0001235	0.0015215	175.244	568.606	0.3082
4441	238822_at	NA	0.0001238	0.0015238	57.2151	97.557	0.586479
4445	232272_at	ZNF624	0.000124	0.0015252	29.8861	52.5206	0.569036
4449	244689_at	PPARA	0.0001244	0.0015284	75.3179	131.945	0.570829
4450	235542_at	TET3	0.0001244	0.0015284	273.022	454.892	0.60019
4459	217989_at	HSD17B11	0.0001254	0.0015376	1897.88	3123.29	0.607655
4461	228748_at	CD59	0.0001256	0.0015394	109.399	187.774	0.58261
4462	222404_x_at	PTPLAD1	0.0001257	0.0015403	2929.74	4783.5	0.612467
4463	225793_at	LIX1L	0.0001258	0.0015411	1266	2171.68	0.58296
4464	230444_at	NA	0.0001261	0.0015445	31.219	50.8179	0.614331
4466	212985_at	APBB2	0.0001264	0.0015468	724.451	1249.97	0.579576
4467	231048_at	NA	0.0001264	0.0015468	53.0412	95.8609	0.553314
4468	212895_s_at	ABR	0.0001264	0.0015468	411.76	671.45	0.61324
4470	200000_s_at	PRPF8	0.0001265	0.0015473	1779.63	2978.85	0.597422
4474	224814_at	DPP7	0.0001269	0.0015508	205.027	342.551	0.59853
4476	221744_at	DCAF7	0.0001272	0.0015538	553.254	916.744	0.603499
4479	233375_at	EFCAB2	0.0001278	0.0015595	32.9276	53.7562	0.612535
4481	224282_s_at	AGPAT3	0.0001279	0.0015595	65.7334	143.984	0.456533
4482	1560271_at	NA	0.0001279	0.0015595	147.051	292.575	0.502608
4483	227138_at	CRTAP	0.0001279	0.0015595	195.639	394.884	0.495435
4485	223231_at	TATDN1	0.000128	0.0015601	425.015	779.127	0.545501
4486	209052_s_at	WHSC1	0.000128	0.0015601	529.687	910.364	0.58184
4488	235761_at	NA	0.0001281	0.0015606	46.9599	77.6247	0.60496
4489	243927_x_at	KIAA1429	0.0001283	0.0015627	40.0735	68.3363	0.586415
4492	1554171_at	ZMYM3	0.0001286	0.0015653	131.326	231.796	0.566558
4493	230779_at	TNRC6B	0.0001288	0.0015674	102.508	173.38	0.591232
4494	214971_s_at	ST6GAL1	0.000129	0.0015689	49.0704	90.8473	0.540142
4496	239908_at	NA	0.0001291	0.0015689	202.931	332.088	0.611076
4498	224681_at	GNA12	0.0001291	0.0015689	1093.26	1836.87	0.595174
4499	212547_at	BRD3	0.0001291	0.0015689	456.862	788.907	0.579108
4500	225862_at	SLC25A26	0.0001293	0.0015703	337.215	553.389	0.609364
4502	1554378_a_at	PDE1C	0.0001293	0.0015703	62.344	123.876	0.503279
4508	230175_s_at	NA	0.0001305	0.0015828	438.37	822.368	0.533059
4509	37547_at	BBS9	0.0001306	0.0015836	32.6675	56.9205	0.573914
4511	AFFX-r2-Bs-thr-3_s_at	NA	0.0001313	0.0015914	239.093	411.125	0.581557
4513	211540_s_at	RB1	0.0001315	0.0015931	221.907	368.54	0.602125
4519	201791_s_at	DHCR7	0.0001322	0.0015995	388.434	632.144	0.614472
4523	227376_at	GLI3	0.0001326	0.0016029	240.37	417.742	0.575403
4524	242033_at	RNF180	0.0001327	0.0016034	8.14446	15.6955	0.518905
4528	239604_at	NA	0.0001329	0.0016044	22.1446	43.623	0.507635
[truncated: 1,680 more rows]

## Sheet: MCF7 UP
	Probe set	Gene symbol	Parametric p-value	FDR	AZA Av.	AZA CTRL Av.	Fold-change (AZA/ AZA CTRL)
1	1567912_s_at	NA	< 1e-07	< 1e-07	4973.69	14.9872	331.862
2	235700_at	NA	< 1e-07	< 1e-07	4980.14	30.8521	161.42
3	206588_at	DAZL	< 1e-07	< 1e-07	1679.92	14.5118	115.763
4	202411_at	IFI27	< 1e-07	< 1e-07	10153.7	67.9325	149.468
5	206392_s_at	RARRES1	< 1e-07	< 1e-07	993.717	20.7387	47.9161
6	214612_x_at	MAGEA6	< 1e-07	< 1e-07	956.852	17.1772	55.7049
7	203153_at	IFIT1	< 1e-07	< 1e-07	3287.72	73.315	44.8438
8	208235_x_at	NA	< 1e-07	< 1e-07	1572.59	38.013	41.3698
9	227671_at	XIST	< 1e-07	< 1e-07	1091.31	26.4683	41.2309
10	209942_x_at	MAGEA3	< 1e-07	< 1e-07	1721.62	50.2109	34.2877
11	229450_at	IFIT3	< 1e-07	< 1e-07	691.882	20.487	33.7717
12	205547_s_at	TAGLN	< 1e-07	< 1e-07	2361.88	77.3644	30.5292
13	227711_at	GTSF1	< 1e-07	< 1e-07	959.741	33.5444	28.611
14	206640_x_at	NA	< 1e-07	< 1e-07	1116.77	32.3078	34.5664
15	200736_s_at	GPX1	< 1e-07	< 1e-07	1286.67	35.0504	36.7092
16	1556395_at	NA	< 1e-07	< 1e-07	369.411	11.3476	32.554
17	223044_at	SLC40A1	< 1e-07	< 1e-07	259.433	10.4345	24.863
18	200665_s_at	SPARC	< 1e-07	< 1e-07	2194.35	59.1149	37.1201
19	214183_s_at	TKTL1	< 1e-07	< 1e-07	1552.16	64.2412	24.1615
20	1552906_at	FMR1NB	< 1e-07	< 1e-07	217.809	9.49956	22.9283
21	205081_at	CRIP1	< 1e-07	< 1e-07	4943.67	147.916	33.4222
22	214218_s_at	XIST	< 1e-07	< 1e-07	453.424	21.6812	20.9133
23	1555724_s_at	TAGLN	< 1e-07	< 1e-07	2495.22	103.615	24.0816
24	221872_at	RARRES1	< 1e-07	< 1e-07	1287.61	18.6574	69.0131
25	204268_at	S100A2	< 1e-07	< 1e-07	3203.24	136.125	23.5316
26	228285_at	TDRD9	< 1e-07	< 1e-07	961.143	16.866	56.9871
27	220468_at	ARL14	< 1e-07	< 1e-07	321.211	13.0364	24.6394
28	238825_at	ACRC	< 1e-07	< 1e-07	1763.07	71.683	24.5953
29	221728_x_at	XIST	< 1e-07	< 1e-07	764.074	28.1835	27.1107
30	212077_at	CALD1	< 1e-07	< 1e-07	276.538	13.8117	20.022
31	243110_x_at	NPW	< 1e-07	< 1e-07	924.095	28.4278	32.5067
32	219936_s_at	GPR87	< 1e-07	< 1e-07	842.234	35.4398	23.7652
33	209278_s_at	TFPI2	< 1e-07	< 1e-07	837.549	25.9173	32.3162
34	205479_s_at	PLAU	< 1e-07	< 1e-07	1434.19	66.8802	21.4442
35	210517_s_at	AKAP12	< 1e-07	< 1e-07	679.899	34.9478	19.4547
36	207739_s_at	NA	< 1e-07	< 1e-07	1919.89	60.6743	31.6426
37	211668_s_at	PLAU	< 1e-07	< 1e-07	992.821	44.0148	22.5565
38	229475_at	MAEL	< 1e-07	< 1e-07	770.217	26.9836	28.5439
39	223484_at	C15orf48	< 1e-07	< 1e-07	968.415	52.1463	18.5711
40	231339_at	TSPYL6	< 1e-07	< 1e-07	233.071	11.7455	19.8435
41	205157_s_at	KRT17	< 1e-07	< 1e-07	1327	77.9673	17.0199
42	206504_at	CYP24A1	< 1e-07	< 1e-07	1457.17	28.7118	50.7518
43	213953_at	KRT20	< 1e-07	< 1e-07	704.442	26.2455	26.8405
44	1553599_a_at	SYCP3	< 1e-07	< 1e-07	229.27	13.7603	16.6617
45	208782_at	FSTL1	< 1e-07	< 1e-07	1005.79	46.5123	21.6243
46	223315_at	NTN4	< 1e-07	< 1e-07	909.204	36.3252	25.0296
47	205029_s_at	FABP7	< 1e-07	< 1e-07	189.935	11.8896	15.9749
48	202917_s_at	S100A8	< 1e-07	< 1e-07	3441.51	81.7614	42.0921
49	208155_x_at	NA	< 1e-07	< 1e-07	803.78	49.5864	16.2097
50	201445_at	CNN3	< 1e-07	< 1e-07	472.996	23.6232	20.0225
51	231487_at	COX8C	< 1e-07	< 1e-07	222.497	12.6533	17.5841
52	207086_x_at	NA	< 1e-07	< 1e-07	814.804	43.8169	18.5956
53	224588_at	XIST	< 1e-07	< 1e-07	1366.23	46.6275	29.301
54	206595_at	CST6	< 1e-07	< 1e-07	2558.9	66.251	38.6244
55	224589_at	XIST	< 1e-07	< 1e-07	241.704	14.3425	16.8524
56	211674_x_at	NA	< 1e-07	< 1e-07	637.25	46.7754	13.6236
57	218162_at	OLFML3	< 1e-07	< 1e-07	1019.55	58.1759	17.5253
58	214455_at	HIST1H2BC	< 1e-07	< 1e-07	1179.53	80.5518	14.6432
59	229349_at	LIN28B	< 1e-07	< 1e-07	196.603	12.6841	15.5
60	210467_x_at	MAGEA12	< 1e-07	< 1e-07	811.967	29.0239	27.9758
61	206609_at	MAGEC1	< 1e-07	< 1e-07	806.517	46.3802	17.3892
62	217975_at	WBP5	< 1e-07	< 1e-07	246.518	12.2528	20.1192
63	205030_at	FABP7	< 1e-07	< 1e-07	490.374	34.2476	14.3185
64	206027_at	S100A3	< 1e-07	< 1e-07	1247.1	98.9488	12.6035
65	206552_s_at	TAC1	< 1e-07	< 1e-07	116.385	7.36894	15.794
66	210274_at	MAGEA8	< 1e-07	< 1e-07	519.63	26.3235	19.7401
67	218986_s_at	DDX60	< 1e-07	< 1e-07	604.66	44.7817	13.5024
68	1557094_at	LOC653110	< 1e-07	< 1e-07	505.711	36.9328	13.6927
69	201012_at	ANXA1	< 1e-07	< 1e-07	914.449	55.2309	16.5568
70	210546_x_at	NA	< 1e-07	< 1e-07	878.882	54.2237	16.2084
72	216268_s_at	JAG1	< 1e-07	< 1e-07	652.866	56.2471	11.6071
73	205978_at	KL	< 1e-07	< 1e-07	250.061	10.6205	23.5453
74	33767_at	NEFH	< 1e-07	< 1e-07	240.801	16.022	15.0295
75	218541_s_at	C8orf4	< 1e-07	< 1e-07	758.619	65.1279	11.6481
76	226702_at	CMPK2	< 1e-07	< 1e-07	416.769	28.7396	14.5016
77	209594_x_at	PSG9	< 1e-07	< 1e-07	1375.64	118.67	11.5921
78	211657_at	CEACAM6	< 1e-07	< 1e-07	2779.62	262.975	10.5699
79	1557779_at	NA	< 1e-07	< 1e-07	507.786	30.1223	16.8575
80	220062_s_at	MAGEC2	< 1e-07	< 1e-07	1074	93.314	11.5096
81	207733_x_at	PSG9	< 1e-07	< 1e-07	1979.14	149.414	13.246
82	224518_s_at	ZNF559	< 1e-07	< 1e-07	125.192	11.1156	11.2627
83	228293_at	DEPDC7	< 1e-07	< 1e-07	131.588	9.35293	14.0692
84	205767_at	EREG	< 1e-07	< 1e-07	337.006	17.7575	18.9782
85	201058_s_at	MYL9	< 1e-07	< 1e-07	879.325	42.8447	20.5236
86	209738_x_at	PSG6	< 1e-07	< 1e-07	658.825	64.7583	10.1736
87	236920_at	NA	< 1e-07	< 1e-07	1496.59	111.14	13.4657
88	213711_at	KRT81	< 1e-07	< 1e-07	9809.55	905.869	10.8289
89	200878_at	EPAS1	< 1e-07	< 1e-07	2591.29	254.924	10.165
90	202672_s_at	ATF3	< 1e-07	< 1e-07	969.423	89.3283	10.8524
91	203186_s_at	S100A4	< 1e-07	< 1e-07	4119.89	411.521	10.0114
92	216370_s_at	TKTL1	< 1e-07	< 1e-07	679.533	70.9328	9.57995
93	206218_at	MAGEB2	< 1e-07	< 1e-07	261.178	27.3475	9.55037
94	231240_at	DIO2	< 1e-07	< 1e-07	956.282	81.8464	11.6839
95	201163_s_at	IGFBP7	< 1e-07	< 1e-07	102.167	10.7575	9.49727
96	214254_at	MAGEA4	< 1e-07	< 1e-07	318.839	15.075	21.1502
97	1554436_a_at	REG4	< 1e-07	< 1e-07	345.106	35.6174	9.68925
98	201506_at	TGFBI	< 1e-07	< 1e-07	2231.54	242.043	9.21962
99	202504_at	TRIM29	< 1e-07	< 1e-07	1636.53	182.341	8.97511
100	239430_at	IGFL1	< 1e-07	< 1e-07	1162.97	103.669	11.218
101	203882_at	IRF9	< 1e-07	< 1e-07	5224.98	558.283	9.35902
102	240313_at	DMRTB1	< 1e-07	< 1e-07	681.308	66.5138	10.2431
103	206488_s_at	CD36	< 1e-07	< 1e-07	610.65	55.8732	10.9292
104	201141_at	GPNMB	< 1e-07	< 1e-07	470.598	53.1826	8.84872
105	228297_at	CNN3	< 1e-07	< 1e-07	155.883	12.1889	12.7889
106	205128_x_at	PTGS1	< 1e-07	< 1e-07	673.099	74.0177	9.09376
107	215813_s_at	PTGS1	< 1e-07	< 1e-07	609.162	42.3917	14.3698
108	225114_at	AGPS	< 1e-07	< 1e-07	92.0645	8.0641	11.4166
110	226189_at	ITGB8	< 1e-07	< 1e-07	174.7	17.2114	10.1502
111	214642_x_at	MAGEA5	< 1e-07	< 1e-07	440.833	45.4503	9.69922
112	212236_x_at	KRT17	< 1e-07	< 1e-07	1840.5	204.501	8.99995
113	221577_x_at	GDF15	< 1e-07	< 1e-07	5532.57	635.914	8.70018
114	203757_s_at	CEACAM6	< 1e-07	< 1e-07	1492.09	109.776	13.5921
115	228531_at	SAMD9	< 1e-07	< 1e-07	178.938	14.0312	12.7529
117	241224_x_at	DSCR8	< 1e-07	< 1e-07	966.58	93.5555	10.3316
118	1556168_s_at	HEATR7B1	< 1e-07	< 1e-07	633.471	79.3523	7.98301
119	201860_s_at	PLAT	< 1e-07	< 1e-07	212.922	19.6013	10.8626
120	205569_at	LAMP3	< 1e-07	< 1e-07	429.205	53.091	8.08431
121	215719_x_at	FAS	< 1e-07	< 1e-07	532.928	58.1363	9.16687
122	215446_s_at	LOX	< 1e-07	< 1e-07	339.607	19.432	17.4767
123	215729_s_at	VGLL1	< 1e-07	< 1e-07	94.5135	11.794	8.01367
124	212242_at	TUBA4A	< 1e-07	< 1e-07	3239.3	311.539	10.3978
125	220513_at	NA	< 1e-07	< 1e-07	200.079	22.5199	8.88455
126	209173_at	AGR2	< 1e-07	< 1e-07	4201.68	394.318	10.6556
128	237771_s_at	NA	< 1e-07	< 1e-07	141.495	17.7816	7.9574
129	236193_at	HIST1H2BC	< 1e-07	< 1e-07	863.917	86.3532	10.0045
130	209277_at	TFPI2	< 1e-07	< 1e-07	357.55	26.0506	13.7252
131	203725_at	GADD45A	< 1e-07	< 1e-07	2174.06	277.275	7.84083
132	210592_s_at	SAT1	< 1e-07	< 1e-07	6229.44	789.238	7.89297
133	203535_at	S100A9	< 1e-07	< 1e-07	656.412	58.0345	11.3107
134	224590_at	XIST	< 1e-07	< 1e-07	146.647	9.90933	14.7989
135	202627_s_at	SERPINE1	< 1e-07	< 1e-07	1104.19	102.692	10.7525
136	211719_x_at	FN1	< 1e-07	< 1e-07	1369.88	172.475	7.94251
137	206276_at	LY6D	< 1e-07	< 1e-07	2382.97	82.2125	28.9855
138	230333_at	NA	< 1e-07	< 1e-07	1576.26	214.084	7.3628
139	209373_at	MALL	< 1e-07	< 1e-07	1317.69	133.951	9.83712
140	209555_s_at	CD36	< 1e-07	< 1e-07	166.835	21.7538	7.66921
141	211731_x_at	SSX3	< 1e-07	< 1e-07	477.104	56.1755	8.4931
142	203504_s_at	ABCA1	< 1e-07	< 1e-07	221.007	27.7731	7.95757
143	221731_x_at	VCAN	< 1e-07	< 1e-07	242.654	31.7554	7.64133
144	230563_at	RASGEF1A	< 1e-07	< 1e-07	230.671	31.6891	7.27919
145	205552_s_at	OAS1	< 1e-07	< 1e-07	708.89	46.1558	15.3586
146	222224_at	NACA2	< 1e-07	< 1e-07	284.844	28.8504	9.87314
147	238542_at	ULBP2	< 1e-07	< 1e-07	1096.55	144.87	7.56922
148	215733_x_at	CTAG2	< 1e-07	< 1e-07	517.081	62.8058	8.23301
149	225688_s_at	PHLDB2	< 1e-07	< 1e-07	2084.62	169.534	12.2961
150	1569144_a_at	C9orf169	< 1e-07	< 1e-07	1810.75	238.175	7.6026
151	1555396_s_at	CXorf67	< 1e-07	< 1e-07	191.13	26.2459	7.28227
152	210503_at	MAGEA11	< 1e-07	< 1e-07	157.588	18.3845	8.57179
153	225987_at	STEAP4	< 1e-07	< 1e-07	528.499	61.325	8.61801
155	203074_at	NA	< 1e-07	< 1e-07	1154.92	140.779	8.20375
156	219010_at	C1orf106	< 1e-07	< 1e-07	1296.57	127.629	10.1589
157	206626_x_at	SSX1	< 1e-07	< 1e-07	666.305	95.5558	6.97294
158	203058_s_at	PAPSS2	< 1e-07	< 1e-07	2943.45	361.068	8.15205
159	202291_s_at	MGP	< 1e-07	< 1e-07	577.597	46.7323	12.3597
160	206391_at	RARRES1	< 1e-07	< 1e-07	409.657	56.719	7.22258
161	231292_at	EID3	< 1e-07	< 1e-07	186.173	18.1722	10.2449
162	214321_at	NOV	< 1e-07	< 1e-07	161.2	23.2994	6.91865
163	220620_at	CRCT1	< 1e-07	< 1e-07	453.517	39.2125	11.5656
164	217522_at	KCNV2	< 1e-07	< 1e-07	131.42	16.3826	8.02192
165	205207_at	IL6	< 1e-07	< 1e-07	756.292	80.1061	9.44113
166	210437_at	NA	< 1e-07	< 1e-07	788.139	105.496	7.47077
167	209099_x_at	JAG1	< 1e-07	< 1e-07	742.608	105.637	7.02979
168	202086_at	MX1	< 1e-07	< 1e-07	1679.24	88.1754	19.0443
169	202949_s_at	FHL2	< 1e-07	< 1e-07	3434.65	355.254	9.66817
170	202274_at	ACTG2	< 1e-07	< 1e-07	1892.76	227.875	8.30615
171	202869_at	OAS1	< 1e-07	< 1e-07	980.668	74.8011	13.1103
172	204781_s_at	FAS	< 1e-07	< 1e-07	453.804	62.1298	7.30413
173	224032_x_at	NA	< 1e-07	< 1e-07	2301.17	297.066	7.74632
174	229800_at	DCLK1	< 1e-07	< 1e-07	180.494	25.4247	7.09916
175	203828_s_at	IL32	< 1e-07	< 1e-07	535.572	70.6021	7.58578
176	209040_s_at	PSMB8	< 1e-07	< 1e-07	359.425	51.7735	6.94225
179	207385_at	TFDP3	< 1e-07	< 1e-07	442.488	55.4796	7.97569
180	224819_at	TCEAL8	< 1e-07	< 1e-07	210.015	20.166	10.4143
181	204733_at	KLK6	< 1e-07	< 1e-07	425.367	57.6846	7.374
182	1553619_a_at	TRIM43	< 1e-07	< 1e-07	345.917	42.2673	8.18403
183	203060_s_at	PAPSS2	< 1e-07	< 1e-07	6191.87	815.118	7.59628
184	225945_at	ZNF655	< 1e-07	< 1e-07	243.767	23.2055	10.5047
185	209626_s_at	OSBPL3	< 1e-07	< 1e-07	93.8885	14.2212	6.60201
186	209863_s_at	TP63	< 1e-07	< 1e-07	645.659	68.6182	9.40944
187	212509_s_at	MXRA7	< 1e-07	< 1e-07	3398.98	516.725	6.57792
188	205992_s_at	IL15	< 1e-07	< 1e-07	242.077	32.9965	7.33644
189	215356_at	TDRD12	< 1e-07	< 1e-07	573.811	71.3236	8.04518
190	210095_s_at	IGFBP3	< 1e-07	< 1e-07	1079.15	160.119	6.73966
191	223220_s_at	PARP9	< 1e-07	< 1e-07	1448.21	208.462	6.94712
193	214603_at	NA	< 1e-07	< 1e-07	208.184	19.9696	10.4251
194	206627_s_at	SSX1	< 1e-07	< 1e-07	174.894	25.0318	6.98685
195	205112_at	PLCE1	< 1e-07	< 1e-07	312.991	41.7145	7.50318
196	228280_at	ZC3HAV1L	< 1e-07	< 1e-07	172.716	21.7847	7.92833
197	204439_at	IFI44L	< 1e-07	< 1e-07	197.184	24.6623	7.99538
198	205111_s_at	PLCE1	< 1e-07	< 1e-07	235.418	36.8275	6.39243
199	226757_at	IFIT2	< 1e-07	< 1e-07	422.752	45.9995	9.19037
200	223861_at	HORMAD1	< 1e-07	< 1e-07	191.341	11.1037	17.2322
201	215440_s_at	BEX4	< 1e-07	< 1e-07	1097.36	135.251	8.11349
202	237580_at	NA	< 1e-07	< 1e-07	111.98	11.9167	9.39693
203	203455_s_at	SAT1	< 1e-07	< 1e-07	5155.8	785.26	6.56572
204	217339_x_at	NA	< 1e-07	< 1e-07	329.105	51.1561	6.43335
205	204030_s_at	SCHIP1	< 1e-07	< 1e-07	842.744	94.3651	8.93068
206	1562209_at	DCAF4L1	< 1e-07	< 1e-07	139.548	10.8457	12.8667
208	209969_s_at	STAT1	< 1e-07	< 1e-07	1479.85	240.72	6.14761
209	218963_s_at	KRT23	< 1e-07	< 1e-07	273.491	44.4865	6.14772
210	203700_s_at	DIO2	< 1e-07	< 1e-07	341.76	41.5033	8.23452
211	225275_at	EDIL3	< 1e-07	< 1e-07	768.579	104.89	7.32747
212	227194_at	FAM3B	< 1e-07	< 1e-07	338.672	33.3385	10.1586
213	221690_s_at	NLRP2	< 1e-07	< 1e-07	456.788	55.3037	8.25962
214	1554717_a_at	PDE4D	< 1e-07	< 1e-07	112.931	17.4755	6.46224
215	204141_at	TUBB2A	< 1e-07	< 1e-07	3715.33	616.408	6.02738
216	207627_s_at	TFCP2	< 1e-07	< 1e-07	218.251	24.3606	8.95917
218	207480_s_at	MEIS2	< 1e-07	< 1e-07	240.401	39.4231	6.09797
219	204803_s_at	RRAD	< 1e-07	< 1e-07	538.601	75.3671	7.14637
220	229331_at	SPATA18	< 1e-07	< 1e-07	390.241	42.9182	9.09267
221	215723_s_at	PLD1	< 1e-07	< 1e-07	190.761	30.233	6.30972
222	200696_s_at	GSN	< 1e-07	< 1e-07	2449.14	397.348	6.16372
223	212464_s_at	FN1	< 1e-07	< 1e-07	1204.3	146.328	8.23011
224	1559258_a_at	CXorf61	< 1e-07	< 1e-07	107.365	17.4334	6.1586
225	204780_s_at	FAS	< 1e-07	< 1e-07	1102.17	133.694	8.24399
226	201617_x_at	CALD1	< 1e-07	< 1e-07	62.0416	10.8549	5.71554
227	223434_at	GBP3	< 1e-07	< 1e-07	85.595	12.9292	6.6203
229	36711_at	MAFF	< 1e-07	< 1e-07	378.242	67.767	5.58151
230	227529_s_at	AKAP12	< 1e-07	< 1e-07	83.8287	10.3947	8.06456
231	209735_at	ABCG2	< 1e-07	< 1e-07	1644.76	278.293	5.91019
232	226084_at	MAP1B	< 1e-07	< 1e-07	578.728	37.3804	15.4821
234	222892_s_at	TMEM40	< 1e-07	< 1e-07	1552.48	218.068	7.11924
236	235557_at	GPAT2	< 1e-07	< 1e-07	314.533	42.9893	7.31655
238	214581_x_at	TNFRSF21	< 1e-07	< 1e-07	439.035	77.7734	5.64506
239	232035_at	HIST1H4B	< 1e-07	< 1e-07	1756.95	318.811	5.51095
240	203505_at	ABCA1	< 1e-07	< 1e-07	296.015	27.7146	10.6808
241	213988_s_at	SAT1	< 1e-07	< 1e-07	2764.36	501.023	5.51744
242	203637_s_at	MID1	< 1e-07	< 1e-07	173.936	20.4544	8.50357
243	40524_at	PTPN21	< 1e-07	< 1e-07	515.023	89.8426	5.7325
244	230193_at	WDR66	< 1e-07	< 1e-07	406.859	27.1319	14.9956
245	208180_s_at	NA	< 1e-07	< 1e-07	1360.81	231.998	5.86562
246	226051_at	SELM	< 1e-07	< 1e-07	1197.09	194.31	6.16074
247	215646_s_at	VCAN	< 1e-07	< 1e-07	114.079	18.39	6.20331
248	206133_at	XAF1	< 1e-07	< 1e-07	422.31	36.8152	11.4711
250	224646_x_at	H19	< 1e-07	< 1e-07	5182.44	903.135	5.73828
251	218981_at	ACN9	< 1e-07	< 1e-07	111.005	20.3627	5.45139
252	241592_at	NA	< 1e-07	< 1e-07	190.212	32.2648	5.89535
253	203234_at	UPP1	< 1e-07	< 1e-07	519.698	96.8851	5.36407
254	229740_at	LOC643008	< 1e-07	< 1e-07	871.48	154.842	5.6282
255	216252_x_at	FAS	< 1e-07	< 1e-07	350.377	44.2125	7.92485
256	211340_s_at	MCAM	< 1e-07	< 1e-07	169.872	28.7144	5.91593
257	204279_at	PSMB9	< 1e-07	< 1e-07	1238.66	207.098	5.98104
258	213479_at	NPTX2	< 1e-07	< 1e-07	191.613	32.6624	5.86648
259	210394_x_at	NA	< 1e-07	< 1e-07	733.427	83.0254	8.83377
260	228933_at	NHS	< 1e-07	< 1e-07	605.486	110.898	5.45982
262	232315_at	LOC400713	< 1e-07	< 1e-07	46.5611	8.62284	5.39975
263	216471_x_at	NA	< 1e-07	< 1e-07	565.483	96.1155	5.88336
264	207517_at	LAMC2	< 1e-07	< 1e-07	116.355	20.7572	5.60551
267	212473_s_at	MICAL2	< 1e-07	< 1e-07	768.43	142.144	5.40599
268	207666_x_at	SSX3	< 1e-07	< 1e-07	875.856	140.506	6.2336
270	1555538_s_at	FAM9B	< 1e-07	< 1e-07	60.4415	10.5785	5.71362
271	219667_s_at	BANK1	< 1e-07	< 1e-07	76.2982	14.9129	5.11626
272	214624_at	UPK1A	< 1e-07	< 1e-07	364.658	61.149	5.96344
273	204437_s_at	FOLR1	< 1e-07	< 1e-07	306.153	60.1672	5.08837
274	208683_at	CAPN2	< 1e-07	< 1e-07	2084.71	399.731	5.21528
276	208436_s_at	IRF7	< 1e-07	< 1e-07	1738.75	307.119	5.66149
277	219352_at	HERC6	< 1e-07	< 1e-07	655.29	114.624	5.71689
278	226535_at	ITGB6	< 1e-07	< 1e-07	1161.63	224.037	5.18498
280	208949_s_at	LGALS3	< 1e-07	< 1e-07	9874.6	1895.95	5.20826
281	206658_at	UPK3B	< 1e-07	< 1e-07	746.569	134.323	5.55801
282	220013_at	EPHX3	< 1e-07	< 1e-07	455.249	90.8259	5.01233
283	216733_s_at	GATM	< 1e-07	< 1e-07	277.436	48.4919	5.72129
284	211458_s_at	NA	< 1e-07	< 1e-07	425.538	69.0055	6.16673
285	218856_at	TNFRSF21	< 1e-07	< 1e-07	1503.55	271.289	5.54225
286	220217_x_at	SPANXC	< 1e-07	< 1e-07	2515.25	439.682	5.7206
287	237690_at	GPR115	< 1e-07	< 1e-07	79.64	14.6278	5.44443
288	207233_s_at	MITF	< 1e-07	< 1e-07	532.523	106.312	5.00907
289	205506_at	VIL1	< 1e-07	< 1e-07	289.723	58.0535	4.99062
290	237737_at	LOC727770	< 1e-07	< 1e-07	658.345	115.254	5.71212
291	219049_at	CSGALNACT1	< 1e-07	< 1e-07	121.678	24.2611	5.01534
292	216669_at	NA	< 1e-07	< 1e-07	83.9125	17.251	4.8642
293	1552703_s_at	NA	< 1e-07	< 1e-07	58.3481	12.0849	4.82816
294	202307_s_at	TAP1	< 1e-07	< 1e-07	1903.6	370.027	5.1445
295	235737_at	TSLP	< 1e-07	< 1e-07	103.885	9.65885	10.7554
296	207325_x_at	MAGEA1	< 1e-07	< 1e-07	695.453	56.952	12.2112
297	201116_s_at	CPE	< 1e-07	< 1e-07	2433.29	499.569	4.87079
298	218280_x_at	NA	< 1e-07	< 1e-07	10456.2	1973.39	5.29856
299	203180_at	ALDH1A3	< 1e-07	< 1e-07	1635.33	284.012	5.75796
300	202998_s_at	LOXL2	< 1e-07	< 1e-07	1834.91	373.706	4.91003
301	204112_s_at	HNMT	< 1e-07	< 1e-07	465.796	66.6609	6.98754
302	216442_x_at	FN1	< 1e-07	< 1e-07	1409.92	260.031	5.42213
303	220414_at	CALML5	< 1e-07	< 1e-07	1080.64	188.093	5.74521
304	215143_at	DPY19L2P2	< 1e-07	< 1e-07	180.528	23.2377	7.76875
305	220922_s_at	NA	< 1e-07	< 1e-07	3967.76	479.128	8.2812
306	212233_at	MAP1B	< 1e-07	< 1e-07	525.214	62.8671	8.35435
307	211425_x_at	NA	< 1e-07	< 1e-07	573.44	68.3189	8.39357
308	1564359_a_at	LOC339260	< 1e-07	< 1e-07	64.7466	10.476	6.18044
309	215821_x_at	PSG3	< 1e-07	< 1e-07	480.364	101.099	4.7514
310	238733_at	NA	< 1e-07	< 1e-07	175.834	33.4875	5.25073
311	228617_at	XAF1	< 1e-07	< 1e-07	618.513	35.2847	17.5292
312	208106_x_at	PSG6	< 1e-07	< 1e-07	550.792	109.357	5.03664
313	206400_at	NA	< 1e-07	< 1e-07	223.795	39.2806	5.69735
315	1553830_s_at	NA	< 1e-07	< 1e-07	111.798	23.7514	4.707
316	203108_at	GPRC5A	< 1e-07	< 1e-07	8529.64	1474.79	5.78364
317	227530_at	AKAP12	< 1e-07	< 1e-07	338.261	61.5594	5.49487
318	229872_s_at	LOC100132999	< 1e-07	< 1e-07	1487.14	292.349	5.08686
319	206678_at	GABRA1	< 1e-07	< 1e-07	262.655	35.448	7.40958
320	219944_at	CLIP4	< 1e-07	< 1e-07	195.46	36.7135	5.32393
321	226066_at	MITF	< 1e-07	< 1e-07	411.621	63.9918	6.4324
322	224380_s_at	TAF7L	< 1e-07	< 1e-07	139.541	23.0326	6.05843
323	202948_at	IL1R1	< 1e-07	< 1e-07	388.252	82.459	4.70842
324	219684_at	RTP4	< 1e-07	< 1e-07	207.264	39.7142	5.2189
325	227140_at	NA	< 1e-07	< 1e-07	47.2557	9.11873	5.18226
326	210619_s_at	HYAL1	< 1e-07	< 1e-07	258.982	54.8347	4.72297
327	210495_x_at	FN1	< 1e-07	< 1e-07	1408.43	250.535	5.62167
328	203404_at	ARMCX2	< 1e-07	< 1e-07	303.725	60.8378	4.99237
329	204070_at	RARRES3	< 1e-07	< 1e-07	427.496	89.6044	4.77092
330	212325_at	LIMCH1	< 1e-07	< 1e-07	490.636	88.7695	5.52708
331	209457_at	DUSP5	< 1e-07	< 1e-07	402.429	85.2976	4.71794
332	221011_s_at	LBH	< 1e-07	< 1e-07	197.53	26.786	7.37436
333	231307_at	NA	< 1e-07	< 1e-07	299.667	11.3742	26.3463
334	1568765_at	SERPINE1	< 1e-07	< 1e-07	270.562	53.1237	5.09305
335	235230_at	PLCXD2	< 1e-07	< 1e-07	258.19	42.3903	6.09079
336	1553618_at	NA	< 1e-07	< 1e-07	106.18	22.4059	4.73892
337	214696_at	C17orf91	< 1e-07	< 1e-07	908.422	180.657	5.02843
338	209016_s_at	KRT7	< 1e-07	< 1e-07	4895.53	1030.72	4.7496
339	212328_at	LIMCH1	< 1e-07	< 1e-07	492.223	75.0427	6.55924
340	238878_at	ARX	< 1e-07	< 1e-07	436.003	88.8553	4.90689
341	1559584_a_at	C16orf54	< 1e-07	< 1e-07	41.5798	8.15458	5.09895
343	214412_at	NA	< 1e-07	< 1e-07	663.451	107.384	6.17833
344	1556167_at	HEATR7B1	< 1e-07	< 1e-07	176.621	29.157	6.05759
345	203845_at	KAT2B	< 1e-07	< 1e-07	1374.04	214.794	6.39699
347	208789_at	PTRF	< 1e-07	< 1e-07	1690.47	314.833	5.36942
348	231248_at	CST6	< 1e-07	< 1e-07	232.379	33.9707	6.84058
349	219109_at	SPAG16	< 1e-07	< 1e-07	116.745	14.4843	8.06013
351	1320_at	PTPN21	< 1e-07	< 1e-07	439.668	101.16	4.34625
352	202074_s_at	OPTN	< 1e-07	< 1e-07	930.552	214.741	4.33337
353	231058_at	FXYD4	< 1e-07	< 1e-07	230.004	47.0785	4.88553
354	217996_at	PHLDA1	< 1e-07	< 1e-07	576.236	95.6937	6.02167
355	226847_at	FST	< 1e-07	< 1e-07	225.106	31.1168	7.23422
356	201656_at	ITGA6	< 1e-07	< 1e-07	336.757	76.9974	4.37362
357	229057_at	SCN2A	< 1e-07	< 1e-07	43.8554	10.0601	4.35933
358	218717_s_at	LEPREL1	< 1e-07	< 1e-07	365.115	70.4606	5.18184
360	212143_s_at	IGFBP3	< 1e-07	< 1e-07	646.444	138.73	4.65972
361	203059_s_at	PAPSS2	< 1e-07	< 1e-07	1157.87	217.302	5.32837
362	242856_at	NA	< 1e-07	< 1e-07	93.638	18.3859	5.09291
363	204154_at	CDO1	< 1e-07	< 1e-07	163.142	24.0284	6.78954
364	204351_at	S100P	< 1e-07	< 1e-07	7099.29	1677.53	4.232
365	231779_at	IRAK2	< 1e-07	< 1e-07	266.495	55.0522	4.84077
366	237956_s_at	LOC133874	< 1e-07	< 1e-07	162.104	32.2577	5.0253
367	225912_at	TP53INP1	< 1e-07	< 1e-07	4450.31	1059.52	4.20032
368	220431_at	NA	< 1e-07	< 1e-07	162.72	25.2059	6.45562
369	205266_at	LIF	< 1e-07	< 1e-07	545.248	103.003	5.29354
370	205792_at	WISP2	< 1e-07	< 1e-07	1350.12	320.567	4.21167
371	218543_s_at	PARP12	< 1e-07	< 1e-07	1186.48	280.678	4.2272
372	210603_at	ARD1B	< 1e-07	< 1e-07	209.577	41.7819	5.01597
373	212667_at	SPARC	< 1e-07	< 1e-07	91.9907	17.3768	5.29387
374	211026_s_at	MGLL	1e-07	1.12e-05	2713.52	639.899	4.24054
375	222549_at	CLDN1	1e-07	1.12e-05	2982.13	708.347	4.20998
376	203872_at	ACTA1	1e-07	1.12e-05	269.973	56.1822	4.8053
377	201666_at	TIMP1	1e-07	1.12e-05	4182.36	929.448	4.49983
378	209369_at	ANXA3	1e-07	1.12e-05	2961.46	661.644	4.47591
379	203729_at	EMP3	1e-07	1.12e-05	382.5	91.1935	4.19438
380	215945_s_at	TRIM2	1e-07	1.12e-05	293.749	70.3221	4.17719
381	239370_at	NA	1e-07	1.12e-05	134.887	29.2817	4.60655
382	202342_s_at	TRIM2	1e-07	1.12e-05	371.707	65.1696	5.70368
383	206772_at	PTH2R	1e-07	1.12e-05	111.805	21.9999	5.08208
385	202628_s_at	SERPINE1	1e-07	1.12e-05	738.725	91.7016	8.05575
387	207281_x_at	VCX2	1e-07	1.12e-05	735.591	111.094	6.62135
388	213992_at	COL4A6	1e-07	1.12e-05	116.38	21.5606	5.3978
389	229030_at	CAPN8	1e-07	1.12e-05	144.111	32.7037	4.40658
390	220129_at	SOHLH2	1e-07	1.12e-05	145.451	30.6859	4.73999
391	204415_at	IFI6	1e-07	1.12e-05	808.175	110.411	7.31968
392	221291_at	ULBP2	1e-07	1.12e-05	482.528	111.076	4.34413
393	203650_at	PROCR	1e-07	1.12e-05	558.96	96.5467	5.78953
394	227221_at	NA	1e-07	1.12e-05	1345.45	315.68	4.26207
395	224836_at	TP53INP2	1e-07	1.12e-05	734.402	172.897	4.24764
396	208282_x_at	NA	1e-07	1.12e-05	68.0474	13.2814	5.1235
397	201387_s_at	UCHL1	1e-07	1.12e-05	376.945	93.1274	4.04763
398	230030_at	HS6ST2	1e-07	1.12e-05	2100.75	449.14	4.67727
399	219503_s_at	TMEM40	1e-07	1.12e-05	344.394	84.7977	4.06136
400	215913_s_at	GULP1	1e-07	1.12e-05	795.321	194.326	4.09272
401	213564_x_at	LDHB	1e-07	1.12e-05	318.945	21.8213	14.6162
403	1405_i_at	CCL5	1e-07	1.12e-05	157.785	26.0262	6.06254
404	231568_at	NA	1e-07	1.12e-05	335.101	63.0807	5.31226
405	212327_at	LIMCH1	1e-07	1.12e-05	611.811	131.225	4.66232
407	218599_at	REC8	1e-07	1.12e-05	1256.19	294.014	4.27254
408	202912_at	ADM	1e-07	1.12e-05	1110.78	255.921	4.34033
409	217997_at	PHLDA1	1e-07	1.12e-05	174.821	36.2222	4.82636
410	244118_at	GABRA1	1e-07	1.12e-05	39.2304	9.70147	4.04377
411	226636_at	PLD1	1e-07	1.12e-05	310.769	78.2201	3.973
412	205959_at	MMP13	1e-07	1.12e-05	339.47	71.9669	4.71702
413	208083_s_at	ITGB6	1e-07	1.12e-05	245.217	49.2747	4.97654
415	211272_s_at	DGKA	1e-07	1.12e-05	206.432	51.5665	4.00321
416	218400_at	OAS3	1e-07	1.12e-05	1109.67	269.601	4.11599
418	204446_s_at	ALOX5	1e-07	1.12e-05	69.8669	17.5702	3.97644
419	202510_s_at	TNFAIP2	1e-07	1.12e-05	708.105	162.117	4.36785
420	204933_s_at	TNFRSF11B	1e-07	1.12e-05	589.461	135.027	4.36549
422	202708_s_at	HIST2H2BE	1e-07	1.12e-05	3804.42	957.777	3.97213
424	219702_at	PLAC1	1e-07	1.12e-05	392.882	97.6161	4.02477
425	225113_at	AGPS	1e-07	1.12e-05	82.8189	19.3003	4.29108
426	1552767_a_at	HS6ST2	1e-07	1.12e-05	3243.45	829.478	3.91023
427	213436_at	CNR1	1e-07	1.12e-05	44.4885	10.7081	4.15465
428	201525_at	APOD	1e-07	1.12e-05	374.546	95.2843	3.93082
429	224020_at	MGC4473	1e-07	1.12e-05	176.234	30.1444	5.84632
430	209990_s_at	GABBR2	1e-07	1.12e-05	728.868	86.3391	8.44192
431	202351_at	ITGAV	1e-07	1.12e-05	6658.37	1697.79	3.92179
432	202284_s_at	CDKN1A	1e-07	1.12e-05	5279.55	1309.03	4.03318
433	218182_s_at	CLDN1	1e-07	1.12e-05	1326.06	279.661	4.74167
434	203178_at	GATM	1e-07	1.12e-05	75.5186	10.2741	7.35037
435	201850_at	CAPG	1e-07	1.12e-05	731.701	191.802	3.81487
436	207493_x_at	NA	1e-07	1.12e-05	471.816	104.799	4.50209
437	204235_s_at	GULP1	1e-07	1.12e-05	1172.18	282.423	4.15042
438	218332_at	BEX1	1e-07	1.12e-05	437.313	71.6931	6.09979
439	203821_at	HBEGF	1e-07	1.12e-05	615.906	111.728	5.51253
440	1553199_at	DCAF4L2	1e-07	1.12e-05	54.5473	9.08847	6.00181
441	202295_s_at	CTSH	1e-07	1.12e-05	1412.3	318.188	4.43858
442	208191_x_at	PSG4	1e-07	1.12e-05	316.115	79.208	3.99095
443	204994_at	MX2	1e-07	1.12e-05	461.791	113.194	4.07963
444	224657_at	ERRFI1	1e-07	1.12e-05	2422.68	625.925	3.87056
445	208006_at	FOXI1	1e-07	1.12e-05	648.601	164.811	3.93542
446	1552724_at	RHOXF1	1e-07	1.12e-05	282.601	65.2527	4.33088
447	228067_at	C2orf55	1e-07	1.12e-05	804.538	142.253	5.65569
448	204472_at	GEM	1e-07	1.12e-05	361.259	87.9376	4.10813
449	207663_x_at	GAGE3	1e-07	1.12e-05	349.683	47.666	7.33612
450	202350_s_at	MATN2	1e-07	1.12e-05	2503.89	668.162	3.74742
451	209140_x_at	HLA-B	1e-07	1.12e-05	4019.23	1057.27	3.80152
452	205476_at	CCL20	1e-07	1.12e-05	119.437	16.787	7.11484
454	218943_s_at	DDX58	1e-07	1.12e-05	556.459	134.125	4.14881
456	1553151_at	ATP6V0D2	1e-07	1.12e-05	155.821	40.408	3.85619
457	204083_s_at	TPM2	1e-07	1.12e-05	346.737	77.4883	4.4747
458	228063_s_at	NAP1L5	1e-07	1.12e-05	216.784	49.7987	4.3532
459	202388_at	RGS2	1e-07	1.12e-05	280.447	75.6281	3.70823
460	205863_at	S100A12	1e-07	1.12e-05	97.5108	23.8481	4.08883
462	1557638_at	NA	1e-07	1.12e-05	225.888	57.9749	3.89631
463	202625_at	LYN	1e-07	1.12e-05	186.055	42.6008	4.36741
464	233413_at	NA	1e-07	1.12e-05	199.368	31.9421	6.24155
467	223447_at	REG4	1e-07	1.12e-05	334.796	59.834	5.59541
468	204412_s_at	NEFH	1e-07	1.12e-05	121.638	25.5469	4.76134
469	201117_s_at	CPE	1e-07	1.12e-05	2047.58	421.363	4.85942
470	204136_at	COL7A1	1e-07	1.12e-05	254.265	63.5583	4.0005
471	204298_s_at	LOX	1e-07	1.12e-05	203.086	36.6553	5.54042
472	224851_at	CDK6	1e-07	1.12e-05	276.882	72.6153	3.81299
473	227309_at	YOD1	1e-07	1.12e-05	219.423	21.7746	10.077
474	203665_at	HMOX1	1e-07	1.12e-05	784.047	216.422	3.62277
475	214290_s_at	NA	1e-07	1.12e-05	19464.5	5210.76	3.73544
476	232692_at	TDRD6	1e-07	1.12e-05	155.327	22.1794	7.00324
477	209417_s_at	IFI35	1e-07	1.12e-05	1182.38	246.941	4.78811
478	222449_at	PMEPA1	1e-07	1.12e-05	3807.18	970.388	3.92336
479	209281_s_at	ATP2B1	1e-07	1.12e-05	5210.97	1182.03	4.4085
480	216598_s_at	CCL2	1e-07	1.12e-05	267.313	59.0303	4.5284
481	209288_s_at	CDC42EP3	1e-07	1.12e-05	132.596	28.3694	4.67392
482	227210_at	NA	1e-07	1.12e-05	454.491	115.292	3.9421
483	209761_s_at	SP110	1e-07	1.12e-05	714.512	188.191	3.79673
484	203499_at	EPHA2	1e-07	1.12e-05	591.648	156.169	3.7885
485	202283_at	SERPINF1	1e-07	1.12e-05	568.298	134.156	4.23611
486	205483_s_at	ISG15	1e-07	1.12e-05	11848.9	2527.86	4.68732
488	228315_at	NA	1e-07	1.12e-05	1342.5	304.968	4.4021
489	210538_s_at	BIRC3	2e-07	1.95e-05	124.568	29.173	4.26998
490	232282_at	WNK3	2e-07	1.95e-05	86.6652	22.8444	3.79371
491	33304_at	ISG20	2e-07	1.95e-05	534.99	141.676	3.77616
492	242625_at	RSAD2	2e-07	1.95e-05	62.7438	15.5357	4.03869
493	218330_s_at	NAV2	2e-07	1.95e-05	155.077	38.5275	4.02512
494	205910_s_at	CEL	2e-07	1.95e-05	600.543	132.685	4.52606
495	214091_s_at	GPX3	2e-07	1.95e-05	1682.56	468.538	3.59109
498	214522_x_at	NA	2e-07	1.95e-05	432.608	118.862	3.63958
500	231841_s_at	KIAA1462	2e-07	1.95e-05	70.0508	13.0686	5.36024
501	224701_at	PARP14	2e-07	1.95e-05	916.848	231.388	3.96238
503	211403_x_at	VCX2	2e-07	1.95e-05	418.052	113.194	3.69323
504	226435_at	PAPLN	2e-07	1.95e-05	364.888	99.3847	3.67147
505	202446_s_at	PLSCR1	2e-07	1.95e-05	4872.79	1312.22	3.71339
506	226281_at	DNER	2e-07	1.95e-05	94.7344	22.2756	4.25283
508	57739_at	DND1	2e-07	1.95e-05	1816.27	516.157	3.51884
509	205627_at	CDA	2e-07	1.95e-05	235.58	58.5909	4.02076
510	221958_s_at	GPR177	2e-07	1.95e-05	238.162	61.2226	3.89009
511	222154_s_at	SPATS2L	2e-07	1.95e-05	3396.46	970.671	3.49908
512	206825_at	OXTR	2e-07	1.95e-05	277.932	71.0829	3.90997
513	238669_at	PTGS1	2e-07	1.95e-05	324.482	71.057	4.5665
514	203037_s_at	MTSS1	2e-07	1.95e-05	944.27	252.072	3.74603
515	202995_s_at	FBLN1	2e-07	1.95e-05	76.682	21.2298	3.612
516	220987_s_at	NA	2e-07	1.95e-05	1071.26	305.455	3.50708
517	225612_s_at	B3GNT5	2e-07	1.95e-05	617.005	161.106	3.8298
518	242350_s_at	LOC100128098	2e-07	1.95e-05	512.733	76.592	6.69435
519	202626_s_at	LYN	2e-07	1.95e-05	276.549	64.988	4.25539
521	204534_at	VTN	2e-07	1.95e-05	276.92	61.1728	4.52685
522	241763_s_at	FBXO32	2e-07	1.95e-05	192.699	51.9148	3.71183
523	227337_at	ANKRD37	2e-07	1.95e-05	923.464	244.586	3.77562
524	202524_s_at	SPOCK2	2e-07	1.95e-05	394.962	112.584	3.50815
525	228152_s_at	DDX60L	2e-07	1.95e-05	612.057	168.422	3.63406
526	224847_at	CDK6	2e-07	1.95e-05	575.615	151.253	3.80566
527	1564414_a_at	PNLDC1	2e-07	1.95e-05	121.508	25.0062	4.85913
530	228766_at	CD36	2e-07	1.95e-05	79.1451	13.6259	5.80843
531	202363_at	SPOCK1	2e-07	1.95e-05	247.37	63.1339	3.91818
532	225809_at	DKFZP564O0823	2e-07	1.95e-05	135.87	31.4192	4.32443
533	215779_s_at	HIST1H2BG	2e-07	1.95e-05	1329.38	390.737	3.40224
534	238893_at	LOC338758	2e-07	1.95e-05	2626.55	672.169	3.90758
535	204698_at	ISG20	2e-07	1.95e-05	453.342	119.667	3.78837
536	223687_s_at	LY6K	2e-07	1.95e-05	170.23	46.5337	3.6582
537	230356_at	NA	2e-07	1.95e-05	64.3717	14.8544	4.33352
540	221541_at	CRISPLD2	2e-07	1.95e-05	1032.55	296.786	3.47909
541	237810_at	CLDN6	2e-07	1.95e-05	829.206	70.7517	11.7199
542	201348_at	GPX3	2e-07	1.95e-05	2014.72	545.366	3.69425
544	225782_at	MSRB3	2e-07	1.95e-05	276.023	77.3555	3.56825
545	206122_at	SOX15	2e-07	1.95e-05	549.531	147.385	3.72854
546	213358_at	KIAA0802	2e-07	1.95e-05	943.131	247.162	3.81584
547	232506_s_at	C15orf41	2e-07	1.95e-05	407.76	119.231	3.41993
548	204830_x_at	PSG5	2e-07	1.95e-05	241.365	55.3363	4.36178
549	206857_s_at	FKBP1B	2e-07	1.95e-05	489.248	145.339	3.36626
550	209114_at	TSPAN1	2e-07	1.95e-05	650.466	161.104	4.03756
551	232541_at	NA	2e-07	1.95e-05	91.1279	26.5268	3.43532
553	1557938_s_at	PTRF	2e-07	1.95e-05	728.397	211.073	3.45093
555	237955_at	LOC133874	2e-07	1.95e-05	84.7123	20.1745	4.19898
556	209351_at	KRT14	2e-07	1.95e-05	127.95	30.3436	4.2167
557	229435_at	GLIS3	2e-07	1.95e-05	45.7794	12.2749	3.72951
558	223278_at	GJB2	2e-07	1.95e-05	127.184	32.2697	3.94127
559	210074_at	CTSL2	2e-07	1.95e-05	2214.04	609.893	3.63021
561	224848_at	CDK6	3e-07	2.63e-05	369.775	102.159	3.61961
562	202831_at	GPX2	3e-07	2.63e-05	615.584	168.729	3.64837
564	226206_at	MAFK	3e-07	2.63e-05	2534.48	752.141	3.36968
565	204237_at	GULP1	3e-07	2.63e-05	1185.81	294.208	4.03051
566	204804_at	TRIM21	3e-07	2.63e-05	656.007	195.152	3.36151
567	224950_at	PTGFRN	3e-07	2.63e-05	1751.55	513.144	3.41338
569	212875_s_at	C2CD2	3e-07	2.63e-05	313.966	93.3684	3.36266
570	208161_s_at	ABCC3	3e-07	2.63e-05	1758.39	456.94	3.84818
571	238967_at	NA	3e-07	2.63e-05	347.224	98.361	3.5301
572	208812_x_at	HLA-C	3e-07	2.63e-05	4849.07	1446.83	3.35152
574	220325_at	TAF7L	3e-07	2.63e-05	120.46	34.7436	3.46711
575	210367_s_at	PTGES	3e-07	2.63e-05	302.04	87.0368	3.47025
576	213293_s_at	TRIM22	3e-07	2.63e-05	83.4048	21.622	3.8574
577	1553970_s_at	CEL	3e-07	2.63e-05	545.526	124.996	4.36433
578	204304_s_at	PROM1	3e-07	2.63e-05	43.0605	11.4169	3.77165
579	218854_at	DSE	3e-07	2.63e-05	436.032	108.233	4.02865
580	242234_at	XAF1	3e-07	2.63e-05	184.618	53.3341	3.46154
582	201147_s_at	TIMP3	3e-07	2.63e-05	1217.2	354.588	3.4327
583	203879_at	PIK3CD	3e-07	2.63e-05	361.225	103.043	3.50556
584	1559322_at	LOC727916	3e-07	2.63e-05	139.364	34.6027	4.02754
585	220779_at	PADI3	3e-07	2.63e-05	666.434	195.306	3.41226
586	241769_at	NA	3e-07	2.63e-05	851.608	231.796	3.67396
588	226264_at	SUSD1	3e-07	2.63e-05	240.95	69.4923	3.46729
589	204580_at	MMP12	3e-07	2.63e-05	72.4368	17.3347	4.17872
590	225685_at	NA	3e-07	2.63e-05	89.4745	17.7867	5.03041
591	214023_x_at	TUBB2B	3e-07	2.63e-05	352.462	70.4463	5.00328
593	219863_at	HERC5	3e-07	2.63e-05	226.101	61.2161	3.69349
594	211670_x_at	SSX3	3e-07	2.63e-05	350.298	99.0497	3.53658
595	204677_at	CDH5	3e-07	2.63e-05	80.5686	21.3848	3.76757
597	219628_at	ZMAT3	3e-07	2.63e-05	1805.32	481.857	3.74658
598	208892_s_at	DUSP6	3e-07	2.63e-05	115.255	27.7659	4.15094
599	203434_s_at	MME	3e-07	2.63e-05	78.2276	18.099	4.32221
601	208991_at	STAT3	3e-07	2.63e-05	3354.98	1009.29	3.3241
604	204802_at	RRAD	3e-07	2.63e-05	176.132	32.1626	5.4763
606	230428_at	NA	3e-07	2.63e-05	448.189	131.742	3.40202
607	232797_at	NA	3e-07	2.63e-05	730.732	203.043	3.5989
608	221232_s_at	ANKRD2	3e-07	2.63e-05	216.869	65.808	3.29548
609	229963_at	BEX5	3e-07	2.63e-05	1274.32	341.091	3.73601
610	38037_at	HBEGF	3e-07	2.63e-05	366.531	89.3146	4.10382
612	237160_at	CCDC83	3e-07	2.63e-05	195.703	55.1716	3.54717
613	204855_at	SERPINB5	3e-07	2.63e-05	179.386	41.7194	4.29983
614	209762_x_at	SP110	3e-07	2.63e-05	790.778	240.999	3.28125
617	204932_at	TNFRSF11B	3e-07	2.63e-05	392.679	102.629	3.82618
619	206424_at	CYP26A1	3e-07	2.63e-05	248.983	74.0112	3.36412
620	228262_at	MAP7D2	3e-07	2.63e-05	92.6188	26.1982	3.53532
621	235651_at	NA	3e-07	2.63e-05	60.5158	17.8677	3.38688
622	228298_at	FAM113B	3e-07	2.63e-05	538.726	164.685	3.27124
623	1553197_at	DCAF4L2	3e-07	2.63e-05	140.789	15.0894	9.33029
626	203874_s_at	SMARCA1	4e-07	3.33e-05	129.594	30.8747	4.19742
627	225415_at	DTX3L	4e-07	3.33e-05	2999.2	935.565	3.20576
628	203699_s_at	DIO2	4e-07	3.33e-05	221.077	54.4828	4.05774
629	1568593_a_at	NUDT16P	4e-07	3.33e-05	264.981	81.0414	3.2697
630	225540_at	MAP2	4e-07	3.33e-05	140.871	40.3794	3.48869
631	231769_at	FBXO6	4e-07	3.33e-05	1692.98	512.198	3.30532
632	53720_at	C19orf66	4e-07	3.33e-05	382.463	117.578	3.25286
633	203167_at	TIMP2	4e-07	3.33e-05	482.404	149.311	3.23088
634	219305_x_at	FBXO2	4e-07	3.33e-05	582.298	145.58	3.99985
637	227609_at	EPSTI1	4e-07	3.33e-05	260.231	74.8938	3.47467
638	225102_at	MGLL	4e-07	3.33e-05	1312.23	386.873	3.39189
640	214472_at	NA	4e-07	3.33e-05	595.627	176.842	3.36814
641	219942_at	MYL7	4e-07	3.33e-05	269.945	71.5831	3.77107
642	238017_at	SDR16C5	4e-07	3.33e-05	110.87	31.2555	3.54722
643	227088_at	PDE5A	4e-07	3.33e-05	128.733	38.6425	3.33139
645	226425_at	CLIP4	4e-07	3.33e-05	192.79	48.8353	3.94776
647	203939_at	NT5E	4e-07	3.33e-05	561.101	162.711	3.44845
648	217371_s_at	IL15	4e-07	3.33e-05	51.6892	13.9559	3.70375
649	208012_x_at	SP110	4e-07	3.33e-05	886.57	258.518	3.42943
650	202796_at	SYNPO	4e-07	3.33e-05	484.573	155.013	3.12601
652	218824_at	PNMAL1	4e-07	3.33e-05	70.8836	20.1316	3.52102
653	229669_at	NA	4e-07	3.33e-05	87.2584	25.0728	3.4802
654	205597_at	SLC44A4	4e-07	3.33e-05	181.435	50.9823	3.55878
655	1569886_a_at	GLB1L3	4e-07	3.33e-05	27.1675	8.15557	3.33116
656	204546_at	KIAA0513	4e-07	3.33e-05	1169.02	374.578	3.1209
657	201983_s_at	EGFR	5e-07	3.95e-05	261.191	79.7512	3.27507
658	211122_s_at	CXCL11	5e-07	3.95e-05	28.7063	8.04153	3.56975
659	216526_x_at	HLA-C	5e-07	3.95e-05	3350.26	911.769	3.67447
662	204664_at	ALPP	5e-07	3.95e-05	257.395	60.3839	4.26264
663	203407_at	PPL	5e-07	3.95e-05	4214.19	1325.47	3.1794
665	205438_at	PTPN21	5e-07	3.95e-05	568.001	156.16	3.63731
666	206295_at	IL18	5e-07	3.95e-05	163.067	52.3613	3.11426
668	1557765_at	LOC643401	5e-07	3.95e-05	25.0419	7.80273	3.20938
669	228824_s_at	PTGR1	5e-07	3.95e-05	733.198	234.063	3.13248
670	202073_at	OPTN	5e-07	3.95e-05	311.784	80.0915	3.89285
671	1555812_a_at	ARHGDIB	5e-07	3.95e-05	166.117	48.2146	3.44537
672	219209_at	IFIH1	5e-07	3.95e-05	1011.39	315.024	3.21051
673	1553995_a_at	NT5E	5e-07	3.95e-05	143.61	46.5856	3.0827
676	1564360_a_at	LOC339260	5e-07	3.95e-05	50.2169	13.4451	3.73495
677	208891_at	DUSP6	5e-07	3.95e-05	124.722	35.9658	3.46779
679	240165_at	NA	5e-07	3.95e-05	1327.7	335.12	3.96186
680	214453_s_at	IFI44	5e-07	3.95e-05	99.4842	21.3087	4.66871
681	211911_x_at	HLA-B	5e-07	3.95e-05	1943.32	519.939	3.7376
682	204712_at	WIF1	5e-07	3.95e-05	151.709	17.1658	8.83787
683	200974_at	ACTA2	5e-07	3.95e-05	1016.37	251.336	4.04385
684	212190_at	SERPINE2	5e-07	3.95e-05	496.05	122.166	4.06047
686	219902_at	BHMT2	5e-07	3.95e-05	94.5628	29.2221	3.23601
688	237435_at	NA	5e-07	3.95e-05	978.537	258.975	3.7785
689	214469_at	HIST1H2AE	5e-07	3.95e-05	817.202	263.8	3.09781
691	204972_at	OAS2	5e-07	3.95e-05	160.719	37.7924	4.25267
692	177_at	PLD1	5e-07	3.95e-05	159.823	49.3371	3.23942
693	211829_s_at	GPER	6e-07	4.46e-05	191.296	62.011	3.08487
695	221563_at	DUSP10	6e-07	4.46e-05	272.043	86.9563	3.12851
696	213429_at	NA	6e-07	4.46e-05	56.162	16.6027	3.38271
697	202430_s_at	PLSCR1	6e-07	4.46e-05	1568.25	428.578	3.65921
700	1560286_s_at	NA	6e-07	4.46e-05	124.593	23.1485	5.38234
702	226099_at	ELL2	6e-07	4.46e-05	558.275	168.321	3.31672
703	232608_x_at	CARD14	6e-07	4.46e-05	281.312	88.0956	3.19326
708	201324_at	EMP1	6e-07	4.46e-05	72.8188	16.2095	4.49236
711	1569344_a_at	NA	6e-07	4.46e-05	33.7937	10.483	3.22367
712	210105_s_at	FYN	6e-07	4.46e-05	434.896	102.683	4.23534
713	202760_s_at	PALM2-AKAP2	6e-07	4.46e-05	120.942	38.801	3.11699
715	204285_s_at	PMAIP1	6e-07	4.46e-05	493.053	152.826	3.22623
719	229764_at	TPRG1	6e-07	4.46e-05	172.949	55.4671	3.11805
720	207768_at	EGR4	6e-07	4.46e-05	62.8144	20.1947	3.11044
722	239331_at	NA	6e-07	4.46e-05	297.805	95.0427	3.13338
724	39248_at	AQP3	6e-07	4.46e-05	7945.31	2660.84	2.98602
725	1552766_at	HS6ST2	6e-07	4.46e-05	504.045	121.975	4.13237
726	202679_at	NPC1	6e-07	4.46e-05	1761.39	593.307	2.96876
727	1556755_s_at	LOC286149	6e-07	4.46e-05	439.441	144.612	3.03875
728	205397_x_at	SMAD3	6e-07	4.46e-05	743.818	248.1	2.99805
730	204378_at	BCAS1	6e-07	4.46e-05	869.674	222.164	3.91457
731	242466_at	NA	6e-07	4.46e-05	709.223	235.039	3.01747
732	1555609_a_at	ZMAT3	6e-07	4.46e-05	596.838	160.966	3.70785
733	201272_at	AKR1B1	6e-07	4.46e-05	395.733	119.714	3.30565
736	232370_at	LOC254057	6e-07	4.46e-05	352.187	111.257	3.16553
738	209398_at	HIST1H1C	7e-07	5.01e-05	3225.55	980.576	3.28944
739	209949_at	NCF2	7e-07	5.01e-05	121.322	36.3669	3.33606
740	202794_at	INPP1	7e-07	5.01e-05	368.864	102.297	3.6058
741	205027_s_at	MAP3K8	7e-07	5.01e-05	128.037	38.3308	3.3403
743	203097_s_at	RAPGEF2	7e-07	5.01e-05	2513.57	846.567	2.96913
745	212444_at	NA	7e-07	5.01e-05	2387.59	812.391	2.93897
746	205398_s_at	SMAD3	7e-07	5.01e-05	1389.76	447.343	3.10669
749	204526_s_at	TBC1D8	7e-07	5.01e-05	951.431	317.518	2.99646
750	213695_at	PON3	7e-07	5.01e-05	169.351	48.9878	3.457
752	228912_at	VIL1	7e-07	5.01e-05	272.354	85.9019	3.17052
754	212658_at	LHFPL2	7e-07	5.01e-05	724.254	232.635	3.11327
756	242868_at	NA	7e-07	5.01e-05	175.744	56.8109	3.0935
758	242963_at	SGMS2	7e-07	5.01e-05	147.309	42.6882	3.45082
759	214459_x_at	HLA-C	7e-07	5.01e-05	4259.98	1358.08	3.13676
761	204924_at	TLR2	7e-07	5.01e-05	486.763	121.109	4.0192
762	226650_at	ZFAND2A	7e-07	5.01e-05	3124.86	1061.17	2.94473
763	203636_at	MID1	7e-07	5.01e-05	213.504	48.7112	4.38305
764	229579_s_at	DISP2	7e-07	5.01e-05	348.689	115.866	3.00941
766	222853_at	FLRT3	8e-07	5.5e-05	174.061	47.6558	3.65247
767	205064_at	SPRR1B	8e-07	5.5e-05	117.81	37.5127	3.14053
768	242345_at	COL28A1	8e-07	5.5e-05	111.689	33.4128	3.34269
769	226694_at	NA	8e-07	5.5e-05	335.855	83.9514	4.00059
771	209641_s_at	ABCC3	8e-07	5.5e-05	780.824	244.614	3.19207
772	1555731_a_at	AP1S3	8e-07	5.5e-05	754.214	238.519	3.16207
773	1552301_a_at	CORO6	8e-07	5.5e-05	223.881	62.5889	3.57701
777	223599_at	TRIM6	8e-07	5.5e-05	96.4673	25.0653	3.84864
778	232680_at	HDGFL1	8e-07	5.5e-05	811.477	281.443	2.88328
779	235252_at	KSR1	8e-07	5.5e-05	369.933	118.393	3.12463
780	214369_s_at	RASGRP2	8e-07	5.5e-05	122.335	37.9982	3.2195
781	202935_s_at	SOX9	8e-07	5.5e-05	68.6372	21.5831	3.18013
784	1555733_s_at	AP1S3	8e-07	5.5e-05	533.107	171.328	3.11162
785	219099_at	C12orf5	8e-07	5.5e-05	2066.72	711.885	2.90317
786	202733_at	P4HA2	8e-07	5.5e-05	1639.83	540.949	3.03139
787	236251_at	NA	8e-07	5.5e-05	1683.7	417.869	4.02925
788	218618_s_at	FNDC3B	8e-07	5.5e-05	1284.79	440.496	2.91669
789	1553798_a_at	FBXL13	8e-07	5.5e-05	70.7175	23.3189	3.03263
790	225344_at	NCOA7	8e-07	5.5e-05	1234.91	418.465	2.95105
793	208992_s_at	STAT3	8e-07	5.5e-05	2964.92	940.93	3.15105
794	205691_at	SYNGR3	8e-07	5.5e-05	2701.31	805.879	3.352
795	202269_x_at	GBP1	8e-07	5.5e-05	64.6496	20.2058	3.19956
796	202688_at	TNFSF10	9e-07	6.02e-05	171.925	37.1853	4.62348
797	201825_s_at	SCCPDH	9e-07	6.02e-05	781.789	259.229	3.01582
798	227038_at	SGMS2	9e-07	6.02e-05	523.687	140.057	3.73909
799	225503_at	DHRSX	9e-07	6.02e-05	1718.29	589.678	2.91395
800	210497_x_at	SSX2	9e-07	6.02e-05	597.014	164.073	3.63871
801	226071_at	ADAMTSL4	9e-07	6.02e-05	148.146	38.4976	3.8482
802	218853_s_at	MOSPD1	9e-07	6.02e-05	2389.21	833.238	2.86738
807	211571_s_at	VCAN	9e-07	6.02e-05	159.529	43.0074	3.70933
809	217875_s_at	PMEPA1	9e-07	6.02e-05	1035.84	319.634	3.24071
810	227461_at	STON2	9e-07	6.02e-05	755.77	257.657	2.93324
811	212614_at	ARID5B	9e-07	6.02e-05	1341.94	452.966	2.96257
814	202149_at	NEDD9	9e-07	6.02e-05	750.295	249.776	3.00388
815	205694_at	TYRP1	9e-07	6.02e-05	170.99	54.8504	3.11739
816	226086_at	SYT13	9e-07	6.02e-05	213.666	57.4427	3.71964
817	205952_at	KCNK3	9e-07	6.02e-05	75.0924	26.4404	2.84006
818	219266_at	ZNF350	1e-06	6.55e-05	314.641	109.424	2.87543
819	216323_x_at	TUBA3D	1e-06	6.55e-05	1363.83	376.458	3.6228
821	208790_s_at	PTRF	1e-06	6.55e-05	164.899	52.6143	3.13411
822	227909_at	NA	1e-06	6.55e-05	223.349	69.3609	3.22011
823	219474_at	C3orf52	1e-06	6.55e-05	267.047	80.4308	3.32021
824	204983_s_at	GPC4	1e-06	6.55e-05	362.812	126.85	2.86016
825	209098_s_at	JAG1	1e-06	6.55e-05	65.9394	22.6603	2.90991
827	226029_at	VANGL2	1e-06	6.55e-05	111.285	38.868	2.86314
828	231897_at	PTGR1	1e-06	6.55e-05	876.473	265.028	3.30709
829	1559213_at	NA	1e-06	6.55e-05	39.1161	9.08111	4.30741
830	242888_at	NA	1e-06	6.55e-05	208.026	67.6866	3.07337
831	231067_s_at	NA	1e-06	6.55e-05	72.0729	19.4627	3.70313
832	1554242_a_at	COCH	1e-06	6.55e-05	191.37	66.5351	2.87622
836	227450_at	ERP27	1.1e-06	7e-05	186.764	62.181	3.00356
838	215294_s_at	SMARCA1	1.1e-06	7e-05	83.058	20.619	4.02822
840	208181_at	HIST1H4H	1.1e-06	7e-05	135.968	30.3707	4.47694
841	202439_s_at	IDS	1.1e-06	7e-05	857.164	290.459	2.95107
842	201649_at	UBE2L6	1.1e-06	7e-05	1594.95	532.657	2.99433
844	204570_at	COX7A1	1.1e-06	7e-05	219.066	50.5842	4.33072
845	203233_at	IL4R	1.1e-06	7e-05	626.798	224.548	2.79138
846	203827_at	WIPI1	1.1e-06	7e-05	824.245	264.744	3.11336
847	226612_at	FLJ25076	1.1e-06	7e-05	1286.94	395.472	3.2542
848	219403_s_at	HPSE	1.1e-06	7e-05	528.936	175.915	3.00677
849	215177_s_at	ITGA6	1.1e-06	7e-05	213.114	60.4808	3.52367
850	201743_at	CD14	1.1e-06	7e-05	260.897	64.8062	4.02581
851	208729_x_at	HLA-B	1.1e-06	7e-05	2401.12	795.268	3.01926
852	219257_s_at	SPHK1	1.1e-06	7e-05	1034.23	369.844	2.7964
853	220187_at	STEAP4	1.1e-06	7e-05	36.9818	11.3508	3.25807
854	208474_at	CLDN6	1.1e-06	7e-05	539.503	164.433	3.28099
855	201998_at	ST6GAL1	1.1e-06	7e-05	1139.99	407.778	2.79562
856	228949_at	GPR177	1.1e-06	7e-05	43.3365	13.0425	3.32272
857	211163_s_at	TNFRSF10C	1.1e-06	7e-05	136.458	46.536	2.93232
858	231579_s_at	TIMP2	1.1e-06	7e-05	1424.35	473.25	3.00973
861	228497_at	SLC22A15	1.2e-06	7.4e-05	212.678	66.218	3.21178
862	224831_at	CPEB4	1.2e-06	7.4e-05	470.85	127.577	3.69071
864	220197_at	ATP6V0A4	1.2e-06	7.4e-05	279.902	83.8187	3.33938
865	206638_at	HTR2B	1.2e-06	7.4e-05	37.4307	13.2474	2.8255
866	206662_at	GLRX	1.2e-06	7.4e-05	834.872	249.927	3.34046
867	223454_at	CXCL16	1.2e-06	7.4e-05	927.679	317.114	2.92538
868	241827_at	ZNF615	1.2e-06	7.4e-05	199.252	68.7494	2.89824
869	205576_at	SERPIND1	1.2e-06	7.4e-05	107.412	30.579	3.51262
870	227306_at	NA	1.2e-06	7.4e-05	199.596	69.0643	2.89
872	228721_at	NA	1.2e-06	7.4e-05	263.545	84.7049	3.11133
873	202759_s_at	NA	1.2e-06	7.4e-05	272.046	88.0548	3.08951
875	226021_at	RDH10	1.2e-06	7.4e-05	506.377	154.66	3.27414
876	208869_s_at	GABARAPL1	1.2e-06	7.4e-05	158.514	49.369	3.2108
878	214040_s_at	GSN	1.2e-06	7.4e-05	406.628	143.623	2.83123
879	212724_at	RND3	1.2e-06	7.4e-05	3299.94	1115.5	2.95826
880	201149_s_at	TIMP3	1.2e-06	7.4e-05	1285.77	466.194	2.75801
882	221245_s_at	FZD5	1.2e-06	7.4e-05	1096.89	358.165	3.06254
885	205042_at	GNE	1.2e-06	7.4e-05	112.643	29.5421	3.81297
886	225725_at	NA	1.2e-06	7.4e-05	855.209	281.609	3.03687
887	204542_at	ST6GALNAC2	1.2e-06	7.4e-05	421.526	152.13	2.77083
889	202458_at	PRSS23	1.3e-06	7.85e-05	3676.34	1274.99	2.88343
893	202180_s_at	MVP	1.3e-06	7.85e-05	601.51	169.676	3.54504
895	1555832_s_at	KLF6	1.3e-06	7.85e-05	2434.79	891.564	2.73092
896	220230_s_at	CYB5R2	1.3e-06	7.85e-05	86.0971	27.3684	3.14586
897	201288_at	ARHGDIB	1.3e-06	7.85e-05	204.366	58.4274	3.49777
900	209710_at	GATA2	1.3e-06	7.85e-05	637.548	201.365	3.16613
901	1553413_at	FLJ13744	1.3e-06	7.85e-05	147.624	49.4019	2.98823
902	222450_at	PMEPA1	1.3e-06	7.85e-05	2945.54	960.133	3.06785
903	225842_at	PHLDA1	1.3e-06	7.85e-05	311.762	94.9117	3.28476
904	224829_at	CPEB4	1.3e-06	7.85e-05	318.032	104.84	3.03352
905	222696_at	AXIN2	1.3e-06	7.85e-05	233.068	85.79	2.71672
907	219634_at	CHST11	1.4e-06	8.35e-05	304.355	105.002	2.89857
909	215313_x_at	HLA-A	1.4e-06	8.35e-05	4338.82	1528.76	2.83812
911	202341_s_at	TRIM2	1.4e-06	8.35e-05	202.679	65.4561	3.09641
912	201243_s_at	ATP1B1	1.4e-06	8.35e-05	5879.17	2023.79	2.90503
914	221841_s_at	KLF4	1.4e-06	8.35e-05	4537.19	1599.64	2.83637
915	228235_at	MGC16121	1.4e-06	8.35e-05	1029.38	332.506	3.09582
919	206118_at	STAT4	1.5e-06	8.78e-05	282.43	102.847	2.74612
923	224999_at	NA	1.5e-06	8.78e-05	173.526	54.6892	3.17295
925	210754_s_at	LYN	1.5e-06	8.78e-05	352.238	115.037	3.06197
927	229242_at	NA	1.5e-06	8.78e-05	1444.35	539.296	2.67822
928	202357_s_at	NA	1.5e-06	8.78e-05	154.939	46.0928	3.36145
929	238419_at	PHLDB2	1.5e-06	8.78e-05	108.361	26.9151	4.02604
930	AFFX-HUMISGF3A/M97935_MA_at	STAT1	1.5e-06	8.78e-05	1516.13	424.309	3.57317
933	223960_s_at	C16orf5	1.5e-06	8.78e-05	169.964	59.5039	2.85636
935	217989_at	HSD17B11	1.6e-06	9.19e-05	648.708	231.442	2.80289
937	235146_at	TMCC3	1.6e-06	9.19e-05	133.092	40.2478	3.30682
939	208926_at	NEU1	1.6e-06	9.19e-05	2996.01	1067.03	2.80781
940	205899_at	CCNA1	1.6e-06	9.19e-05	492.444	176.205	2.79472
941	204620_s_at	VCAN	1.6e-06	9.19e-05	292.405	58.9604	4.95935
942	203571_s_at	C10orf116	1.6e-06	9.19e-05	5249.45	1872.19	2.80391
943	200887_s_at	STAT1	1.6e-06	9.19e-05	4359.23	1440.16	3.0269
944	33323_r_at	SFN	1.6e-06	9.19e-05	10109.9	3784.57	2.67135
945	205234_at	SLC16A4	1.6e-06	9.19e-05	370.925	68.9337	5.3809
946	221840_at	PTPRE	1.6e-06	9.19e-05	192.954	64.7194	2.9814
947	212646_at	RFTN1	1.6e-06	9.19e-05	1283.62	482.92	2.65804
950	1556325_at	FILIP1	1.6e-06	9.19e-05	24.2561	8.58744	2.82461
952	1553031_at	GPR115	1.6e-06	9.19e-05	180.884	62.0831	2.91358
953	225681_at	CTHRC1	1.7e-06	9.61e-05	512.795	172.784	2.96784
955	205827_at	CCK	1.7e-06	9.61e-05	200.422	70.1844	2.85565
957	223340_at	ATL1	1.7e-06	9.61e-05	179.671	46.6536	3.85116
959	217373_x_at	MDM2	1.7e-06	9.61e-05	447.972	145.232	3.08453
960	224828_at	CPEB4	1.7e-06	9.61e-05	303.488	81.4419	3.72643
961	210785_s_at	C1orf38	1.7e-06	9.61e-05	215.639	78.4005	2.75048
962	226657_at	C17orf103	1.7e-06	9.61e-05	364.027	137.158	2.65406
967	AFFX-HUMISGF3A/M97935_3_at	STAT1	1.7e-06	9.61e-05	2453.72	860.162	2.85262
968	209652_s_at	PGF	1.8e-06	0.0001002	197.18	74.2207	2.65667
969	238909_at	S100A10	1.8e-06	0.0001002	2718.07	893.446	3.04223
970	220212_s_at	THADA	1.8e-06	0.0001002	1231.04	446.545	2.75681
971	215716_s_at	ATP2B1	1.8e-06	0.0001002	6560.83	1876.72	3.49591
972	219691_at	SAMD9	1.8e-06	0.0001002	126.14	43.1144	2.92571
973	224560_at	TIMP2	1.8e-06	0.0001002	1297.31	484.569	2.67726
974	212472_at	MICAL2	1.8e-06	0.0001002	362.704	118.083	3.0716
975	225567_at	NA	1.8e-06	0.0001002	258.133	88.6499	2.91183
977	230769_at	DENND2C	1.8e-06	0.0001002	376.777	133.217	2.82829
978	206239_s_at	SPINK1	1.8e-06	0.0001002	105.455	26.4587	3.98563
981	226960_at	CXCL17	1.8e-06	0.0001002	140.284	51.4842	2.7248
982	227556_at	NA	1.8e-06	0.0001002	4599.68	1534.58	2.99735
983	204720_s_at	DNAJC6	1.9e-06	0.0001046	583.681	195.833	2.98051
984	225604_s_at	GLIPR2	1.9e-06	0.0001046	160.788	59.151	2.71826
985	215881_x_at	NA	1.9e-06	0.0001046	353.25	121.677	2.90319
986	1552323_s_at	FAM122C	1.9e-06	0.0001046	127.11	41.7477	3.04472
988	208018_s_at	HCK	1.9e-06	0.0001046	187.871	67.843	2.7692
989	209147_s_at	PPAP2A	1.9e-06	0.0001046	543.127	207.488	2.61763
990	223748_at	SLC4A11	1.9e-06	0.0001046	614.469	227.609	2.69967
991	221935_s_at	C3orf64	1.9e-06	0.0001046	431.611	145.154	2.97347
993	201242_s_at	ATP1B1	1.9e-06	0.0001046	9520.79	3467.12	2.74603
997	227475_at	FOXQ1	2e-06	0.0001087	408.409	97.6349	4.18302
998	213110_s_at	COL4A5	2e-06	0.0001087	598.443	224.461	2.66614
999	212798_s_at	ANKMY2	2e-06	0.0001087	1140.87	424.639	2.68667
1000	237945_at	NA	2e-06	0.0001087	58.3969	13.0982	4.45838
1001	218611_at	IER5	2e-06	0.0001087	3822.54	1439.17	2.65608
1002	201236_s_at	BTG2	2e-06	0.0001087	1024.91	394.136	2.60041
1003	211071_s_at	MLLT11	2e-06	0.0001087	417.962	152.99	2.73195
1004	225522_at	AAK1	2e-06	0.0001087	835.209	321.896	2.59466
1008	227919_at	UCA1	2.1e-06	0.0001123	558.302	191.103	2.92147
1009	205203_at	PLD1	2.1e-06	0.0001123	370.031	125.798	2.94147
1010	219928_s_at	CABYR	2.1e-06	0.0001123	244.965	76.3892	3.20681
1012	219032_x_at	OPN3	2.1e-06	0.0001123	1442.42	507.343	2.84308
1013	203173_s_at	C16orf62	2.1e-06	0.0001123	665.069	232.533	2.86011
1014	1556253_s_at	NA	2.1e-06	0.0001123	63.2678	24.4373	2.58898
1016	204368_at	SLCO2A1	2.1e-06	0.0001123	366.544	141.605	2.58849
1018	212992_at	AHNAK2	2.1e-06	0.0001123	404.234	153.419	2.63484
1023	208096_s_at	COL21A1	2.2e-06	0.0001161	35.5026	13.1369	2.70251
1024	208747_s_at	C1S	2.2e-06	0.0001161	159.818	57.8425	2.76298
1025	210387_at	NA	2.2e-06	0.0001161	2574.2	988.596	2.6039
1026	222859_s_at	DAPP1	2.2e-06	0.0001161	203.52	32.5888	6.24508
1027	203139_at	DAPK1	2.2e-06	0.0001161	115.24	32.4597	3.55025
1028	202820_at	AHR	2.2e-06	0.0001161	617.503	233.716	2.64211
1029	227371_at	BAIAP2L1	2.2e-06	0.0001161	1029.65	392.814	2.62122
1031	204341_at	TRIM16	2.2e-06	0.0001161	2992.92	1157.29	2.58615
1032	241459_at	LIMCH1	2.2e-06	0.0001161	89.1747	32.3947	2.75275
1033	39549_at	NPAS2	2.2e-06	0.0001161	86.3347	31.6655	2.72646
1038	225803_at	FBXO32	2.3e-06	0.0001199	326.947	125.65	2.60204
1039	204466_s_at	SNCA	2.3e-06	0.0001199	153.681	60.02	2.5605
1040	231941_s_at	MUC20	2.3e-06	0.0001199	79.1744	25.6683	3.08452
1041	221037_s_at	SLC25A31	2.3e-06	0.0001199	29.996	8.30685	3.611
1042	228062_at	NAP1L5	2.3e-06	0.0001199	140.594	30.5811	4.59741
1043	204491_at	PDE4D	2.3e-06	0.0001199	226.611	56.6589	3.99956
1044	205945_at	IL6R	2.3e-06	0.0001199	157.817	60.7104	2.59951
1045	202833_s_at	SERPINA1	2.3e-06	0.0001199	50.8199	19.7766	2.5697
1046	225753_at	ZNF513	2.3e-06	0.0001199	163.824	60.8808	2.6909
1047	206149_at	CHP2	2.3e-06	0.0001199	210.796	77.5206	2.71922
1050	224606_at	KLF6	2.4e-06	0.0001231	2509.81	929.427	2.70038
1053	230645_at	FRMD3	2.4e-06	0.0001231	208.367	72.6535	2.86796
1056	217520_x_at	LOC731884	2.4e-06	0.0001231	245.659	71.8796	3.41765
1057	209788_s_at	ERAP1	2.4e-06	0.0001231	769.904	272.193	2.82852
1058	202181_at	KIAA0247	2.4e-06	0.0001231	1161.68	435.298	2.6687
1059	AFFX-HUMISGF3A/M97935_5_at	STAT1	2.4e-06	0.0001231	512.561	159.164	3.22033
1065	244644_at	FAM9C	2.4e-06	0.0001231	81.8787	21.2764	3.84834
1066	209276_s_at	GLRX	2.4e-06	0.0001231	546.208	202.046	2.70338
1067	219753_at	STAG3	2.5e-06	0.0001267	450.764	172.189	2.61784
1068	224367_at	BEX2	2.5e-06	0.0001267	1059.17	383.951	2.7586
1072	230491_at	NA	2.5e-06	0.0001267	595.178	196.948	3.02201
1073	1552851_at	ZSCAN4	2.5e-06	0.0001267	32.8521	12.4886	2.63058
1075	222646_s_at	ERO1L	2.5e-06	0.0001267	2500.14	901.508	2.77329
1076	217432_s_at	IDS	2.5e-06	0.0001267	923.954	326.017	2.83407
1077	204836_at	GLDC	2.5e-06	0.0001267	186.051	65.5367	2.83888
1078	204286_s_at	PMAIP1	2.5e-06	0.0001267	230.398	78.9155	2.91955
1079	202687_s_at	TNFSF10	2.5e-06	0.0001267	74.9487	22.3938	3.34685
1082	224906_at	ANO6	2.6e-06	0.0001304	2877.54	1098.26	2.6201
1084	206280_at	CDH18	2.6e-06	0.0001304	241.007	93.8976	2.5667
1085	210640_s_at	GPER	2.6e-06	0.0001304	604.108	238.885	2.52886
1086	209409_at	GRB10	2.6e-06	0.0001304	187.092	68.7469	2.72146
1091	217585_at	NEBL	2.7e-06	0.0001342	185.5	72.1803	2.56995
1092	203072_at	MYO1E	2.7e-06	0.0001342	387.852	121.987	3.17945
1093	228796_at	CPNE4	2.7e-06	0.0001342	126.033	35.6087	3.53938
1094	226899_at	UNC5B	2.7e-06	0.0001342	228.114	90.7717	2.51305
1095	228937_at	C13orf31	2.7e-06	0.0001342	255.157	83.0309	3.07304
1101	213843_x_at	SLC6A8	2.8e-06	0.000138	1808.82	704.883	2.56613
1102	1553994_at	NT5E	2.8e-06	0.000138	136.129	50.8032	2.67955
1103	202638_s_at	ICAM1	2.8e-06	0.000138	133.349	52.2798	2.55068
1104	214481_at	HIST1H2AM	2.8e-06	0.000138	852.896	322.221	2.64693
1105	222692_s_at	FNDC3B	2.8e-06	0.000138	583.497	193.91	3.00911
1106	1554777_at	ZFP42	2.8e-06	0.000138	34.3745	12.4654	2.75759
1107	208961_s_at	KLF6	2.8e-06	0.000138	1697.34	675.303	2.51346
1108	226380_at	PTPN21	2.8e-06	0.000138	825.425	272.36	3.03064
1109	205730_s_at	ABLIM3	2.8e-06	0.000138	464.512	162.367	2.86088
1113	201341_at	ENC1	2.9e-06	0.0001414	2041.77	800.041	2.55208
1114	1554711_at	CALHM3	2.9e-06	0.0001414	100.654	38.8859	2.58844
1116	204465_s_at	INA	2.9e-06	0.0001414	310.905	120.726	2.57529
1117	211207_s_at	ACSL6	2.9e-06	0.0001414	34.918	11.7142	2.98084
1118	202241_at	TRIB1	2.9e-06	0.0001414	4018.29	1390.07	2.89071
1123	224823_at	MYLK	3e-06	0.0001452	244.728	76.3663	3.20466
1128	235077_at	MEG3	3e-06	0.0001452	137.391	55.1249	2.49236
1129	220102_at	FOXL2	3e-06	0.0001452	68.6727	19.4212	3.53596
1130	209283_at	CRYAB	3e-06	0.0001452	297.545	94.0682	3.16308
1131	220266_s_at	KLF4	3.1e-06	0.0001483	856.72	324.334	2.64147
1133	241262_at	NA	3.1e-06	0.0001483	222.5	87.547	2.54149
1134	231577_s_at	GBP1	3.1e-06	0.0001483	79.8702	20.3915	3.91684
1135	202644_s_at	TNFAIP3	3.1e-06	0.0001483	350.859	137.901	2.54429
1136	238066_at	RBP7	3.1e-06	0.0001483	174.248	67.9128	2.56576
1137	222303_at	NA	3.1e-06	0.0001483	511.759	200.064	2.55798
1139	1555137_a_at	FGD6	3.1e-06	0.0001483	277.481	107.06	2.59184
1141	218376_s_at	MICAL1	3.1e-06	0.0001483	302.375	121.92	2.48012
1142	213974_at	ADAMTSL3	3.1e-06	0.0001483	65.7766	25.4668	2.58283
1145	222847_s_at	EGLN3	3.2e-06	0.0001517	293.415	103.953	2.82256
1147	202957_at	HCLS1	3.2e-06	0.0001517	99.7323	28.4828	3.50149
1148	203385_at	DGKA	3.2e-06	0.0001517	530.555	198.078	2.67851
1151	232530_at	PLD1	3.2e-06	0.0001517	217.091	42.302	5.13194
1152	209048_s_at	ZMYND8	3.2e-06	0.0001517	2301.77	932.61	2.4681
1153	37408_at	MRC2	3.2e-06	0.0001517	604.648	231.354	2.61352
1155	1552519_at	ACVR1C	3.3e-06	0.0001554	102.014	39.6945	2.56999
1156	200885_at	NA	3.3e-06	0.0001554	7306.95	2964.38	2.46492
1157	228342_s_at	ALPK3	3.3e-06	0.0001554	91.8067	30.1319	3.04683
1158	1558706_a_at	ATOH8	3.3e-06	0.0001554	70.3112	21.7034	3.23964
1159	226622_at	MUC20	3.3e-06	0.0001554	308.116	111.428	2.76517
1160	223723_at	MFI2	3.3e-06	0.0001554	527.732	182.735	2.88796
1161	242931_at	LONRF3	3.3e-06	0.0001554	111.632	39.3518	2.83677
1166	226560_at	NA	3.4e-06	0.0001587	291.003	116.33	2.50152
1167	204418_x_at	GSTM2	3.4e-06	0.0001587	1888.9	734.507	2.57165
1171	227236_at	TSPAN2	3.4e-06	0.0001587	62.5685	23.5401	2.65795
1174	226618_at	FLJ25076	3.5e-06	0.0001614	457.938	160.928	2.84562
1176	225301_s_at	MYO5B	3.5e-06	0.0001614	1869.84	735.444	2.54247
1177	226955_at	AFAP1L1	3.5e-06	0.0001614	68.8674	27.4223	2.51136
1178	228846_at	MXD1	3.5e-06	0.0001614	458.118	181.751	2.52057
1179	231771_at	GJB6	3.5e-06	0.0001614	42.3524	12.5669	3.37016
1180	214599_at	IVL	3.5e-06	0.0001614	151.853	61.4751	2.47016
1182	1569453_a_at	LOC692247	3.5e-06	0.0001614	725.125	288.785	2.51095
1183	1552487_a_at	BNC1	3.5e-06	0.0001614	37.8349	15.3176	2.47003
1184	1554127_s_at	MSRB3	3.5e-06	0.0001614	218.19	87.9234	2.48159
1189	215333_x_at	GSTM1	3.6e-06	0.0001653	1398.25	558.138	2.5052
1192	204692_at	LRCH4	3.7e-06	0.0001686	564.441	217.105	2.59986
1194	235591_at	SSTR1	3.7e-06	0.0001686	24.9879	9.7551	2.56152
1195	229900_at	CD109	3.7e-06	0.0001686	139.968	55.834	2.50687
1196	208396_s_at	PDE1A	3.7e-06	0.0001686	82.994	33.6673	2.46512
1197	209270_at	LAMB3	3.7e-06	0.0001686	395.705	121.948	3.24487
1198	204527_at	MYO5A	3.7e-06	0.0001686	1354.41	547.404	2.47424
1201	212909_at	LYPD1	3.8e-06	0.000172	516.875	192.33	2.68744
1204	210260_s_at	TNFAIP8	3.8e-06	0.000172	1823.5	730.936	2.49475
1207	209651_at	TGFB1I1	3.8e-06	0.000172	256.676	69.965	3.66864
1209	241247_at	NA	3.9e-06	0.0001758	206.466	81.4603	2.53455
1211	217873_at	CAB39	3.9e-06	0.0001758	2242.48	888.973	2.52256
1212	242907_at	NA	3.9e-06	0.0001758	39.5578	15.054	2.62772
1213	222457_s_at	LIMA1	3.9e-06	0.0001758	749.28	288.116	2.60062
1216	204214_s_at	RAB32	4e-06	0.0001784	1327.36	548.109	2.42171
1218	235157_at	NA	4e-06	0.0001784	112.214	43.1897	2.59817
1219	219529_at	CLIC3	4e-06	0.0001784	3399.76	1342.98	2.5315
1220	207192_at	DNASE1L2	4e-06	0.0001784	348.059	123.416	2.82022
1223	223798_at	SLC41A2	4e-06	0.0001784	318.684	128.97	2.47099
1224	214769_at	CLCN4	4e-06	0.0001784	171.295	34.2638	4.99929
1225	224486_s_at	C15orf41	4e-06	0.0001784	540.593	214.406	2.52135
1226	205205_at	RELB	4e-06	0.0001784	266.66	103.415	2.57854
1228	213030_s_at	PLXNA2	4.1e-06	0.0001821	226.704	86.3596	2.62511
1229	54632_at	THADA	4.1e-06	0.0001821	1270.06	482.565	2.63188
1230	211002_s_at	TRIM29	4.1e-06	0.0001821	449.586	132.021	3.40541
1231	209242_at	PEG3	4.1e-06	0.0001821	66.0128	23.9647	2.75458
1232	204204_at	SLC31A2	4.2e-06	0.0001859	755.031	296.933	2.54277
1233	210609_s_at	TP53I3	4.2e-06	0.0001859	1651.93	663.914	2.48817
1235	1569054_at	SLC1A3	4.2e-06	0.0001859	40.641	16.7116	2.43191
1236	205148_s_at	CLCN4	4.3e-06	0.0001888	175.168	64.1802	2.72931
1237	243894_at	SLC41A2	4.3e-06	0.0001888	203.985	79.8667	2.55407
1240	232832_at	DKFZp434J0226	4.3e-06	0.0001888	111.039	45.3492	2.44853
1241	227481_at	CNKSR3	4.3e-06	0.0001888	239.277	94.6411	2.52826
1246	211676_s_at	IFNGR1	4.4e-06	0.0001915	1028.32	402.611	2.55414
1248	210854_x_at	SLC6A8	4.4e-06	0.0001915	1819.73	726.343	2.50533
1251	1554675_a_at	SYCE1	4.4e-06	0.0001915	82.1976	30.1006	2.73076
1255	240865_at	NA	4.4e-06	0.0001915	50.3536	20.8132	2.41931
1257	213112_s_at	SQSTM1	4.5e-06	0.0001945	935.62	364.622	2.566
1258	213187_x_at	FTL	4.5e-06	0.0001945	12148.9	5083.97	2.38964
1259	202826_at	SPINT1	4.5e-06	0.0001945	3333.83	1276.08	2.61255
1261	208228_s_at	FGFR2	4.5e-06	0.0001945	894.171	363.438	2.46031
1262	238462_at	UBASH3B	4.5e-06	0.0001945	36.4015	14.6505	2.48466
1263	238387_s_at	NA	4.5e-06	0.0001945	28.4399	11.1538	2.54981
1265	241353_s_at	NA	4.5e-06	0.0001945	741.335	298.303	2.48518
1267	204455_at	DST	4.6e-06	0.0001974	532.799	207.788	2.56415
1268	215767_at	ZNF804A	4.6e-06	0.0001974	41.7824	16.2657	2.56873
1270	201474_s_at	ITGA3	4.6e-06	0.0001974	659.066	271.454	2.42791
1272	204948_s_at	FST	4.6e-06	0.0001974	537.882	205.829	2.61325
1275	213093_at	PRKCA	4.7e-06	0.0002006	267.684	91.215	2.93464
1276	223629_at	PCDHB5	4.7e-06	0.0002006	49.3804	19.8425	2.48861
1277	226743_at	SLFN11	4.7e-06	0.0002006	46.2459	16.0809	2.87583
1278	205192_at	MAP3K14	4.7e-06	0.0002006	377.886	142.083	2.65961
1279	212942_s_at	KIAA1199	4.7e-06	0.0002006	137.101	49.1674	2.78846
1280	222070_at	DND1	4.7e-06	0.0002006	658.346	260.265	2.52952
1281	213506_at	F2RL1	4.7e-06	0.0002006	2959.62	1143.36	2.58852
1283	209699_x_at	AKR1C2	4.8e-06	0.0002036	365.743	149.004	2.45458
1284	214104_at	GPR161	4.8e-06	0.0002036	145.853	61.5464	2.36981
1287	215243_s_at	GJB3	4.8e-06	0.0002036	351.865	140.008	2.51318
1288	209348_s_at	MAF	4.8e-06	0.0002036	168.235	51.1899	3.2865
1289	229553_at	PGM2L1	4.8e-06	0.0002036	142.237	59.1452	2.40488
1291	235534_at	NA	4.9e-06	0.0002064	349.995	146.071	2.39607
1293	202990_at	PYGL	4.9e-06	0.0002064	577.161	220.805	2.6139
1294	206549_at	INSL4	4.9e-06	0.0002064	103.076	41.6744	2.47336
1295	231033_at	NA	4.9e-06	0.0002064	139.395	47.4725	2.93633
1296	219377_at	FAM59A	4.9e-06	0.0002064	616.48	254.771	2.41974
1297	230050_at	NACC2	4.9e-06	0.0002064	329.134	130.607	2.52003
1298	225328_at	NA	4.9e-06	0.0002064	201.656	80.5978	2.502
1299	222408_s_at	YPEL5	5e-06	0.0002092	2757.61	1135.34	2.42889
1302	231956_at	KIAA1618	5e-06	0.0002092	634.269	208.34	3.0444
1303	224937_at	PTGFRN	5e-06	0.0002092	1586.62	659.517	2.40574
1304	1553799_at	C15orf33	5e-06	0.0002092	29.4433	11.9374	2.46648
1305	239914_at	NA	5e-06	0.0002092	68.8058	28.3356	2.42825
1309	201641_at	BST2	5.1e-06	0.000212	1704.29	546.037	3.12119
1313	1553605_a_at	ABCA13	5.1e-06	0.000212	20.0021	8.29592	2.41108
1314	209581_at	PLA2G16	5.1e-06	0.000212	1458.05	611.065	2.38607
1315	223777_at	MGC13005	5.1e-06	0.000212	603.811	251.246	2.40327
1316	217892_s_at	LIMA1	5.2e-06	0.0002144	2397.11	1000.79	2.39523
1318	220051_at	PRSS21	5.2e-06	0.0002144	99.5999	41.7668	2.38467
1319	205796_at	TCP11L1	5.2e-06	0.0002144	498.499	208.27	2.39352
1320	1555734_x_at	AP1S3	5.2e-06	0.0002144	445.204	169.377	2.62849
1322	212192_at	KCTD12	5.2e-06	0.0002144	310.676	82.9061	3.74733
1323	220249_at	HYAL4	5.2e-06	0.0002144	97.5005	41.1521	2.36927
1325	207913_at	CYP2F1	5.2e-06	0.0002144	155.123	49.8316	3.11294
1326	210240_s_at	CDKN2D	5.2e-06	0.0002144	260.93	91.6046	2.84844
1328	203946_s_at	ARG2	5.3e-06	0.0002176	271.976	114.636	2.37252
1329	206284_x_at	CLTB	5.3e-06	0.0002176	3352.94	1354.01	2.4763
1330	217542_at	MDM2	5.3e-06	0.0002176	162.957	69.0999	2.35828
1332	206448_at	ZNF365	5.3e-06	0.0002176	159.175	50.4011	3.15817
1333	203767_s_at	STS	5.4e-06	0.0002202	332.96	104.069	3.19941
1334	208908_s_at	CAST	5.4e-06	0.0002202	1850.51	789.086	2.34513
1335	208960_s_at	KLF6	5.4e-06	0.0002202	1035.9	404.371	2.56175
1338	207813_s_at	FDXR	5.4e-06	0.0002202	964.25	402.873	2.39343
1343	204747_at	IFIT3	5.5e-06	0.0002234	548.089	205.102	2.67227
1344	203324_s_at	CAV2	5.5e-06	0.0002234	642.731	216.39	2.97024
1345	202720_at	TES	5.5e-06	0.0002234	2780.09	1180.63	2.35476
1348	229797_at	MCOLN3	5.6e-06	0.000225	164.187	58.005	2.83056
1349	225988_at	HERC4	5.6e-06	0.000225	1505.36	623.986	2.41249
1350	227193_at	NA	5.6e-06	0.000225	172.891	67.591	2.55791
1351	203409_at	DDB2	5.6e-06	0.000225	2924.97	1228.63	2.38068
1354	231478_at	PDE4C	5.6e-06	0.000225	52.8778	21.118	2.50392
1359	210511_s_at	INHBA	5.6e-06	0.000225	114.437	42.969	2.66324
1360	217312_s_at	COL7A1	5.6e-06	0.000225	372.773	149.11	2.49999
1362	214329_x_at	TNFSF10	5.7e-06	0.0002276	45.793	15.6523	2.92564
1363	200611_s_at	WDR1	5.7e-06	0.0002276	4172.51	1750.51	2.38359
1364	206632_s_at	APOBEC3B	5.7e-06	0.0002276	2063.53	861.596	2.39501
1365	222454_s_at	PARVA	5.7e-06	0.0002276	587.532	246.949	2.37916
1366	1556764_s_at	NA	5.7e-06	0.0002276	73.6842	29.8805	2.46596
1367	37796_at	LRCH4	5.7e-06	0.0002276	710.318	304.541	2.33242
1368	210117_at	SPAG1	5.7e-06	0.0002276	927.24	373.777	2.48073
1369	205110_s_at	FGF13	5.7e-06	0.0002276	702.72	254.451	2.76171
1371	229661_at	SALL4	5.8e-06	0.0002306	797.189	293.461	2.71651
1373	228810_at	CCNYL1	5.8e-06	0.0002306	795.112	315.438	2.52066
1374	226034_at	NA	5.8e-06	0.0002306	676.036	289.31	2.33672
1376	227807_at	PARP9	5.9e-06	0.0002331	243.163	99.4785	2.44438
1377	218284_at	SMAD3	5.9e-06	0.0002331	1588.35	682.648	2.32674
1379	239585_at	KAT2B	5.9e-06	0.0002331	38.0655	14.1978	2.68109
1380	202643_s_at	TNFAIP3	5.9e-06	0.0002331	159.827	68.7825	2.32365
1381	202376_at	SERPINA3	5.9e-06	0.0002331	316.216	122.27	2.58621
1383	209198_s_at	SYT11	5.9e-06	0.0002331	82.5521	28.9259	2.85391
1384	205174_s_at	QPCT	5.9e-06	0.0002331	188.48	58.8381	3.20337
1385	39249_at	AQP3	6e-06	0.0002347	1488.58	605.244	2.45947
1386	210987_x_at	TPM1	6e-06	0.0002347	5634.76	2376.84	2.37069
1387	1555759_a_at	CCL5	6e-06	0.0002347	379.761	138.449	2.74296
1389	222456_s_at	LIMA1	6e-06	0.0002347	231.468	96.939	2.38777
1391	205455_at	MST1R	6e-06	0.0002347	399.835	170.705	2.34226
1392	225557_at	CSRNP1	6e-06	0.0002347	657.739	245.794	2.67598
1394	228950_s_at	GPR177	6e-06	0.0002347	143.027	50.6257	2.82519
1395	210004_at	OLR1	6e-06	0.0002347	41.0895	16.714	2.45839
1400	1558662_s_at	BANK1	6.1e-06	0.0002374	85.9684	34.8589	2.46618
1401	205378_s_at	ACHE	6.1e-06	0.0002374	197.486	79.9399	2.47043
1405	240201_at	NA	6.1e-06	0.0002374	48.6815	20.6087	2.36219
1406	217763_s_at	RAB31	6.2e-06	0.0002399	1318.34	559.375	2.35681
1411	228618_at	PEAR1	6.2e-06	0.0002399	108.699	43.3734	2.50613
1412	238439_at	ANKRD22	6.2e-06	0.0002399	108.82	29.1307	3.73557
1413	223467_at	RASD1	6.2e-06	0.0002399	1736.27	736.235	2.35831
1416	205870_at	BDKRB2	6.3e-06	0.0002422	988.588	256.802	3.84961
1418	210138_at	RGS20	6.3e-06	0.0002422	135.512	44.6179	3.03717
1419	225929_s_at	RNF213	6.3e-06	0.0002422	1283.29	533.684	2.40459
1420	211679_x_at	GABBR2	6.3e-06	0.0002422	193.516	83.3321	2.32223
1421	209631_s_at	GPR37	6.3e-06	0.0002422	95.2701	35.7841	2.66236
1422	201030_x_at	LDHB	6.3e-06	0.0002422	271.697	75.354	3.60561
1425	214079_at	DHRS2	6.4e-06	0.0002445	1126.77	441.35	2.55301
1426	202719_s_at	TES	6.4e-06	0.0002445	967.557	407.314	2.37545
1427	1560503_a_at	LOC100130275	6.4e-06	0.0002445	342.848	123.343	2.77963
1428	201826_s_at	SCCPDH	6.4e-06	0.0002445	210.76	84.3391	2.49896
1432	231880_at	FAM40B	6.5e-06	0.0002478	132.449	57.285	2.31211
1434	201976_s_at	MYO10	6.5e-06	0.0002478	325.251	122.545	2.65413
1436	212930_at	ATP2B1	6.6e-06	0.0002513	2359.55	911.526	2.58857
1437	224279_s_at	CABYR	6.7e-06	0.0002539	273.726	97.9096	2.79571
1438	205206_at	KAL1	6.7e-06	0.0002539	290.626	126.183	2.30321
1443	228230_at	PRIC285	6.7e-06	0.0002539	818.611	341.801	2.395
1445	206191_at	ENTPD3	6.8e-06	0.0002555	243.81	106.055	2.2989
1447	225016_at	APCDD1	6.8e-06	0.0002555	163.991	66.3458	2.47176
1448	209991_x_at	GABBR2	6.8e-06	0.0002555	171.56	73.6969	2.32791
1450	220179_at	DPEP3	6.8e-06	0.0002555	235.372	82.6359	2.8483
1455	240042_at	FIBCD1	6.8e-06	0.0002555	491.869	205.049	2.39879
1456	205016_at	TGFA	6.9e-06	0.000258	245.099	99.1424	2.47219
1458	227280_s_at	CCNYL1	6.9e-06	0.000258	714.929	296.572	2.41064
1461	1569729_a_at	ASZ1	6.9e-06	0.000258	26.1158	10.3317	2.52773
1462	229578_at	JPH2	6.9e-06	0.000258	246.335	107.36	2.29448
1470	216044_x_at	FAM69A	7e-06	0.0002598	374.468	150.641	2.48583
1474	205008_s_at	CIB2	7.1e-06	0.0002619	176.918	69.0745	2.56127
1475	1555967_at	NA	7.1e-06	0.0002619	286.045	115.933	2.46734
1476	202150_s_at	NEDD9	7.1e-06	0.0002619	465.946	194.826	2.3916
1478	202734_at	TRIP10	7.1e-06	0.0002619	862.295	361.355	2.38628
1479	206423_at	ANGPTL7	7.1e-06	0.0002619	159.448	65.9317	2.41838
1480	209260_at	SFN	7.1e-06	0.0002619	3343.49	1335.2	2.50411
1481	227372_s_at	BAIAP2L1	7.1e-06	0.0002619	2067.66	889.331	2.32496
1482	208944_at	TGFBR2	7.1e-06	0.0002619	255.536	111.144	2.29915
1486	1555968_a_at	NA	7.2e-06	0.0002649	335.812	143.747	2.33613
1487	225520_at	MTHFD1L	7.3e-06	0.0002672	1576.95	644.385	2.44722
1489	219332_at	MICALL2	7.3e-06	0.0002672	1112.31	472.829	2.35246
1490	1557522_x_at	NA	7.3e-06	0.0002672	380.654	167.058	2.27858
1491	218000_s_at	PHLDA1	7.3e-06	0.0002672	284.05	121.458	2.33867
1492	208296_x_at	TNFAIP8	7.3e-06	0.0002672	1249.61	515.623	2.42351
1493	204014_at	DUSP4	7.3e-06	0.0002672	469.306	165.077	2.84295
1496	225142_at	JHDM1D	7.4e-06	0.0002703	126.138	51.196	2.46383
1498	204015_s_at	DUSP4	7.5e-06	0.0002732	678.614	294.921	2.301
1500	215464_s_at	TAX1BP3	7.5e-06	0.0002732	4662.93	1913.07	2.4374
1501	227006_at	PPP1R14A	7.5e-06	0.0002732	79.3333	28.459	2.78764
1502	239814_at	NA	7.6e-06	0.0002767	160.747	62.8472	2.55774
1503	206849_at	GABRG2	7.7e-06	0.000279	85.3127	37.3141	2.28634
1506	210218_s_at	SP100	7.7e-06	0.000279	133.603	48.9041	2.73195
1507	213017_at	ABHD3	7.7e-06	0.000279	1328.82	578.881	2.2955
1508	204929_s_at	VAMP5	7.7e-06	0.000279	530.126	196.033	2.70427
1509	210794_s_at	MEG3	7.7e-06	0.000279	382.685	128.765	2.97197
1512	223293_at	WDR24	7.8e-06	0.0002817	474.497	203.241	2.33465
1516	239669_at	NA	7.9e-06	0.0002844	159.095	55.5947	2.8617
1517	205172_x_at	CLTB	7.9e-06	0.0002844	2001	879.896	2.27413
1518	223540_at	PVRL4	7.9e-06	0.0002844	661.833	244.101	2.7113
1519	228964_at	PRDM1	7.9e-06	0.0002844	74.1597	27.4683	2.69983
1521	228046_at	ZNF827	8e-06	0.000287	87.5543	30.8397	2.83901
1524	58916_at	KCTD14	8e-06	0.000287	43.5818	18.1639	2.39936
1525	201975_at	CLIP1	8.1e-06	0.0002891	1707.01	749.18	2.2785
1527	226545_at	CD109	8.1e-06	0.0002891	145.288	62.0474	2.34157
1528	212299_at	NEK9	8.1e-06	0.0002891	405.867	169.766	2.39074
1529	206342_x_at	IDS	8.1e-06	0.0002891	1537.57	668.17	2.30116
1530	209301_at	CA2	8.1e-06	0.0002891	52.602	20.2889	2.59265
1531	228716_at	THRB	8.1e-06	0.0002891	168.689	72.9214	2.31329
1533	202270_at	GBP1	8.2e-06	0.0002909	28.4058	12.5571	2.26213
1536	238127_at	FLJ41484	8.2e-06	0.0002909	53.9973	21.7389	2.4839
1537	201995_at	EXT1	8.2e-06	0.0002909	677.37	296.701	2.28301
1538	236534_at	BNIPL	8.2e-06	0.0002909	110.615	42.5532	2.59945
1539	205434_s_at	AAK1	8.2e-06	0.0002909	1038.84	438.33	2.36999
1541	203158_s_at	GLS	8.2e-06	0.0002909	204.719	90.9054	2.252
1542	208785_s_at	NA	8.3e-06	0.0002939	4038.4	1796.9	2.24743
1543	201719_s_at	EPB41L2	8.3e-06	0.0002939	175.072	74.7838	2.34104
1544	225496_s_at	SYTL2	8.3e-06	0.0002939	7102.08	3007.57	2.3614
1545	206116_s_at	TPM1	8.4e-06	0.0002971	3927.81	1693.53	2.3193
1548	205490_x_at	GJB3	8.5e-06	0.0002991	586.294	225.581	2.59904
1549	209560_s_at	DLK1	8.5e-06	0.0002991	245.817	81.935	3.00014
1550	242722_at	LMO7	8.5e-06	0.0002991	382.288	166.25	2.29947
1553	224707_at	C5orf32	8.5e-06	0.0002991	2993.69	1300.4	2.30213
1554	204663_at	ME3	8.5e-06	0.0002991	190.217	69.521	2.73611
1555	236575_at	NA	8.6e-06	0.000302	41.8132	16.3465	2.55793
1558	204501_at	NOV	8.7e-06	0.0003047	184.744	82.0069	2.25279
1559	213056_at	FRMD4B	8.7e-06	0.0003047	285.198	118.978	2.39706
1561	208072_s_at	DGKD	8.7e-06	0.0003047	881.702	360.667	2.44464
1562	207016_s_at	ALDH1A2	8.8e-06	0.0003074	72.213	29.0593	2.48502
1564	226756_at	NA	8.8e-06	0.0003074	625.996	257.941	2.4269
1565	1570168_at	NA	8.8e-06	0.0003074	54.0896	13.4603	4.01846
1567	203726_s_at	LAMA3	8.9e-06	0.0003101	356.085	127.782	2.78667
1568	204637_at	CGA	8.9e-06	0.0003101	242.215	99.7334	2.42862
1569	225032_at	FNDC3B	8.9e-06	0.0003101	1754.85	755.494	2.32278
1573	229296_at	LOC100128501	9.1e-06	0.0003151	440.097	196.786	2.23642
1574	235421_at	MAP3K8	9.1e-06	0.0003151	163.346	73.1626	2.23264
1575	225076_s_at	ZNFX1	9.1e-06	0.0003151	1034.33	451.536	2.29069
1576	203638_s_at	FGFR2	9.1e-06	0.0003151	862.911	376.089	2.29443
1578	1554726_at	ZNF655	9.1e-06	0.0003151	22.8473	9.80684	2.32973
1580	202267_at	LAMC2	9.2e-06	0.0003166	328.758	99.2745	3.31161
1583	241352_at	NA	9.2e-06	0.0003166	39.6507	14.9941	2.64441
1584	1557455_s_at	MOSPD1	9.2e-06	0.0003166	1492.87	670.311	2.22712
1589	213664_at	SLC1A1	9.2e-06	0.0003166	97.9937	18.6906	5.24294
1590	226219_at	ARHGAP30	9.3e-06	0.0003194	127.052	56.479	2.24955
1593	225968_at	PRICKLE2	9.4e-06	0.000322	684.461	296.737	2.30663
1594	1560527_at	NF-E4	9.4e-06	0.000322	111.541	35.223	3.1667
1596	223376_s_at	BRI3	9.4e-06	0.000322	3058.25	1348	2.26873
1598	204272_at	LGALS4	9.5e-06	0.0003244	199.072	87.4543	2.2763
1599	211689_s_at	TMPRSS2	9.5e-06	0.0003244	138.633	55.5656	2.49494
1600	204655_at	CCL5	9.5e-06	0.0003244	241.555	66.9545	3.60775
1602	204990_s_at	ITGB4	9.6e-06	0.0003272	1586.11	705.439	2.2484
1604	230250_at	PTPRB	9.6e-06	0.0003272	38.8146	14.4529	2.6856
1605	218634_at	PHLDA3	9.7e-06	0.0003302	1047.48	452.035	2.31725
1607	202766_s_at	FBN1	9.8e-06	0.0003328	108.436	44.4273	2.44075
1609	244417_at	NA	9.8e-06	0.0003328	168.718	71.7199	2.35246
1610	209550_at	NDN	9.8e-06	0.0003328	185.85	77.0425	2.41231
1613	203595_s_at	IFIT5	9.9e-06	0.000335	1063.81	465.244	2.28656
1614	222245_s_at	FER1L4	9.9e-06	0.000335	298.632	129.52	2.30568
1618	205829_at	HSD17B1	1e-05	0.0003371	187.146	80.0244	2.33861
1620	221556_at	CDC14B	1e-05	0.0003371	378.524	168.663	2.24427
1623	200839_s_at	CTSB	1.01e-05	0.0003398	2481.24	1118.66	2.21804
1624	223302_s_at	ZNF655	1.01e-05	0.0003398	252.91	78.8969	3.20558
1626	213797_at	RSAD2	1.02e-05	0.0003413	111.585	30.0079	3.71852
1627	1554640_at	PALM2	1.02e-05	0.0003413	82.1304	34.2498	2.39798
1629	213932_x_at	HLA-A	1.02e-05	0.0003413	4479.09	2021.13	2.21614
1631	1557049_at	LOC149478	1.02e-05	0.0003413	96.6614	41.2242	2.34477
1634	205248_at	DOPEY2	1.02e-05	0.0003413	695.361	307.597	2.26062
1635	231842_at	KIAA1462	1.03e-05	0.0003426	52.82	19.4401	2.71707
1640	217853_at	TNS3	1.03e-05	0.0003426	1665.83	736.858	2.26072
1643	212989_at	SGMS1	1.03e-05	0.0003426	1753.26	729.805	2.40236
1644	213667_at	SRCAP	1.03e-05	0.0003426	504.257	192.425	2.62054
1645	202838_at	FUCA1	1.05e-05	0.0003488	1650.38	744.657	2.2163
1649	208158_s_at	OSBPL1A	1.06e-05	0.0003515	1138.05	511.367	2.22551
1651	208527_x_at	HIST1H2BE	1.07e-05	0.0003543	2378.57	1053.96	2.2568
1652	222067_x_at	HIST1H2BD	1.08e-05	0.0003561	5300.84	2314.48	2.29029
1653	210986_s_at	TPM1	1.08e-05	0.0003561	7381.81	3354.5	2.20057
1655	242859_at	NA	1.08e-05	0.0003561	63.9764	24.8006	2.57963
1658	220407_s_at	TGFB2	1.08e-05	0.0003561	617.048	263.782	2.33923
1664	218999_at	TMEM140	1.09e-05	0.0003579	258.58	115.751	2.23393
1666	200770_s_at	LAMC1	1.1e-05	0.0003599	1356.61	612.09	2.21635
1669	208678_at	ATP6V1E1	1.1e-05	0.0003599	6731.56	2735.68	2.46066
1673	220493_at	DMRT1	1.11e-05	0.0003621	32.5182	14.8299	2.19275
1674	209209_s_at	FERMT2	1.11e-05	0.0003621	1398.87	615.082	2.27427
1675	208586_s_at	NA	1.11e-05	0.0003621	31.9482	11.7593	2.71685
1676	229518_at	FAM46B	1.11e-05	0.0003621	773.071	350.336	2.20665
1677	201329_s_at	ETS2	1.12e-05	0.0003643	465.398	199.306	2.33509
1679	203096_s_at	RAPGEF2	1.12e-05	0.0003643	406.81	176.458	2.30542
1680	225373_at	C10orf54	1.12e-05	0.0003643	282.866	104.574	2.70492
1682	243586_at	NA	1.13e-05	0.0003671	43.8075	19.7351	2.21977
1684	204550_x_at	GSTM1	1.14e-05	0.0003697	1205.65	547.92	2.20041
1685	214858_at	PP14571	1.14e-05	0.0003697	83.2617	35.7434	2.32943
1686	213836_s_at	WIPI1	1.14e-05	0.0003697	808.899	332.856	2.43018
1690	207279_s_at	NEBL	1.15e-05	0.0003718	536.227	243.242	2.2045
1693	237770_at	NA	1.16e-05	0.0003735	39.3985	17.6918	2.22693
1697	241869_at	APOL6	1.16e-05	0.0003735	55.4928	21.1639	2.62205
1698	226605_at	DGKQ	1.16e-05	0.0003735	889.279	371.27	2.39524
1700	221085_at	TNFSF15	1.17e-05	0.0003759	515.856	167.703	3.076
1702	230542_at	ZNF597	1.17e-05	0.0003759	119.405	54.2176	2.20234
1703	207535_s_at	NFKB2	1.18e-05	0.000378	367.812	163.975	2.2431
1704	202085_at	TJP2	1.18e-05	0.000378	1896.34	845.515	2.24282
1707	201798_s_at	MYOF	1.18e-05	0.000378	8278.59	3655.32	2.26481
1708	57703_at	SENP5	1.19e-05	0.0003807	773.836	327.229	2.36481
1711	205872_x_at	PDE4DIP	1.2e-05	0.0003832	245.377	104.687	2.34392
1712	209785_s_at	PLA2G4C	1.2e-05	0.0003832	131.771	57.6757	2.2847
1713	228261_at	MIB2	1.21e-05	0.0003855	270.152	123.434	2.18864
1714	221002_s_at	TSPAN14	1.21e-05	0.0003855	1692.26	730.953	2.31514
1715	209211_at	KLF5	1.21e-05	0.0003855	198.407	87.4438	2.26896
1717	204428_s_at	LCAT	1.22e-05	0.000388	180.226	80.6566	2.23449
1719	209909_s_at	TGFB2	1.22e-05	0.000388	744.729	290.863	2.56041
1720	226077_at	RNF145	1.23e-05	0.0003899	858.753	384.126	2.2356
1723	208490_x_at	HIST1H2BF	1.23e-05	0.0003899	2017.92	781.442	2.5823
1726	222242_s_at	KLK5	1.24e-05	0.0003928	153.008	66.1972	2.3114
1728	201044_x_at	DUSP1	1.25e-05	0.0003935	442.003	176.537	2.50375
1729	202460_s_at	LPIN2	1.25e-05	0.0003935	365.318	155.547	2.34861
1730	210935_s_at	WDR1	1.25e-05	0.0003935	894.119	378.44	2.36264
1734	217783_s_at	YPEL5	1.25e-05	0.0003935	1987.89	873.656	2.27537
1737	218627_at	DRAM1	1.25e-05	0.0003935	1736.76	778.447	2.23105
1741	208868_s_at	GABARAPL1	1.27e-05	0.0003981	255.271	112.107	2.27704
1746	210002_at	GATA6	1.29e-05	0.0004037	381.908	157.534	2.4243
1748	201537_s_at	DUSP3	1.3e-05	0.0004064	1105.09	495.76	2.22909
1749	204490_s_at	CD44	1.3e-05	0.0004064	417.866	189.995	2.19935
1750	241482_at	NA	1.31e-05	0.0004086	91.2761	40.6394	2.246
1751	203779_s_at	MPZL2	1.31e-05	0.0004086	257.833	117.366	2.19683
1755	203185_at	RASSF2	1.32e-05	0.0004108	155.197	70.7741	2.19285
1756	204687_at	DKFZP564O0823	1.32e-05	0.0004108	245.136	113.413	2.16145
1757	213094_at	GPR126	1.32e-05	0.0004108	3728.78	1693.14	2.20229
1758	208499_s_at	DNAJC3	1.33e-05	0.0004127	200.458	87.5073	2.29076
1759	229865_at	FNDC3B	1.33e-05	0.0004127	162.039	70.1113	2.31117
1760	204638_at	ACP5	1.33e-05	0.0004127	225.267	90.7193	2.48313
1761	222016_s_at	ZNF323	1.33e-05	0.0004127	537.74	228.475	2.35361
1762	202336_s_at	PAM	1.33e-05	0.0004127	1283.55	573.373	2.23859
1763	1557578_at	PHLDB2	1.34e-05	0.0004146	35.4414	14.0811	2.51694
1764	212704_at	ZCCHC11	1.34e-05	0.0004146	72.9164	33.9171	2.14984
1765	1561030_at	TMC7	1.34e-05	0.0004146	34.8054	11.9821	2.90478
1767	206008_at	TGM1	1.34e-05	0.0004146	354.881	159.314	2.22756
1769	211781_x_at	NA	1.35e-05	0.0004168	207.409	94.7058	2.19003
1770	214846_s_at	ALPK3	1.35e-05	0.0004168	249.129	110.283	2.259
1771	235048_at	FAM169A	1.35e-05	0.0004168	963.6	445.89	2.16107
1772	227971_at	NRK	1.36e-05	0.0004182	52.0352	11.9682	4.34778
1773	220921_at	NA	1.36e-05	0.0004182	63.2421	20.7863	3.04248
1774	214651_s_at	HOXA9	1.36e-05	0.0004182	36.6405	14.0998	2.59865
1775	209627_s_at	OSBPL3	1.36e-05	0.0004182	51.5251	23.5917	2.18404
1778	212657_s_at	IL1RN	1.36e-05	0.0004182	140.601	62.739	2.24104
1780	204345_at	COL16A1	1.37e-05	0.0004201	210.623	87.1021	2.41812
1782	227272_at	C15orf52	1.37e-05	0.0004201	176.302	81.0654	2.17481
1784	33322_i_at	SFN	1.38e-05	0.0004222	12077.4	5493.36	2.19855
1791	233223_at	NA	1.4e-05	0.0004267	282.203	121.292	2.32664
1792	205403_at	IL1R2	1.4e-05	0.0004267	201.796	40.7394	4.95333
1797	202800_at	SLC1A3	1.41e-05	0.000429	219.421	98.8701	2.21928
1799	203570_at	LOXL1	1.42e-05	0.0004308	251.583	109.926	2.28866
1800	209835_x_at	CD44	1.42e-05	0.0004308	606.833	281.03	2.15932
1802	210141_s_at	INHA	1.42e-05	0.0004308	503.555	206.232	2.4417
1803	242340_at	NA	1.43e-05	0.0004332	69.499	29.7728	2.33431
1806	202727_s_at	IFNGR1	1.44e-05	0.0004355	1736.78	809.463	2.14559
1809	1554420_at	ATF3	1.45e-05	0.0004378	176.734	61.3529	2.88061
1810	204602_at	DKK1	1.45e-05	0.0004378	14668.8	6790.06	2.16034
1812	211160_x_at	ACTN1	1.46e-05	0.0004403	1721.51	794.491	2.16681
1815	217077_s_at	GABBR2	1.47e-05	0.0004423	164.738	73.8021	2.23216
1817	208918_s_at	NADK	1.47e-05	0.0004423	2155.6	991.483	2.17412
1818	218007_s_at	RPS27L	1.49e-05	0.0004476	12544	5863.68	2.13927
1821	214212_x_at	FERMT2	1.5e-05	0.0004499	536.899	241.767	2.22073
1827	216033_s_at	FYN	1.53e-05	0.0004579	168.591	75.3401	2.23773
1830	213371_at	LDB3	1.54e-05	0.0004599	77.0365	34.6903	2.22069
1831	212223_at	IDS	1.54e-05	0.0004599	1235.67	520.879	2.37227
1833	209706_at	NKX3-1	1.55e-05	0.0004623	208.345	94.6465	2.20129
1835	220665_at	LUZP4	1.56e-05	0.0004643	315.863	131.861	2.39542
1836	201207_at	TNFAIP1	1.56e-05	0.0004643	1388.03	651.94	2.12907
1839	206091_at	MATN3	1.57e-05	0.0004658	67.6362	27.5154	2.45812
1840	223196_s_at	SESN2	1.57e-05	0.0004658	443.595	199.346	2.22525
1841	201601_x_at	IFITM1	1.57e-05	0.0004658	3077.7	1208.51	2.54669
1842	202859_x_at	IL8	1.57e-05	0.0004658	83.8089	38.7077	2.16517
1844	1556190_s_at	PRNP	1.58e-05	0.0004675	41.5662	18.7153	2.22098
1845	231175_at	BEND6	1.58e-05	0.0004675	49.6502	23.4022	2.1216
1847	218656_s_at	LHFP	1.58e-05	0.0004675	42.1452	18.042	2.33595
1848	210553_x_at	PCSK6	1.58e-05	0.0004675	208.592	96.5526	2.16039
1849	214022_s_at	IFITM1	1.59e-05	0.0004689	3154.21	1362.07	2.31575
1852	223391_at	SGPP1	1.59e-05	0.0004689	2119.64	851.234	2.49008
1860	237166_at	NA	1.61e-05	0.0004725	444.277	157.851	2.81454
1861	202017_at	EPHX1	1.61e-05	0.0004725	692.598	326.887	2.11877
1862	236491_at	BCL2L10	1.61e-05	0.0004725	47.406	17.4471	2.71713
1863	226707_at	NAPRT1	1.61e-05	0.0004725	437.417	205.476	2.1288
1870	209030_s_at	CADM1	1.63e-05	0.0004763	1120.17	529.295	2.11635
1871	206561_s_at	AKR1B10	1.63e-05	0.0004763	132.661	44.0599	3.01092
1873	202693_s_at	STK17A	1.64e-05	0.000478	920.095	427.576	2.15188
1876	207467_x_at	CAST	1.64e-05	0.000478	3749.46	1747.12	2.14608
1877	206463_s_at	DHRS2	1.65e-05	0.0004801	600.793	267.503	2.24593
1878	207326_at	BTC	1.65e-05	0.0004801	56.3726	23.6434	2.38428
1881	238935_at	RPS27L	1.66e-05	0.000482	708.322	315.924	2.24207
1882	201041_s_at	DUSP1	1.66e-05	0.000482	4258.23	1944.41	2.18998
1885	231928_at	HES2	1.67e-05	0.0004844	505.371	239.173	2.11299
1889	200931_s_at	VCL	1.69e-05	0.0004889	2475.37	1166.39	2.12224
1892	207381_at	ALOX12B	1.7e-05	0.0004913	85.7199	39.3176	2.18019
1896	219440_at	RAI2	1.73e-05	0.0004984	161.294	52.497	3.07244
1897	213240_s_at	KRT4	1.73e-05	0.0004984	201.18	90.2061	2.23023
1900	226333_at	IL6R	1.74e-05	0.0005002	211.633	87.8457	2.40914
1903	208579_x_at	H2BFS	1.75e-05	0.0005025	4678.94	2177.07	2.14919
1905	211295_x_at	CYP2A6	1.76e-05	0.0005041	159.811	72.057	2.21784
1907	205602_x_at	PSG7	1.76e-05	0.0005041	312.754	134.125	2.3318
1910	213415_at	CLIC2	1.77e-05	0.0005061	46.8519	20.1623	2.32374
1912	229784_at	MGC16121	1.77e-05	0.0005061	363.036	167.975	2.16125
1914	225895_at	SYNPO2	1.78e-05	0.0005066	68.6246	31.2536	2.19573
1915	236523_at	LOC285556	1.78e-05	0.0005066	26.7215	11.9843	2.2297
1916	32502_at	GDPD5	1.78e-05	0.0005066	485.082	221.075	2.19419
1919	221044_s_at	NA	1.78e-05	0.0005066	171.178	76.3307	2.24258
1921	229711_s_at	MDM2	1.78e-05	0.0005066	1632.61	725.162	2.25138
1923	237159_x_at	AP1S3	1.79e-05	0.0005081	235.189	99.8606	2.35518
1924	205916_at	S100A7	1.79e-05	0.0005081	110.051	51.8846	2.12106
1926	201616_s_at	CALD1	1.79e-05	0.0005081	94.036	30.0276	3.13165
1928	217730_at	TMBIM1	1.8e-05	0.0005102	686.013	209.805	3.26976
1929	203640_at	MBNL2	1.8e-05	0.0005102	949.061	444.816	2.13361
1930	200621_at	CSRP1	1.81e-05	0.0005114	7424.29	3520.04	2.10915
1932	211548_s_at	HPGD	1.81e-05	0.0005114	410.246	193.365	2.12161
1933	204035_at	SCG2	1.81e-05	0.0005114	52.9817	23.2511	2.27868
1934	227742_at	CLIC6	1.81e-05	0.0005114	144.022	57.2416	2.51604
1936	230252_at	LPAR5	1.82e-05	0.0005132	171.514	59.4046	2.88721
1937	214434_at	HSPA12A	1.82e-05	0.0005132	224.837	99.8949	2.25073
1939	238654_at	LOC147645	1.82e-05	0.0005132	315.667	143.941	2.19303
1944	225570_at	SLC41A1	1.84e-05	0.0005175	1141.25	527.034	2.16541
1945	233280_at	NA	1.86e-05	0.0005226	310.974	130.446	2.38393
1947	229936_at	GFRA3	1.88e-05	0.0005279	221.444	91.0908	2.43103
1950	202459_s_at	LPIN2	1.9e-05	0.0005314	328.437	156.96	2.09249
1951	218692_at	GOLSYN	1.9e-05	0.0005314	336.024	159.537	2.10625
1959	1568832_a_at	NA	1.93e-05	0.0005387	64.9892	31.0088	2.09583
1962	210946_at	PPAP2A	1.94e-05	0.0005406	506.984	223.959	2.26374
1967	1552701_a_at	CARD16	1.96e-05	0.0005437	80.0297	23.0303	3.47497
1969	213905_x_at	BGN	1.96e-05	0.0005437	204.934	97.3848	2.10438
1971	207595_s_at	BMP1	1.96e-05	0.0005437	370.969	173.211	2.14172
1977	218501_at	ARHGEF3	1.98e-05	0.0005473	556.195	238.226	2.33474
1978	218847_at	IGF2BP2	1.98e-05	0.0005473	774.64	290.136	2.66992
1980	209600_s_at	ACOX1	2e-05	0.0005517	1094.5	507.451	2.15685
1983	203639_s_at	FGFR2	2.01e-05	0.0005542	358.992	152.188	2.35887
1984	204179_at	MB	2.02e-05	0.0005564	2918.16	1362.78	2.14132
1991	204072_s_at	FRY	2.05e-05	0.0005615	65.7281	27.9534	2.35134
1992	205539_at	AVIL	2.05e-05	0.0005615	121.586	52.913	2.29784
1994	225464_at	FRMD6	2.05e-05	0.0005615	1509.37	666.209	2.26561
1997	225259_at	NA	2.06e-05	0.0005634	385.673	182.774	2.11011
1998	214320_x_at	CYP2A6	2.06e-05	0.0005634	181.533	79.5464	2.28211
2002	213418_at	HSPA6	2.08e-05	0.0005678	136.059	63.6602	2.13728
2003	1552364_s_at	MSI2	2.08e-05	0.0005678	810.454	373.225	2.17149
2005	1556643_at	NA	2.09e-05	0.0005699	472.351	227.715	2.0743
2010	212859_x_at	MT1E	2.11e-05	0.000574	1186.72	532.978	2.22659
2012	228607_at	OAS2	2.12e-05	0.0005761	109.773	40.9922	2.67791
2013	208786_s_at	MAP1LC3B	2.13e-05	0.0005785	4883.51	2367.98	2.06231
2015	212415_at	2006-09-01	2.14e-05	0.0005807	140.996	63.3602	2.2253
2016	238149_at	ZNF818P	2.15e-05	0.0005825	82.3174	26.4028	3.11775
2017	203184_at	FBN2	2.15e-05	0.0005825	782.017	367.256	2.12935
2019	208055_s_at	HERC4	2.16e-05	0.0005844	561.964	228.657	2.45767
2020	218217_at	SCPEP1	2.16e-05	0.0005844	888.873	425.439	2.08931
2021	230718_at	HSF5	2.16e-05	0.0005844	50.2196	17.9789	2.79326
2026	219983_at	HRASLS	2.17e-05	0.0005856	53.4424	12.5965	4.24263
2027	221729_at	COL5A2	2.18e-05	0.0005877	187.318	85.9949	2.17825
2028	219256_s_at	SH3TC1	2.18e-05	0.0005877	373.091	175.645	2.12412
2030	221268_s_at	SGPP1	2.19e-05	0.0005893	1343.16	571.937	2.34844
2032	236595_at	NA	2.19e-05	0.0005893	200.093	92.7867	2.15648
2037	205229_s_at	COCH	2.21e-05	0.0005932	419.619	181.017	2.31812
2038	225160_x_at	MDM2	2.22e-05	0.0005947	1746.69	790.199	2.21045
2041	203607_at	INPP5F	2.22e-05	0.0005947	1084.41	520.701	2.0826
2046	202994_s_at	FBLN1	2.24e-05	0.0005986	159.918	75.9659	2.10512
2047	209911_x_at	HIST1H2BD	2.25e-05	0.0006004	4702.43	2195.61	2.14174
2048	226609_at	DCBLD1	2.25e-05	0.0006004	454.157	212.064	2.14161
2051	226001_at	KLHL5	2.26e-05	0.000601	1552.08	710.203	2.1854
2052	226930_at	FNDC1	2.26e-05	0.000601	52.1369	22.6402	2.30285
2055	217755_at	HN1	2.26e-05	0.000601	5792.58	2795.19	2.07234
2056	225664_at	COL12A1	2.26e-05	0.000601	88.4224	42.0672	2.10193
2059	206165_s_at	CLCA2	2.28e-05	0.0006048	45.5857	22.2088	2.0526
2061	228042_at	ADPRH	2.28e-05	0.0006048	66.2495	29.2256	2.26683
2065	211529_x_at	HLA-G	2.3e-05	0.0006081	1600.7	745.345	2.14759
2066	211864_s_at	MYOF	2.3e-05	0.0006081	5006.96	2224.71	2.25061
2069	209087_x_at	MCAM	2.31e-05	0.0006101	285.673	119.792	2.38474
2071	219837_s_at	CYTL1	2.32e-05	0.000611	63.1689	30.0583	2.10154
2073	1556221_a_at	NA	2.32e-05	0.000611	64.5804	27.4433	2.35323
2074	219033_at	PARP8	2.32e-05	0.000611	346.132	167.28	2.06918
2076	1553186_x_at	RASEF	2.32e-05	0.000611	2757.46	1338.5	2.06011
2078	210249_s_at	NCOA1	2.33e-05	0.0006131	877.21	420.63	2.08547
2079	200999_s_at	CKAP4	2.34e-05	0.0006142	2137.86	1014.06	2.10823
2080	220021_at	TMC7	2.34e-05	0.0006142	137.417	62.4644	2.19992
2083	235776_x_at	C9orf44	2.34e-05	0.0006142	252.344	116.502	2.16601
2084	230682_x_at	ABCC3	2.35e-05	0.0006157	627.324	285.677	2.19592
2086	205917_at	ZNF264	2.35e-05	0.0006157	80.3351	35.8204	2.24272
2087	235085_at	PRAGMIN	2.35e-05	0.0006157	721.724	336.542	2.14453
2088	229294_at	JPH3	2.36e-05	0.0006174	163.467	76.2663	2.14338
2090	226145_s_at	FRAS1	2.36e-05	0.0006174	128.66	59.2831	2.17027
2091	222793_at	DDX58	2.37e-05	0.0006185	396.187	149.694	2.64665
2092	209383_at	NA	2.37e-05	0.0006185	563.298	275.347	2.04578
2095	1557905_s_at	CD44	2.37e-05	0.0006185	526.083	252.028	2.0874
2097	217943_s_at	MAP7D1	2.4e-05	0.0006255	618.55	297.312	2.08048
2098	217999_s_at	PHLDA1	2.4e-05	0.0006255	114.207	40.7283	2.80412
2099	203343_at	UGDH	2.41e-05	0.0006272	2196.56	999.487	2.19768
2101	227361_at	HS3ST3B1	2.41e-05	0.0006272	39.6383	15.8418	2.50213
2103	204379_s_at	FGFR3	2.42e-05	0.000628	1713.35	813.124	2.10712
2104	230000_at	RNF213	2.42e-05	0.000628	734.601	309.907	2.37039
2108	1554062_at	XG	2.44e-05	0.0006323	59.0039	26.6002	2.21818
2111	1558680_s_at	PDE1A	2.45e-05	0.000634	41.8382	20.4869	2.04219
2112	200808_s_at	ZYX	2.45e-05	0.000634	698.973	324.669	2.15288
2113	229616_s_at	GRAMD2	2.45e-05	0.000634	189.486	83.9629	2.25678
2115	212188_at	KCTD12	2.46e-05	0.000635	158.204	75.07	2.10741
2117	232155_at	KIAA1618	2.46e-05	0.000635	255.95	124.174	2.06122
2120	213547_at	CAND2	2.47e-05	0.000637	187.261	70.9493	2.63936
2121	209210_s_at	FERMT2	2.48e-05	0.0006387	3074.1	1483.74	2.07185
2123	AFFX-HUMISGF3A/M97935_MB_at	STAT1	2.48e-05	0.0006387	892.894	333.038	2.68106
2127	209485_s_at	OSBPL1A	2.49e-05	0.0006395	910.539	392.773	2.31823
2128	221766_s_at	FAM46A	2.49e-05	0.0006395	1971.78	964.715	2.0439
2131	202005_at	ST14	2.5e-05	0.0006411	1881.7	889.447	2.11558
2132	229264_at	NA	2.5e-05	0.0006411	246.412	109.9	2.24214
2134	220534_at	TRIM48	2.52e-05	0.0006453	81.6433	35.5577	2.29608
2136	225033_at	ST3GAL1	2.53e-05	0.0006467	282.517	137.76	2.05078
2139	203886_s_at	FBLN2	2.53e-05	0.0006467	181.069	79.0025	2.29195
2140	241916_at	NA	2.55e-05	0.0006512	110.29	43.2031	2.55282
2141	219427_at	FAT4	2.55e-05	0.0006512	84.7278	28.0766	3.01773
2143	208534_s_at	NA	2.56e-05	0.0006519	300.168	136.563	2.19802
2148	244026_at	NA	2.58e-05	0.0006564	66.125	27.2009	2.43099
2152	202864_s_at	SP100	2.6e-05	0.0006603	522.189	247.487	2.10997
2155	1560803_at	DNAH3	2.61e-05	0.0006616	88.3142	40.5135	2.17987
2156	1559147_at	NA	2.61e-05	0.0006616	25.9948	12.3721	2.10108
2160	207534_at	MAGEB1	2.63e-05	0.0006657	34.7092	16.2794	2.13209
2163	228825_at	PTGR1	2.65e-05	0.0006695	278.749	136.322	2.04478
2165	213139_at	SNAI2	2.66e-05	0.0006708	76.3896	33.4733	2.2821
2166	219014_at	PLAC8	2.66e-05	0.0006708	430.754	205.32	2.09797
2167	242671_at	NA	2.66e-05	0.0006708	59.6754	26.8621	2.22154
2168	227500_at	FBXL18	2.66e-05	0.0006708	873.64	411.965	2.12067
2169	205513_at	TCN1	2.67e-05	0.0006715	169.576	78.3172	2.16525
2174	220937_s_at	ST6GALNAC4	2.67e-05	0.0006715	280.942	122.693	2.28979
2176	213170_at	GPX7	2.68e-05	0.0006731	56.4489	25.8228	2.186
2177	214142_at	ZG16	2.68e-05	0.0006731	258.136	101.282	2.54868
2182	226279_at	PRSS23	2.71e-05	0.0006784	1194.04	530.756	2.24969
2184	228335_at	CLDN11	2.71e-05	0.0006784	33.9136	13.9911	2.42394
2190	230776_at	NA	2.73e-05	0.0006816	36.9999	17.7763	2.08141
2191	206951_at	NA	2.75e-05	0.0006859	351.392	167.528	2.09751
2192	203130_s_at	KIF5C	2.75e-05	0.0006859	627.539	246.038	2.55058
2193	201538_s_at	DUSP3	2.76e-05	0.0006881	542.701	265.295	2.04565
2194	823_at	CX3CL1	2.77e-05	0.0006897	121.355	58.4609	2.07583
2195	202996_at	POLD4	2.77e-05	0.0006897	2440.86	1197.49	2.0383
2198	207337_at	CTAG2	2.79e-05	0.0006937	119.639	33.9993	3.51886
2200	201422_at	IFI30	2.8e-05	0.0006959	5034.13	2324.77	2.16543
2203	212071_s_at	SPTBN1	2.81e-05	0.0006968	4625.84	2288.9	2.02098
2204	223084_s_at	CCNDBP1	2.81e-05	0.0006968	3234.15	1546.23	2.09163
2205	204462_s_at	SLC16A2	2.81e-05	0.0006968	170.229	80.9814	2.10207
2211	204157_s_at	QSK	2.84e-05	0.000702	377.773	186.045	2.03055
2214	212788_x_at	FTL	2.85e-05	0.0007035	18363.7	9103.53	2.01721
2218	203390_s_at	KIF3C	2.87e-05	0.0007065	651.543	299.792	2.17332
2219	1556827_at	LOC339929	2.87e-05	0.0007065	80.1332	37.5855	2.13203
2221	235173_at	hCG_1806964	2.87e-05	0.0007065	698.936	338.529	2.06462
2222	206340_at	NR1H4	2.88e-05	0.0007083	70.388	34.0765	2.06559
2224	226884_at	LRRN1	2.89e-05	0.0007105	208.4	84.3941	2.46937
2228	225258_at	FBLIM1	2.91e-05	0.0007141	515.246	227.996	2.25989
2231	235065_at	NA	2.92e-05	0.0007153	165.898	78.964	2.10094
2233	205660_at	OASL	2.93e-05	0.0007171	189.815	90.7255	2.0922
2235	215501_s_at	DUSP10	2.94e-05	0.0007189	240.483	118.526	2.02895
2237	206222_at	TNFRSF10C	2.95e-05	0.0007204	95.915	36.5616	2.62338
2238	233748_x_at	PRKAG2	2.95e-05	0.0007204	588.617	285.712	2.06018
2239	243018_at	NA	2.95e-05	0.0007204	224.092	108.808	2.05952
2241	31845_at	ELF4	2.96e-05	0.0007222	1603.04	792.222	2.02347
2243	226208_at	ZSWIM6	2.97e-05	0.0007236	1314.27	640.974	2.05043
2244	202531_at	IRF1	2.97e-05	0.0007236	608.266	290.405	2.09454
2245	223342_at	RRM2B	2.98e-05	0.0007258	1446.98	696.018	2.07895
2246	230238_at	ANKRD43	2.99e-05	0.0007275	193.316	95.1668	2.03134
2249	208257_x_at	PSG1	3.01e-05	0.0007318	329.176	160.94	2.04534
2250	201502_s_at	NFKBIA	3.02e-05	0.0007335	8076.78	3958.44	2.04039
2251	202528_at	GALE	3.02e-05	0.0007335	1250.3	600.466	2.08222
2252	1553663_a_at	NPB	3.03e-05	0.0007353	797.443	350.271	2.27664
2255	219594_at	NINJ2	3.04e-05	0.0007371	107.631	44.6757	2.40915
2257	205127_at	PTGS1	3.06e-05	0.00074	199.337	96.9472	2.05614
2261	227444_at	ARMCX4	3.06e-05	0.00074	26.846	12.6209	2.12711
2263	224997_x_at	H19	3.09e-05	0.0007459	513.605	125.835	4.08158
2269	211194_s_at	TP63	3.1e-05	0.000747	106.231	45.9526	2.31176
2270	1555299_s_at	ERVWE1	3.11e-05	0.0007478	34.7126	16.423	2.11367
2274	205399_at	DCLK1	3.11e-05	0.0007478	80.0446	36.8751	2.17069
2279	217094_s_at	ITCH	3.12e-05	0.0007482	618.023	284.866	2.16952
2280	1554283_at	CCRN4L	3.12e-05	0.0007482	151.931	72.252	2.10279
2281	203759_at	ST3GAL4	3.13e-05	0.0007503	511.233	249.126	2.0521
2282	201884_at	CEACAM5	3.14e-05	0.000751	152.426	63.5657	2.39793
2284	228969_at	AGR2	3.14e-05	0.000751	103.835	51.9413	1.99908
2285	222869_s_at	ELAC1	3.14e-05	0.000751	154.427	70.9372	2.17695
2286	241412_at	BTC	3.14e-05	0.000751	175.888	61.5139	2.85932
2287	208637_x_at	ACTN1	3.15e-05	0.0007524	1964.78	939.71	2.09084
2288	219199_at	AFF4	3.15e-05	0.0007524	269.364	131.427	2.04953
2289	220613_s_at	SYTL2	3.15e-05	0.0007524	1157.77	506.259	2.28691
2293	229441_at	PRSS23	3.16e-05	0.0007535	392.009	182.894	2.14337
2296	201266_at	TXNRD1	3.19e-05	0.000759	9558.88	4718.61	2.02578
2297	203984_s_at	CASP9	3.19e-05	0.000759	441.915	218.691	2.02072
2300	209124_at	MYD88	3.2e-05	0.0007604	3293.9	1631.84	2.01852
2303	221630_s_at	DDX4	3.21e-05	0.0007621	44.7889	18.5678	2.41218
2304	225289_at	STAT3	3.22e-05	0.0007631	739.467	336.867	2.19513
2305	236565_s_at	LARP6	3.22e-05	0.0007631	385.759	152.01	2.53772
2307	208147_s_at	CYP2C8	3.22e-05	0.0007631	24.0664	11.6561	2.06471
2308	201427_s_at	SEPP1	3.23e-05	0.0007642	307.875	141.394	2.17742
2309	212737_at	GM2A	3.23e-05	0.0007642	1557.32	764.657	2.03663
2312	209576_at	GNAI1	3.24e-05	0.0007659	43.8609	18.6801	2.34801
2313	35820_at	GM2A	3.24e-05	0.0007659	869.302	434.776	1.99943
2315	227020_at	YPEL2	3.28e-05	0.000774	1058.49	483.71	2.18828
2316	218606_at	ZDHHC7	3.28e-05	0.000774	4817.05	2374.22	2.0289
2317	226931_at	TMTC1	3.28e-05	0.000774	40.1948	19.3626	2.0759
2318	205186_at	DNALI1	3.29e-05	0.000776	329.764	156.944	2.10116
2320	203592_s_at	FSTL3	3.3e-05	0.000777	769.939	386.863	1.99021
2324	238750_at	NA	3.31e-05	0.000777	164.206	81.1498	2.02349
2325	206675_s_at	SKIL	3.31e-05	0.000777	219.771	96.53	2.27671
2327	242600_at	FRMD3	3.31e-05	0.000777	140.991	70.8032	1.9913
2328	214121_x_at	PDLIM7	3.31e-05	0.000777	605.823	304.435	1.98999
2330	223980_s_at	SP110	3.32e-05	0.0007777	211.426	99.2691	2.12983
2333	209197_at	SYT11	3.32e-05	0.0007777	107.528	52.6215	2.04342
2334	206300_s_at	PTHLH	3.32e-05	0.0007777	29.2475	14.5335	2.01243
2335	204079_at	TPST2	3.33e-05	0.0007797	744.188	355.91	2.09095
2338	223582_at	GPR98	3.35e-05	0.0007827	358.739	167.125	2.14653
2344	215068_s_at	FBXL18	3.37e-05	0.0007861	637.032	304.195	2.09416
2345	209310_s_at	CASP4	3.38e-05	0.0007881	174.497	84.4073	2.06732
2348	212993_at	NACC2	3.41e-05	0.000793	1594.89	774.183	2.06009
2350	231899_at	ZC3H12C	3.41e-05	0.000793	64.9571	26.8394	2.42021
2351	227452_at	NA	3.41e-05	0.000793	93.7943	45.3576	2.06789
2353	201718_s_at	EPB41L2	3.43e-05	0.0007967	138.398	53.6933	2.57757
2355	1552736_a_at	NETO1	3.44e-05	0.0007976	32.0831	15.136	2.11965
2358	223186_at	NA	3.44e-05	0.0007976	2590.46	1290.55	2.00725
2359	1564276_at	C5orf56	3.45e-05	0.0007996	24.76	10.8772	2.27631
2363	202986_at	ARNT2	3.47e-05	0.0008029	182.704	91.5649	1.99535
2364	225265_at	RBMS1	3.49e-05	0.0008072	1006.2	507.932	1.98098
2367	213238_at	ATP10D	3.51e-05	0.0008108	57.3182	28.8491	1.98682
2368	221903_s_at	CYLD	3.52e-05	0.0008127	242.13	109.719	2.20681
2374	213497_at	ABTB2	3.54e-05	0.0008143	724.8	362.226	2.00096
2375	212641_at	HIVEP2	3.54e-05	0.0008143	183.909	89.8613	2.04659
2377	209105_at	NCOA1	3.54e-05	0.0008143	487.838	226.718	2.15174
2382	241703_at	RUNDC3B	3.56e-05	0.0008165	226.625	102.697	2.20673
2386	207802_at	CRISP3	3.59e-05	0.000822	36.1945	18.1486	1.99433
2387	205890_s_at	NA	3.59e-05	0.000822	85.9525	38.6341	2.22478
2390	236236_at	NA	3.6e-05	0.0008236	73.5763	29.9525	2.45643
2397	231431_s_at	NA	3.63e-05	0.0008276	473.014	213.819	2.21221
2402	203596_s_at	IFIT5	3.66e-05	0.0008324	424.004	214.894	1.97308
2403	224901_at	SCD5	3.66e-05	0.0008324	683.609	341.17	2.00372
2409	215812_s_at	NA	3.69e-05	0.0008371	1569.43	759.536	2.06631
2412	212470_at	SPAG9	3.71e-05	0.0008403	1253.8	604.157	2.07528
2413	221854_at	PKP1	3.71e-05	0.0008403	323.873	160.977	2.01192
2417	231236_at	ZFP57	3.73e-05	0.0008434	209.781	104.297	2.01138
2418	225798_at	JAZF1	3.73e-05	0.0008434	158.924	71.5926	2.21983
2422	203887_s_at	THBD	3.78e-05	0.0008526	264.466	131.443	2.01201
2423	210385_s_at	ERAP1	3.78e-05	0.0008526	383.368	155.927	2.45865
2427	223441_at	SLC17A5	3.8e-05	0.0008561	304.949	144.664	2.10798
2428	211725_s_at	BID	3.81e-05	0.0008576	1982.92	992.466	1.99797
2430	203768_s_at	STS	3.82e-05	0.0008588	190.25	91.0996	2.08837
2431	206884_s_at	SCEL	3.82e-05	0.0008588	29.5583	14.134	2.09129
2432	201328_at	ETS2	3.82e-05	0.0008588	409.058	200.081	2.04446
2435	202481_at	DHRS3	3.84e-05	0.0008622	367.44	181.161	2.02825
2438	229614_at	ZNF320	3.86e-05	0.0008657	16.937	8.4282	2.00956
2443	238752_at	NA	3.9e-05	0.0008728	44.3813	18.3175	2.42289
2444	236984_at	C4orf26	3.91e-05	0.0008744	42.5885	18.6691	2.28123
2445	209154_at	TAX1BP3	3.91e-05	0.0008744	13381.4	6816.33	1.96314
2449	1554795_a_at	FBLIM1	3.94e-05	0.0008796	100.57	44.7259	2.24858
2450	227488_at	MGC16121	3.95e-05	0.0008797	946.588	482.996	1.95982
2451	204484_at	PIK3C2B	3.95e-05	0.0008797	2349.41	1184.18	1.984
2452	209569_x_at	D4S234E	3.95e-05	0.0008797	100.082	41.3651	2.41947
2453	201060_x_at	STOM	3.95e-05	0.0008797	4149.88	2094.47	1.98136
2455	225481_at	FRMD6	3.95e-05	0.0008797	1025.79	496.148	2.06751
2459	200838_at	CTSB	3.98e-05	0.0008849	1511.54	768.188	1.96767
2460	205442_at	MFAP3L	3.99e-05	0.0008854	461.665	207.068	2.22953
2462	239477_at	EFHB	3.99e-05	0.0008854	22.1029	10.6783	2.06989
2463	229221_at	CD44	3.99e-05	0.0008854	150.789	76.9205	1.96032
2465	209615_s_at	PAK1	4e-05	0.0008861	50.5619	22.9298	2.20507
2468	212573_at	ENDOD1	4e-05	0.0008861	494.023	244.389	2.02146
2470	238697_at	NCRNA00086	4.01e-05	0.0008873	65.4638	26.5411	2.46651
2471	211043_s_at	CLTB	4.01e-05	0.0008873	3634.63	1757.95	2.06754
2474	201389_at	ITGA5	4.02e-05	0.0008881	365.937	149.777	2.44322
2475	1565525_a_at	TCP11L2	4.02e-05	0.0008881	61.891	31.5178	1.96368
2478	230711_at	NA	4.04e-05	0.0008907	58.5173	28.6288	2.044
2480	205891_at	ADORA2B	4.04e-05	0.0008907	653.757	320.42	2.04031
2482	208690_s_at	PDLIM1	4.06e-05	0.0008944	5635.53	2817.03	2.00052
2488	227637_at	TFCP2	4.09e-05	0.0008988	112.63	57.2868	1.96607
2490	214484_s_at	SIGMAR1	4.1e-05	0.0008992	249.488	108.133	2.30724
2492	203627_at	IGF1R	4.1e-05	0.0008992	1671.02	840.499	1.98812
2495	223304_at	SLC37A3	4.12e-05	0.0009014	681.704	343.147	1.98662
2499	219832_s_at	HOXC13	4.12e-05	0.0009014	1511.26	734.021	2.05888
2501	211799_x_at	HLA-C	4.13e-05	0.0009025	1351.84	651.933	2.07359
2503	1554018_at	GPNMB	4.14e-05	0.0009043	58.1905	16.2924	3.57164
2504	224817_at	SH3PXD2A	4.16e-05	0.0009073	299.325	144.431	2.07244
2505	211782_at	IDS	4.16e-05	0.0009073	142.907	66.5676	2.1468
2506	210001_s_at	SOCS1	4.16e-05	0.0009073	253.459	123.128	2.0585
2518	207147_at	DLX2	4.2e-05	0.000912	513.163	243.41	2.10822
2520	233880_at	RNF213	4.21e-05	0.0009131	393.943	186.054	2.11736
2521	208890_s_at	PLXNB2	4.21e-05	0.0009131	3325.07	1638.73	2.02905
2522	221875_x_at	HLA-F	4.22e-05	0.0009149	1185.47	504.122	2.35156
2523	226795_at	NA	4.23e-05	0.0009159	247.447	116.95	2.11585
2524	227297_at	ITGA9	4.23e-05	0.0009159	50.8318	25.8116	1.96934
2525	207530_s_at	CDKN2B	4.23e-05	0.0009159	181.432	92.528	1.96084
2527	209062_x_at	NCOA3	4.25e-05	0.0009192	3301.03	1550.3	2.12929
2529	212397_at	RDX	4.27e-05	0.0009228	4223.92	2153.83	1.96112
2530	210676_x_at	NA	4.27e-05	0.0009228	814.695	405.627	2.00849
2531	206527_at	ABAT	4.28e-05	0.0009242	547.923	274.567	1.99559
2532	209459_s_at	ABAT	4.28e-05	0.0009242	5296.79	2561.81	2.0676
2533	231793_s_at	CAMK2D	4.3e-05	0.0009274	60.2998	26.6329	2.26411
2534	213361_at	TDRD7	4.3e-05	0.0009274	814.887	399.352	2.04052
2535	225989_at	HERC4	4.3e-05	0.0009274	733.111	358.908	2.04262
2536	1560285_at	NA	4.31e-05	0.0009289	95.7042	48.7472	1.96328
2538	209460_at	ABAT	4.32e-05	0.0009299	4468.07	2219.6	2.01301
2540	205749_at	CYP1A1	4.32e-05	0.0009299	1175.7	578.209	2.03334
2547	209420_s_at	SMPD1	4.35e-05	0.0009338	545.779	248.928	2.19251
2548	210431_at	ALPPL2	4.37e-05	0.0009373	268.446	130.051	2.06416
2549	211528_x_at	HLA-G	4.37e-05	0.0009373	3129.53	1392.32	2.2477
2552	55081_at	MICALL1	4.39e-05	0.0009405	809.326	408.268	1.98234
2553	238615_at	ERLIN2	4.41e-05	0.0009433	79.7899	27.598	2.89115
2554	225931_s_at	RNF213	4.41e-05	0.0009433	963.638	450.305	2.13997
2556	211297_s_at	CDK7	4.41e-05	0.0009433	3778.91	1893.64	1.99558
2558	203962_s_at	NEBL	4.43e-05	0.0009469	2491.27	1265.31	1.9689
2562	222487_s_at	RPS27L	4.46e-05	0.0009518	442.063	179.88	2.45754
2565	236656_s_at	LOC100130506	4.5e-05	0.0009585	503.726	190.742	2.64088
2568	210085_s_at	ANXA9	4.51e-05	0.0009602	1342.38	639.561	2.0989
2571	210561_s_at	WSB1	4.53e-05	0.000963	2493.32	1275.02	1.95551
2572	229521_at	FLJ36031	4.53e-05	0.000963	934.344	427.487	2.18567
2574	222767_s_at	C12orf49	4.56e-05	0.0009682	553.813	284.897	1.94391
2578	224480_s_at	AGPAT9	4.62e-05	0.0009794	481.647	235.617	2.04419
2579	206429_at	F2RL1	4.62e-05	0.0009794	1017.94	371.457	2.7404
2580	216905_s_at	ST14	4.64e-05	0.0009829	1045.02	508.899	2.05349
2581	205306_x_at	KMO	4.64e-05	0.0009829	88.4135	43.379	2.03816
2585	201642_at	IFNGR2	4.68e-05	0.0009891	1316.2	677.566	1.94254
2595	202193_at	LIMK2	4.74e-05	0.0009983	744.172	358.663	2.07485
2599	241762_at	FBXO32	4.75e-05	0.0009985	50.3775	25.6168	1.96659
2602	215321_at	RUNDC3B	4.76e-05	0.0010002	176.35	86.2606	2.04439
2607	208523_x_at	HIST1H2BI	4.81e-05	0.0010088	746.352	316.066	2.36138
2608	223544_at	TMEM79	4.82e-05	0.0010105	513.609	261.679	1.96275
2609	222675_s_at	BAIAP2L1	4.83e-05	0.0010114	619.518	291.533	2.12503
2612	219210_s_at	RAB8B	4.84e-05	0.0010123	418.847	206.533	2.02799
2613	201667_at	GJA1	4.84e-05	0.0010123	156.082	78.4882	1.98861
2616	1431_at	CYP2E1	4.86e-05	0.0010158	95.0129	44.2886	2.14531
2617	227001_at	NIPAL2	4.87e-05	0.0010167	943.031	489.881	1.92502
2618	227606_s_at	STAMBPL1	4.87e-05	0.0010167	236.716	121.899	1.94191
2619	220890_s_at	DDX47	4.87e-05	0.0010167	4032.86	1964.46	2.05291
2624	205966_at	TAF13	4.93e-05	0.0010272	81.9786	38.3578	2.13721
2625	209107_x_at	NCOA1	4.94e-05	0.0010279	1055.05	519.583	2.03056
2627	209338_at	TFCP2	4.94e-05	0.0010279	204.237	101.419	2.01379
2628	229337_at	USP2	4.95e-05	0.0010279	261.947	131.212	1.99637
2630	232253_at	C5orf56	4.95e-05	0.0010279	268.687	138.299	1.94279
2631	209345_s_at	PI4K2A	4.95e-05	0.0010279	739.673	353.974	2.08963
2632	201015_s_at	JUP	4.95e-05	0.0010279	5182.71	2662.71	1.94641
2633	1552848_a_at	PTCHD1	4.95e-05	0.0010279	35.0022	17.9892	1.94573
2634	208937_s_at	ID1	4.96e-05	0.0010296	8941.04	4455.3	2.00683
2635	228014_at	PTRH1	4.97e-05	0.0010313	539.815	259.31	2.08174
2636	226460_at	FNIP2	4.98e-05	0.0010325	250.153	127.49	1.96213
2637	1555862_s_at	MICALL2	4.98e-05	0.0010325	313.638	147.443	2.12718
2638	219360_s_at	TRPM4	4.99e-05	0.0010334	431.032	210.686	2.04585
2639	219901_at	FGD6	4.99e-05	0.0010334	278.95	122.498	2.27717
2642	235352_at	NA	5.02e-05	0.0010381	217.084	92.8651	2.33763
2644	203747_at	AQP3	5.02e-05	0.0010381	1490.55	677.897	2.19879
2648	204134_at	PDE2A	5.04e-05	0.0010406	216.02	102.27	2.11224
2650	209018_s_at	PINK1	5.05e-05	0.0010415	1095.89	562.799	1.94721
2651	1555870_at	RNF207	5.05e-05	0.0010415	449.477	226.835	1.98152
2655	212359_s_at	KIAA0913	5.09e-05	0.0010482	1114.1	571.091	1.95083
2656	1552390_a_at	C8orf47	5.1e-05	0.0010487	35.0533	11.5107	3.04528
2657	228832_at	FLJ20021	5.1e-05	0.0010487	620.324	279.268	2.22125
2658	218002_s_at	CXCL14	5.1e-05	0.0010487	85.4041	38.8779	2.19673
2663	207982_at	HIST1H1T	5.15e-05	0.001057	209.832	88.2639	2.37732
2666	218581_at	ABHD4	5.17e-05	0.0010599	1235.79	631.961	1.95549
2667	204984_at	GPC4	5.17e-05	0.0010599	440.961	228.362	1.93098
2668	1557914_s_at	NA	5.18e-05	0.0010603	373.491	132.497	2.81886
2669	213503_x_at	ANXA2	5.18e-05	0.0010603	20863	10750.8	1.94061
2673	1563182_at	ACVR1C	5.19e-05	0.0010604	22.0921	10.3646	2.13148
2676	206546_at	SYCP2	5.19e-05	0.0010604	781.981	397.223	1.96862
2677	215495_s_at	SAMD4A	5.2e-05	0.001062	196.991	97.4897	2.02063
2678	205377_s_at	ACHE	5.21e-05	0.0010637	389.502	160.43	2.42787
2681	204806_x_at	HLA-F	5.25e-05	0.0010707	1263.94	590.628	2.14
2683	221730_at	COL5A2	5.26e-05	0.0010719	64.3542	29.8089	2.15889
2684	223019_at	FAM129B	5.27e-05	0.0010731	1450.96	741.049	1.95799
2691	219316_s_at	FLVCR2	5.33e-05	0.0010825	512.341	243.447	2.10453
2692	209295_at	TNFRSF10B	5.33e-05	0.0010825	1113.4	578.184	1.92568
2693	207156_at	HIST1H2AG	5.34e-05	0.0010842	779.905	336.375	2.31855
2695	234605_at	CDC14B	5.36e-05	0.001087	81.9172	40.6122	2.01706
2697	225284_at	DNAJC3	5.37e-05	0.0010886	940.112	475.953	1.97522
2698	205204_at	NMB	5.38e-05	0.0010899	864.359	417.277	2.07143
2699	223631_s_at	C19orf33	5.38e-05	0.0010899	2867.64	1460.39	1.96361
2700	225147_at	CYTH3	5.39e-05	0.0010915	316.059	162.693	1.94268
2702	205149_s_at	CLCN4	5.42e-05	0.0010967	149.774	66.7139	2.24503
2703	203780_at	MPZL2	5.43e-05	0.0010979	1452.17	514.989	2.8198
2704	217762_s_at	RAB31	5.43e-05	0.0010979	1210.81	625.966	1.9343
2707	209744_x_at	ITCH	5.44e-05	0.0010983	749.978	386.007	1.94291
2712	233064_at	ZFR2	5.46e-05	0.0011008	75.8832	37.3718	2.03049
2714	215458_s_at	SMURF1	5.47e-05	0.001102	352.888	181.836	1.94069
2718	213228_at	PDE8B	5.49e-05	0.001104	184.182	88.0328	2.09219
2720	202391_at	BASP1	5.5e-05	0.0011052	11456.6	5621.83	2.03788
2721	1555203_s_at	SLC44A4	5.5e-05	0.0011052	99.6193	40.2512	2.47494
2722	206483_at	LRRC6	5.51e-05	0.0011068	181.3	93.7871	1.9331
2723	205574_x_at	BMP1	5.52e-05	0.0011084	342.383	179.397	1.90852
2728	227580_s_at	TECPR1	5.55e-05	0.0011123	696.846	344.978	2.01998
2729	203288_at	KIAA0355	5.56e-05	0.0011139	505.186	264.935	1.90683
2731	226859_at	NA	5.57e-05	0.0011151	536.574	274.896	1.95192
2732	209956_s_at	CAMK2B	5.58e-05	0.0011159	161.443	71.286	2.26472
2733	225800_at	JAZF1	5.58e-05	0.0011159	101.805	51.3585	1.98224
2735	211612_s_at	IL13RA1	5.59e-05	0.0011171	661.186	345.365	1.91446
2741	206571_s_at	MAP4K4	5.65e-05	0.001127	580.536	300.705	1.93059
2743	230824_at	2010-03-01	5.67e-05	0.0011289	106.573	48.4941	2.19765
2747	226188_at	HSPC159	5.68e-05	0.0011305	644.801	323.049	1.99598
2749	1553185_at	RASEF	5.69e-05	0.0011305	5896.86	3032.91	1.94429
2751	215734_at	C19orf36	5.69e-05	0.0011305	214.231	94.7561	2.26087
2754	220057_at	NA	5.7e-05	0.0011316	208.001	95.5654	2.17653
2755	635_s_at	PPP2R5B	5.71e-05	0.0011324	250.575	130.172	1.92496
2760	1554539_a_at	RHOF	5.73e-05	0.0011351	695.054	357.007	1.94689
2762	231202_at	ALDH1L2	5.74e-05	0.0011363	29.2674	11.3382	2.58131
2764	221194_s_at	RNFT1	5.75e-05	0.0011374	1266.97	648.782	1.95284
2772	244447_at	NA	5.82e-05	0.0011479	1364.26	711.121	1.91847
2773	203474_at	IQGAP2	5.83e-05	0.0011491	64.1875	32.1148	1.99869
2774	210797_s_at	OASL	5.83e-05	0.0011491	292.992	141.076	2.07684
2775	56256_at	SIDT2	5.84e-05	0.0011502	1468.53	773.708	1.89804
2776	202211_at	ARFGAP3	5.84e-05	0.0011502	1155.81	586.81	1.96965
2780	228176_at	NA	5.88e-05	0.0011556	1233.07	642.262	1.91989
2782	38766_at	SRCAP	5.88e-05	0.0011556	822.648	421.623	1.95115
2784	209037_s_at	EHD1	5.91e-05	0.0011602	363.368	174.776	2.07905
2787	221276_s_at	SYNC	5.92e-05	0.001161	63.0427	33.1937	1.89924
2788	235852_at	STON2	5.92e-05	0.001161	87.3019	42.181	2.0697
2792	202551_s_at	CRIM1	5.96e-05	0.0011671	614.829	318.071	1.93299
2794	218678_at	NES	5.97e-05	0.0011674	879.477	448.749	1.95984
2795	216001_at	PRAMEF12	5.97e-05	0.0011674	188.164	81.0028	2.32293
2801	204420_at	FOSL1	6.02e-05	0.0011751	276.124	107.947	2.55796
2803	212154_at	SDC2	6.05e-05	0.0011801	940.499	495.668	1.89744
2804	208791_at	CLU	6.07e-05	0.0011832	5793.47	3056.65	1.89537
2805	209160_at	AKR1C3	6.07e-05	0.0011832	42.4706	18.6624	2.27574
2806	235836_at	MXRA7	6.08e-05	0.0011847	73.6291	34.7644	2.11795
2808	206173_x_at	GABPB1	6.1e-05	0.0011869	1219.86	635.667	1.91903
2809	204619_s_at	VCAN	6.1e-05	0.0011869	72.1166	26.7236	2.69861
2814	213342_at	YAP1	6.14e-05	0.001193	546.497	268.497	2.03539
2823	218644_at	PLEK2	6.18e-05	0.0011969	1143.67	572.666	1.99709
2824	208576_s_at	HIST1H3B	6.19e-05	0.0011976	213.01	103.854	2.05105
2825	243248_at	NA	6.19e-05	0.0011976	73.596	38.7443	1.89953
2827	224336_s_at	DUSP16	6.2e-05	0.0011991	446.303	234.043	1.90693
2830	208084_at	ITGB6	6.22e-05	0.0012017	225.037	72.4625	3.10557
2839	205304_s_at	KCNJ8	6.28e-05	0.001209	91.294	46.6155	1.95845
2840	219600_s_at	TMEM50B	6.28e-05	0.001209	1781.25	921.476	1.93304
2841	228115_at	NA	6.29e-05	0.0012105	256.194	96.0544	2.66717
2842	202263_at	CYB5R1	6.31e-05	0.0012131	2766.55	1335.04	2.07226
2843	219888_at	SPAG4	6.31e-05	0.0012131	203.642	107.963	1.88621
2844	209824_s_at	ARNTL	6.31e-05	0.0012131	599.547	296.225	2.02396
2847	227705_at	TCEAL7	6.33e-05	0.0012156	17.4863	8.50802	2.05528
2849	235571_at	NA	6.34e-05	0.0012167	284.321	150.036	1.89501
2852	1552846_s_at	RAB42	6.36e-05	0.0012193	310.414	152.64	2.03363
2853	233130_at	NA	6.37e-05	0.0012207	80.2319	42.2606	1.8985
2856	222492_at	PDXK	6.39e-05	0.0012233	894.045	462.908	1.93137
2857	236471_at	NFE2L3	6.4e-05	0.0012244	64.5013	31.959	2.01825
2859	229396_at	OVOL1	6.41e-05	0.0012258	1131.5	492.841	2.29588
2863	226817_at	DSC2	6.45e-05	0.0012318	918.901	450.847	2.03817
2867	207402_at	ZNF132	6.47e-05	0.0012334	33.0791	17.0043	1.94534
2869	209159_s_at	NDRG4	6.48e-05	0.0012349	311.571	164.309	1.89625
2873	225308_s_at	TANC1	6.5e-05	0.001237	1161.49	599.185	1.93845
2874	208959_s_at	ERP44	6.51e-05	0.0012385	2260.52	1180.35	1.91513
2880	209019_s_at	PINK1	6.57e-05	0.0012464	944.131	483.768	1.95162
2886	230047_at	FLJ32810	6.59e-05	0.001248	32.0656	16.6651	1.92411
2887	218928_s_at	SLC37A1	6.59e-05	0.001248	719.527	366.238	1.96464
2891	203961_at	NEBL	6.63e-05	0.0012539	2262.1	1183.44	1.91147
2893	208291_s_at	TH	6.65e-05	0.0012565	213.032	113.289	1.88044
2895	222396_at	HN1	6.66e-05	0.0012565	2177.49	1151.75	1.89058
2897	244739_at	RDX	6.66e-05	0.0012565	41.3844	18.9107	2.18841
2898	208792_s_at	CLU	6.66e-05	0.0012565	6685.32	3443.13	1.94164
2899	203578_s_at	SLC7A6	6.67e-05	0.001258	318.547	165.239	1.9278
2900	211538_s_at	HSPA2	6.68e-05	0.0012594	561.436	267.239	2.10088
2901	211478_s_at	DPP4	6.69e-05	0.0012609	39.9764	19.7404	2.02511
2904	228360_at	LYPD6B	6.71e-05	0.0012625	590.623	300.285	1.96688
2905	218178_s_at	CHMP1B	6.71e-05	0.0012625	3524.4	1852.19	1.90283
2906	235456_at	NA	6.71e-05	0.0012625	484.138	207.256	2.33595
2907	1556588_at	C15orf37	6.72e-05	0.0012639	269.642	141.176	1.90996
2915	205648_at	WNT2	6.81e-05	0.0012773	172.432	71.9308	2.39719
2920	203320_at	SH2B3	6.95e-05	0.0013013	176.101	80.2481	2.19446
2922	232591_s_at	TMEM30A	6.97e-05	0.0013037	1297.13	640.273	2.0259
2923	1554980_a_at	ATF3	6.97e-05	0.0013037	391.831	207.504	1.88831
2924	217764_s_at	RAB31	6.98e-05	0.0013047	1201.78	609.781	1.97083
2925	203769_s_at	STS	6.98e-05	0.0013047	203.965	103.307	1.97434
2929	216859_x_at	NA	7.03e-05	0.0013123	294.186	138.806	2.11941
2930	209454_s_at	TEAD3	7.04e-05	0.0013132	625.881	333.139	1.87874
2934	208816_x_at	ANXA2P2	7.05e-05	0.0013138	8557.09	4524.35	1.89134
2937	201148_s_at	TIMP3	7.08e-05	0.001318	672.252	357.447	1.8807
2940	204989_s_at	ITGB4	7.12e-05	0.0013241	548.996	266.691	2.05855
2941	226863_at	FAM110C	7.13e-05	0.0013255	630.196	314.217	2.00561
2942	200871_s_at	PSAP	7.14e-05	0.0013256	6080.66	2988.68	2.03456
2944	222942_s_at	TIAM2	7.14e-05	0.0013256	195.214	94.6613	2.06224
2946	219045_at	RHOF	7.15e-05	0.001327	962.611	478.394	2.01217
2947	221036_s_at	APH1B	7.16e-05	0.0013279	610.189	300.476	2.03074
2948	232290_at	NA	7.16e-05	0.0013279	434.027	224.433	1.93388
2950	212423_at	ZCCHC24	7.18e-05	0.0013303	247.887	129.488	1.91436
2951	238460_at	FAM83A	7.18e-05	0.0013303	54.4424	26.4849	2.05561
2952	204751_x_at	DSC2	7.19e-05	0.0013312	409.231	158.577	2.58065
2953	209925_at	OCLN	7.19e-05	0.0013312	1682	893.628	1.88222
2959	206631_at	PTGER2	7.26e-05	0.0013415	57.5844	30.7408	1.87323
2962	227484_at	SRGAP1	7.3e-05	0.0013475	983.081	491.686	1.99941
2966	223497_at	FAM135A	7.37e-05	0.0013581	80.4032	38.1866	2.10553
2967	202880_s_at	CYTH1	7.37e-05	0.0013581	655.205	344.863	1.8999
2971	210716_s_at	CLIP1	7.41e-05	0.0013632	843.491	416.3	2.02616
2972	224097_s_at	F11R	7.41e-05	0.0013632	2291.9	1067.68	2.14662
2973	204475_at	MMP1	7.49e-05	0.0013774	32.0999	15.6922	2.0456
2974	215223_s_at	SOD2	7.51e-05	0.0013807	793.825	426.054	1.8632
2975	210493_s_at	MFAP3L	7.52e-05	0.001382	115.184	51.0017	2.25844
2976	221047_s_at	MARK1	7.53e-05	0.0013834	103.243	54.3325	1.90021
2977	215706_x_at	ZYX	7.54e-05	0.0013848	1064.32	537.859	1.9788
2981	201412_at	LRP10	7.59e-05	0.0013921	5112.5	2692.69	1.89866
2983	208528_x_at	SSX5	7.62e-05	0.0013967	231.568	118.022	1.96207
2986	238567_at	SGPP2	7.64e-05	0.0013975	159.542	83.9557	1.90032
2987	201061_s_at	STOM	7.64e-05	0.0013975	2988.29	1525.42	1.959
2988	208076_at	HIST1H4D	7.64e-05	0.0013975	109.174	57.6088	1.89509
2989	228890_at	ATOH8	7.64e-05	0.0013975	193.282	96.9457	1.99371
2990	212014_x_at	CD44	7.65e-05	0.0013984	457.931	227.829	2.00998
2991	218641_at	LOC65998	7.65e-05	0.0013984	738.533	383.034	1.92811
2994	34210_at	CD52	7.71e-05	0.0014075	27.4567	14.6537	1.87371
2996	241382_at	PCP4L1	7.72e-05	0.0014079	105.712	42.6623	2.47788
2997	238218_at	OOEP	7.72e-05	0.0014079	282.435	145.834	1.93668
3006	35254_at	TRAFD1	7.8e-05	0.0014182	1072.06	537.399	1.9949
3008	204952_at	LYPD3	7.82e-05	0.0014214	1947.6	1042.74	1.86777
3010	217744_s_at	PERP	7.85e-05	0.001425	4836.72	2556.84	1.89168
3012	214385_s_at	MUC5AC	7.85e-05	0.001425	133.875	66.9327	2.00014
3013	218077_s_at	ZDHHC3	7.87e-05	0.0014281	482.73	259.595	1.85955
3014	217502_at	IFIT2	7.88e-05	0.0014295	236.942	106.833	2.21786
3015	226459_at	PIK3AP1	7.89e-05	0.0014308	159.06	81.034	1.96288
3020	1557060_at	NA	7.91e-05	0.0014321	122.17	59.6537	2.04799
3021	238725_at	IRF1	7.92e-05	0.0014329	391.335	209.7	1.86616
3022	203817_at	GUCY1B3	7.92e-05	0.0014329	57.7488	30.0752	1.92015
3023	208898_at	ATP6V1D	7.93e-05	0.0014342	3155.41	1675.85	1.88288
3027	214639_s_at	HOXA1	7.99e-05	0.0014432	117.681	62.0948	1.89518
3029	210869_s_at	MCAM	8e-05	0.001444	237.76	106.625	2.22988
3030	228017_s_at	NKAIN4	8.01e-05	0.0014454	113.005	54.5985	2.06974
3031	226140_s_at	OTUD1	8.02e-05	0.0014467	1655.86	863.911	1.9167
3033	242800_at	NHS	8.04e-05	0.0014489	60.8554	32.6983	1.86112
3034	208546_x_at	HIST1H2BH	8.04e-05	0.0014489	1168.82	587.269	1.99026
3035	215717_s_at	FBN2	8.06e-05	0.001452	36.2432	18.3437	1.97578
3039	225325_at	MFSD6	8.12e-05	0.0014609	861.402	447.461	1.92509
3040	206754_s_at	NA	8.13e-05	0.0014622	266.695	128.68	2.07255
3042	214446_at	ELL2	8.14e-05	0.0014626	200.887	104.745	1.91787
3044	223195_s_at	SESN2	8.15e-05	0.0014634	658.697	326.2	2.01931
3045	201888_s_at	IL13RA1	8.15e-05	0.0014634	337.528	182.012	1.85442
3046	228843_at	NA	8.16e-05	0.0014642	94.1487	39.0024	2.41392
3048	225706_at	GLCCI1	8.18e-05	0.0014668	1053.14	566.497	1.85903
3050	213607_x_at	NADK	8.19e-05	0.0014677	810.921	414.263	1.9575
3054	223605_at	SLC25A18	8.25e-05	0.001477	94.0441	42.4468	2.21557
3057	206972_s_at	GPR161	8.27e-05	0.0014791	123.098	64.8627	1.89782
3061	232741_at	NA	8.3e-05	0.0014825	42.3455	21.8755	1.93574
3067	1553114_a_at	PTK6	8.38e-05	0.0014939	833.79	433.32	1.92419
3069	1569770_x_at	NA	8.44e-05	0.0015026	17.729	8.64297	2.05127
3070	209619_at	CD74	8.44e-05	0.0015026	253.909	121.225	2.09453
3071	207206_s_at	ALOX12	8.44e-05	0.0015026	72.7974	35.1181	2.07293
3074	232914_s_at	SYTL2	8.48e-05	0.0015083	9546.63	5051.73	1.88977
3075	222803_at	PRTFDC1	8.49e-05	0.0015096	189.837	80.1899	2.36734
3077	226498_at	NA	8.5e-05	0.0015104	39.1328	20.9955	1.86387
3078	229566_at	LOC645638	8.51e-05	0.0015112	349.806	177.297	1.973
3079	224733_at	CMTM3	8.51e-05	0.0015112	505.443	269.316	1.87676
3080	1552322_at	FAM122C	8.53e-05	0.0015142	22.0689	10.259	2.15118
3081	219955_at	L1TD1	8.55e-05	0.0015173	79.7346	43.1256	1.84889
3082	37152_at	PPARD	8.57e-05	0.0015203	556.563	298.871	1.86222
3083	221609_s_at	WNT6	8.58e-05	0.0015211	321.521	159.809	2.01191
3084	232827_at	NA	8.58e-05	0.0015211	92.5422	46.6933	1.98192
3085	242417_at	NA	8.59e-05	0.0015219	425.447	226.19	1.88093
3087	231785_at	NTF4	8.6e-05	0.0015232	92.7797	47.7022	1.94498
3088	213174_at	TTC9	8.61e-05	0.0015245	497.764	260.976	1.90732
3089	201590_x_at	ANXA2	8.62e-05	0.0015257	21293.3	11544.4	1.84447
3090	210427_x_at	ANXA2	8.64e-05	0.0015288	21018.6	11360.8	1.85011
3092	224311_s_at	CAB39	8.66e-05	0.0015313	758.754	339.148	2.23723
3094	206110_at	HIST1H3H	8.69e-05	0.0015356	1794.79	971.25	1.84792
3095	216915_s_at	PTPN12	8.72e-05	0.0015404	586.049	312.449	1.87566
3096	210165_at	DNASE1	8.73e-05	0.0015417	309.358	156.276	1.97957
3097	214073_at	CTTN	8.74e-05	0.001543	359.795	179.75	2.00164
3098	221473_x_at	SERINC3	8.75e-05	0.0015432	1974.15	1048.96	1.88201
3100	212398_at	RDX	8.75e-05	0.0015432	1113.19	551.303	2.0192
3103	210904_s_at	IL13RA1	8.76e-05	0.0015435	858.357	438.256	1.95858
3105	211769_x_at	SERINC3	8.8e-05	0.0015486	2039.49	1094.8	1.86289
3108	218556_at	ORMDL2	8.82e-05	0.0015511	2729.2	1434.67	1.90232
3110	205807_s_at	TUFT1	8.83e-05	0.0015523	2737.68	1484.43	1.84427
3116	208547_at	HIST1H2BB	8.9e-05	0.0015616	132.943	66.6799	1.99375
3117	227032_at	PLXNA2	8.91e-05	0.0015629	257.193	140.103	1.83574
3118	1557448_a_at	NA	8.92e-05	0.0015641	198.77	91.432	2.17396
3123	233565_s_at	SDCBP2	9.02e-05	0.0015786	324.868	155.523	2.08887
3124	236028_at	IBSP	9.02e-05	0.0015786	28.6877	14.4345	1.98744
3125	221471_at	SERINC3	9.04e-05	0.0015811	3136.51	1700	1.84501
3126	228221_at	SLC44A3	9.04e-05	0.0015811	93.6013	49.8279	1.87849
3127	207862_at	UPK2	9.07e-05	0.0015854	192.259	103.148	1.86392
3130	225327_at	KIAA1370	9.11e-05	0.0015898	4610.83	2409.63	1.9135
3131	219593_at	SLC15A3	9.11e-05	0.0015898	228.129	119.149	1.91465
3133	215071_s_at	HIST1H2AC	9.11e-05	0.0015898	2293.32	1246.57	1.8397
3135	200977_s_at	TAX1BP1	9.15e-05	0.0015953	3316.76	1762.89	1.88144
3138	205801_s_at	RASGRP3	9.18e-05	0.0015985	59.147	30.3793	1.94695
3144	232375_at	NA	9.21e-05	0.0016001	260.912	113.475	2.29928
3146	226489_at	TMCC3	9.21e-05	0.0016001	155.323	79.8805	1.94444
3159	201204_s_at	RRBP1	9.33e-05	0.0016143	1381.72	690.778	2.00024
3162	221581_s_at	LAT2	9.35e-05	0.0016164	178.637	94.0071	1.90025
3166	240231_at	NA	9.36e-05	0.0016164	584.627	278.083	2.10235
3173	205386_s_at	MDM2	9.43e-05	0.0016234	107.649	58.5994	1.83704
3175	237496_at	NA	9.43e-05	0.0016234	40.4893	15.8345	2.55703
3182	202286_s_at	TACSTD2	9.52e-05	0.0016358	14385	7820.63	1.83937
3185	201206_s_at	RRBP1	9.58e-05	0.0016435	357.715	193.433	1.8493
3187	235680_at	NA	9.58e-05	0.0016435	188.132	98.2917	1.91401
3188	212668_at	SMURF1	9.59e-05	0.0016447	254.225	136.624	1.86077
3189	207017_at	RAB27B	9.6e-05	0.0016454	271.426	146.928	1.84734
3195	225973_at	TAP2	9.68e-05	0.001655	651.739	346.229	1.88239
3200	221882_s_at	TMEM8A	9.72e-05	0.0016602	1321.38	688.074	1.92041
3203	216238_s_at	FGB	9.79e-05	0.0016706	26.1474	13.286	1.96804
3209	218032_at	SNN	9.86e-05	0.0016799	592.648	323.186	1.83376
3210	227066_at	MOBKL2C	9.87e-05	0.0016811	274.181	140.41	1.95272
3211	242126_at	NA	9.9e-05	0.0016847	72.3259	34.0965	2.12121
3213	210262_at	CRISP2	9.9e-05	0.0016847	23.1085	11.5028	2.00895
3216	1569006_at	LOC284379	9.92e-05	0.0016861	66.1031	33.3319	1.98318
3219	239835_at	KBTBD8	9.93e-05	0.0016861	135.987	53.0212	2.56477
3221	235183_at	NA	9.94e-05	0.0016862	16.8887	7.09012	2.38201
3226	1554781_at	NA	0.0001002	0.0016982	19.6859	9.88933	1.99062
3228	203159_at	GLS	0.0001004	0.0017005	655.4	358.234	1.82953
3232	213343_s_at	GDPD5	0.0001008	0.0017047	368.098	188.474	1.95305
3233	212774_at	ZNF238	0.0001008	0.0017047	30.3111	14.2786	2.12284
3234	210163_at	CXCL11	0.0001012	0.0017099	19.9954	10.0544	1.98872
3241	218429_s_at	C19orf66	0.0001014	0.0017106	523.242	281.263	1.86033
3244	231097_at	NA	0.0001017	0.0017135	261.539	142.447	1.83605
3246	224973_at	FAM46A	0.0001018	0.0017142	397.631	214.438	1.85429
3248	221269_s_at	SH3BGRL3	0.000102	0.001717	1647.03	870.592	1.89185
3250	227607_at	STAMBPL1	0.0001022	0.0017188	389.107	210.344	1.84986
3258	213927_at	MAP3K9	0.0001039	0.0017436	464.93	218.516	2.12767
3260	212642_s_at	HIVEP2	0.000104	0.0017442	351.923	193.746	1.81641
3261	229452_at	TMEM88	0.0001041	0.0017443	259.969	129.814	2.00263
3262	227342_s_at	MYEOV	0.0001041	0.0017443	307.223	166.289	1.84753
3263	1552456_a_at	MBD3L2	0.0001041	0.0017443	144.586	78.6399	1.83858
3269	228918_at	NA	0.0001046	0.0017495	252.285	130.515	1.933
3271	201471_s_at	SQSTM1	0.0001049	0.0017534	4197.73	2312.66	1.81511
3273	205969_at	AADAC	0.0001051	0.0017557	81.9898	40.4983	2.02452
3277	205315_s_at	SNTB2	0.0001059	0.0017669	1174.44	625.634	1.8772
3278	207565_s_at	MR1	0.000106	0.001768	329.239	179.487	1.83433
3279	238865_at	PABPC4L	0.0001061	0.0017681	125.51	68.5027	1.83219
3284	224225_s_at	ETV7	0.0001063	0.0017698	48.1154	16.354	2.94212
3285	205180_s_at	ADAM8	0.0001065	0.0017726	341.669	184.815	1.84871
3288	36920_at	MTM1	0.0001066	0.0017726	240.429	118.378	2.03103
3294	202381_at	ADAM9	0.0001073	0.0017805	2824.41	1397.89	2.02048
3297	209291_at	ID4	0.0001077	0.0017855	415.087	217.066	1.91226
3298	203490_at	ELF4	0.0001077	0.0017855	917.005	506.005	1.81224
3305	218346_s_at	SESN1	0.0001084	0.0017933	488.224	269.771	1.80977
3306	225548_at	SHROOM3	0.0001088	0.0017993	905.088	488.37	1.85328
3309	209945_s_at	GSK3B	0.0001093	0.001806	800.03	440.009	1.81821
3310	232355_at	SNORD114-3	0.0001094	0.001806	33.2103	14.9975	2.21439
3312	232036_at	KLC1	0.0001094	0.001806	221.304	115.203	1.92098
3313	232316_at	C14orf174	0.0001095	0.001806	53.3628	29.2762	1.82274
3315	217967_s_at	FAM129A	0.0001095	0.001806	98.6965	51.5272	1.91543
3319	212481_s_at	TPM4	0.0001099	0.0018104	4086.27	2260.69	1.80753
3322	232812_at	LOC401052	0.0001102	0.0018132	158.635	84.3241	1.88125
3323	201300_s_at	PRNP	0.0001102	0.0018132	1247.78	668.856	1.86554
3324	200866_s_at	PSAP	0.0001103	0.0018143	3087.07	1615.46	1.91096
3329	211372_s_at	IL1R2	0.000111	0.001823	81.7012	42.5708	1.91918
3330	219938_s_at	PSTPIP2	0.0001112	0.0018258	307.257	156.285	1.96601
3331	226733_at	PFKFB2	0.0001116	0.0018313	222.59	119.837	1.85745
3333	220793_at	SAGE1	0.0001117	0.0018323	35.5105	16.6404	2.13399
3334	212350_at	TBC1D1	0.0001119	0.0018351	508.071	280.813	1.80929
3335	224609_at	SLC44A2	0.000112	0.0018356	1197.24	643.852	1.8595
3337	1555292_at	FAM40B	0.0001121	0.0018367	46.2614	25.2524	1.83196
3339	201536_at	DUSP3	0.0001124	0.0018405	1590.88	871.625	1.82519
3342	224027_at	CCL28	0.0001131	0.0018498	25.5533	13.7995	1.85176
3343	232843_s_at	DOCK8	0.0001131	0.0018498	122.067	66.1161	1.84626
3347	209212_s_at	KLF5	0.0001137	0.0018568	353.969	179.141	1.97593
3351	241359_at	NA	0.0001141	0.0018617	337.6	168.799	2.00001
3354	204969_s_at	RDX	0.0001143	0.0018633	496.642	252.232	1.96899
3356	210073_at	ST8SIA1	0.0001146	0.0018659	23.1203	10.3324	2.23764
3357	218417_s_at	SLC48A1	0.0001146	0.0018659	491.695	269.088	1.82726
3359	1570376_at	tcag7.1307	0.0001147	0.0018664	160.58	89.0494	1.80327
3362	201150_s_at	TIMP3	0.0001149	0.0018686	657.693	353.718	1.85937
3363	240100_at	NA	0.0001151	0.0018713	68.3545	34.6867	1.97062
3365	227357_at	MAP3K7IP3	0.0001155	0.0018767	838.738	461.72	1.81655
3366	222043_at	CLU	0.0001156	0.0018777	227.751	100.853	2.25824
3369	216248_s_at	NR4A2	0.0001161	0.0018842	168.116	86.7179	1.93865
3370	202931_x_at	BIN1	0.0001162	0.0018851	337.972	184.328	1.83353
3371	1556499_s_at	COL1A1	0.0001163	0.0018851	846.921	469.066	1.80555
3372	227353_at	TMC8	0.0001163	0.0018851	210.277	114.494	1.83657
3378	228359_at	UBASH3B	0.0001165	0.0018851	55.5747	29.0453	1.91338
3382	212748_at	MKL1	0.0001171	0.0018925	443.217	241.669	1.83398
3384	233320_at	TCAM1	0.0001173	0.0018952	45.5419	17.488	2.60419
3386	1556067_a_at	KDM6B	0.0001177	0.0019005	274.015	144.265	1.89938
3390	220289_s_at	AIM1L	0.0001188	0.001916	159.622	84.7763	1.88286
3391	229429_x_at	LOC728855	0.0001189	0.0019171	893.046	489.408	1.82475
3392	225900_at	EXOC6B	0.0001191	0.0019198	314.829	171.275	1.83815
3393	223739_at	PADI1	0.0001194	0.0019235	80.4281	44.1304	1.82251
3395	202768_at	FOSB	0.0001196	0.0019261	251.606	139.811	1.79961
3396	238949_at	RNF145	0.0001197	0.0019266	218.681	109.061	2.00512
3398	203498_at	RCAN2	0.0001199	0.0019292	66.2176	36.1598	1.83125
3401	203221_at	TLE1	0.0001205	0.0019372	3028.54	1608.2	1.88319
3403	218706_s_at	GRAMD3	0.0001207	0.0019393	851.383	440.521	1.93267
3408	213501_at	ACOX1	0.0001211	0.0019428	915.106	463.326	1.97508
3409	227897_at	NA	0.0001213	0.0019455	4639.94	2565.87	1.80833
3412	233177_s_at	PNKD	0.0001215	0.0019464	598.452	331.161	1.80713
3415	218651_s_at	LARP6	0.0001219	0.0019505	168.636	82.7311	2.03836
3416	206193_s_at	CDSN	0.0001219	0.0019505	100.84	50.9882	1.97772
3419	242896_at	UNC80	0.0001223	0.0019558	84.7329	44.0349	1.92422
3420	212958_x_at	PAM	0.0001224	0.0019568	1074.07	572.045	1.8776
3429	1569150_x_at	PDLIM7	0.0001237	0.0019724	520.09	261.438	1.98935
3430	202501_at	MAPRE2	0.0001238	0.0019734	313.064	171.607	1.82431
3432	213689_x_at	NA	0.0001239	0.0019737	278.286	134.164	2.07422
3433	236152_at	PAGE5	0.000124	0.0019737	197.876	106.982	1.84962
3435	223116_at	BCAR1	0.000124	0.0019737	718.225	384.692	1.86701
3436	215489_x_at	NA	0.0001241	0.0019747	467.038	260.525	1.79268
3438	213630_at	NACAD	0.0001243	0.0019762	241.139	109.086	2.21054
3440	209958_s_at	BBS9	0.0001247	0.001982	554.113	304.026	1.82258
3442	223594_at	TMEM117	0.0001249	0.001984	233.28	126.852	1.83899
3444	210732_s_at	LGALS8	0.0001253	0.0019886	352.303	188.084	1.87311
3445	238332_at	ANKRD29	0.0001253	0.0019886	45.6713	23.1147	1.97585
3448	220161_s_at	EPB41L4B	0.000126	0.001998	1793.15	958.565	1.87066
3449	212135_s_at	ATP2B4	0.0001261	0.001999	794.342	443.316	1.79182
3453	233888_s_at	SRGAP1	0.0001267	0.0020054	1287.99	712.989	1.80647
3454	241835_at	NA	0.0001267	0.0020054	41.5058	19.7813	2.09823
3455	231233_at	NA	0.0001268	0.0020054	283.311	147.873	1.9159
3459	236387_at	LOC100129961	0.0001271	0.002009	61.5757	32.8106	1.8767
3462	219078_at	GPATCH2	0.0001273	0.0020099	693.11	347.228	1.99613
3464	209568_s_at	RGL1	0.0001274	0.0020103	329.313	181.928	1.81013
3467	229105_at	GPR39	0.0001278	0.0020154	281.687	151.66	1.85736
3471	231098_at	NA	0.0001284	0.0020225	62.2297	26.5699	2.34211
[truncated: 1,994 more rows]

## Sheet: MCF7 DOWN
	Probe set	Gene symbol	Parametric p-value	FDR	AZA Av.	AZA CTRL Av.	Fold-change (AZA/ AZA CTRL)
71	224071_at	IL20	< 1e-07	< 1e-07	732.457	8455.89	0.0866209
109	205696_s_at	GFRA1	< 1e-07	< 1e-07	131.109	1113.31	0.117765
116	1553622_a_at	FSIP1	< 1e-07	< 1e-07	27.7653	244.046	0.113771
127	206569_at	IL24	< 1e-07	< 1e-07	214.281	1732.98	0.123649
154	230261_at	ST8SIA4	< 1e-07	< 1e-07	75.4194	576.862	0.130741
177	227550_at	GFRA1	< 1e-07	< 1e-07	386.779	3872.94	0.0998672
178	219703_at	MNS1	< 1e-07	< 1e-07	67.8317	459.746	0.147542
192	230836_at	ST8SIA4	< 1e-07	< 1e-07	78.1112	627.818	0.124417
207	204798_at	MYB	< 1e-07	< 1e-07	187.519	1194.48	0.156988
217	230163_at	GFRA1	< 1e-07	< 1e-07	146.94	865.469	0.169781
228	244745_at	RERG	< 1e-07	< 1e-07	47.0076	302.017	0.155646
233	217562_at	FAM5C	< 1e-07	< 1e-07	20.7245	122.156	0.169656
235	205862_at	GREB1	< 1e-07	< 1e-07	406.718	3075.62	0.132239
237	209687_at	CXCL12	< 1e-07	< 1e-07	458.944	3049.05	0.15052
249	228906_at	TET1	< 1e-07	< 1e-07	40.2929	228.891	0.176036
261	211958_at	IGFBP5	< 1e-07	< 1e-07	335.131	1916.45	0.174871
265	210567_s_at	SKP2	< 1e-07	< 1e-07	54.4795	329.357	0.165412
266	204521_at	C12orf24	< 1e-07	< 1e-07	163.168	1151.09	0.141751
269	224428_s_at	CDCA7	< 1e-07	< 1e-07	175.128	1076.39	0.162698
275	203438_at	STC2	< 1e-07	< 1e-07	271.317	1488.26	0.182305
279	227758_at	RERG	< 1e-07	< 1e-07	109.841	598.921	0.183398
314	219795_at	SLC6A14	< 1e-07	< 1e-07	44.3711	245.762	0.180545
342	225491_at	SLC1A2	< 1e-07	< 1e-07	55.3703	276.63	0.20016
346	203666_at	CXCL12	< 1e-07	< 1e-07	279.067	1373.63	0.203161
350	206023_at	NMU	< 1e-07	< 1e-07	159.128	853.568	0.186427
359	230085_at	NA	< 1e-07	< 1e-07	77.3424	354.097	0.218421
384	229964_at	C9orf152	1e-07	1.12e-05	38.4902	339.426	0.113398
386	203625_x_at	SKP2	1e-07	1.12e-05	257.118	1336.59	0.192369
402	236302_at	PPM1E	1e-07	1.12e-05	99.6815	405.01	0.246121
406	237031_at	NA	1e-07	1.12e-05	153.159	687.448	0.222794
414	203424_s_at	IGFBP5	1e-07	1.12e-05	124.58	594.099	0.209695
417	205440_s_at	NPY1R	1e-07	1.12e-05	452.483	1876.16	0.241175
421	242943_at	ST8SIA4	1e-07	1.12e-05	98.9003	523.566	0.188898
423	242260_at	MATR3	1e-07	1.12e-05	153.091	729.422	0.20988
453	239253_at	NA	1e-07	1.12e-05	34.1718	128.662	0.265594
455	222895_s_at	BCL11B	1e-07	1.12e-05	157.433	651.916	0.241493
461	208343_s_at	NR5A2	1e-07	1.12e-05	12.5738	58.1083	0.216385
465	211621_at	AR	1e-07	1.12e-05	83.0928	312.18	0.26617
466	205225_at	ESR1	1e-07	1.12e-05	1153.27	4345.31	0.265406
487	1567997_x_at	NA	1e-07	1.12e-05	54.1043	206.961	0.261423
496	212977_at	CXCR7	2e-07	1.95e-05	316.209	1303.6	0.242566
497	1557174_a_at	NA	2e-07	1.95e-05	10.9757	45.9669	0.238774
499	220581_at	C6orf97	2e-07	1.95e-05	72.4798	266.053	0.272426
502	1555997_s_at	IGFBP5	2e-07	1.95e-05	59.5342	281.092	0.211796
507	206925_at	ST8SIA4	2e-07	1.95e-05	84.4179	299.479	0.281882
520	219502_at	NEIL3	2e-07	1.95e-05	127.401	465.947	0.273424
528	219306_at	KIF15	2e-07	1.95e-05	166.363	583.947	0.284894
529	230746_s_at	NA	2e-07	1.95e-05	50.3976	223.731	0.225259
538	238977_at	MCM6	2e-07	1.95e-05	39.4947	152.658	0.258714
539	221703_at	BRIP1	2e-07	1.95e-05	581.477	2336.32	0.248886
543	230307_at	SLC25A21	2e-07	1.95e-05	83.0616	325.498	0.255183
552	231981_at	PRLR	2e-07	1.95e-05	122.579	461.341	0.265702
554	219615_s_at	KCNK5	2e-07	1.95e-05	86.7563	299.406	0.289762
560	241036_at	NA	2e-07	1.95e-05	357.196	1459.02	0.24482
563	1560469_at	NR5A2	3e-07	2.63e-05	7.22904	38.4792	0.187869
568	200982_s_at	ANXA6	3e-07	2.63e-05	465.164	1601.4	0.290473
573	227627_at	SGK3	3e-07	2.63e-05	95.8567	357.481	0.268145
581	48808_at	DHFR	3e-07	2.63e-05	333.599	1223.18	0.272732
587	202532_s_at	DHFR	3e-07	2.63e-05	196.463	752.265	0.261162
592	211042_x_at	MCAM	3e-07	2.63e-05	236.713	841.268	0.281377
596	227198_at	AFF3	3e-07	2.63e-05	142.445	583.497	0.244122
600	209185_s_at	IRS2	3e-07	2.63e-05	1153.8	4291.73	0.268843
602	227628_at	GPX8	3e-07	2.63e-05	110.969	370.412	0.299582
603	235004_at	RBM24	3e-07	2.63e-05	214.954	765.416	0.280832
605	236513_at	NA	3e-07	2.63e-05	34.5471	118.306	0.292016
611	1556111_s_at	NA	3e-07	2.63e-05	22.131	71.7964	0.308247
615	219528_s_at	BCL11B	3e-07	2.63e-05	81.7235	266.437	0.306727
616	226197_at	NA	3e-07	2.63e-05	265.52	913.63	0.290621
618	229464_at	MYEF2	3e-07	2.63e-05	257.571	842.488	0.305727
624	203439_s_at	STC2	4e-07	3.33e-05	166.858	744.307	0.224179
625	222307_at	LOC282997	4e-07	3.33e-05	87.0454	306.229	0.28425
635	220038_at	NA	4e-07	3.33e-05	50.739	207.357	0.244694
636	204444_at	KIF11	4e-07	3.33e-05	433.47	1427.44	0.303671
639	235947_at	NA	4e-07	3.33e-05	29.0091	147.479	0.1967
644	205053_at	PRIM1	4e-07	3.33e-05	662.591	2074.46	0.319404
646	218195_at	C6orf211	4e-07	3.33e-05	1258.77	4492.05	0.280222
651	214053_at	ERBB4	4e-07	3.33e-05	150.348	508.729	0.295536
660	205413_at	MPPED2	5e-07	3.95e-05	26.9268	120.596	0.223282
661	223836_at	FGFBP2	5e-07	3.95e-05	34.6571	140.894	0.24598
664	205140_at	FPGT	5e-07	3.95e-05	71.1991	223.333	0.318803
667	236312_at	NA	5e-07	3.95e-05	74.7073	287.493	0.259858
674	228141_at	GPX8	5e-07	3.95e-05	19.8215	70.7831	0.280032
675	207996_s_at	C18orf1	5e-07	3.95e-05	117.394	438.225	0.267885
678	225046_at	NA	5e-07	3.95e-05	198.144	673.91	0.294021
685	229544_at	NA	5e-07	3.95e-05	44.8509	183.93	0.243847
687	220329_s_at	RMND1	5e-07	3.95e-05	349.472	1365.23	0.25598
690	205097_at	SLC26A2	5e-07	3.95e-05	611.055	2045.33	0.298756
694	1554887_at	NA	6e-07	4.46e-05	39.301	159.505	0.246393
698	238625_at	C1orf168	6e-07	4.46e-05	26.0516	93.755	0.277869
699	232746_at	CXCR7	6e-07	4.46e-05	37.5888	185.763	0.202349
701	211959_at	IGFBP5	6e-07	4.46e-05	2638.66	10267.3	0.256997
704	228554_at	PGR	6e-07	4.46e-05	68.2374	257.385	0.265118
705	238029_s_at	SLC16A14	6e-07	4.46e-05	138.279	426.867	0.323939
706	1556814_a_at	NA	6e-07	4.46e-05	34.0727	111.036	0.306862
707	212353_at	SULF1	6e-07	4.46e-05	170.679	621.891	0.274452
709	203685_at	BCL2	6e-07	4.46e-05	251.026	950.427	0.264119
710	226192_at	NA	6e-07	4.46e-05	299.167	1131.8	0.264328
714	222772_at	MYEF2	6e-07	4.46e-05	94.4732	282.96	0.333875
716	227921_at	NA	6e-07	4.46e-05	315.025	1040.74	0.302694
717	222680_s_at	DTL	6e-07	4.46e-05	262.978	784.33	0.335291
718	209339_at	SIAH2	6e-07	4.46e-05	875.736	2767.11	0.31648
721	242890_at	NA	6e-07	4.46e-05	162.195	521.293	0.31114
723	224963_at	SLC26A2	6e-07	4.46e-05	377.412	1143.25	0.33012
729	236208_at	MOCS2	6e-07	4.46e-05	71.4141	212.056	0.33677
734	209184_s_at	IRS2	6e-07	4.46e-05	364.311	1148.86	0.317106
735	241310_at	NA	6e-07	4.46e-05	14.455	45.6968	0.316325
737	235134_at	NA	7e-07	5.01e-05	231.401	757.367	0.305533
742	232278_s_at	DEPDC1	7e-07	5.01e-05	221.251	699.956	0.316093
744	220770_s_at	C5orf54	7e-07	5.01e-05	152.414	471.048	0.323564
747	218585_s_at	DTL	7e-07	5.01e-05	272.137	873.146	0.311675
748	203425_s_at	IGFBP5	7e-07	5.01e-05	170.031	618.793	0.274779
751	232740_at	MCM3APAS	7e-07	5.01e-05	47.2172	159.615	0.295819
753	226336_at	PPIA	7e-07	5.01e-05	641.192	1930.89	0.332072
755	227164_at	SFRS1	7e-07	5.01e-05	200.339	585.304	0.342282
757	235122_at	HIVEP3	7e-07	5.01e-05	137.473	433.615	0.317039
760	210239_at	IRX5	7e-07	5.01e-05	395.073	1356.18	0.291312
765	205176_s_at	ITGB3BP	8e-07	5.5e-05	328.344	1081.39	0.303631
770	226085_at	CBX5	8e-07	5.5e-05	708.279	2216.73	0.319515
774	219258_at	TIPIN	8e-07	5.5e-05	230.824	685.967	0.336495
775	208754_s_at	NAP1L1	8e-07	5.5e-05	667.856	2072.92	0.322181
776	204159_at	CDKN2C	8e-07	5.5e-05	270.658	789.246	0.342932
782	236619_at	NA	8e-07	5.5e-05	28.9943	98.3203	0.294896
783	239680_at	NA	8e-07	5.5e-05	26.0766	121.218	0.215121
791	218253_s_at	LGTN	8e-07	5.5e-05	892.689	2564.77	0.348058
792	1564906_at	SNHG4	8e-07	5.5e-05	44.3949	137.318	0.323301
803	208886_at	H1F0	9e-07	6.02e-05	887.571	2668.96	0.332553
804	203276_at	LMNB1	9e-07	6.02e-05	728.093	2252.57	0.323228
805	232614_at	NA	9e-07	6.02e-05	82.9993	327.178	0.253682
806	205938_at	PPM1E	9e-07	6.02e-05	78.4208	231.459	0.338811
808	222958_s_at	DEPDC1	9e-07	6.02e-05	282.298	876.06	0.322236
812	227629_at	PRLR	9e-07	6.02e-05	418.026	1447.64	0.288763
813	219148_at	PBK	9e-07	6.02e-05	989.582	2940.71	0.336511
820	207219_at	ZNF643	1e-06	6.55e-05	27.8138	85.4186	0.325618
826	212847_at	FUBP1	1e-06	6.55e-05	102.53	317.973	0.32245
833	230298_at	MBLAC2	1e-06	6.55e-05	289.797	945.803	0.306403
834	214862_x_at	NA	1e-06	6.55e-05	20.6402	58.9809	0.349947
835	202431_s_at	MYC	1e-06	6.55e-05	2302.63	6551.14	0.351486
837	229090_at	LOC220930	1.1e-06	7e-05	50.6927	179.617	0.282227
839	209574_s_at	C18orf1	1.1e-06	7e-05	99.5409	333.966	0.298057
843	226634_at	METTL10	1.1e-06	7e-05	67.7425	200.334	0.338148
859	213745_at	ATRNL1	1.1e-06	7e-05	13.0478	36.4815	0.357657
860	228287_at	ING5	1.2e-06	7.4e-05	80.9161	241.074	0.335648
863	217010_s_at	CDC25C	1.2e-06	7.4e-05	129.139	390.187	0.330968
871	217833_at	SYNCRIP	1.2e-06	7.4e-05	347.464	982.853	0.353526
874	229757_at	NAF1	1.2e-06	7.4e-05	165.382	540.157	0.306174
877	218502_s_at	TRPS1	1.2e-06	7.4e-05	610.504	1822.53	0.334977
881	235373_at	NA	1.2e-06	7.4e-05	67.1605	195.54	0.343461
883	204727_at	WDHD1	1.2e-06	7.4e-05	76.0726	224.8	0.338401
884	205129_at	NPM3	1.2e-06	7.4e-05	170.556	485.798	0.351084
888	218245_at	TSKU	1.3e-06	7.85e-05	911.139	2628.56	0.34663
890	228045_at	NA	1.3e-06	7.85e-05	41.7057	122.478	0.340517
891	1562031_at	JAK2	1.3e-06	7.85e-05	29.4298	99.2042	0.296659
892	202534_x_at	DHFR	1.3e-06	7.85e-05	621.481	2626.2	0.236646
894	226431_at	FAM117B	1.3e-06	7.85e-05	247.39	703.382	0.351715
898	241321_at	NA	1.3e-06	7.85e-05	19.9513	56.6923	0.351923
899	219174_at	IFT74	1.3e-06	7.85e-05	72.4947	196.659	0.368632
906	227350_at	HELLS	1.3e-06	7.85e-05	403.762	1332.93	0.302912
908	214727_at	BRCA2	1.4e-06	8.35e-05	134.43	408.847	0.328802
910	215731_s_at	MPHOSPH9	1.4e-06	8.35e-05	99.5115	295.324	0.336956
913	224959_at	SLC26A2	1.4e-06	8.35e-05	961.181	2821.23	0.340695
916	214745_at	PLCH1	1.4e-06	8.35e-05	64.2985	197.657	0.325304
917	235644_at	CCDC138	1.4e-06	8.35e-05	82.1579	222.453	0.369327
918	222819_at	CTPS2	1.5e-06	8.78e-05	225.936	636.465	0.354985
920	232242_at	NA	1.5e-06	8.78e-05	122.681	360.811	0.340015
921	212594_at	PDCD4	1.5e-06	8.78e-05	301.636	1056.76	0.285435
922	214433_s_at	SELENBP1	1.5e-06	8.78e-05	781.334	2102.81	0.371567
924	223114_at	COQ5	1.5e-06	8.78e-05	531.496	1439.28	0.369278
926	219800_s_at	THNSL1	1.5e-06	8.78e-05	33.8619	121.705	0.278228
931	220397_at	MDM1	1.5e-06	8.78e-05	56.7797	173.637	0.327002
932	230738_at	LOC730631	1.5e-06	8.78e-05	428.202	1187.42	0.360615
934	242794_at	MAML3	1.5e-06	8.78e-05	125.294	350.457	0.357516
936	225062_at	LOC389831	1.6e-06	9.19e-05	241.277	644.069	0.374614
938	226800_at	EFCAB7	1.6e-06	9.19e-05	40.3812	112.467	0.35905
948	215692_s_at	MPPED2	1.6e-06	9.19e-05	16.4194	47.8796	0.342932
949	204354_at	POT1	1.6e-06	9.19e-05	148.128	431.994	0.342894
951	239903_at	NA	1.6e-06	9.19e-05	41.6956	123.774	0.33687
954	224820_at	FAM36A	1.7e-06	9.61e-05	280.258	774.695	0.361766
956	219188_s_at	MACROD1	1.7e-06	9.61e-05	246.159	664.711	0.370325
958	204971_at	CSTA	1.7e-06	9.61e-05	87.11	283.375	0.307402
963	204911_s_at	TRIM3	1.7e-06	9.61e-05	84.5056	258.44	0.326983
964	242546_at	FLJ39632	1.7e-06	9.61e-05	583.725	2091.07	0.279152
965	202903_at	LSM5	1.7e-06	9.61e-05	92.0603	260.151	0.353872
966	242523_at	NA	1.7e-06	9.61e-05	49.1849	133.241	0.369143
976	220295_x_at	DEPDC1	1.8e-06	0.0001002	155.738	462.797	0.336515
979	242660_at	C10orf112	1.8e-06	0.0001002	85.1128	357.233	0.238256
980	241170_at	NA	1.8e-06	0.0001002	21.4129	60.0704	0.356463
987	210297_s_at	MSMB	1.9e-06	0.0001046	35.0905	107.517	0.326371
992	231862_at	CBX5	1.9e-06	0.0001046	249.4	843.996	0.295499
994	201563_at	SORD	2e-06	0.0001087	944.901	2655.3	0.355855
995	203895_at	PLCB4	2e-06	0.0001087	240.54	743.755	0.323414
996	207302_at	SGCG	2e-06	0.0001087	235.448	651.346	0.36148
1005	229305_at	MLF1IP	2e-06	0.0001087	232.05	642.201	0.361335
1006	1558522_at	NA	2e-06	0.0001087	52.5802	137.263	0.38306
1007	229160_at	MUM1L1	2.1e-06	0.0001123	64.9829	253.577	0.256265
1011	230876_at	LOC169834	2.1e-06	0.0001123	13.524	36.4704	0.370822
1015	238898_at	NA	2.1e-06	0.0001123	53.5635	145.489	0.368163
1017	205967_at	HIST1H4C	2.1e-06	0.0001123	1047.36	2786.11	0.375922
1019	208056_s_at	CBFA2T3	2.1e-06	0.0001123	224.131	638.262	0.351158
1020	223256_at	G2E3	2.1e-06	0.0001123	246.089	667.19	0.368843
1021	217651_at	NA	2.1e-06	0.0001123	22.419	59.8593	0.374529
1022	220192_x_at	SPDEF	2.1e-06	0.0001123	808.031	2669.49	0.302691
1030	1569552_at	PTPN18	2.2e-06	0.0001161	27.317	91.4305	0.298773
1034	222651_s_at	TRPS1	2.2e-06	0.0001161	868.401	2437.03	0.356335
1035	1558750_a_at	NA	2.2e-06	0.0001161	61.5484	171.415	0.35906
1036	228955_at	NA	2.2e-06	0.0001161	128.39	333.353	0.385147
1037	219932_at	SLC27A6	2.3e-06	0.0001199	255.72	800.941	0.319275
1048	201397_at	PHGDH	2.3e-06	0.0001199	238.821	620.648	0.384792
1049	231120_x_at	PKIB	2.3e-06	0.0001199	151.447	588.37	0.257401
1051	219355_at	CXorf57	2.4e-06	0.0001231	97.3396	304.323	0.319857
1052	206346_at	PRLR	2.4e-06	0.0001231	61.3072	207.522	0.295425
1054	204172_at	CPOX	2.4e-06	0.0001231	172.245	583.884	0.294999
1055	212099_at	RHOB	2.4e-06	0.0001231	2494.84	6782.62	0.367828
1060	242686_at	STARD13	2.4e-06	0.0001231	37.3355	103.061	0.362266
1061	201013_s_at	PAICS	2.4e-06	0.0001231	2269.91	5820.1	0.390013
1062	226455_at	CREB3L4	2.4e-06	0.0001231	623.096	1800.47	0.346073
1063	203896_s_at	PLCB4	2.4e-06	0.0001231	227.668	595.993	0.381997
1064	208955_at	DUT	2.4e-06	0.0001231	522.377	1354.62	0.385627
1069	221965_at	MPHOSPH9	2.5e-06	0.0001267	199.207	650.563	0.306208
1070	238529_at	LOC730631	2.5e-06	0.0001267	435.713	1107.29	0.393495
1071	1561817_at	NA	2.5e-06	0.0001267	15.5492	47.8703	0.324819
1074	42361_g_at	CCHCR1	2.5e-06	0.0001267	63.898	185.382	0.344683
1080	202950_at	CRYZ	2.6e-06	0.0001304	673.973	1729.91	0.3896
1081	235675_at	DHFRL1	2.6e-06	0.0001304	62.3107	178.805	0.348484
1083	222843_at	FIGNL1	2.6e-06	0.0001304	267.801	734.437	0.364634
1087	208337_s_at	NR5A2	2.6e-06	0.0001304	30.9446	89.6598	0.345133
1088	238833_at	LOC729088	2.6e-06	0.0001304	19.0134	53.3734	0.356233
1089	209172_s_at	CENPF	2.6e-06	0.0001304	80.6192	247.654	0.325532
1090	211110_s_at	AR	2.6e-06	0.0001304	172.285	435.694	0.395427
1096	212354_at	SULF1	2.7e-06	0.0001342	340.387	912.663	0.372961
1097	213302_at	PFAS	2.7e-06	0.0001342	272.452	758.765	0.359073
1098	204728_s_at	WDHD1	2.7e-06	0.0001342	110.62	294.264	0.375923
1099	204492_at	ARHGAP11A	2.7e-06	0.0001342	62.5692	166.668	0.375412
1100	235609_at	NA	2.7e-06	0.0001342	1483.46	4031.21	0.367993
1110	1563524_a_at	NCRNA00203	2.9e-06	0.0001414	23.6013	69.3443	0.340349
1111	1563414_at	NA	2.9e-06	0.0001414	31.8414	126.149	0.252411
1112	1554324_s_at	DYNC2LI1	2.9e-06	0.0001414	21.9359	65.5211	0.334791
1115	237716_at	NA	2.9e-06	0.0001414	77.0793	233.727	0.329783
1119	201801_s_at	SLC29A1	2.9e-06	0.0001414	254.908	635.923	0.400847
1120	239973_at	NA	2.9e-06	0.0001414	92.5309	234.938	0.393853
1121	201562_s_at	SORD	2.9e-06	0.0001414	372.991	978.801	0.381069
1122	201508_at	IGFBP4	3e-06	0.0001452	419.624	1073.89	0.390752
1124	239108_at	FAR2	3e-06	0.0001452	110.937	284.894	0.389398
1125	229970_at	KBTBD7	3e-06	0.0001452	98.3489	303.286	0.324277
1126	218957_s_at	PAAF1	3e-06	0.0001452	496.625	1252.9	0.396381
1127	238748_at	NA	3e-06	0.0001452	27.0944	76.4955	0.354197
1132	220177_s_at	TMPRSS3	3.1e-06	0.0001483	63.1587	185.069	0.34127
1138	203755_at	BUB1B	3.1e-06	0.0001483	660.624	1747.03	0.378141
1140	224496_s_at	TMEM107	3.1e-06	0.0001483	81.8512	237.368	0.344828
1143	1556064_at	LOC284926	3.1e-06	0.0001483	143.525	394.917	0.363431
1144	223075_s_at	AIF1L	3.2e-06	0.0001517	657.135	1766.16	0.372071
1146	230312_at	NA	3.2e-06	0.0001517	136.337	395.802	0.344459
1149	218663_at	NCAPG	3.2e-06	0.0001517	251.262	633.046	0.396909
1150	223249_at	CLDN12	3.2e-06	0.0001517	346.548	893.392	0.387901
1154	219217_at	NARS2	3.3e-06	0.0001554	922.144	2273.1	0.405677
1162	202731_at	PDCD4	3.4e-06	0.0001587	538.702	1491.72	0.361129
1163	227369_at	SERBP1	3.4e-06	0.0001587	311.552	782.518	0.398141
1164	203690_at	TUBGCP3	3.4e-06	0.0001587	243.545	656.594	0.370922
1165	1554019_s_at	C6orf182	3.4e-06	0.0001587	28.4652	91.3637	0.311559
1168	221591_s_at	FAM64A	3.4e-06	0.0001587	332.834	939.188	0.354385
1169	231923_at	FLJ12993	3.4e-06	0.0001587	312.343	804.723	0.388137
1170	205296_at	RBL1	3.4e-06	0.0001587	60.0255	190.538	0.315032
1172	218903_s_at	OBFC2B	3.5e-06	0.0001614	270.316	731.3	0.369638
1173	218212_s_at	MOCS2	3.5e-06	0.0001614	1158.25	3045.58	0.380304
1175	61732_r_at	IFT74	3.5e-06	0.0001614	13.3769	32.9559	0.405902
1181	243023_at	NA	3.5e-06	0.0001614	46.5207	147.497	0.315402
1185	229638_at	IRX3	3.5e-06	0.0001614	1823.01	6538.95	0.278793
1186	227790_at	UBE2CBP	3.5e-06	0.0001614	71.0283	183.002	0.388128
1187	1559535_s_at	NA	3.6e-06	0.0001653	64.003	160.807	0.398011
1188	244187_at	NA	3.6e-06	0.0001653	85.4265	256.601	0.332916
1190	214404_x_at	SPDEF	3.6e-06	0.0001653	872.769	2175.98	0.401093
1191	235949_at	NA	3.6e-06	0.0001653	46.3467	146.941	0.31541
1193	224218_s_at	TRPS1	3.7e-06	0.0001686	360.726	948.568	0.380285
1199	217647_at	NA	3.7e-06	0.0001686	61.4981	164.595	0.373633
1200	205073_at	CYP2J2	3.7e-06	0.0001686	186.095	457.725	0.406565
1202	227182_at	SUSD3	3.8e-06	0.000172	623.444	1552.47	0.401582
1203	237240_at	NA	3.8e-06	0.000172	66.8884	186.675	0.358316
1205	219307_at	PDSS2	3.8e-06	0.000172	184.471	486.586	0.379113
1206	227212_s_at	PHF19	3.8e-06	0.000172	734.614	1879.01	0.390957
1208	1557487_at	NA	3.8e-06	0.000172	95.9565	266.384	0.360219
1210	1566764_at	MACC1	3.9e-06	0.0001758	77.5675	201.495	0.38496
1214	244845_at	NA	4e-06	0.0001784	13.3769	38.7704	0.345029
1215	237291_at	NCRNA00117	4e-06	0.0001784	54.0926	137.655	0.392958
1217	219094_at	ARMC8	4e-06	0.0001784	53.0197	134.959	0.392857
1221	209754_s_at	TMPO	4e-06	0.0001784	350.057	1128.57	0.310177
1222	230434_at	NA	4e-06	0.0001784	249.473	617.2	0.404202
1227	223506_at	ZC3H8	4.1e-06	0.0001821	397.526	1006.49	0.394964
[truncated: 4,348 more rows]

## Sheet: MCF12A UP
	Probe set	Gene symbol	Parametric p-value	FDR	AZA Av.	AZA CTRL Av.	Fold-change (AZA/AZA CTRL)
[truncated: 2,981 more rows]

[truncated: 1 more sheets: MCF12A DOWN]
