# Supplementary material for: Transgelin gene is frequently downregulated by promoter DNA hypermethylation in breast cancer
Source: Clin Epigenetics. 2015 Sep 28;7:104. doi: 10.1186/s13148-015-0138-5 (PMC4587865; doi:10.1186/s13148-015-0138-5)
Supplement: Additional file 2: — Expression in untreated breast cancer cell lines in comparison to MCF12A. Probe IDs, gene names, and relative expressions in breast cancer cell lines with respect to untreated MCF12A at 1.5 fold and P < 0.05 have been listed. (XLSX 11397 kb) [file 13148_2015_138_MOESM2_ESM.xlsx]

## Sheet: DOWN in Untreated 231
	Probe set	Gene symbol	Parametric p-value	FDR	MCF12A Mock	MDA-MB-231 Mock	Fold-change (MCF12A/231)
1	201427_s_at	SEPP1	< 1e-07	< 1e-07	12222.6	26.1989	466.53
2	228854_at	NA	< 1e-07	< 1e-07	4384.91	16.1564	271.405
4	203434_s_at	MME	< 1e-07	< 1e-07	7039.06	13.5212	520.595
6	222940_at	SULT1E1	< 1e-07	< 1e-07	1421.25	8.52619	166.692
7	213943_at	TWIST1	< 1e-07	< 1e-07	2544.2	20.3066	125.289
10	1555801_s_at	ZNF385B	< 1e-07	< 1e-07	1821.67	22.5267	80.8672
12	219934_s_at	SULT1E1	< 1e-07	< 1e-07	1050.47	14.2734	73.5965
15	204855_at	SERPINB5	< 1e-07	< 1e-07	1734.6	29.4677	58.8644
16	218888_s_at	NETO2	< 1e-07	< 1e-07	1930.02	34.3407	56.202
17	225328_at	NA	< 1e-07	< 1e-07	10524.3	151.154	69.6264
19	225540_at	MAP2	< 1e-07	< 1e-07	5821	75.1706	77.4372
20	207076_s_at	ASS1	< 1e-07	< 1e-07	13088.9	110.497	118.454
26	213436_at	CNR1	< 1e-07	< 1e-07	1001.52	11.4594	87.3972
29	205792_at	WISP2	< 1e-07	< 1e-07	6904.19	84.1615	82.035
30	205498_at	GHR	< 1e-07	< 1e-07	2202.15	17.1333	128.53
31	1555800_at	ZNF385B	< 1e-07	< 1e-07	1857.46	33.0068	56.2751
32	201060_x_at	STOM	< 1e-07	< 1e-07	7757.08	155.621	49.846
33	1552477_a_at	IRF6	< 1e-07	< 1e-07	1106.74	21.7043	50.9916
34	201061_s_at	STOM	< 1e-07	< 1e-07	6925.21	140.603	49.2537
35	212062_at	ATP9A	< 1e-07	< 1e-07	1437.35	33.3052	43.157
36	217767_at	C3	< 1e-07	< 1e-07	14741.4	146.985	100.292
37	201566_x_at	ID2	< 1e-07	< 1e-07	1364.3	33.5256	40.6943
38	202948_at	IL1R1	< 1e-07	< 1e-07	4830.99	103.592	46.6346
40	201565_s_at	ID2	< 1e-07	< 1e-07	3373.42	30.7822	109.59
42	224588_at	XIST	< 1e-07	< 1e-07	5291.83	50.6929	104.39
45	203407_at	PPL	< 1e-07	< 1e-07	3897.92	98.1218	39.7253
46	226322_at	TMTC1	< 1e-07	< 1e-07	1044.74	24.1775	43.2112
48	225207_at	PDK4	< 1e-07	< 1e-07	4527.88	132.646	34.1352
49	226325_at	ADSSL1	< 1e-07	< 1e-07	2199.85	39.6327	55.5059
50	210830_s_at	PON2	< 1e-07	< 1e-07	3487.24	95.2793	36.6002
51	223204_at	C4orf18	< 1e-07	< 1e-07	620.522	12.7418	48.6997
52	226545_at	CD109	< 1e-07	< 1e-07	5612.07	20.0812	279.468
53	222774_s_at	NETO2	< 1e-07	< 1e-07	976.256	13.4616	72.5213
54	239443_at	PCDHB6	< 1e-07	< 1e-07	551.435	10.7112	51.482
57	1562321_at	PDK4	< 1e-07	< 1e-07	697.692	20.9609	33.2853
58	203037_s_at	MTSS1	< 1e-07	< 1e-07	6300.38	157.717	39.9475
60	202994_s_at	FBLN1	< 1e-07	< 1e-07	3178.23	102.771	30.9254
62	203961_at	NEBL	< 1e-07	< 1e-07	1769.13	47.6267	37.1458
63	203453_at	SCNN1A	< 1e-07	< 1e-07	5792.17	100.675	57.5336
65	204105_s_at	NRCAM	< 1e-07	< 1e-07	2093.46	55.3574	37.8171
67	226905_at	FAM101B	< 1e-07	< 1e-07	922.439	19.0172	48.5055
68	201141_at	GPNMB	< 1e-07	< 1e-07	535.749	17.9393	29.8645
69	203074_at	NA	< 1e-07	< 1e-07	11097.7	164.781	67.3482
72	213992_at	COL4A6	< 1e-07	< 1e-07	1530.73	51.7224	29.5951
73	209699_x_at	AKR1C2	< 1e-07	< 1e-07	8947.13	202.492	44.1852
75	228260_at	ELAVL2	< 1e-07	< 1e-07	554.801	13.2761	41.7895
76	202995_s_at	FBLN1	< 1e-07	< 1e-07	2552.47	51.1165	49.9344
78	227671_at	XIST	< 1e-07	< 1e-07	2974.28	22.8759	130.018
81	205880_at	PRKD1	< 1e-07	< 1e-07	654.196	17.2647	37.892
83	206070_s_at	EPHA3	< 1e-07	< 1e-07	531.61	9.65867	55.0397
85	209829_at	FAM65B	< 1e-07	< 1e-07	861.09	10.541	81.6898
86	214651_s_at	HOXA9	< 1e-07	< 1e-07	1038.79	13.4501	77.233
87	225803_at	FBXO32	< 1e-07	< 1e-07	8330.69	265.124	31.4219
90	205883_at	ZBTB16	< 1e-07	< 1e-07	1940.06	32.6521	59.4162
91	39248_at	AQP3	< 1e-07	< 1e-07	4869.32	183.276	26.5683
92	207469_s_at	PIR	< 1e-07	< 1e-07	2188.42	83.3198	26.2654
93	1555854_at	NA	< 1e-07	< 1e-07	397.453	13.4775	29.4901
94	218532_s_at	FAM134B	< 1e-07	< 1e-07	1120	36.5587	30.6357
96	204151_x_at	AKR1C1	< 1e-07	< 1e-07	11099.5	331.498	33.4829
98	1559005_s_at	CNTLN	< 1e-07	< 1e-07	346.196	11.673	29.6578
102	204259_at	MMP7	< 1e-07	< 1e-07	3376.46	50.37	67.0331
105	202504_at	TRIM29	< 1e-07	< 1e-07	2955.94	117.158	25.2303
107	203021_at	SLPI	< 1e-07	< 1e-07	2999.43	128.216	23.3936
109	224463_s_at	C11orf70	< 1e-07	< 1e-07	1142.88	49.0197	23.3148
111	202718_at	IGFBP2	< 1e-07	< 1e-07	2418.92	68.487	35.3195
112	221974_at	IPW	< 1e-07	< 1e-07	390.391	8.96944	43.5246
113	201069_at	MMP2	< 1e-07	< 1e-07	3828.96	119.546	32.0293
114	201876_at	PON2	< 1e-07	< 1e-07	4159.73	139.461	29.8271
115	207826_s_at	ID3	< 1e-07	< 1e-07	6638.31	301.652	22.0065
117	205789_at	CD1D	< 1e-07	< 1e-07	485.101	17.08	28.4017
120	226931_at	TMTC1	< 1e-07	< 1e-07	853.181	37.001	23.0583
121	218983_at	C1RL	< 1e-07	< 1e-07	944.273	25.9327	36.4125
124	228438_at	LOC100132891	< 1e-07	< 1e-07	295.33	8.18121	36.0986
127	216594_x_at	AKR1C1	< 1e-07	< 1e-07	5370.24	171.802	31.2583
128	209392_at	ENPP2	< 1e-07	< 1e-07	738.277	18.6166	39.6569
130	209160_at	AKR1C3	< 1e-07	< 1e-07	12379.4	526.885	23.4954
135	211653_x_at	AKR1C2	< 1e-07	< 1e-07	7011.09	204.267	34.3232
138	204389_at	MAOA	< 1e-07	< 1e-07	4010.26	203.045	19.7506
143	202075_s_at	PLTP	< 1e-07	< 1e-07	2038.13	102.051	19.9718
144	205885_s_at	ITGA4	< 1e-07	< 1e-07	206.627	10.0875	20.4835
145	226777_at	NA	< 1e-07	< 1e-07	1143.05	29.8114	38.3426
147	204388_s_at	MAOA	< 1e-07	< 1e-07	6951.85	367.379	18.9228
150	205623_at	ALDH3A1	< 1e-07	< 1e-07	1672.37	77.4879	21.5823
151	226844_at	MOBKL2B	< 1e-07	< 1e-07	1186.14	54.3443	21.8264
152	222196_at	LOC286434	< 1e-07	< 1e-07	214.697	8.78649	24.4349
154	226129_at	FAM83H	< 1e-07	< 1e-07	2119.17	99.5987	21.2771
156	204422_s_at	FGF2	< 1e-07	< 1e-07	363.799	14.0551	25.8838
158	229620_at	SEPP1	< 1e-07	< 1e-07	225.811	10.5065	21.4926
160	203562_at	FEZ1	< 1e-07	< 1e-07	1677.61	34.5069	48.6167
163	203485_at	RTN1	< 1e-07	< 1e-07	1196.51	59.5714	20.0853
164	205960_at	PDK4	< 1e-07	< 1e-07	1200.11	61.8527	19.4028
165	206376_at	SLC6A15	< 1e-07	< 1e-07	659.056	23.8241	27.6634
166	209283_at	CRYAB	< 1e-07	< 1e-07	1888.72	107.053	17.643
167	229568_at	MOBKL2B	< 1e-07	< 1e-07	593.264	13.4178	44.2147
171	229019_at	ZNF385B	< 1e-07	< 1e-07	1677.57	74.4942	22.5195
173	205862_at	GREB1	< 1e-07	< 1e-07	273.828	13.8926	19.7104
175	227948_at	FGD4	< 1e-07	< 1e-07	615.648	21.8182	28.2173
176	212813_at	JAM3	< 1e-07	< 1e-07	2344.04	103.337	22.6835
177	201261_x_at	BGN	< 1e-07	< 1e-07	1209.51	71.4897	16.9186
179	231897_at	PTGR1	< 1e-07	< 1e-07	12402	715.875	17.3243
180	218820_at	C14orf132	< 1e-07	< 1e-07	838.74	50.7417	16.5296
182	204880_at	MGMT	< 1e-07	< 1e-07	2013.24	120.078	16.7662
183	213416_at	ITGA4	< 1e-07	< 1e-07	457.555	14.6462	31.2405
186	209459_s_at	ABAT	< 1e-07	< 1e-07	344.739	18.4322	18.7031
189	222217_s_at	SLC27A3	< 1e-07	< 1e-07	3849.43	141.628	27.1798
191	213150_at	HOXA10	< 1e-07	< 1e-07	863.13	24.9275	34.6255
193	1569110_x_at	LOC728613	< 1e-07	< 1e-07	2398.54	142.794	16.7972
195	212977_at	CXCR7	< 1e-07	< 1e-07	302.255	14.6086	20.6902
196	203435_s_at	MME	< 1e-07	< 1e-07	5101.26	144.273	35.3584
200	203962_s_at	NEBL	< 1e-07	< 1e-07	2040.38	37.384	54.5791
204	224724_at	SULF2	< 1e-07	< 1e-07	1106.59	53.4398	20.7073
205	205884_at	ITGA4	< 1e-07	< 1e-07	177.637	10.41	17.0641
206	211538_s_at	HSPA2	< 1e-07	< 1e-07	899.274	38.5096	23.3519
208	206785_s_at	NA	< 1e-07	< 1e-07	983.303	35.6441	27.5867
209	225390_s_at	KLF13	< 1e-07	< 1e-07	1999.65	101.772	19.6483
211	204114_at	NID2	< 1e-07	< 1e-07	461.778	29.3662	15.7248
216	209641_s_at	ABCC3	< 1e-07	< 1e-07	2378.12	150.29	15.8235
217	1557051_s_at	NA	< 1e-07	< 1e-07	959.413	41.2796	23.2418
218	203787_at	SSBP2	< 1e-07	< 1e-07	1848.39	116.47	15.8702
219	213905_x_at	BGN	< 1e-07	< 1e-07	1193.78	51.0867	23.3677
220	204567_s_at	ABCG1	< 1e-07	< 1e-07	485.532	12.3509	39.3114
222	207761_s_at	METTL7A	< 1e-07	< 1e-07	3290.98	219.81	14.9719
226	225801_at	FBXO32	< 1e-07	< 1e-07	888.432	56.2052	15.8069
227	244363_at	ROS1	< 1e-07	< 1e-07	315.116	12.2862	25.6479
228	205768_s_at	SLC27A2	< 1e-07	< 1e-07	885.56	23.5748	37.5639
230	204639_at	ADA	< 1e-07	< 1e-07	3176.71	100.439	31.6283
231	225373_at	C10orf54	< 1e-07	< 1e-07	3263.92	232.145	14.0598
232	228776_at	GJC1	< 1e-07	< 1e-07	308.941	15.1908	20.3374
233	202236_s_at	SLC16A1	< 1e-07	< 1e-07	1787.4	63.7532	28.0363
234	208978_at	CRIP2	< 1e-07	< 1e-07	1678.56	116.027	14.467
235	241418_at	LOC344887	< 1e-07	< 1e-07	494.1	32.0767	15.4037
236	216705_s_at	ADA	< 1e-07	< 1e-07	2016.11	91.8968	21.9389
237	228462_at	IRX2	< 1e-07	< 1e-07	4080.78	57.295	71.2241
239	228575_at	IL20RB	< 1e-07	< 1e-07	1533.26	52.2415	29.3494
240	227966_s_at	NA	< 1e-07	< 1e-07	1579.16	81.2544	19.4348
241	204885_s_at	MSLN	< 1e-07	< 1e-07	2637.88	157.7	16.7272
244	211006_s_at	KCNB1	< 1e-07	< 1e-07	441.112	21.4131	20.6002
245	235496_at	HRCT1	< 1e-07	< 1e-07	1728.13	127.286	13.5768
250	1554007_at	NA	< 1e-07	< 1e-07	414.457	18.4625	22.4485
252	210015_s_at	MAP2	< 1e-07	< 1e-07	1443.06	70.5749	20.4472
253	201506_at	TGFBI	< 1e-07	< 1e-07	10455.3	765.616	13.6561
254	205934_at	PLCL1	< 1e-07	< 1e-07	275.382	15.2844	18.0172
256	221728_x_at	XIST	< 1e-07	< 1e-07	2585.27	27.3228	94.6198
258	209885_at	RHOD	< 1e-07	< 1e-07	1402.03	91.6616	15.2957
259	241762_at	FBXO32	< 1e-07	< 1e-07	1963.2	51.0075	38.4884
262	229156_s_at	NA	< 1e-07	< 1e-07	835.877	61.7386	13.539
263	205608_s_at	ANGPT1	< 1e-07	< 1e-07	1478.84	71.8177	20.5916
265	241198_s_at	C11orf70	< 1e-07	< 1e-07	955.477	48.9005	19.5392
266	202723_s_at	FOXO1	< 1e-07	< 1e-07	1324.42	79.1881	16.725
269	235753_at	HOXA7	< 1e-07	< 1e-07	1076.76	65.0723	16.5472
270	1555724_s_at	TAGLN	< 1e-07	< 1e-07	4780.42	357.895	13.357
274	205547_s_at	TAGLN	< 1e-07	< 1e-07	4558.4	313.218	14.5535
279	202724_s_at	FOXO1	< 1e-07	< 1e-07	2941.43	203.171	14.4776
280	212741_at	MAOA	< 1e-07	< 1e-07	9007.92	654.428	13.7646
282	204971_at	CSTA	< 1e-07	< 1e-07	1806.49	17.611	102.578
284	230472_at	IRX1	< 1e-07	< 1e-07	1090.22	35.3566	30.8351
287	201820_at	KRT5	< 1e-07	< 1e-07	1906.34	137.871	13.827
290	229831_at	CNTN3	< 1e-07	< 1e-07	155.354	8.49658	18.2843
292	205128_x_at	PTGS1	< 1e-07	< 1e-07	1219.17	99.9772	12.1945
293	224397_s_at	TMTC1	< 1e-07	< 1e-07	513.572	30.854	16.6453
294	225579_at	PQLC3	< 1e-07	< 1e-07	1486.39	113.845	13.0563
295	207002_s_at	PLAGL1	< 1e-07	< 1e-07	368.622	18.4332	19.9977
297	220559_at	EN1	< 1e-07	< 1e-07	173.66	14.3247	12.1231
301	227641_at	FBXL16	< 1e-07	< 1e-07	978.161	62.0725	15.7583
304	229900_at	CD109	< 1e-07	< 1e-07	776.503	59.0746	13.1444
305	209318_x_at	PLAGL1	< 1e-07	< 1e-07	397.302	12.9471	30.6867
308	205319_at	PSCA	< 1e-07	< 1e-07	1201.79	51.8008	23.2002
310	204753_s_at	HLF	< 1e-07	< 1e-07	374.677	25.0274	14.9707
311	204083_s_at	TPM2	< 1e-07	< 1e-07	4582.15	134.876	33.9732
312	208161_s_at	ABCC3	< 1e-07	< 1e-07	5775.39	214.015	26.9859
313	218559_s_at	MAFB	< 1e-07	< 1e-07	1695.76	111.235	15.2447
314	239297_at	C8orf79	< 1e-07	< 1e-07	976.714	30.2193	32.3208
316	241763_s_at	FBXO32	< 1e-07	< 1e-07	2219	150.143	14.7793
317	225345_s_at	NA	< 1e-07	< 1e-07	1655.89	77.9256	21.2496
318	210239_at	IRX5	< 1e-07	< 1e-07	867.272	70.158	12.3617
321	215440_s_at	BEX4	< 1e-07	< 1e-07	156.891	13.0157	12.054
322	202952_s_at	ADAM12	< 1e-07	< 1e-07	881.765	45.156	19.5271
323	202017_at	EPHX1	< 1e-07	< 1e-07	6333.45	510.009	12.4183
324	210886_x_at	TP53TG1	< 1e-07	< 1e-07	1096.96	65.9464	16.6341
330	1553605_a_at	ABCA13	< 1e-07	< 1e-07	135.63	12.224	11.0954
331	239719_at	CD109	< 1e-07	< 1e-07	553.222	32.6637	16.9369
333	206165_s_at	CLCA2	< 1e-07	< 1e-07	287.641	16.8568	17.0638
334	204719_at	ABCA8	< 1e-07	< 1e-07	194.436	12.1435	16.0116
335	211676_s_at	IFNGR1	< 1e-07	< 1e-07	5697.81	523.773	10.8784
337	241873_at	NA	< 1e-07	< 1e-07	160.11	11.7896	13.5806
339	202888_s_at	ANPEP	< 1e-07	< 1e-07	2729.57	35.2855	77.3566
341	215813_s_at	PTGS1	< 1e-07	< 1e-07	1179.27	83.1418	14.1839
343	229157_at	NA	< 1e-07	< 1e-07	903.676	66.2872	13.6327
344	228824_s_at	PTGR1	< 1e-07	< 1e-07	8320.61	737.296	11.2853
346	227762_at	NA	< 1e-07	< 1e-07	3159.22	95.9716	32.9183
347	209905_at	HOXA9	< 1e-07	< 1e-07	461.698	43.5819	10.5938
349	209569_x_at	D4S234E	< 1e-07	< 1e-07	952.82	43.6927	21.8073
351	210829_s_at	SSBP2	< 1e-07	< 1e-07	1359.33	118.311	11.4895
354	212992_at	AHNAK2	< 1e-07	< 1e-07	2015.37	83.2189	24.2177
356	200648_s_at	GLUL	< 1e-07	< 1e-07	5926.54	485.666	12.2029
359	212099_at	RHOB	< 1e-07	< 1e-07	5341.6	489.909	10.9033
360	214218_s_at	XIST	< 1e-07	< 1e-07	1128.13	20.4386	55.196
361	204457_s_at	GAS1	< 1e-07	< 1e-07	535.233	24.4421	21.8979
363	235759_at	NA	< 1e-07	< 1e-07	158.481	14.6958	10.7841
365	225912_at	TP53INP1	< 1e-07	< 1e-07	2335.9	181.175	12.8931
367	1552487_a_at	BNC1	< 1e-07	< 1e-07	223.57	13.9619	16.0129
370	205609_at	ANGPT1	< 1e-07	< 1e-07	1529.97	39.8182	38.4238
374	212239_at	PIK3R1	< 1e-07	< 1e-07	2976.91	205.128	14.5124
375	210222_s_at	RTN1	< 1e-07	< 1e-07	934.079	91.3539	10.2248
376	242281_at	GLUL	< 1e-07	< 1e-07	329.879	29.6791	11.1149
377	202708_s_at	HIST2H2BE	< 1e-07	< 1e-07	796.14	70.0273	11.369
382	205160_at	PEX11A	< 1e-07	< 1e-07	1049.73	99.9591	10.5016
384	203973_s_at	CEBPD	< 1e-07	< 1e-07	5178.6	483.729	10.7056
388	202007_at	NID1	< 1e-07	< 1e-07	268.128	11.9886	22.3653
389	1554489_a_at	CEP70	< 1e-07	< 1e-07	2198.07	220.103	9.98654
390	208158_s_at	OSBPL1A	< 1e-07	< 1e-07	3552.57	369.735	9.60841
391	205910_s_at	CEL	< 1e-07	< 1e-07	1082.15	86.8436	12.4609
392	202435_s_at	CYP1B1	< 1e-07	< 1e-07	1170.35	112.588	10.3949
394	206307_s_at	FOXD1	< 1e-07	< 1e-07	673.061	61.7374	10.902
395	238154_at	CEP70	< 1e-07	< 1e-07	1252.48	86.9481	14.4049
396	217202_s_at	GLUL	< 1e-07	< 1e-07	7407.13	642.112	11.5356
397	204726_at	CDH13	< 1e-07	< 1e-07	735.984	42.9624	17.1309
398	229323_at	LOC387723	< 1e-07	< 1e-07	322.336	33.7114	9.56166
400	218510_x_at	FAM134B	< 1e-07	< 1e-07	519.133	52.1808	9.94873
407	204351_at	S100P	< 1e-07	< 1e-07	3033.98	83.904	36.1601
408	225372_at	C10orf54	< 1e-07	< 1e-07	692.449	45.6086	15.1824
409	212386_at	TCF4	< 1e-07	< 1e-07	1160.37	109.92	10.5566
410	233413_at	NA	< 1e-07	< 1e-07	763.25	12.18	62.664
415	205161_s_at	PEX11A	< 1e-07	< 1e-07	613.854	66.7136	9.20134
418	225502_at	DOCK8	< 1e-07	< 1e-07	97.2287	10.3544	9.39009
420	213006_at	CEBPD	< 1e-07	< 1e-07	154.491	14.7853	10.449
423	239989_at	CNTLN	< 1e-07	< 1e-07	179.601	14.598	12.3032
424	202436_s_at	CYP1B1	< 1e-07	< 1e-07	2707.76	258.442	10.4772
425	223493_at	FBXO4	< 1e-07	< 1e-07	1485.64	165.695	8.96611
428	203180_at	ALDH1A3	< 1e-07	< 1e-07	1236.47	109.368	11.3057
429	213005_s_at	KANK1	< 1e-07	< 1e-07	1879.52	193.241	9.72629
430	226769_at	FIBIN	< 1e-07	< 1e-07	456.953	44.9688	10.1616
435	226869_at	MEGF6	< 1e-07	< 1e-07	564.738	29.1855	19.35
436	214211_at	FTH1	< 1e-07	< 1e-07	4865.87	546.235	8.90801
437	209822_s_at	VLDLR	< 1e-07	< 1e-07	1567.98	136.999	11.4452
439	1553970_s_at	CEL	< 1e-07	< 1e-07	857.244	90.2234	9.50135
445	208763_s_at	TSC22D3	< 1e-07	< 1e-07	4668.45	448.503	10.409
450	204464_s_at	EDNRA	< 1e-07	< 1e-07	755.471	64.1131	11.7834
451	219036_at	CEP70	< 1e-07	< 1e-07	2644.4	281.994	9.37752
453	213844_at	HOXA5	< 1e-07	< 1e-07	1947.9	46.75	41.6663
459	228642_at	NA	< 1e-07	< 1e-07	1280.5	50.8263	25.1937
462	224590_at	XIST	< 1e-07	< 1e-07	931.448	10.4111	89.4667
464	204368_at	SLCO2A1	< 1e-07	< 1e-07	982.615	75.3475	13.0411
468	203571_s_at	C10orf116	< 1e-07	< 1e-07	2566.35	211.824	12.1155
470	1559840_s_at	TBX18	< 1e-07	< 1e-07	235.928	16.4392	14.3516
471	208791_at	CLU	< 1e-07	< 1e-07	1483.41	136.24	10.8882
473	210839_s_at	ENPP2	< 1e-07	< 1e-07	512.733	46.3519	11.0618
474	231984_at	MTAP	< 1e-07	< 1e-07	280.053	18.6383	15.0257
475	220387_s_at	HHLA3	< 1e-07	< 1e-07	199.074	22.0551	9.02623
479	202437_s_at	CYP1B1	< 1e-07	< 1e-07	2321.15	160.492	14.4627
481	202054_s_at	ALDH3A2	< 1e-07	< 1e-07	4085.26	490.273	8.33262
483	229810_at	NA	< 1e-07	< 1e-07	358.65	40.1804	8.92599
488	201236_s_at	BTG2	< 1e-07	< 1e-07	906.594	91.6387	9.89313
490	239352_at	SLC6A15	< 1e-07	< 1e-07	132.969	14.0081	9.49227
492	213664_at	SLC1A1	< 1e-07	< 1e-07	944.497	112.753	8.37668
493	216379_x_at	CD24	< 1e-07	< 1e-07	2217.66	259.916	8.53222
497	224589_at	XIST	< 1e-07	< 1e-07	946.671	13.7468	68.8651
498	210241_s_at	TP53TG1	< 1e-07	< 1e-07	380.449	33.5963	11.3241
499	228890_at	ATOH8	< 1e-07	< 1e-07	781.284	84.7176	9.22221
500	213790_at	ADAM12	< 1e-07	< 1e-07	274.36	23.8989	11.4801
501	215047_at	TRIM58	< 1e-07	< 1e-07	78.6412	8.52794	9.22159
504	219580_s_at	TMC5	< 1e-07	< 1e-07	215.306	25.4394	8.4635
505	209230_s_at	NUPR1	< 1e-07	< 1e-07	1499.1	119.816	12.5117
510	201116_s_at	CPE	< 1e-07	< 1e-07	3152.01	382.017	8.25098
511	228855_at	NUDT7	< 1e-07	< 1e-07	514.264	56.0061	9.18229
522	200974_at	ACTA2	< 1e-07	< 1e-07	4584.4	231.005	19.8454
523	203296_s_at	ATP1A2	< 1e-07	< 1e-07	227.119	28.1934	8.05577
527	224150_s_at	CEP70	< 1e-07	< 1e-07	2091.13	238.242	8.77733
528	233176_at	NA	< 1e-07	< 1e-07	679.879	81.3093	8.36164
530	215223_s_at	SOD2	< 1e-07	< 1e-07	2652.45	316.004	8.39373
531	226158_at	KLHL24	< 1e-07	< 1e-07	1324.92	94.2104	14.0634
534	238669_at	PTGS1	< 1e-07	< 1e-07	988.509	101.088	9.77868
535	224458_at	C9orf125	< 1e-07	< 1e-07	820.994	40.4934	20.2748
539	207147_at	DLX2	< 1e-07	< 1e-07	319.741	32.6246	9.80061
540	224151_s_at	AK3	< 1e-07	< 1e-07	3787	374.318	10.1171
541	228325_at	KIAA0146	< 1e-07	< 1e-07	395.525	36.5187	10.8308
544	211651_s_at	LAMB1	< 1e-07	< 1e-07	2847.66	320.019	8.89838
547	208651_x_at	CD24	< 1e-07	< 1e-07	840.406	107.981	7.78288
549	239846_at	MTHFD1	< 1e-07	< 1e-07	123.403	15.0349	8.20772
552	212240_s_at	PIK3R1	< 1e-07	< 1e-07	3670.16	445.321	8.24161
553	243813_at	NA	< 1e-07	< 1e-07	135.733	14.2197	9.54538
555	209771_x_at	CD24	< 1e-07	< 1e-07	2353.72	294.256	7.9989
559	223952_x_at	DHRS9	< 1e-07	< 1e-07	249.6	33.1264	7.53478
560	213891_s_at	TCF4	< 1e-07	< 1e-07	691.631	72.3582	9.55844
564	227838_at	NA	< 1e-07	< 1e-07	812.091	76.7926	10.5751
565	208792_s_at	CLU	< 1e-07	< 1e-07	1493.87	155.113	9.6308
566	219147_s_at	C9orf95	< 1e-07	< 1e-07	1342.22	148.034	9.06692
567	218087_s_at	SORBS1	< 1e-07	< 1e-07	99.6549	9.04102	11.0225
571	214247_s_at	DKK3	< 1e-07	< 1e-07	604.009	80.7848	7.47676
573	235507_at	PCMTD1	< 1e-07	< 1e-07	1522.82	196.271	7.75876
575	216841_s_at	SOD2	< 1e-07	< 1e-07	2034.33	228.522	8.90211
578	239272_at	MMP28	< 1e-07	< 1e-07	484.999	14.8727	32.61
583	225239_at	NA	< 1e-07	< 1e-07	12505.4	1462.41	8.55123
584	202727_s_at	IFNGR1	< 1e-07	< 1e-07	8215.87	1098.28	7.48066
585	209485_s_at	OSBPL1A	< 1e-07	< 1e-07	3084.59	413.758	7.45506
587	221477_s_at	SOD2	< 1e-07	< 1e-07	3035.35	413.951	7.33262
588	201787_at	FBLN1	< 1e-07	< 1e-07	2029.64	165.674	12.2508
590	202149_at	NEDD9	< 1e-07	< 1e-07	871.06	102.211	8.52219
592	227480_at	SUSD2	< 1e-07	< 1e-07	715.515	61.2715	11.6778
593	215001_s_at	GLUL	< 1e-07	< 1e-07	13123.8	1536.93	8.53902
596	202597_at	IRF6	< 1e-07	< 1e-07	2198.56	234.744	9.36578
597	228338_at	LOC120376	< 1e-07	< 1e-07	416.296	42.4707	9.80195
599	232275_s_at	HS6ST3	< 1e-07	< 1e-07	115.307	14.6037	7.89577
600	201328_at	ETS2	< 1e-07	< 1e-07	2649.42	354.443	7.47488
602	238733_at	NA	< 1e-07	< 1e-07	266.428	23.19	11.4889
605	206042_x_at	NA	< 1e-07	< 1e-07	916.634	95.443	9.604
609	1560225_at	CNR1	< 1e-07	< 1e-07	166.313	16.4127	10.1332
614	203753_at	TCF4	< 1e-07	< 1e-07	526.654	70.072	7.5159
615	223551_at	PKIB	< 1e-07	< 1e-07	645.722	89.577	7.20857
616	218692_at	GOLSYN	< 1e-07	< 1e-07	581.292	76.4128	7.60726
617	227001_at	NIPAL2	< 1e-07	< 1e-07	1549.63	197.386	7.85075
619	222853_at	FLRT3	< 1e-07	< 1e-07	316.801	35.6632	8.88313
623	219511_s_at	SNCAIP	< 1e-07	< 1e-07	1053.7	127.424	8.26922
624	221872_at	RARRES1	< 1e-07	< 1e-07	170.219	20.7635	8.198
625	201743_at	CD14	< 1e-07	< 1e-07	1120.23	132.756	8.43825
627	266_s_at	CD24	< 1e-07	< 1e-07	913.614	77.9992	11.7131
629	1569607_s_at	NA	< 1e-07	< 1e-07	2643.71	218.433	12.1031
630	208650_s_at	CD24	< 1e-07	< 1e-07	879.258	101.769	8.63972
631	226119_at	PCMTD1	< 1e-07	< 1e-07	2793.29	288.063	9.69678
633	226225_at	MCC	< 1e-07	< 1e-07	1133.7	126.607	8.95444
635	209463_s_at	TAF12	< 1e-07	< 1e-07	1200.4	156.237	7.68321
636	213711_at	KRT81	< 1e-07	< 1e-07	6924.28	976.089	7.09391
640	227642_at	TFCP2L1	< 1e-07	< 1e-07	546.302	66.2771	8.24269
641	224856_at	FKBP5	< 1e-07	< 1e-07	7917.94	1052.6	7.52229
645	201841_s_at	HSPB1	< 1e-07	< 1e-07	16783.9	2202.7	7.61966
648	206153_at	CYP4F11	< 1e-07	< 1e-07	245.021	24.2762	10.0931
649	215719_x_at	FAS	< 1e-07	< 1e-07	799.777	113.984	7.01654
650	205730_s_at	ABLIM3	< 1e-07	< 1e-07	2587.97	308.533	8.38798
651	235352_at	NA	< 1e-07	< 1e-07	668.175	66.6375	10.027
653	226311_at	NA	< 1e-07	< 1e-07	435.168	48.7898	8.91925
654	202053_s_at	ALDH3A2	< 1e-07	< 1e-07	7009.99	677.681	10.3441
655	204540_at	EEF1A2	< 1e-07	< 1e-07	8208.73	549.572	14.9366
665	224391_s_at	SIAE	< 1e-07	< 1e-07	1309.55	157.116	8.33494
666	1552478_a_at	IRF6	< 1e-07	< 1e-07	297.516	28.5279	10.4289
667	206631_at	PTGER2	< 1e-07	< 1e-07	812.722	32.1512	25.2781
670	201301_s_at	ANXA4	< 1e-07	< 1e-07	4745.01	700.324	6.77545
672	202234_s_at	SLC16A1	< 1e-07	< 1e-07	282.686	26.4815	10.6749
677	203837_at	MAP3K5	< 1e-07	< 1e-07	2040.16	250.169	8.15514
679	240000_at	NA	< 1e-07	< 1e-07	165.069	12.9163	12.78
680	204560_at	FKBP5	< 1e-07	< 1e-07	2970.54	384.315	7.72943
682	207723_s_at	KLRC3	< 1e-07	< 1e-07	143.61	14.6226	9.82109
683	213110_s_at	COL4A5	< 1e-07	< 1e-07	2756.04	256.806	10.732
686	1560011_at	PSCA	< 1e-07	< 1e-07	376.919	38.556	9.77591
687	224997_x_at	H19	< 1e-07	< 1e-07	249.752	20.5657	12.1441
691	208747_s_at	C1S	< 1e-07	< 1e-07	452.825	59.5918	7.59878
693	215522_at	SORCS3	< 1e-07	< 1e-07	258.045	35.7657	7.21488
696	240304_s_at	TMC5	< 1e-07	< 1e-07	435.723	56.1487	7.76017
697	219032_x_at	OPN3	< 1e-07	< 1e-07	3900.92	585.677	6.66053
701	230559_x_at	FGD4	< 1e-07	< 1e-07	144.834	7.66017	18.9074
706	215446_s_at	LOX	< 1e-07	< 1e-07	5539.16	749.528	7.3902
707	224655_at	AK3	< 1e-07	< 1e-07	13287	1909.49	6.9584
709	89977_at	ACSM5	< 1e-07	< 1e-07	318.394	43.763	7.27542
711	224840_at	FKBP5	< 1e-07	< 1e-07	14085	2059.33	6.83963
715	210674_s_at	NA	< 1e-07	< 1e-07	82.0462	11.1626	7.35011
717	32137_at	JAG2	< 1e-07	< 1e-07	1566.69	204.024	7.67895
719	216252_x_at	FAS	< 1e-07	< 1e-07	532.993	79.9053	6.67031
721	206765_at	KCNJ2	< 1e-07	< 1e-07	175.185	17.3318	10.1077
723	207808_s_at	PROS1	< 1e-07	< 1e-07	2129.34	291.406	7.30713
725	227446_s_at	C14orf167	< 1e-07	< 1e-07	1074.91	164.365	6.53978
726	1555420_a_at	KLF7	< 1e-07	< 1e-07	562.053	67.5532	8.32014
730	222668_at	KCTD15	< 1e-07	< 1e-07	369.507	18.9533	19.4957
731	236278_at	NA	< 1e-07	< 1e-07	113.819	14.9856	7.59518
732	213245_at	ADCY1	< 1e-07	< 1e-07	411.058	30.7992	13.3464
734	202363_at	SPOCK1	< 1e-07	< 1e-07	1446.69	159.186	9.08805
736	203786_s_at	TPD52L1	< 1e-07	< 1e-07	2305.72	266.266	8.65948
738	228072_at	SYT12	< 1e-07	< 1e-07	442.438	67.362	6.56807
739	213388_at	PDE4DIP	< 1e-07	< 1e-07	508.63	64.2566	7.91561
740	1555573_at	C10orf93	< 1e-07	< 1e-07	153.928	20.6426	7.45683
742	243929_at	NA	< 1e-07	< 1e-07	722.145	24.6884	29.2504
745	219195_at	PPARGC1A	< 1e-07	< 1e-07	773.596	78.993	9.79322
746	222146_s_at	TCF4	< 1e-07	< 1e-07	732.114	97.6245	7.49929
747	217751_at	GSTK1	< 1e-07	< 1e-07	5697.11	808.456	7.04691
748	227385_at	PPAPDC2	< 1e-07	< 1e-07	557.108	86.1646	6.46562
750	208937_s_at	ID1	< 1e-07	< 1e-07	13985.1	1600.47	8.73811
751	242024_at	NA	< 1e-07	< 1e-07	581.72	48.8624	11.9053
753	204780_s_at	FAS	< 1e-07	< 1e-07	1689.96	260.953	6.47611
754	227242_s_at	EBF3	< 1e-07	< 1e-07	117.361	9.54455	12.2961
755	1555037_a_at	IDH1	< 1e-07	< 1e-07	7241.83	1121.91	6.45493
756	201302_at	ANXA4	< 1e-07	< 1e-07	3723.2	536.194	6.94376
757	226560_at	NA	< 1e-07	< 1e-07	311.572	47.1518	6.60785
765	202241_at	TRIB1	< 1e-07	< 1e-07	3348.65	514.501	6.50854
766	220225_at	IRX4	< 1e-07	< 1e-07	517.658	75.7673	6.83221
768	231202_at	ALDH1L2	< 1e-07	< 1e-07	66.7203	9.71335	6.86893
769	239273_s_at	MMP28	< 1e-07	< 1e-07	317.969	28.5884	11.1223
771	202800_at	SLC1A3	< 1e-07	< 1e-07	986.461	149.161	6.61338
772	230294_at	NA	< 1e-07	< 1e-07	804.282	128.483	6.25982
774	218162_at	OLFML3	< 1e-07	< 1e-07	521.029	61.755	8.43705
775	221667_s_at	HSPB8	< 1e-07	< 1e-07	511.536	80.4489	6.35852
779	219874_at	SLC12A8	< 1e-07	< 1e-07	419.905	65.4292	6.41771
781	218902_at	NOTCH1	< 1e-07	< 1e-07	2726.67	341.548	7.98325
782	204099_at	SMARCD3	< 1e-07	< 1e-07	1451.22	211.383	6.86537
787	213169_at	SEMA5A	< 1e-07	< 1e-07	326.532	50.2659	6.49609
788	1553708_at	MGC16075	< 1e-07	< 1e-07	148.66	22.1291	6.71786
789	223694_at	TRIM7	< 1e-07	< 1e-07	879.399	141.471	6.21612
793	223405_at	NPL	< 1e-07	< 1e-07	536.086	82.0533	6.53338
794	219628_at	ZMAT3	< 1e-07	< 1e-07	2663.7	422.97	6.2976
798	229296_at	LOC100128501	< 1e-07	< 1e-07	1173.58	83.8008	14.0043
799	204731_at	TGFBR3	< 1e-07	< 1e-07	870.511	110.717	7.86249
800	213293_s_at	TRIM22	< 1e-07	< 1e-07	1374.1	197.789	6.94727
801	238521_at	NA	< 1e-07	< 1e-07	236.357	25.65	9.21471
803	240432_x_at	NA	< 1e-07	< 1e-07	785.357	87.3553	8.99038
805	210372_s_at	TPD52L1	< 1e-07	< 1e-07	618.498	64.4402	9.59801
806	221582_at	HIST3H2A	< 1e-07	< 1e-07	1735.64	161.189	10.7677
808	204956_at	MTAP	< 1e-07	< 1e-07	231.939	9.99882	23.1966
810	217712_at	LOC389906	< 1e-07	< 1e-07	83.4008	10.5166	7.93038
824	225056_at	SIPA1L2	< 1e-07	< 1e-07	842.715	103.566	8.13701
825	215807_s_at	PLXNB1	< 1e-07	< 1e-07	892.414	141.661	6.29967
826	238717_at	NA	< 1e-07	< 1e-07	204.042	22.7721	8.96018
828	228082_at	ASAM	< 1e-07	< 1e-07	1644.54	252.645	6.50928
831	218217_at	SCPEP1	< 1e-07	< 1e-07	3158.2	496.177	6.36506
833	213693_s_at	MUC1	< 1e-07	< 1e-07	1318.2	129.97	10.1424
835	209493_at	PDZD2	< 1e-07	< 1e-07	1035.21	126.478	8.18496
837	223464_at	OSBPL5	< 1e-07	< 1e-07	677.885	113.192	5.98879
840	221210_s_at	NPL	< 1e-07	< 1e-07	438.461	52.1791	8.40299
842	238877_at	EYA4	< 1e-07	< 1e-07	620.876	88.8091	6.99113
843	213056_at	FRMD4B	< 1e-07	< 1e-07	341.281	51.8286	6.58481
844	211368_s_at	CASP1	< 1e-07	< 1e-07	856.344	141.146	6.06707
845	226492_at	SEMA6D	< 1e-07	< 1e-07	414.831	69.1529	5.99876
848	204268_at	S100A2	< 1e-07	< 1e-07	8614.29	1296.64	6.64356
852	235428_at	NA	< 1e-07	< 1e-07	472.972	76.1467	6.21133
855	242037_at	ASPH	< 1e-07	< 1e-07	704.677	85.908	8.20269
856	208798_x_at	GOLGA8A	< 1e-07	< 1e-07	2406.46	332.205	7.24389
857	212867_at	NA	< 1e-07	< 1e-07	2260.24	351.524	6.42982
859	203543_s_at	KLF9	< 1e-07	< 1e-07	1757.94	237.392	7.40521
865	204779_s_at	HOXB7	< 1e-07	< 1e-07	1131.79	92.4725	12.2392
869	205627_at	CDA	< 1e-07	< 1e-07	1822.18	287.288	6.3427
871	201117_s_at	CPE	< 1e-07	< 1e-07	3187.71	316.634	10.0675
872	219909_at	MMP28	< 1e-07	< 1e-07	216.632	21.498	10.0768
874	224690_at	C20orf108	< 1e-07	< 1e-07	4453.32	728.608	6.11208
884	228698_at	SOX7	< 1e-07	< 1e-07	386.491	36.373	10.6258
887	219985_at	HS3ST3A1	< 1e-07	< 1e-07	154.414	23.2398	6.64436
888	207565_s_at	MR1	< 1e-07	< 1e-07	554.58	62.2712	8.90589
890	229427_at	SEMA5A	< 1e-07	< 1e-07	234.613	36.4641	6.43409
891	1566472_s_at	RETSAT	< 1e-07	< 1e-07	1371.98	201.043	6.82432
892	226483_at	TMEM68	< 1e-07	< 1e-07	741.81	124.447	5.96083
893	223384_s_at	TRIM4	< 1e-07	< 1e-07	2187.38	350.144	6.2471
897	1555229_a_at	C1S	< 1e-07	< 1e-07	176.152	23.9224	7.36345
900	205765_at	CYP3A5	< 1e-07	< 1e-07	182.893	29.5082	6.19802
901	204985_s_at	TRAPPC6A	< 1e-07	< 1e-07	1437.13	148.03	9.70839
902	201193_at	IDH1	< 1e-07	< 1e-07	10377.4	1717.09	6.0436
908	228964_at	PRDM1	< 1e-07	< 1e-07	401.355	69.784	5.75139
909	212382_at	TCF4	< 1e-07	< 1e-07	279.486	47.8474	5.84119
913	224009_x_at	DHRS9	< 1e-07	< 1e-07	253.382	41.9898	6.03437
917	238902_at	PCMTD1	< 1e-07	< 1e-07	2935.35	233.542	12.5688
919	235876_at	NA	< 1e-07	< 1e-07	278.578	46.1043	6.04234
920	209784_s_at	JAG2	< 1e-07	< 1e-07	1520.56	161.575	9.41087
926	232802_at	SYT8	< 1e-07	< 1e-07	748.437	116.799	6.4079
927	233587_s_at	SIPA1L2	< 1e-07	< 1e-07	390.613	57.916	6.74447
928	223541_at	HAS3	< 1e-07	< 1e-07	623.983	86.5401	7.21033
932	229101_at	LOC150166	< 1e-07	< 1e-07	497.216	82.085	6.05733
933	206758_at	EDN2	< 1e-07	< 1e-07	654.883	107.119	6.11357
937	202756_s_at	GPC1	< 1e-07	< 1e-07	2375.66	277.421	8.56337
938	213750_at	RSL1D1	< 1e-07	< 1e-07	1149.46	183.224	6.2735
941	230398_at	TNS4	< 1e-07	< 1e-07	757.429	130.588	5.80014
946	209016_s_at	KRT7	< 1e-07	< 1e-07	6517.64	1161.58	5.61102
947	204463_s_at	EDNRA	< 1e-07	< 1e-07	244.763	24.8487	9.85014
948	1557918_s_at	SLC16A1	< 1e-07	< 1e-07	515.523	53.6782	9.60397
950	228293_at	DEPDC7	< 1e-07	< 1e-07	438.31	47.7631	9.17675
952	238919_at	NA	< 1e-07	< 1e-07	500.608	43.5292	11.5005
954	222744_s_at	TMLHE	< 1e-07	< 1e-07	210.81	34.415	6.12554
957	235408_x_at	ZNF117	< 1e-07	< 1e-07	506.003	28.4422	17.7905
959	219682_s_at	TBX3	< 1e-07	< 1e-07	783.139	34.5587	22.6611
960	225258_at	FBLIM1	< 1e-07	< 1e-07	1693.43	264.662	6.39847
963	204019_s_at	SH3YL1	< 1e-07	< 1e-07	1449.06	239.122	6.05994
966	226587_at	SNRPN	< 1e-07	< 1e-07	147.87	11.537	12.817
967	219142_at	RASL11B	< 1e-07	< 1e-07	1201.1	97.93	12.2649
971	243366_s_at	NA	< 1e-07	< 1e-07	191.416	24.8813	7.69317
974	217528_at	CLCA2	< 1e-07	< 1e-07	113.735	11.1408	10.2089
975	227461_at	STON2	< 1e-07	< 1e-07	512.455	56.7337	9.03263
977	209866_s_at	LPHN3	< 1e-07	< 1e-07	259.889	42.5751	6.10425
980	211367_s_at	CASP1	< 1e-07	< 1e-07	302.998	54.9776	5.51131
985	213156_at	NA	< 1e-07	< 1e-07	518.806	85.8027	6.0465
989	232573_at	NA	< 1e-07	< 1e-07	761.006	69.0993	11.0132
993	213075_at	OLFML2A	< 1e-07	< 1e-07	1389.62	247.626	5.61177
994	204284_at	PPP1R3C	< 1e-07	< 1e-07	998.714	109.925	9.08544
999	221986_s_at	KLHL24	< 1e-07	< 1e-07	500.32	75.0369	6.66766
1005	219345_at	BOLA1	< 1e-07	< 1e-07	381.217	40.9887	9.30053
1006	202545_at	PRKCD	< 1e-07	< 1e-07	1758.54	279.461	6.29262
1007	228304_at	RBM43	< 1e-07	< 1e-07	320.155	49.3698	6.48484
1009	204069_at	MEIS1	< 1e-07	< 1e-07	460.392	82.1764	5.60249
1010	213714_at	CACNB2	< 1e-07	< 1e-07	136.014	17.0922	7.9577
1015	214434_at	HSPA12A	< 1e-07	< 1e-07	361.446	64.2553	5.62517
1017	212249_at	PIK3R1	< 1e-07	< 1e-07	977.672	109.373	8.9389
1019	226334_s_at	AHSA2	< 1e-07	< 1e-07	1934.85	349.886	5.52993
1020	203335_at	PHYH	< 1e-07	< 1e-07	3265.15	542.505	6.01865
1025	229566_at	LOC645638	< 1e-07	< 1e-07	1030.29	147.436	6.98801
1028	204062_s_at	ULK2	< 1e-07	< 1e-07	471.411	64.8542	7.26878
1030	223136_at	AIG1	< 1e-07	< 1e-07	2317.51	346.235	6.69346
1033	203542_s_at	KLF9	< 1e-07	< 1e-07	1526.35	279.16	5.46764
1034	201681_s_at	DLG5	< 1e-07	< 1e-07	6168.31	1067.75	5.77694
1037	227410_at	FAM43A	< 1e-07	< 1e-07	1118.03	176.849	6.32194
1038	206618_at	IL18R1	< 1e-07	< 1e-07	170.18	17.6757	9.62789
1043	206375_s_at	HSPB3	< 1e-07	< 1e-07	328.509	48.2839	6.80371
1047	202967_at	GSTA4	< 1e-07	< 1e-07	1877.69	320.907	5.85118
1051	219832_s_at	HOXC13	< 1e-07	< 1e-07	550.072	102.141	5.38543
1052	222890_at	CCDC113	< 1e-07	< 1e-07	259.553	22.0567	11.7675
1053	210544_s_at	ALDH3A2	< 1e-07	< 1e-07	2011.74	314.827	6.38998
1057	238969_at	C3orf55	< 1e-07	< 1e-07	169.499	25.953	6.53098
1061	204148_s_at	NA	< 1e-07	< 1e-07	674.157	117.958	5.71522
1066	227134_at	SYTL1	< 1e-07	< 1e-07	878.712	87.7223	10.017
1071	209570_s_at	D4S234E	< 1e-07	< 1e-07	684.534	72.886	9.39184
1076	203836_s_at	MAP3K5	< 1e-07	< 1e-07	1063.27	179.385	5.92732
1077	201505_at	LAMB1	< 1e-07	< 1e-07	3783.26	325.542	11.6214
1079	225123_at	NA	< 1e-07	< 1e-07	1542.88	192.862	7.99992
1080	203440_at	CDH2	< 1e-07	< 1e-07	483.471	60.6605	7.9701
1081	229331_at	SPATA18	< 1e-07	< 1e-07	344.991	15.8565	21.757
1083	212624_s_at	CHN1	< 1e-07	< 1e-07	2701.96	522.819	5.16806
1085	227941_at	LOC339803	< 1e-07	< 1e-07	871.024	123.963	7.02649
1087	205770_at	GSR	< 1e-07	< 1e-07	1126.96	194.851	5.7837
1088	201200_at	CREG1	< 1e-07	< 1e-07	13396.9	2439.69	5.49125
1089	230913_at	NA	< 1e-07	< 1e-07	132.184	23.7092	5.57523
1090	222016_s_at	ZNF323	< 1e-07	< 1e-07	611.115	102.981	5.93424
1095	200907_s_at	PALLD	< 1e-07	< 1e-07	8713.95	1517.77	5.74129
1100	221854_at	PKP1	< 1e-07	< 1e-07	740.039	114.624	6.45622
1101	201985_at	KIAA0196	< 1e-07	< 1e-07	2428.65	457.254	5.31139
1107	204755_x_at	HLF	< 1e-07	< 1e-07	139.246	19.0322	7.31636
1109	227061_at	NA	< 1e-07	< 1e-07	502.38	82.7064	6.07425
1114	242138_at	DLX1	< 1e-07	< 1e-07	225.665	34.4301	6.5543
1115	221805_at	NEFL	< 1e-07	< 1e-07	59.8598	11.0841	5.40053
1119	222421_at	UBE2H	< 1e-07	< 1e-07	2941.84	556.316	5.28808
1121	212019_at	RSL1D1	< 1e-07	< 1e-07	317.383	60.4717	5.24845
1126	218394_at	ROGDI	< 1e-07	< 1e-07	906.702	152.473	5.94664
1127	206011_at	CASP1	< 1e-07	< 1e-07	306.407	48.769	6.28282
1128	225725_at	NA	< 1e-07	< 1e-07	1615.84	312.213	5.17545
1129	215561_s_at	IL1R1	< 1e-07	< 1e-07	132.867	26.5567	5.00314
1132	220115_s_at	CDH10	< 1e-07	< 1e-07	115.335	23.0663	5.00016
1135	232538_at	NA	< 1e-07	< 1e-07	197.077	27.5945	7.14191
1136	201329_s_at	ETS2	< 1e-07	< 1e-07	2188.09	412.073	5.30996
1137	211709_s_at	CLEC11A	< 1e-07	< 1e-07	300.652	58.8574	5.10813
1138	211275_s_at	GYG1	< 1e-07	< 1e-07	4157.22	825.517	5.0359
1143	206392_s_at	RARRES1	< 1e-07	< 1e-07	134.327	24.9521	5.3834
1144	225142_at	JHDM1D	< 1e-07	< 1e-07	120.563	23.0222	5.23683
1147	227163_at	GSTO2	< 1e-07	< 1e-07	806.918	159.805	5.0494
1148	219735_s_at	TFCP2L1	< 1e-07	< 1e-07	376.778	58.1802	6.47604
1150	204334_at	KLF7	< 1e-07	< 1e-07	727.12	138.157	5.26298
1151	1557558_s_at	LOC100129196	< 1e-07	< 1e-07	340.796	68.7264	4.95873
1153	205640_at	ALDH3B1	< 1e-07	< 1e-07	886.436	160.37	5.52746
1156	212067_s_at	C1R	< 1e-07	< 1e-07	928.023	144.494	6.42256
1157	228285_at	TDRD9	< 1e-07	< 1e-07	137.718	17.3815	7.92327
1162	219936_s_at	GPR87	< 1e-07	< 1e-07	183.857	23.2967	7.89196
1164	226834_at	NA	< 1e-07	< 1e-07	3446.25	469.174	7.34536
1165	243386_at	CASZ1	< 1e-07	< 1e-07	166.983	17.8871	9.3354
1167	1562102_at	AKR1C1	< 1e-07	< 1e-07	107.988	10.8351	9.96649
1168	201058_s_at	MYL9	< 1e-07	< 1e-07	4664.27	942.267	4.95005
1169	209122_at	PLIN2	< 1e-07	< 1e-07	9985.2	2037.58	4.90051
1170	212912_at	RPS6KA2	< 1e-07	< 1e-07	265.062	50.1788	5.28235
1174	1556211_a_at	NA	< 1e-07	< 1e-07	284.242	44.8995	6.33063
1178	222025_s_at	OPLAH	< 1e-07	< 1e-07	969.575	70.5881	13.7357
1179	215185_at	NA	< 1e-07	< 1e-07	311.142	60.724	5.12388
1181	212675_s_at	CEP68	< 1e-07	< 1e-07	815.343	136.157	5.98828
1183	209984_at	KDM4C	< 1e-07	< 1e-07	488.192	97.0954	5.02797
1184	225025_at	IGSF8	< 1e-07	< 1e-07	703.215	128.469	5.47382
1186	1557066_at	LUC7L	< 1e-07	< 1e-07	75.4096	10.2958	7.32431
1187	229714_at	HS6ST3	< 1e-07	< 1e-07	188.604	37.1937	5.07086
1190	238584_at	IQCA1	< 1e-07	< 1e-07	60.8395	7.20044	8.44942
1191	225185_at	MRAS	< 1e-07	< 1e-07	1179.14	193.685	6.08792
1194	201554_x_at	GYG1	< 1e-07	< 1e-07	4048.24	754.215	5.36749
1195	236264_at	LPHN3	< 1e-07	< 1e-07	137.576	15.4421	8.90916
1196	212218_s_at	FASN	< 1e-07	< 1e-07	4309.25	810.023	5.31991
1200	226134_s_at	NA	< 1e-07	< 1e-07	1631.71	284.905	5.72719
1205	213843_x_at	SLC6A8	< 1e-07	< 1e-07	1025.4	183.771	5.57978
1211	204916_at	RAMP1	< 1e-07	< 1e-07	1486.02	295.932	5.02149
1215	207275_s_at	ACSL1	< 1e-07	< 1e-07	1622.29	294.195	5.51435
1220	221234_s_at	BACH2	< 1e-07	< 1e-07	226.142	46.8505	4.82688
1221	1556212_x_at	NA	< 1e-07	< 1e-07	139.87	23.9625	5.83706
1224	221011_s_at	LBH	< 1e-07	< 1e-07	755.389	143.466	5.26528
1228	205407_at	RECK	< 1e-07	< 1e-07	1028.51	213.558	4.81606
1231	200878_at	EPAS1	< 1e-07	< 1e-07	6906.31	1327.42	5.20279
1232	209218_at	SQLE	< 1e-07	< 1e-07	1721.56	359.379	4.79037
1235	225949_at	NRBP2	< 1e-07	< 1e-07	1895.96	333.775	5.68035
1238	201416_at	SOX4	< 1e-07	< 1e-07	1029.5	169.142	6.08662
1239	242088_at	KLHL24	< 1e-07	< 1e-07	124.443	16.5198	7.53294
1240	214136_at	NUDT13	< 1e-07	< 1e-07	455.044	89.3532	5.09264
1241	1569157_s_at	ZNF846	< 1e-07	< 1e-07	151.622	21.8187	6.94916
1243	227522_at	CMBL	< 1e-07	< 1e-07	5818.3	1126.92	5.16303
1244	202447_at	DECR1	< 1e-07	< 1e-07	5611.55	1151.46	4.87344
1248	225097_at	HIPK2	< 1e-07	< 1e-07	4184.46	854.643	4.89615
1250	211317_s_at	CFLAR	< 1e-07	< 1e-07	964.925	198.461	4.86203
1253	206189_at	UNC5C	< 1e-07	< 1e-07	135.53	19.958	6.79077
1254	209510_at	RNF139	< 1e-07	< 1e-07	2113.89	416.149	5.07966
1255	1552716_at	SPEF2	< 1e-07	< 1e-07	302.427	59.3509	5.09558
1256	205567_at	CHST1	< 1e-07	< 1e-07	323.18	62.7571	5.1497
1262	202196_s_at	DKK3	< 1e-07	< 1e-07	130.124	27.8673	4.6694
1264	242345_at	COL28A1	1e-07	3e-06	109.772	22.8628	4.80136
1265	244091_at	NA	1e-07	3e-06	143.253	27.2092	5.26489
1267	204573_at	CROT	1e-07	3e-06	1722.73	261.304	6.59282
1268	212135_s_at	ATP2B4	1e-07	3e-06	2103.85	425.119	4.94884
1281	219630_at	PDZK1IP1	1e-07	3e-06	344.968	54.4477	6.33577
1283	206847_s_at	HOXA7	1e-07	3e-06	787.961	137.892	5.71432
1284	223681_s_at	INADL	1e-07	3e-06	187.978	34.0804	5.51572
1285	235521_at	HOXA3	1e-07	3e-06	881.649	25.2464	34.9218
1286	227221_at	NA	1e-07	3e-06	1855.16	357.959	5.1826
1288	213447_at	NA	1e-07	3e-06	266.601	55.0306	4.8446
1289	233644_at	KATNAL2	1e-07	3e-06	95.1558	17.3745	5.47675
1290	219987_at	NA	1e-07	3e-06	582.421	42.7978	13.6087
1293	1554018_at	GPNMB	1e-07	3e-06	75.3945	8.7021	8.66394
1295	216685_s_at	MTAP	1e-07	3e-06	223.584	35.0369	6.38139
1297	222603_at	ERMP1	1e-07	3e-06	979.366	180.131	5.43697
1299	231736_x_at	MGST1	1e-07	3e-06	16215	3435.45	4.71992
1303	227979_at	NA	1e-07	3e-06	641.578	114.05	5.62542
1304	221666_s_at	PYCARD	1e-07	3e-06	2176.88	342.577	6.35443
1307	228370_at	SNRPN	1e-07	3e-06	129.221	17.857	7.23645
1308	204653_at	TFAP2A	1e-07	3e-06	2436.24	526.191	4.62995
1310	1557050_at	NA	1e-07	3e-06	146.956	16.489	8.91236
1311	209460_at	ABAT	1e-07	3e-06	330.492	46.8219	7.0585
1312	218309_at	CAMK2N1	1e-07	3e-06	2571.87	445.24	5.77637
1317	203126_at	IMPA2	1e-07	3e-06	3353.95	703.394	4.76823
1319	1554140_at	WDR78	1e-07	3e-06	57.3052	10.5301	5.44205
1324	202887_s_at	DDIT4	1e-07	3e-06	12053.9	2616	4.60776
1325	220095_at	CNTLN	1e-07	3e-06	138.693	23.7516	5.8393
1327	232023_at	TMEM67	1e-07	3e-06	267	45.3976	5.88138
1331	1558738_at	NOL3	1e-07	3e-06	353.608	76.6815	4.61138
1332	217504_at	ABCA6	1e-07	3e-06	78.8068	15.9262	4.94825
1336	210517_s_at	AKAP12	1e-07	3e-06	3937.16	858.457	4.58632
1338	210910_s_at	POMZP3	1e-07	3e-06	516.006	99.165	5.2035
1342	231513_at	NA	1e-07	3e-06	198.342	21.036	9.4287
1343	207117_at	ZNF117	1e-07	3e-06	138.329	19.7487	7.00444
1345	207847_s_at	MUC1	1e-07	3e-06	718.41	132.313	5.42963
1347	222992_s_at	NDUFB9	1e-07	3e-06	10931.5	2242.67	4.87433
1349	204872_at	TLE4	1e-07	3e-06	346.307	29.3422	11.8024
1351	214433_s_at	SELENBP1	1e-07	3e-06	855.188	177.869	4.80797
1352	235173_at	hCG_1806964	1e-07	3e-06	1139.76	236.687	4.81549
1354	212090_at	GRINA	1e-07	3e-06	2187.04	390.264	5.60401
1358	226763_at	SESTD1	1e-07	3e-06	1246.36	240.881	5.17414
1360	212387_at	TCF4	1e-07	3e-06	425.106	87.5508	4.85553
1361	212706_at	RASA4	1e-07	3e-06	305.134	50.1263	6.08729
1364	213386_at	C9orf125	1e-07	3e-06	274.036	51.5577	5.31514
1367	209129_at	TRIP6	1e-07	3e-06	3370.61	709.549	4.75036
1370	226474_at	NLRC5	1e-07	3e-06	782.675	153.559	5.09691
1372	214457_at	HOXA2	1e-07	3e-06	140.358	22.1451	6.33811
1373	208498_s_at	NA	1e-07	3e-06	109.634	12.9979	8.43476
1374	213640_s_at	LOX	1e-07	3e-06	917.487	159.897	5.73799
1379	1558541_at	C8orf79	1e-07	3e-06	193.638	33.9718	5.69997
1380	201272_at	AKR1B1	1e-07	3e-06	19296.8	3759.39	5.13297
1383	230876_at	LOC169834	1e-07	3e-06	51.8795	10.2888	5.04235
1387	204341_at	TRIM16	1e-07	3e-06	2636.46	531.156	4.96362
1388	222043_at	CLU	1e-07	3e-06	210.887	26.2093	8.04628
1389	201522_x_at	NA	1e-07	3e-06	822.747	97.8973	8.40418
1392	213533_at	D4S234E	1e-07	3e-06	1083.73	165.92	6.53165
1393	204718_at	EPHB6	1e-07	3e-06	436.375	93.076	4.68837
1394	205818_at	DBC1	1e-07	3e-06	284.996	45.6614	6.24149
1399	202392_s_at	PISD	1e-07	3e-06	1803.71	402.733	4.47868
1400	206155_at	ABCC2	1e-07	3e-06	575.938	51.6082	11.1598
1402	212136_at	ATP2B4	1e-07	3e-06	2030.64	413.283	4.91343
1406	206166_s_at	CLCA2	1e-07	3e-06	122.88	18.0603	6.80387
1408	226679_at	SLC26A11	1e-07	3e-06	1020.68	226.548	4.50535
1409	218789_s_at	C11orf71	1e-07	3e-06	570.484	116.757	4.88607
1410	216997_x_at	TLE4	1e-07	3e-06	86.8264	13.0033	6.67728
1413	222997_s_at	MRPS21	1e-07	3e-06	4793.07	870	5.50928
1417	241233_x_at	C21orf81	1e-07	3e-06	1746.96	349.604	4.99697
1418	200897_s_at	PALLD	1e-07	3e-06	10725.5	2218.07	4.83554
1419	209443_at	SERPINA5	1e-07	3e-06	285.75	62.5217	4.57041
1420	228384_s_at	PYROXD2	1e-07	3e-06	1172.55	251.939	4.65411
1421	223960_s_at	C16orf5	1e-07	3e-06	1179.62	245.108	4.81263
1426	201368_at	ZFP36L2	1e-07	3e-06	4877.93	1072.04	4.55015
1434	223435_s_at	NA	1e-07	3e-06	289.813	22.1779	13.0677
1437	203045_at	NINJ1	1e-07	3e-06	1402.56	270.786	5.17957
1438	1555216_a_at	LOC645722	1e-07	3e-06	198.44	42.3624	4.68435
1439	1555890_at	NA	1e-07	3e-06	84.186	15.2718	5.51252
1441	223241_at	SNX8	1e-07	3e-06	930.557	211.783	4.39393
1442	234513_at	ELOVL3	1e-07	3e-06	239.913	52.0708	4.60743
1445	205366_s_at	HOXB6	1e-07	3e-06	278.261	40.6139	6.85136
1446	232843_s_at	DOCK8	1e-07	3e-06	56.7885	10.6275	5.34354
1459	200808_s_at	ZYX	1e-07	3e-06	2803.65	631.905	4.43682
1461	201007_at	HADHB	1e-07	3e-06	13203.9	2922.47	4.51805
1462	234734_s_at	TNRC6A	1e-07	3e-06	1188.3	231.297	5.13758
1464	222666_s_at	RCL1	1e-07	3e-06	1036.59	215.586	4.80824
1471	204781_s_at	FAS	1e-07	3e-06	632.711	142.673	4.4347
1473	214724_at	DIXDC1	1e-07	3e-06	607.224	130.845	4.64081
1475	227529_s_at	AKAP12	1e-07	3e-06	281.198	65.0539	4.32253
1479	207569_at	ROS1	1e-07	3e-06	329.128	30.6506	10.738
1482	226582_at	LOC400043	1e-07	3e-06	272.204	46.0746	5.90789
1483	224762_at	SERINC2	1e-07	3e-06	2117.81	485.382	4.36319
1484	218634_at	PHLDA3	1e-07	3e-06	1081.79	235.82	4.58738
1486	215575_at	PDE4DIP	1e-07	3e-06	62.8141	13.8772	4.52643
1490	214012_at	ERAP1	1e-07	3e-06	123.93	28.7936	4.3041
1492	202783_at	NNT	1e-07	3e-06	4677.43	993.613	4.7075
1493	210138_at	RGS20	1e-07	3e-06	1164.31	267.579	4.35128
1497	219002_at	FASTKD1	1e-07	3e-06	1914.05	380.194	5.0344
1498	221702_s_at	TM2D3	1e-07	3e-06	2321	450.453	5.1526
1500	238320_at	NEAT1	1e-07	3e-06	3723.95	826.715	4.50451
1501	1554488_at	CEP70	1e-07	3e-06	417.135	70.9629	5.87822
1502	202022_at	ALDOC	1e-07	3e-06	1200.97	166.178	7.22699
1506	220643_s_at	FAIM	1e-07	3e-06	4565.22	543.922	8.39315
1508	202388_at	RGS2	1e-07	3e-06	1486.07	321.809	4.61785
1512	205769_at	SLC27A2	1e-07	3e-06	1113.56	37.8864	29.392
1513	227032_at	PLXNA2	1e-07	3e-06	829.966	175.801	4.72106
1517	204298_s_at	LOX	1e-07	3e-06	2646.61	464.88	5.69311
1519	204981_at	SLC22A18	1e-07	3e-06	1024.67	219.041	4.67797
1520	218959_at	HOXC10	1e-07	3e-06	936.29	85.2476	10.9832
1521	210788_s_at	DHRS7	1e-07	3e-06	1545.68	360.499	4.28761
1522	228067_at	C2orf55	1e-07	3e-06	141.166	30.8614	4.57419
1523	220615_s_at	FAR2	1e-07	3e-06	215.335	43.3355	4.96903
1528	1559028_at	NA	1e-07	3e-06	748.971	159.281	4.7022
1529	225321_s_at	PILRB	1e-07	3e-06	3059	528.618	5.78679
1530	224705_s_at	TNRC6A	1e-07	3e-06	3306.1	663.407	4.98352
1531	228049_x_at	NA	1e-07	3e-06	3815.73	908.228	4.20129
1533	204140_at	TPST1	1e-07	3e-06	1442.32	321.509	4.48608
1535	219398_at	CIDEC	1e-07	3e-06	624.232	137.969	4.52444
1536	227801_at	TRIM59	1e-07	3e-06	290.717	49.7355	5.84525
1537	226364_at	HIP1	1e-07	3e-06	346.813	81.1042	4.27614
1540	201502_s_at	NFKBIA	1e-07	3e-06	5063.59	1126.28	4.49584
1541	210854_x_at	SLC6A8	1e-07	3e-06	1042.65	203.985	5.1114
1542	231179_at	IP6K3	1e-07	3e-06	94.5808	22.1176	4.27626
1543	238638_at	SLC37A2	1e-07	3e-06	1374.84	317.717	4.32724
1544	206393_at	TNNI2	1e-07	3e-06	342.617	63.3731	5.40635
1545	244697_at	NA	1e-07	3e-06	590.853	74.1452	7.96887
1546	225809_at	DKFZP564O0823	1e-07	3e-06	314.705	74.4072	4.2295
1547	1556210_at	NA	1e-07	3e-06	80.7462	13.2892	6.07605
1549	235889_at	NA	1e-07	3e-06	381.365	59.9257	6.36397
1550	233575_s_at	TLE4	1e-07	3e-06	58.3725	9.43763	6.18508
1551	204059_s_at	ME1	1e-07	3e-06	1806.24	431.282	4.18807
1554	224860_at	C9orf123	1e-07	3e-06	318.654	58.7814	5.421
1555	224996_at	ASPH	1e-07	3e-06	5645.28	1197.97	4.71239
1556	209739_s_at	PNPLA4	1e-07	3e-06	1378.5	314.867	4.37803
1557	223125_s_at	C1orf21	1e-07	3e-06	3799.93	905.783	4.19518
1558	225941_at	EIF4E3	1e-07	3e-06	298.812	53.9244	5.54132
1567	204301_at	KBTBD11	1e-07	3e-06	290.725	70.5065	4.12338
1568	208699_x_at	TKT	1e-07	3e-06	14208.8	3377.07	4.20742
1570	231929_at	IKZF2	1e-07	3e-06	707.447	149.353	4.73675
1571	226536_at	NSMCE2	1e-07	3e-06	2012.88	466.682	4.31317
1573	235109_at	NA	1e-07	3e-06	1212.71	284.947	4.25591
1575	232298_at	hCG_1806964	1e-07	3e-06	109.509	22.5895	4.84779
1577	205174_s_at	QPCT	1e-07	3e-06	282.928	66.6441	4.24536
1578	242445_at	FGD4	1e-07	3e-06	136.802	23.9071	5.72223
1581	225368_at	HIPK2	1e-07	3e-06	7364.43	1363.16	5.40249
1582	236901_at	NA	1e-07	3e-06	171.108	26.8584	6.37074
1583	227611_at	TARSL2	1e-07	3e-06	348.913	79.695	4.37811
1588	226867_at	DENND4C	1e-07	3e-06	2104.44	393.259	5.35128
1593	239950_at	HOXA11AS	1e-07	3e-06	153.165	23.8415	6.42429
1596	1565162_s_at	MGST1	1e-07	3e-06	11526.2	2263.73	5.09172
1600	219054_at	C5orf23	1e-07	3e-06	580.729	130.827	4.4389
1602	1554795_a_at	FBLIM1	1e-07	3e-06	290.52	55.0834	5.27419
1603	201963_at	ACSL1	1e-07	3e-06	2821.4	533.363	5.28983
1604	229107_at	NA	1e-07	3e-06	382.573	83.4975	4.58185
1605	211372_s_at	IL1R2	1e-07	3e-06	143.324	32.1402	4.45932
1607	220299_at	SPATA6	1e-07	3e-06	95.2551	20.874	4.56335
1608	206561_s_at	AKR1B10	1e-07	3e-06	385.576	39.6721	9.71908
1610	210387_at	NA	1e-07	3e-06	125.757	18.3144	6.86654
1612	225221_at	NA	1e-07	3e-06	2523.57	589.483	4.28099
1618	210609_s_at	TP53I3	1e-07	3e-06	2140.03	485.578	4.40719
1619	215512_at	2006-03-01	1e-07	3e-06	542.478	109.748	4.94296
1620	226051_at	SELM	1e-07	3e-06	1026.79	216.644	4.7395
1624	1569086_at	EML2	1e-07	3e-06	355.183	75.6588	4.69454
1628	202897_at	SIRPA	1e-07	3e-06	273.242	63.2497	4.32005
1630	202219_at	SLC6A8	1e-07	3e-06	691.985	119.16	5.80719
1636	202861_at	PER1	1e-07	3e-06	734.434	171.666	4.27827
1640	219928_s_at	CABYR	1e-07	3e-06	294.64	72.0169	4.09126
1642	225116_at	HIPK2	1e-07	3e-06	2424.5	482.705	5.02273
1645	229318_at	NA	1e-07	3e-06	324.524	71.4762	4.5403
1649	213233_s_at	KLHL9	1e-07	3e-06	895.14	41.3346	21.656
1651	1570523_s_at	ATG10	1e-07	3e-06	343.353	70.6778	4.85801
1654	231192_at	NA	1e-07	3e-06	118.656	14.7646	8.0365
1657	207501_s_at	FGF12	1e-07	3e-06	410.053	68.3486	5.99943
1658	226791_at	KIFC2	1e-07	3e-06	1010.27	219.336	4.60603
1659	206280_at	CDH18	1e-07	3e-06	483.772	109.982	4.39865
1662	231098_at	NA	1e-07	3e-06	825.599	205.062	4.02609
1664	210465_s_at	SNAPC3	1e-07	3e-06	997.238	230.986	4.31731
1666	224937_at	PTGFRN	1e-07	3e-06	526.151	21.7122	24.233
1667	206276_at	LY6D	1e-07	3e-06	438.667	80.7684	5.43118
1673	213380_x_at	MSTP9	1e-07	3e-06	572.187	100.615	5.68689
1674	206263_at	FMO4	1e-07	3e-06	365.529	89.062	4.10421
1676	202449_s_at	RXRA	1e-07	3e-06	2923.27	713.48	4.09721
1679	202784_s_at	NNT	1e-07	3e-06	3190.69	797.418	4.00128
1682	204439_at	IFI44L	1e-07	3e-06	127.712	28.5719	4.46984
1685	207605_x_at	ZNF117	1e-07	3e-06	338.61	72.6065	4.66364
1688	203184_at	FBN2	1e-07	3e-06	163.477	19.8941	8.21737
1689	1555480_a_at	FBLIM1	1e-07	3e-06	749.477	168.146	4.4573
1692	1559462_at	NA	1e-07	3e-06	85.656	14.6215	5.85824
1693	224879_at	C9orf123	1e-07	3e-06	4203.37	979.039	4.29336
1695	205139_s_at	UST	1e-07	3e-06	310.435	57.5682	5.39247
1696	230682_x_at	ABCC3	1e-07	3e-06	1393.76	237.345	5.87228
1697	218346_s_at	SESN1	1e-07	3e-06	765.362	186.862	4.09587
1698	242766_at	NA	1e-07	3e-06	299.806	69.7688	4.29714
1700	225237_s_at	MSI2	1e-07	3e-06	912.631	205.715	4.43638
1701	237737_at	LOC727770	1e-07	3e-06	240.238	43.7377	5.49271
1706	219737_s_at	PCDH9	1e-07	3e-06	787.784	186.768	4.21797
1708	203557_s_at	PCBD1	1e-07	3e-06	1174.17	297.104	3.95203
1710	219872_at	C4orf18	1e-07	3e-06	157.455	30.884	5.09828
1711	204421_s_at	FGF2	1e-07	3e-06	518.773	56.8055	9.13245
1712	220954_s_at	PILRB	1e-07	3e-06	1079.23	227.328	4.74747
1717	220298_s_at	SPATA6	1e-07	3e-06	76.5974	12.8225	5.97367
1719	240910_at	NA	1e-07	3e-06	261.332	40.6549	6.42806
1720	224918_x_at	MGST1	1e-07	3e-06	15077.9	3761.1	4.00889
1723	210993_s_at	SMAD1	1e-07	3e-06	774.628	185.972	4.16529
1724	236166_at	LOC285147	1e-07	3e-06	87.9504	20.0693	4.38234
1726	228149_at	C7orf60	1e-07	3e-06	818.983	209.099	3.91673
1728	231262_at	NA	1e-07	3e-06	130.914	26.0777	5.02012
1730	228315_at	NA	1e-07	3e-06	2119	442.131	4.7927
1731	238461_at	EIF4E3	1e-07	3e-06	151.684	35.5151	4.27098
1732	213463_s_at	FAM149B1	1e-07	3e-06	521.79	86.6184	6.02401
1737	219343_at	CDC37L1	1e-07	3e-06	672.559	133.289	5.04589
1739	235532_at	PIGM	1e-07	3e-06	256.448	62.4955	4.10347
1740	239153_at	HOTAIR	1e-07	3e-06	118.385	9.04716	13.0854
1741	226736_at	CHURC1	1e-07	3e-06	1551.94	304.104	5.1033
1742	226885_at	NA	1e-07	3e-06	745.227	173.38	4.29823
1746	204794_at	DUSP2	1e-07	3e-06	939.923	85.8426	10.9494
1750	202898_at	SDC3	1e-07	3e-06	464.812	112.516	4.13107
1751	229238_at	C17orf97	1e-07	3e-06	529.44	107.454	4.92713
1755	202748_at	GBP2	1e-07	3e-06	874.711	221.195	3.95447
1756	209368_at	EPHX2	1e-07	3e-06	269.089	62.2011	4.32612
1759	227943_at	NA	1e-07	3e-06	226.47	52.7925	4.28982
1760	214240_at	GAL	1e-07	3e-06	304.369	66.5538	4.57328
1761	224916_at	TMEM173	1e-07	3e-06	621.335	158.58	3.91812
1763	221577_x_at	GDF15	1e-07	3e-06	411.685	95.1262	4.32778
1764	221163_s_at	MLXIPL	1e-07	3e-06	913.47	172.163	5.30583
1767	206858_s_at	HOXC6	1e-07	3e-06	1530.64	360.559	4.24519
1768	226876_at	FAM101B	1e-07	3e-06	536.986	76.3513	7.0331
1775	207001_x_at	TSC22D3	1e-07	3e-06	1143.72	264.231	4.32847
1777	219250_s_at	FLRT3	1e-07	3e-06	192.109	42.8211	4.48631
1780	212676_at	NF1	1e-07	3e-06	1339.31	345.904	3.87192
1783	206197_at	NME5	1e-07	3e-06	159.803	31.4353	5.08357
1784	218124_at	RETSAT	1e-07	3e-06	1833.33	375.593	4.88116
1790	225424_at	GPAM	1e-07	3e-06	1539.89	398.582	3.86343
1792	236194_at	NA	1e-07	3e-06	982.05	241.687	4.06331
1793	214670_at	ZKSCAN1	1e-07	3e-06	1449.45	311.891	4.64732
1796	1555609_a_at	ZMAT3	1e-07	3e-06	774.845	169.932	4.55974
1803	202201_at	BLVRB	1e-07	3e-06	3915.42	750.162	5.21943
1806	46142_at	LMF1	1e-07	3e-06	180.38	37.1564	4.85462
1807	211473_s_at	COL4A6	1e-07	3e-06	205.795	41.0251	5.01633
1808	227925_at	FLJ39051	1e-07	3e-06	361.287	48.2339	7.49033
1809	202942_at	ETFB	1e-07	3e-06	3896.05	976.857	3.98835
1811	235683_at	SESN3	2e-07	5.2e-06	225.214	55.4012	4.06515
1813	219103_at	ASAP3	2e-07	5.2e-06	206.668	52.2491	3.95543
1817	229404_at	TWIST2	2e-07	5.2e-06	333.436	48.0176	6.94405
1819	228088_at	SESTD1	2e-07	5.2e-06	210.73	41.9199	5.02697
1826	238440_at	CLYBL	2e-07	5.2e-06	297.34	56.1381	5.29658
1830	233197_at	KLHL9	2e-07	5.2e-06	148.108	29.4318	5.03226
1832	226800_at	EFCAB7	2e-07	5.2e-06	536.64	127.461	4.21021
1837	223000_s_at	F11R	2e-07	5.2e-06	1553.78	406.734	3.82015
1839	243008_at	NA	2e-07	5.2e-06	320.789	55.0935	5.82262
1840	226973_at	VSTM2L	2e-07	5.2e-06	1023.4	197.524	5.18115
1843	227020_at	YPEL2	2e-07	5.2e-06	292.306	75.0111	3.89684
1845	36553_at	ASMTL	2e-07	5.2e-06	755.038	193.38	3.90442
1850	205290_s_at	BMP2	2e-07	5.2e-06	221.852	47.2622	4.69407
1853	212501_at	CEBPB	2e-07	5.2e-06	9262.11	2288.87	4.04659
1855	221898_at	PDPN	2e-07	5.2e-06	85.8039	15.3445	5.59183
1859	221933_at	NLGN4X	2e-07	5.2e-06	69.5761	12.6485	5.50072
1860	204754_at	HLF	2e-07	5.2e-06	161.713	36.5328	4.42652
1863	214595_at	KCNG1	2e-07	5.2e-06	160.208	36.3528	4.40704
1866	228561_at	CDC37L1	2e-07	5.2e-06	279.111	73.7439	3.78487
1871	213316_at	KIAA1462	2e-07	5.2e-06	91.4253	20.1217	4.54362
1876	231032_at	LOC286071	2e-07	5.2e-06	181.476	41.7222	4.34961
1877	212614_at	ARID5B	2e-07	5.2e-06	1673.51	438.623	3.81538
1881	217761_at	ADI1	2e-07	5.2e-06	6636.65	1567.33	4.23436
1887	1568763_s_at	NA	2e-07	5.2e-06	1686.35	429.601	3.92539
1888	227243_s_at	EBF3	2e-07	5.2e-06	106.78	26.9597	3.96074
1892	207279_s_at	NEBL	2e-07	5.2e-06	392.159	87.6681	4.47323
1893	203628_at	IGF1R	2e-07	5.2e-06	1258.53	284.747	4.41983
1894	202331_at	BCKDHA	2e-07	5.2e-06	2011.85	410.453	4.90155
1895	225955_at	NA	2e-07	5.2e-06	384.819	92.8305	4.14539
1897	221985_at	KLHL24	2e-07	5.2e-06	623.825	138.569	4.5019
1898	201367_s_at	ZFP36L2	2e-07	5.2e-06	1055.47	252.013	4.18816
1905	203763_at	DYNC2LI1	2e-07	5.2e-06	366.114	73.5307	4.97906
1906	210319_x_at	MSX2	2e-07	5.2e-06	200.612	35.3816	5.66995
1907	211828_s_at	TNIK	2e-07	5.2e-06	377.013	96.7838	3.89542
1909	224666_at	NSMCE1	2e-07	5.2e-06	2540.18	679.598	3.73777
1910	235852_at	STON2	2e-07	5.2e-06	91.6278	15.1838	6.03459
1912	217744_s_at	PERP	2e-07	5.2e-06	4190.47	756.022	5.54279
1916	218342_s_at	ERMP1	2e-07	5.2e-06	1084.4	291.775	3.71657
1917	212640_at	PTPLB	2e-07	5.2e-06	2676.65	679.348	3.94002
1918	1553962_s_at	RHOB	2e-07	5.2e-06	893.253	198.139	4.50822
1920	228205_at	TKT	2e-07	5.2e-06	478.125	83.2691	5.74192
1922	224566_at	NEAT1	2e-07	5.2e-06	12780.1	2919.78	4.37709
1925	228107_at	LOC100127983	2e-07	5.2e-06	192.054	32.4397	5.92035
1928	204862_s_at	NME3	2e-07	5.2e-06	1453.83	314.636	4.62067
1929	226267_at	JDP2	2e-07	5.2e-06	581.285	127.785	4.54891
1931	212816_s_at	CBS	2e-07	5.2e-06	222.401	45.3495	4.90417
1934	225288_at	COL27A1	2e-07	5.2e-06	580.718	145.017	4.00449
1935	1568764_x_at	NA	2e-07	5.2e-06	47.3057	10.0914	4.68771
1937	235728_at	ZFP3	2e-07	5.2e-06	89.3131	22.4876	3.97166
1941	205709_s_at	CDS1	2e-07	5.2e-06	212.032	54.247	3.90865
1948	218810_at	ZC3H12A	2e-07	5.2e-06	463.841	124.058	3.73891
1949	226707_at	NAPRT1	2e-07	5.2e-06	1242.74	315.803	3.93517
1951	235065_at	NA	2e-07	5.2e-06	228.173	48.8794	4.66809
1954	1553743_at	FAM119A	2e-07	5.2e-06	206.872	47.706	4.33639
1956	211862_x_at	CFLAR	2e-07	5.2e-06	745.028	180.24	4.13353
1958	228488_at	TBC1D16	2e-07	5.2e-06	774.006	177.728	4.35501
1968	227530_at	AKAP12	2e-07	5.2e-06	1057.75	261.432	4.04597
1969	204362_at	SKAP2	2e-07	5.2e-06	3159.64	707.181	4.46793
1970	215706_x_at	ZYX	2e-07	5.2e-06	3699.88	902.246	4.10074
1972	204361_s_at	SKAP2	2e-07	5.2e-06	1027.7	258.808	3.9709
1973	227745_at	NA	2e-07	5.2e-06	226.903	31.4744	7.20913
1974	228801_at	ORMDL1	2e-07	5.2e-06	1162.62	314.115	3.70126
1975	228176_at	NA	2e-07	5.2e-06	443.7	116.646	3.80381
1976	227052_at	NA	2e-07	5.2e-06	1020.33	220.61	4.62503
1977	226189_at	ITGB8	2e-07	5.2e-06	1759.77	297.048	5.92419
1978	237189_at	NA	2e-07	5.2e-06	85.8609	21.3387	4.02372
1981	204654_s_at	TFAP2A	2e-07	5.2e-06	404.448	81.7092	4.94985
1982	213820_s_at	STARD5	2e-07	5.2e-06	351.252	83.0506	4.22937
1983	242708_at	NA	2e-07	5.2e-06	160.4	17.514	9.15841
1986	204480_s_at	C9orf16	2e-07	5.2e-06	1649.6	403.235	4.09093
1987	219763_at	DENND1A	2e-07	5.2e-06	654.88	174.09	3.76173
1988	217373_x_at	MDM2	2e-07	5.2e-06	357.899	92.2459	3.87984
1991	244780_at	SGPP2	2e-07	5.2e-06	90.1383	23.1836	3.88803
2000	200748_s_at	FTH1	2e-07	5.2e-06	26240.4	5862.89	4.47568
2001	239552_at	VWDE	2e-07	5.2e-06	174.378	32.4849	5.36797
2004	227102_at	TRIM35	2e-07	5.2e-06	673.956	179.501	3.75461
2017	207623_at	ABCF2	2e-07	5.2e-06	283.294	63.9773	4.42804
2022	225908_at	IAH1	2e-07	5.2e-06	2685.68	735.099	3.65349
2026	211002_s_at	TRIM29	2e-07	5.2e-06	634.004	133.494	4.74929
2031	222999_s_at	CCNL2	2e-07	5.2e-06	2983.1	750.518	3.97471
2032	209651_at	TGFB1I1	2e-07	5.2e-06	3230.15	817.531	3.95111
2033	235534_at	NA	2e-07	5.2e-06	249.588	66.6241	3.74622
2037	225008_at	ASPH	2e-07	5.2e-06	2979.57	433.238	6.87745
2038	203140_at	BCL6	2e-07	5.2e-06	2720.65	740.138	3.67587
2039	218858_at	DEPDC6	2e-07	5.2e-06	274.518	74.529	3.68338
2041	218183_at	C16orf5	2e-07	5.2e-06	685.99	191.841	3.57583
2045	233173_x_at	GTF3C5	2e-07	5.2e-06	4484.18	1096.82	4.08833
2047	200906_s_at	PALLD	2e-07	5.2e-06	2414.62	488.471	4.94322
2050	214130_s_at	PDE4DIP	2e-07	5.2e-06	443.75	123.092	3.60502
2055	224871_at	TPRG1L	2e-07	5.2e-06	2007.39	548.195	3.66181
2056	218822_s_at	NA	2e-07	5.2e-06	361.229	100.619	3.59007
2057	233025_at	PDZD2	2e-07	5.2e-06	161.074	30.17	5.33887
2059	208690_s_at	PDLIM1	2e-07	5.2e-06	9398.09	2565.83	3.66279
2060	243824_at	NA	2e-07	5.2e-06	354.143	69.5017	5.09546
2061	1557953_at	ZKSCAN1	2e-07	5.2e-06	658.067	167.998	3.91711
2068	215501_s_at	DUSP10	2e-07	5.2e-06	1426.07	381.804	3.73508
2076	213849_s_at	PPP2R2B	2e-07	5.2e-06	140.935	24.243	5.81341
2078	204001_at	SNAPC3	2e-07	5.2e-06	667.271	186.865	3.57087
2081	201471_s_at	SQSTM1	2e-07	5.2e-06	4411.61	1232.87	3.57833
2083	219833_s_at	EFHC1	2e-07	5.2e-06	491.435	127.084	3.867
2085	221584_s_at	KCNMA1	2e-07	5.2e-06	160.9	45.1376	3.56466
2086	223421_at	CYHR1	2e-07	5.2e-06	949.004	262.778	3.61143
2089	228825_at	PTGR1	2e-07	5.2e-06	1360.37	321.508	4.23121
2090	225280_x_at	ARSD	2e-07	5.2e-06	336.178	71.3466	4.7119
2092	203238_s_at	NOTCH3	2e-07	5.2e-06	224.209	62.1702	3.60637
2093	218549_s_at	FAM82B	2e-07	5.2e-06	2145.78	574.66	3.734
2096	227900_at	CBLB	2e-07	5.2e-06	275.746	55.9114	4.93184
2099	218503_at	KIAA1797	2e-07	5.2e-06	318.781	56.2446	5.66776
2100	204526_s_at	TBC1D8	2e-07	5.2e-06	1954.19	516.129	3.78625
2103	219299_at	TRMT12	2e-07	5.2e-06	1004.78	273.104	3.67911
2104	242907_at	NA	2e-07	5.2e-06	275.813	64.7056	4.26259
2109	221563_at	DUSP10	2e-07	5.2e-06	1592.54	431.867	3.68756
2115	219020_at	HS1BP3	2e-07	5.2e-06	1343.47	339.869	3.9529
2116	202180_s_at	MVP	2e-07	5.2e-06	1758.19	469.07	3.74825
2117	209272_at	NAB1	2e-07	5.2e-06	1728.84	475.268	3.63762
2118	226238_at	MCEE	2e-07	5.2e-06	647.495	177.463	3.64863
2120	219051_x_at	METRN	2e-07	5.2e-06	827.021	233.134	3.54741
2123	37966_at	PARVB	2e-07	5.2e-06	394.968	61.8221	6.38878
2124	214853_s_at	SHC1	3e-07	6.9e-06	12356.1	3452.42	3.57897
2126	223206_s_at	NMRAL1	3e-07	6.9e-06	1976.43	493.62	4.00394
2128	218412_s_at	GTF2IRD1	3e-07	6.9e-06	2248.03	592.094	3.79674
2131	227306_at	NA	3e-07	6.9e-06	102.005	29.0921	3.50629
2132	229400_at	HOXD10	3e-07	6.9e-06	202.541	44.9741	4.50351
2134	219693_at	AGPAT4	3e-07	6.9e-06	533.316	143.487	3.71683
2136	209197_at	SYT11	3e-07	6.9e-06	189.881	46.8056	4.0568
2137	216899_s_at	SKAP2	3e-07	6.9e-06	1636.47	380.971	4.29553
2138	205485_at	RYR1	3e-07	6.9e-06	99.431	27.0218	3.67966
2141	223407_at	C16orf48	3e-07	6.9e-06	602.931	168.568	3.57677
2142	208700_s_at	TKT	3e-07	6.9e-06	17431	4838.51	3.60256
2143	205453_at	HOXB2	3e-07	6.9e-06	442.351	96.5579	4.5812
2146	223696_at	ARSD	3e-07	6.9e-06	699.738	109.546	6.38762
2147	218821_at	NPEPL1	3e-07	6.9e-06	520.779	98.6649	5.27826
2154	210425_x_at	GOLGA8B	3e-07	6.9e-06	2078.25	518.498	4.00822
2156	227443_at	C9orf150	3e-07	6.9e-06	255.232	64.8591	3.93517
2160	207327_at	EYA4	3e-07	6.9e-06	107.258	30.4281	3.52497
2164	1554234_at	KATNAL2	3e-07	6.9e-06	153.526	42.7099	3.59462
2165	236328_at	ZNF285A	3e-07	6.9e-06	125.759	28.4339	4.42285
2174	239089_at	NA	3e-07	6.9e-06	48.5706	9.54876	5.08658
2176	200883_at	UQCRC2	3e-07	6.9e-06	7104.99	2044.65	3.47491
2177	227256_at	USP31	3e-07	6.9e-06	824.43	186.976	4.40928
2178	205829_at	HSD17B1	3e-07	6.9e-06	248.503	52.6999	4.71543
2180	201369_s_at	ZFP36L2	3e-07	6.9e-06	722.387	197.188	3.66343
2182	208534_s_at	NA	3e-07	6.9e-06	263.946	72.9597	3.6177
2186	242981_at	NA	3e-07	6.9e-06	240.555	63.111	3.81161
2188	226833_at	CYB5D1	3e-07	6.9e-06	518.452	110.631	4.68631
2189	224733_at	CMTM3	3e-07	6.9e-06	1473.48	418.527	3.52063
2191	213117_at	KLHL9	3e-07	6.9e-06	309.824	56.4094	5.49242
2192	209375_at	XPC	3e-07	6.9e-06	1056.01	263.416	4.0089
2193	213131_at	OLFM1	3e-07	6.9e-06	149.414	33.4426	4.4678
2197	52940_at	SIGIRR	3e-07	6.9e-06	804.883	201.452	3.9954
2198	235150_at	NA	3e-07	6.9e-06	177.909	50.3563	3.533
2201	210347_s_at	BCL11A	3e-07	6.9e-06	517.693	121.037	4.27713
2203	236124_at	LOC153546	3e-07	6.9e-06	217.003	61.8875	3.50641
2204	225278_at	PRKAB2	3e-07	6.9e-06	1333.29	370.672	3.59696
2207	201010_s_at	TXNIP	3e-07	6.9e-06	5916.44	1680.7	3.52022
2208	218032_at	SNN	3e-07	6.9e-06	540.995	111.904	4.83444
2212	231311_at	NA	3e-07	6.9e-06	210.626	56.8394	3.70564
2214	238608_at	NA	3e-07	6.9e-06	235.626	46.3078	5.08825
2215	240869_at	NA	3e-07	6.9e-06	221.228	52.2872	4.23102
2217	202834_at	AGT	3e-07	6.9e-06	446.522	106.424	4.19569
2221	232080_at	HECW2	3e-07	6.9e-06	435.451	110.048	3.9569
2225	219529_at	CLIC3	3e-07	6.9e-06	763.145	206.518	3.69529
2226	239001_at	MGST1	3e-07	6.9e-06	825.534	169.568	4.86844
2227	227177_at	CORO2A	3e-07	6.9e-06	602.267	159	3.78784
2228	241745_at	NA	3e-07	6.9e-06	55.8117	11.3795	4.90459
2229	227692_at	GNAI1	3e-07	6.9e-06	1909.28	465.166	4.10452
2231	220129_at	SOHLH2	3e-07	6.9e-06	287.456	79.2088	3.62909
2232	213030_s_at	PLXNA2	3e-07	6.9e-06	856.118	236.432	3.62099
2235	222995_s_at	RHBDD2	3e-07	6.9e-06	1334.62	381.402	3.49924
2236	235736_at	NA	3e-07	6.9e-06	209.719	38.7593	5.41079
2240	210215_at	TFR2	3e-07	6.9e-06	335.815	91.3733	3.6752
2242	202481_at	DHRS3	3e-07	6.9e-06	797.229	132.545	6.01476
2244	224595_at	SLC44A1	3e-07	6.9e-06	1431.85	383.745	3.73125
2246	219029_at	C5orf28	3e-07	6.9e-06	1777.79	444.464	3.99986
2249	204484_at	PIK3C2B	3e-07	6.9e-06	1276.52	317.682	4.01822
2250	226925_at	ACPL2	3e-07	6.9e-06	877.997	251.835	3.4864
2254	1554012_at	RSPO2	3e-07	6.9e-06	44.4222	12.1661	3.6513
2256	231145_at	NA	3e-07	6.9e-06	48.3283	11.7632	4.10843
2258	204765_at	ARHGEF5	3e-07	6.9e-06	755.728	219.616	3.44113
2259	227717_at	FLJ41603	3e-07	6.9e-06	212.763	59.8894	3.55259
2262	214741_at	ZNF131	3e-07	6.9e-06	1821.22	500.217	3.64085
2264	225183_at	C16orf72	3e-07	6.9e-06	3278.31	951.45	3.4456
2265	59625_at	NOL3	3e-07	6.9e-06	1407.49	389.447	3.61406
2267	226955_at	AFAP1L1	3e-07	6.9e-06	650.53	187.17	3.47561
2269	1564856_s_at	NA	3e-07	6.9e-06	85.8822	16.8132	5.10801
2270	219991_at	SLC2A9	3e-07	6.9e-06	485.421	124.252	3.90675
2271	213258_at	TFPI	3e-07	6.9e-06	7268.78	2125.43	3.4199
2273	218769_s_at	ANKRA2	3e-07	6.9e-06	612.894	168.154	3.64484
2274	202609_at	EPS8	3e-07	6.9e-06	4392.35	1220.81	3.59791
2277	1558027_s_at	PRKAB2	3e-07	6.9e-06	725.18	212.488	3.4128
2280	221962_s_at	UBE2H	3e-07	6.9e-06	1597.63	369.363	4.32538
2281	200706_s_at	LITAF	3e-07	6.9e-06	2787.23	793.239	3.51374
2285	222670_s_at	MAFB	3e-07	6.9e-06	819.371	217.421	3.76859
2286	222303_at	NA	3e-07	6.9e-06	1671.15	258.642	6.46124
2288	218027_at	MRPL15	3e-07	6.9e-06	7482.27	2161.18	3.46213
2289	226482_s_at	NA	3e-07	6.9e-06	585.238	147.706	3.96217
2290	225534_at	C8orf40	3e-07	6.9e-06	1501.87	400.12	3.75353
2291	206860_s_at	MIOS	3e-07	6.9e-06	1958.17	576.956	3.39397
2292	211478_s_at	DPP4	3e-07	6.9e-06	78.7013	20.0221	3.93073
2294	232645_at	LOC153684	3e-07	6.9e-06	533.636	143.222	3.72592
2302	230604_at	NA	3e-07	6.9e-06	459.076	126.301	3.63476
2306	228302_x_at	CAMK2N1	3e-07	6.9e-06	289.556	66.8419	4.33195
2307	229748_x_at	LOC100132288	3e-07	6.9e-06	784.225	182.594	4.29491
2308	218645_at	ZNF277	3e-07	6.9e-06	1327.63	346.513	3.83141
2310	219188_s_at	MACROD1	3e-07	6.9e-06	983.288	272.606	3.607
2313	200824_at	GSTP1	3e-07	6.9e-06	5468.05	1592.46	3.43371
2315	241700_at	ZFHX4	3e-07	6.9e-06	443.979	128.757	3.4482
2316	206315_at	CRLF1	3e-07	6.9e-06	425.169	75.4957	5.63169
2317	205808_at	ASPH	3e-07	6.9e-06	1782.65	387.677	4.5983
2319	201819_at	SCARB1	3e-07	6.9e-06	683.721	192.657	3.5489
2321	1552426_a_at	TM2D3	3e-07	6.9e-06	1821.54	380.334	4.78931
2325	212934_at	UBXN2B	3e-07	6.9e-06	1342.34	341.774	3.92756
2326	222392_x_at	PERP	3e-07	6.9e-06	7957.78	1677.65	4.74342
2327	225021_at	ZNF532	3e-07	6.9e-06	642.973	184.813	3.47905
2328	225609_at	GSR	3e-07	6.9e-06	926.706	226.409	4.09306
2329	219377_at	FAM59A	3e-07	6.9e-06	625.308	167.094	3.74226
2335	219305_x_at	FBXO2	3e-07	6.9e-06	460.151	130.048	3.53832
2343	212654_at	TPM2	3e-07	6.9e-06	217.768	48.6327	4.47782
2344	41047_at	C9orf16	3e-07	6.9e-06	2252.9	653.034	3.4499
2346	214129_at	PDE4DIP	3e-07	6.9e-06	1293.42	356.842	3.62462
2348	225639_at	SKAP2	3e-07	6.9e-06	2108.62	589.394	3.57761
2349	35626_at	SGSH	3e-07	6.9e-06	1456.69	374.357	3.89119
2350	209900_s_at	SLC16A1	3e-07	6.9e-06	477.598	29.8823	15.9826
2351	47553_at	DFNB31	3e-07	6.9e-06	211.025	35.6307	5.92256
2353	1552256_a_at	SCARB1	3e-07	6.9e-06	1840.81	510.007	3.60938
2354	212600_s_at	UQCRC2	3e-07	6.9e-06	6731.69	2012.65	3.34469
2355	209576_at	GNAI1	3e-07	6.9e-06	1826.8	426.855	4.27968
2356	220173_at	C14orf45	3e-07	6.9e-06	332.582	95.8422	3.4701
2357	200770_s_at	LAMC1	3e-07	6.9e-06	3848.62	1138.39	3.38076
2358	224926_at	EXOC4	3e-07	6.9e-06	1594.83	409.88	3.89095
2362	201531_at	ZFP36	3e-07	6.9e-06	2097.57	602.87	3.47931
2363	224279_s_at	CABYR	3e-07	6.9e-06	331.816	94.3359	3.51739
2364	225867_at	VASN	3e-07	6.9e-06	655.273	174.324	3.75893
2365	239694_at	TRIM7	3e-07	6.9e-06	175.485	34.7671	5.04745
2367	238623_at	NA	4e-07	8.6e-06	384.437	104.337	3.68456
2373	226558_at	NA	4e-07	8.6e-06	690.212	205.343	3.36126
2374	218689_at	FANCF	4e-07	8.6e-06	526.564	156.936	3.35529
2377	229415_at	CYCS	4e-07	8.6e-06	275.584	81.675	3.37415
2378	242086_at	NA	4e-07	8.6e-06	67.6981	17.0455	3.97161
2379	211724_x_at	MIOS	4e-07	8.6e-06	2244.96	653.744	3.434
2380	1554112_a_at	ULK2	4e-07	8.6e-06	224.154	49.1519	4.56045
2381	203963_at	CA12	4e-07	8.6e-06	1174.15	310.442	3.78219
2383	227041_at	SESTD1	4e-07	8.6e-06	591.758	100.127	5.91009
2388	230081_at	PLCXD3	4e-07	8.6e-06	45.3174	11.7893	3.84394
2389	238476_at	C5orf41	4e-07	8.6e-06	327.185	85.4456	3.82916
2393	217220_at	NA	4e-07	8.6e-06	35.3673	10.5503	3.35226
2396	208631_s_at	HADHA	4e-07	8.6e-06	8702.53	2538.49	3.42823
2398	206396_at	SLC1A1	4e-07	8.6e-06	403.953	111.949	3.60836
2400	217853_at	TNS3	4e-07	8.6e-06	6480.8	1686.63	3.84245
2401	208485_x_at	CFLAR	4e-07	8.6e-06	721.954	192.834	3.74391
2403	205368_at	FAM131B	4e-07	8.6e-06	157.378	35.4823	4.43539
2404	204608_at	ASL	4e-07	8.6e-06	1640.93	439.467	3.73392
2408	235427_at	NA	4e-07	8.6e-06	267.281	31.2201	8.56116
2414	225286_at	ARSD	4e-07	8.6e-06	346.731	99.5513	3.48294
2419	209970_x_at	CASP1	4e-07	8.6e-06	856.549	244.387	3.50488
2422	232276_at	HS6ST3	4e-07	8.6e-06	324.046	78.9404	4.10494
2425	205092_x_at	ZBTB1	4e-07	8.6e-06	122.243	16.7152	7.31326
2426	225115_at	HIPK2	4e-07	8.6e-06	1120.72	313.728	3.57228
2427	226125_at	NA	4e-07	8.6e-06	855.675	229.909	3.72179
2430	231841_s_at	KIAA1462	4e-07	8.6e-06	99.2944	16.3578	6.07016
2436	228333_at	NA	4e-07	8.6e-06	199.775	48.2689	4.1388
2439	214657_s_at	NEAT1	4e-07	8.6e-06	1064.29	199.493	5.33499
2440	204508_s_at	CA12	4e-07	8.6e-06	283.998	81.4924	3.48496
2441	209955_s_at	FAP	4e-07	8.6e-06	84.4611	25.6401	3.2941
2442	1554588_a_at	TTC30B	4e-07	8.6e-06	178.807	44.8346	3.98815
2443	219714_s_at	CACNA2D3	4e-07	8.6e-06	125.195	21.4677	5.83179
2447	212684_at	ZNF3	4e-07	8.6e-06	594.304	164.836	3.60542
2448	218948_at	QRSL1	4e-07	8.6e-06	280.361	80.6257	3.47731
2449	214604_at	HOXD11	4e-07	8.6e-06	109.094	30.8679	3.53422
2453	200871_s_at	PSAP	4e-07	8.6e-06	8852.04	2638.57	3.35486
2455	211366_x_at	CASP1	4e-07	8.6e-06	696.673	211.601	3.29239
2458	238847_at	NA	4e-07	8.6e-06	105.766	30.1523	3.50771
2462	1554097_a_at	LOC554202	4e-07	8.6e-06	271.84	72.1994	3.76513
2464	203501_at	PGCP	4e-07	8.6e-06	535.333	86.516	6.18768
2468	228622_s_at	DNAJC4	4e-07	8.6e-06	528.19	154.128	3.42696
2471	231271_x_at	NMRAL1	4e-07	8.6e-06	1527.31	463.18	3.29745
2473	226625_at	TGFBR3	4e-07	8.6e-06	1109.69	289.569	3.83221
2477	222664_at	KCTD15	4e-07	8.6e-06	307.751	54.6016	5.6363
2481	1560684_x_at	BCL8	4e-07	8.6e-06	28.5485	8.67911	3.28934
2482	209373_at	MALL	4e-07	8.6e-06	530.582	137.076	3.87072
2484	228031_at	TTPAL	4e-07	8.6e-06	1928.17	571.377	3.3746
2485	217626_at	NA	4e-07	8.6e-06	558.156	63.6334	8.77144
2487	224932_at	CHCHD10	4e-07	8.6e-06	3438.07	1004.98	3.42104
2489	225078_at	EMP2	4e-07	8.6e-06	946.759	291.171	3.25156
2493	203200_s_at	MTRR	4e-07	8.6e-06	3194.39	909.847	3.5109
2495	226803_at	CHMP4C	4e-07	8.6e-06	215.754	65.2502	3.30656
2497	214456_x_at	NA	4e-07	8.6e-06	955.491	271.249	3.52256
2498	228899_at	LOC100132884	4e-07	8.6e-06	548.286	162.802	3.36781
2499	229147_at	NA	4e-07	8.6e-06	62.2611	16.7807	3.71028
2501	210987_x_at	TPM1	4e-07	8.6e-06	5458.57	1654.7	3.29882
2502	203332_s_at	INPP5D	4e-07	8.6e-06	399.991	122.508	3.26502
2504	1557137_at	TMEM17	4e-07	8.6e-06	407.027	119.811	3.39724
2505	205825_at	PCSK1	4e-07	8.6e-06	70.0177	12.4584	5.62013
2506	222785_x_at	C11orf1	4e-07	8.6e-06	1766.69	525.433	3.36235
2507	203385_at	DGKA	4e-07	8.6e-06	829.938	238.376	3.48163
2511	214234_s_at	NA	4e-07	8.6e-06	166.93	39.0849	4.27095
2517	213562_s_at	SQLE	4e-07	8.6e-06	374.496	90.8754	4.12098
2518	232382_s_at	PCMTD1	4e-07	8.6e-06	1379.1	236.722	5.82584
2521	230406_at	NA	4e-07	8.6e-06	187.4	53.308	3.51542
2525	222433_at	ENAH	4e-07	8.6e-06	5146.27	1360.56	3.78247
2530	218581_at	ABHD4	4e-07	8.6e-06	2516.18	765.988	3.28488
2533	226609_at	DCBLD1	4e-07	8.6e-06	1354.07	352.825	3.83778
2535	203790_s_at	HRSP12	4e-07	8.6e-06	2352.29	701.157	3.35487
2536	218914_at	C1orf66	4e-07	8.6e-06	427.491	126.886	3.36909
2537	209682_at	CBLB	4e-07	8.6e-06	964.608	293.448	3.28715
2540	232429_at	NA	4e-07	8.6e-06	45.512	13.0324	3.49223
2541	221276_s_at	SYNC	4e-07	8.6e-06	268.223	79.7559	3.36305
2544	239370_at	NA	4e-07	8.6e-06	86.4164	22.4066	3.85674
2545	219411_at	ELMO3	4e-07	8.6e-06	620.372	100.479	6.17413
2548	214919_s_at	NA	5e-07	1.01e-05	1188.82	361.284	3.29055
2550	202193_at	LIMK2	5e-07	1.01e-05	752.641	221.492	3.39805
2555	209501_at	CDR2	5e-07	1.01e-05	2489.09	559.388	4.44966
2560	206893_at	SALL1	5e-07	1.01e-05	35.1199	9.64527	3.64115
2564	208732_at	RAB2A	5e-07	1.01e-05	1657.92	486.478	3.40801
2565	213340_s_at	KIAA0495	5e-07	1.01e-05	586.401	182.786	3.20812
2568	201736_s_at	2006-03-01	5e-07	1.01e-05	4062.6	1253.82	3.24017
2570	1556190_s_at	PRNP	5e-07	1.01e-05	324.695	92.8112	3.49845
2571	221567_at	NOL3	5e-07	1.01e-05	1416.25	438.361	3.23078
2577	200696_s_at	GSN	5e-07	1.01e-05	1488.61	455.581	3.2675
2581	222725_s_at	PALMD	5e-07	1.01e-05	68.8912	16.7536	4.11201
2584	227318_at	NA	5e-07	1.01e-05	145.773	42.6133	3.42085
2589	212907_at	SLC30A1	5e-07	1.01e-05	5408.64	1640.65	3.29664
2591	205888_s_at	JAKMIP2	5e-07	1.01e-05	188.377	39.7464	4.73948
2592	231530_s_at	C11orf1	5e-07	1.01e-05	1660.34	484.791	3.42485
2595	39249_at	AQP3	5e-07	1.01e-05	814.106	178.272	4.56666
2597	214482_at	ZBTB25	5e-07	1.01e-05	615.801	173.56	3.54806
2600	211316_x_at	CFLAR	5e-07	1.01e-05	850.134	256.486	3.31454
2603	228783_at	BVES	5e-07	1.01e-05	168.722	49.5695	3.40375
2606	219381_at	C5orf42	5e-07	1.01e-05	304.531	78.1718	3.89566
2610	232968_at	FANK1	5e-07	1.01e-05	208.864	64.5562	3.23539
2611	210605_s_at	MFGE8	5e-07	1.01e-05	1007.22	318.409	3.1633
2615	244384_at	NA	5e-07	1.01e-05	167.912	40.0482	4.19274
2616	208427_s_at	ELAVL2	5e-07	1.01e-05	47.2109	10.6162	4.44705
2617	214060_at	SSBP1	5e-07	1.01e-05	278.417	70.4773	3.95045
2618	205420_at	PEX7	5e-07	1.01e-05	309.848	84.1289	3.68301
2620	224565_at	NEAT1	5e-07	1.01e-05	12334	3207.61	3.84522
2622	221864_at	ORAI3	5e-07	1.01e-05	1933.94	486.187	3.97777
2624	226455_at	CREB3L4	5e-07	1.01e-05	492.837	154.871	3.18225
2626	242903_at	IFNGR1	5e-07	1.01e-05	432.413	46.9501	9.21005
2628	209759_s_at	DCI	5e-07	1.01e-05	1784.94	554.37	3.21976
2632	225670_at	FAM173B	5e-07	1.01e-05	1322.98	409.94	3.22724
2633	219543_at	PBLD	5e-07	1.01e-05	220.908	43.5285	5.07504
2636	204466_s_at	SNCA	5e-07	1.01e-05	626.247	64.5736	9.69819
2637	235406_x_at	NA	5e-07	1.01e-05	216.59	66.437	3.26008
2641	206707_x_at	FAM65B	5e-07	1.01e-05	268.061	56.3009	4.76122
2646	206295_at	IL18	5e-07	1.01e-05	940.079	141.261	6.65493
2649	238599_at	IRAK1BP1	5e-07	1.01e-05	174.727	45.9061	3.80618
2651	205744_at	DOC2A	5e-07	1.01e-05	409.804	128.886	3.17958
2653	223063_at	C1orf198	5e-07	1.01e-05	3138.23	998.923	3.14161
2655	231120_x_at	PKIB	5e-07	1.01e-05	53.7619	13.979	3.84591
2658	1569144_a_at	C9orf169	5e-07	1.01e-05	672.305	160.977	4.17639
2659	222854_s_at	GEMIN8	5e-07	1.01e-05	309.903	95.2345	3.2541
2661	228931_at	COQ4	5e-07	1.01e-05	1117.17	355.816	3.13973
2662	209102_s_at	HBP1	5e-07	1.01e-05	1728.45	512.633	3.37171
2665	222742_s_at	RABL5	5e-07	1.01e-05	1589.17	504.72	3.14862
2666	210010_s_at	SLC25A1	5e-07	1.01e-05	1516.35	482.031	3.14576
2669	203574_at	NFIL3	5e-07	1.01e-05	1498.36	477.306	3.1392
2672	212446_s_at	LASS6	5e-07	1.01e-05	1001.08	317.686	3.15117
2674	211066_x_at	NA	5e-07	1.01e-05	1266.22	379.537	3.33621
2680	235365_at	DFNB59	5e-07	1.01e-05	226.454	53.1828	4.25803
2682	201564_s_at	FSCN1	5e-07	1.01e-05	982.367	309.23	3.17681
2685	217312_s_at	COL7A1	5e-07	1.01e-05	785.698	220.975	3.5556
2688	226808_at	ZNF862	5e-07	1.01e-05	470.89	140.123	3.36055
2690	227062_at	NEAT1	5e-07	1.01e-05	3471.6	880.667	3.94201
2691	224950_at	PTGFRN	5e-07	1.01e-05	638.504	105.457	6.05465
2692	204824_at	ENDOG	5e-07	1.01e-05	922.264	287.908	3.20333
2693	233651_s_at	MPND	5e-07	1.01e-05	428.107	125.263	3.41766
2698	221664_s_at	F11R	6e-07	1.16e-05	900.601	215.96	4.17022
2702	230250_at	PTPRB	6e-07	1.16e-05	64.6888	16.4178	3.94016
2705	225293_at	COL27A1	6e-07	1.16e-05	870.06	266.904	3.25983
2709	228867_at	TATDN3	6e-07	1.16e-05	344.459	98.9192	3.48222
2710	50374_at	C17orf90	6e-07	1.16e-05	1203.85	381.861	3.15258
2711	219878_s_at	KLF13	6e-07	1.16e-05	398.715	39.9674	9.97601
2714	202917_s_at	S100A8	6e-07	1.16e-05	624.781	31.0739	20.1063
2716	222236_s_at	ASAP3	6e-07	1.16e-05	940.434	206.87	4.54601
2717	205289_at	BMP2	6e-07	1.16e-05	290.906	81.152	3.58471
2720	205405_at	SEMA5A	6e-07	1.16e-05	499.52	158.787	3.14584
2722	205052_at	AUH	6e-07	1.16e-05	1188.73	383.051	3.10333
2725	36554_at	ASMTL	6e-07	1.16e-05	515.939	146.736	3.5161
2730	223223_at	ARV1	6e-07	1.16e-05	2055.27	658.399	3.12162
2732	233882_s_at	SEMA6D	6e-07	1.16e-05	161.265	48.8056	3.30422
2733	1555736_a_at	AGTRAP	6e-07	1.16e-05	2155.53	613.333	3.51446
2736	228596_at	NA	6e-07	1.16e-05	301.132	84.4342	3.56647
2737	225199_at	NA	6e-07	1.16e-05	3284.05	953.947	3.44259
2745	200866_s_at	PSAP	6e-07	1.16e-05	5146.65	1494.52	3.44369
2746	242417_at	NA	6e-07	1.16e-05	646.586	153.478	4.21288
2747	221566_s_at	NOL3	6e-07	1.16e-05	1679.87	410.818	4.08908
2749	211105_s_at	NFATC1	6e-07	1.16e-05	250.422	79.6325	3.14473
2751	211363_s_at	MTAP	6e-07	1.16e-05	366.535	27.7467	13.2101
2752	238694_at	DGKE	6e-07	1.16e-05	230.854	60.4471	3.8191
2753	232810_at	AIG1	6e-07	1.16e-05	508.017	117.015	4.34147
2754	222286_at	SNAPC3	6e-07	1.16e-05	183.718	36.9516	4.97187
2755	201065_s_at	NA	6e-07	1.16e-05	4246.44	1371.86	3.09538
2756	204983_s_at	GPC4	6e-07	1.16e-05	137.661	43.7495	3.14658
2760	222420_s_at	UBE2H	6e-07	1.16e-05	1567.04	506.973	3.09098
2761	201467_s_at	NQO1	6e-07	1.16e-05	3578.79	1147.56	3.11861
2767	210980_s_at	ASAH1	6e-07	1.16e-05	1293.26	419.864	3.08019
2768	35846_at	THRA	6e-07	1.16e-05	570.744	185.493	3.07691
2769	219583_s_at	SPATA7	6e-07	1.16e-05	399.797	129.048	3.09804
2770	214486_x_at	CFLAR	6e-07	1.16e-05	548.829	178.536	3.07406
2774	220329_s_at	RMND1	6e-07	1.16e-05	753.097	230.534	3.26675
2775	225327_at	KIAA1370	6e-07	1.16e-05	929.969	268.22	3.46719
2776	225240_s_at	MSI2	6e-07	1.16e-05	1417.54	356.869	3.97215
2777	217625_x_at	NA	6e-07	1.16e-05	204.267	54.4203	3.75351
2780	205090_s_at	NAGPA	6e-07	1.16e-05	683.589	214.722	3.1836
2782	224735_at	CYBASC3	6e-07	1.16e-05	2237.21	715.123	3.12843
2783	209561_at	THBS3	6e-07	1.16e-05	656.769	153.128	4.28901
2786	229273_at	SALL1	6e-07	1.16e-05	31.8747	9.56996	3.3307
2787	225545_at	EEF2K	6e-07	1.16e-05	1282.25	396.796	3.23151
2788	229638_at	IRX3	6e-07	1.16e-05	7207.61	782.54	9.21053
2789	216973_s_at	HOXB7	6e-07	1.16e-05	1034.92	103.778	9.97238
2792	202284_s_at	CDKN1A	6e-07	1.16e-05	2589.76	766.202	3.38
2794	227399_at	VGLL3	6e-07	1.16e-05	1160.54	264.649	4.3852
2795	1552329_at	RBBP6	6e-07	1.16e-05	490.731	104.401	4.70045
2797	212077_at	CALD1	6e-07	1.16e-05	5587.36	1632.72	3.42211
2798	209772_s_at	CD24	6e-07	1.16e-05	869.84	219.397	3.96469
2799	1560683_at	BCL8	6e-07	1.16e-05	27.3119	8.30659	3.28798
2800	1554514_at	ACSM5	6e-07	1.16e-05	170.739	29.2892	5.82942
2801	201469_s_at	SHC1	6e-07	1.16e-05	2477.75	741.727	3.34052
2803	200704_at	LITAF	6e-07	1.16e-05	4574.86	1334.82	3.42731
2805	218076_s_at	ARHGAP17	6e-07	1.16e-05	2451.64	800.359	3.06317
2807	213107_at	TNIK	6e-07	1.16e-05	454.612	112.303	4.04807
2808	227195_at	ZNF503	6e-07	1.16e-05	1215.48	375.573	3.23635
2815	222904_s_at	TMC5	6e-07	1.16e-05	239.116	41.2702	5.79391
2816	220195_at	MBD5	6e-07	1.16e-05	366.599	114.474	3.20245
2817	218963_s_at	KRT23	6e-07	1.16e-05	206.492	42.1491	4.89908
2820	235564_at	ZNF117	6e-07	1.16e-05	194.31	20.8991	9.29752
2823	218471_s_at	BBS1	6e-07	1.16e-05	990.333	279.175	3.54736
2831	228904_at	HOXB3	7e-07	1.3e-05	825.316	218.494	3.77729
2832	201403_s_at	MGST3	7e-07	1.3e-05	7427.29	2354.6	3.15437
2833	1553589_a_at	PDZK1IP1	7e-07	1.3e-05	233.236	65.306	3.57144
2834	209867_s_at	LPHN3	7e-07	1.3e-05	327.181	82.6128	3.96041
2835	224704_at	TNRC6A	7e-07	1.3e-05	1433.14	460.214	3.11408
2838	209198_s_at	SYT11	7e-07	1.3e-05	100.856	25.3273	3.98211
2839	203801_at	MRPS14	7e-07	1.3e-05	458.922	136.994	3.34994
2841	214746_s_at	ZNF467	7e-07	1.3e-05	306.736	96.4058	3.18172
2845	1563646_a_at	TMEM67	7e-07	1.3e-05	473.01	126.131	3.75015
2847	202286_s_at	TACSTD2	7e-07	1.3e-05	8963.55	2560.77	3.50033
2851	208393_s_at	RAD50	7e-07	1.3e-05	1189.54	339.934	3.49933
2854	225804_at	CYB5D2	7e-07	1.3e-05	1078.99	291.111	3.70646
2857	219174_at	IFT74	7e-07	1.3e-05	795.224	227.607	3.49385
2858	201541_s_at	ZNHIT1	7e-07	1.3e-05	3051.22	982.597	3.10526
2859	223213_s_at	ZHX1	7e-07	1.3e-05	824.434	272.624	3.02407
2861	235033_at	NPEPL1	7e-07	1.3e-05	280.6	80.6218	3.48045
2863	221833_at	NA	7e-07	1.3e-05	205.458	60.0574	3.42103
2868	202956_at	ARFGEF1	7e-07	1.3e-05	1458.52	482.827	3.02079
2870	201266_at	TXNRD1	7e-07	1.3e-05	16847.5	5484.76	3.07169
2872	219298_at	ECHDC3	7e-07	1.3e-05	1672.85	533.894	3.1333
2873	210534_s_at	B9D1	7e-07	1.3e-05	633.838	196.547	3.22487
2874	208906_at	BSCL2	7e-07	1.3e-05	1918.33	541.018	3.54577
2875	215667_x_at	PMS2L1	7e-07	1.3e-05	1446.55	469.886	3.0785
2878	219799_s_at	DHRS9	7e-07	1.3e-05	567.586	179.697	3.15857
2879	219597_s_at	DUOX1	7e-07	1.3e-05	186.659	60.5884	3.08077
2882	241372_at	ZC3H6	7e-07	1.3e-05	95.9552	23.8538	4.02263
2884	202145_at	LY6E	7e-07	1.3e-05	2086.27	533.423	3.9111
2888	202796_at	SYNPO	7e-07	1.3e-05	428.073	135.548	3.15808
2889	207813_s_at	FDXR	7e-07	1.3e-05	777.397	224.215	3.46719
2891	203072_at	MYO1E	7e-07	1.3e-05	575.742	181.015	3.18063
2896	242007_at	NA	7e-07	1.3e-05	119.641	28.4359	4.2074
2898	210360_s_at	MTSS1	7e-07	1.3e-05	220.016	40.9946	5.36695
2906	237833_s_at	SNCAIP	7e-07	1.3e-05	421.191	89.388	4.71194
2907	204629_at	PARVB	7e-07	1.3e-05	266.62	72.3811	3.68356
2908	218901_at	PLSCR4	7e-07	1.3e-05	1010.61	238.958	4.22925
2911	205220_at	NIACR2	7e-07	1.3e-05	128.596	32.7048	3.93201
2916	240549_at	NA	7e-07	1.3e-05	120.208	36.9451	3.25369
2919	226591_at	SNRPN	7e-07	1.3e-05	66.5252	8.21082	8.10214
2924	226519_s_at	AGXT2L2	7e-07	1.3e-05	606.489	193.028	3.14198
2935	211564_s_at	PDLIM4	7e-07	1.3e-05	749.883	192.47	3.89611
2936	235843_at	NA	7e-07	1.3e-05	137.227	27.1753	5.04972
2937	206116_s_at	TPM1	7e-07	1.3e-05	3548.67	1182.64	3.00062
2938	227903_x_at	C19orf20	8e-07	1.43e-05	359.663	112.474	3.19774
2940	204984_at	GPC4	8e-07	1.43e-05	215.338	47.9547	4.49044
2943	228780_at	NA	8e-07	1.43e-05	208.642	25.2379	8.26698
2948	1552703_s_at	NA	8e-07	1.43e-05	460.383	153.909	2.99127
2951	212775_at	OBSL1	8e-07	1.43e-05	1561.97	513.795	3.04007
2954	212677_s_at	CEP68	8e-07	1.43e-05	340.995	101.489	3.35991
2956	211628_x_at	FTHP1	8e-07	1.43e-05	21277.7	6812.66	3.12326
2958	226305_at	LYNX1	8e-07	1.43e-05	508.655	163.977	3.102
2959	207839_s_at	TMEM8B	8e-07	1.43e-05	425.802	128.389	3.31651
2961	206415_at	TLL1	8e-07	1.43e-05	41.4508	9.64122	4.29933
2964	227620_at	SLC44A1	8e-07	1.43e-05	425.069	141.148	3.01152
2967	243309_at	FLJ27352	8e-07	1.43e-05	125.508	38.1769	3.28754
2968	209508_x_at	CFLAR	8e-07	1.43e-05	667.924	223.721	2.98552
2969	218282_at	EDEM2	8e-07	1.43e-05	803.902	264.62	3.03795
2972	211113_s_at	ABCG1	8e-07	1.43e-05	211.227	64.0628	3.29719
2975	235571_at	NA	8e-07	1.43e-05	543.319	124.739	4.35565
2976	212805_at	PRUNE2	8e-07	1.43e-05	92.7857	30.7903	3.01347
2977	204136_at	COL7A1	8e-07	1.43e-05	673.063	160.03	4.20584
2979	228307_at	EMILIN3	8e-07	1.43e-05	1118.15	361.981	3.08897
2980	1553972_a_at	CBS	8e-07	1.43e-05	363.483	118.527	3.06666
2981	223342_at	RRM2B	8e-07	1.43e-05	1813.51	453.076	4.00266
2985	1555193_a_at	ZNF277	8e-07	1.43e-05	399.281	116.417	3.42976
2988	229578_at	JPH2	8e-07	1.43e-05	349.31	110.485	3.16162
2994	214639_s_at	HOXA1	8e-07	1.43e-05	372.055	27.3393	13.6088
2998	205403_at	IL1R2	8e-07	1.43e-05	431.213	79.0372	5.45583
3000	219562_at	RAB26	8e-07	1.43e-05	686.499	150.278	4.5682
3003	212442_s_at	LASS6	8e-07	1.43e-05	2307.76	778.948	2.96267
3004	204455_at	DST	8e-07	1.43e-05	564.787	165.664	3.40923
3006	59433_at	NA	8e-07	1.43e-05	364.603	97.6394	3.73418
3010	215617_at	SPATS2L	8e-07	1.43e-05	581.264	190.889	3.04503
3013	202812_at	GAA	8e-07	1.43e-05	821.086	267.415	3.07046
3017	221842_s_at	ZNF131	8e-07	1.43e-05	1825.06	584.365	3.12316
3018	204061_at	PRKX	8e-07	1.43e-05	261.449	67.0796	3.8976
3021	218516_s_at	IMPAD1	8e-07	1.43e-05	1235.7	417.628	2.95886
3023	210469_at	DLG5	8e-07	1.43e-05	780.108	148.606	5.24949
3024	240688_at	MGST1	8e-07	1.43e-05	32.7907	10.5075	3.12068
3025	219938_s_at	PSTPIP2	8e-07	1.43e-05	362.225	119.862	3.02201
3026	212708_at	MSL1	8e-07	1.43e-05	2246.34	733.971	3.06053
3027	1566342_at	SOD2	8e-07	1.43e-05	240.1	75.5177	3.17939
3029	214830_at	SLC38A6	8e-07	1.43e-05	1091.81	298.025	3.66349
3030	208607_s_at	NA	8e-07	1.43e-05	399.802	122.257	3.27017
3031	219193_at	WDR70	8e-07	1.43e-05	1813.41	597.697	3.034
3034	1558401_at	NA	8e-07	1.43e-05	110.864	33.2799	3.33127
3037	232164_s_at	EPPK1	8e-07	1.43e-05	101.896	20.2884	5.02237
3042	217820_s_at	ENAH	8e-07	1.43e-05	2113.03	520.751	4.05765
3043	229978_at	LOC729993	8e-07	1.43e-05	78.1834	26.1556	2.98917
3044	236432_at	NA	8e-07	1.43e-05	354.277	106.408	3.32943
3045	223677_at	ATG10	8e-07	1.43e-05	321.502	72.7925	4.41669
3046	244569_at	C8orf37	8e-07	1.43e-05	783.288	243.836	3.21235
3047	207543_s_at	P4HA1	8e-07	1.43e-05	3061.3	1035.67	2.95586
3050	239476_at	NA	9e-07	1.56e-05	580.74	87.8633	6.60958
3053	218589_at	LPAR6	9e-07	1.56e-05	143.162	31.1668	4.59342
3055	215299_x_at	SULT1A1	9e-07	1.56e-05	558.015	186.45	2.99284
3058	232263_at	SLC6A15	9e-07	1.56e-05	74.7045	14.4549	5.16812
3059	209147_s_at	PPAP2A	9e-07	1.56e-05	2296.09	778.242	2.95035
3063	214797_s_at	PCTK3	9e-07	1.56e-05	375.072	115.464	3.24839
3067	202087_s_at	CTSL1	9e-07	1.56e-05	3156.47	1026.7	3.07439
3068	235215_at	ERCC4	9e-07	1.56e-05	522.121	157.871	3.30726
3072	213685_at	NA	9e-07	1.56e-05	362.475	115.45	3.13968
3073	229715_at	DKFZp686O24166	9e-07	1.56e-05	243.444	53.2752	4.56956
3074	221778_at	JHDM1D	9e-07	1.56e-05	371.944	73.006	5.0947
3075	230545_at	NA	9e-07	1.56e-05	95.8456	25.6604	3.73516
3076	209396_s_at	CHI3L1	9e-07	1.56e-05	121.663	31.6826	3.84004
3078	223367_at	DNAJC30	9e-07	1.56e-05	1059.35	342.738	3.09084
3083	202658_at	PEX11B	9e-07	1.56e-05	1352.31	449.573	3.008
3085	223854_at	PCDHB10	9e-07	1.56e-05	105.735	35.1628	3.00701
3086	202832_at	GCC2	9e-07	1.56e-05	1374.11	421.354	3.26118
3090	213392_at	IQCK	9e-07	1.56e-05	421.295	140.585	2.99673
3094	227765_at	NA	9e-07	1.56e-05	1634.91	537.577	3.04127
3096	218164_at	SPATA20	9e-07	1.56e-05	1864.18	566.284	3.29195
3097	209917_s_at	TP53TG1	9e-07	1.56e-05	741.686	37.4372	19.8114
3098	205500_at	C5	9e-07	1.56e-05	228.656	74.9871	3.04927
3099	224857_s_at	POLR1D	9e-07	1.56e-05	1582.96	534.733	2.96029
3101	231720_s_at	JAM3	9e-07	1.56e-05	171.567	51.9108	3.30503
3103	244385_at	KDM4C	9e-07	1.56e-05	94.0512	18.0698	5.20487
3104	1553940_a_at	LRRC28	9e-07	1.56e-05	228.638	78.6548	2.90686
3111	227359_at	OSCP1	9e-07	1.56e-05	342.967	65.0368	5.27343
3113	219688_at	BBS7	9e-07	1.56e-05	269.972	88.0011	3.06782
3114	224989_at	NA	9e-07	1.56e-05	296.932	79.6474	3.72808
3116	232201_at	NKD2	9e-07	1.56e-05	461.956	157.603	2.93114
3118	230999_at	FLJ39051	9e-07	1.56e-05	145.565	49.7768	2.92435
3121	214175_x_at	PDLIM4	9e-07	1.56e-05	664.745	212.814	3.1236
3127	230259_at	C10orf125	9e-07	1.56e-05	341.201	101.304	3.3681
3128	208629_s_at	HADHA	9e-07	1.56e-05	5960.67	1838.62	3.24192
3129	218502_s_at	TRPS1	9e-07	1.56e-05	695.661	187.547	3.70925
3130	239043_at	ZNF404	9e-07	1.56e-05	125.902	37.2429	3.38056
3131	212611_at	DTX4	9e-07	1.56e-05	478.9	68.7454	6.96627
3134	239538_at	ZRANB3	9e-07	1.56e-05	276.73	93.75	2.95179
3138	210102_at	VWA5A	9e-07	1.56e-05	208.11	54.1123	3.8459
3140	219858_s_at	MFSD6	9e-07	1.56e-05	234.972	77.2515	3.04165
3143	201347_x_at	GRHPR	9e-07	1.56e-05	3272.01	1073	3.04939
3145	211272_s_at	DGKA	9e-07	1.56e-05	418.545	108.909	3.84307
3146	200697_at	HK1	9e-07	1.56e-05	11169.1	3766.56	2.96534
3148	201009_s_at	TXNIP	9e-07	1.56e-05	3821.5	1189.54	3.21258
3150	1558045_a_at	LOC441528	1e-06	1.69e-05	216.014	68.9785	3.13161
3157	219403_s_at	HPSE	1e-06	1.69e-05	824.982	275.211	2.99764
3159	203789_s_at	SEMA3C	1e-06	1.69e-05	4920.91	1087.74	4.52397
3161	225635_s_at	LOC401504	1e-06	1.69e-05	1003.93	342.266	2.9332
3166	219834_at	ALS2CR8	1e-06	1.69e-05	110.42	32.9024	3.35597
3168	201816_s_at	GBAS	1e-06	1.69e-05	5872.65	1722.04	3.41028
3170	223825_at	KIAA1432	1e-06	1.69e-05	44.0748	13.8088	3.1918
3172	229190_at	NA	1e-06	1.69e-05	181.991	55.9938	3.25019
3176	212120_at	NA	1e-06	1.69e-05	2135.98	708.75	3.01372
3182	221427_s_at	CCNL2	1e-06	1.69e-05	1272.18	429.904	2.95923
3183	232269_x_at	METRN	1e-06	1.69e-05	1252.28	377.86	3.31413
3191	232011_s_at	MAP1LC3A	1e-06	1.69e-05	378.638	74.6563	5.07174
3192	212752_at	CLASP1	1e-06	1.69e-05	1364.93	465.156	2.93435
3194	207432_at	BEST2	1e-06	1.69e-05	148.571	49.2241	3.01826
3195	225600_at	C8orf83	1e-06	1.69e-05	1532.61	534.585	2.86691
3197	213158_at	NA	1e-06	1.69e-05	622.533	168.032	3.70484
3199	230758_at	GEMIN8	1e-06	1.69e-05	192.992	51.2721	3.76407
3201	1559835_at	NA	1e-06	1.69e-05	113	36.6384	3.08419
3202	221973_at	NA	1e-06	1.69e-05	404.788	70.7329	5.72277
3205	210253_at	HTATIP2	1e-06	1.69e-05	426.359	119.178	3.57751
3209	224693_at	C20orf108	1e-06	1.69e-05	1084.2	266.216	4.07262
3210	230621_at	NA	1e-06	1.69e-05	1480.62	328.165	4.51182
3211	203841_x_at	MAPRE3	1e-06	1.69e-05	165.295	48.071	3.43857
3213	223165_s_at	IP6K2	1e-06	1.69e-05	2338.44	801.499	2.91759
3216	229943_at	TRIM13	1e-06	1.69e-05	336.777	98.7543	3.41026
3217	228093_at	ZNF599	1e-06	1.69e-05	306.079	105.319	2.90621
3218	218034_at	FIS1	1e-06	1.69e-05	3019.82	1007.39	2.99769
3219	218544_s_at	RCL1	1e-06	1.69e-05	786.701	270.642	2.90679
3220	215867_x_at	CA12	1e-06	1.69e-05	953.676	331.559	2.87634
3221	231067_s_at	NA	1e-06	1.69e-05	226.563	67.1264	3.37517
3222	1552307_a_at	TTC39C	1e-06	1.69e-05	435.104	145.362	2.99325
3226	214864_s_at	GRHPR	1e-06	1.69e-05	4024.19	1308.57	3.07525
3228	204078_at	SC65	1e-06	1.69e-05	390.929	111.163	3.51672
3232	225325_at	MFSD6	1e-06	1.69e-05	1084.12	291.088	3.72438
3235	238510_at	ZNF720	1e-06	1.69e-05	587.691	196.714	2.98754
3237	226493_at	KCTD18	1e-06	1.69e-05	1013.18	271.255	3.73514
3238	204058_at	ME1	1e-06	1.69e-05	903.759	257.792	3.50576
3239	228839_s_at	NA	1.1e-06	1.82e-05	1006.98	289.772	3.47508
3243	212543_at	AIM1	1.1e-06	1.82e-05	959.777	336.094	2.85567
3250	203164_at	SLC33A1	1.1e-06	1.82e-05	743.797	249.842	2.97707
3251	201616_s_at	CALD1	1.1e-06	1.82e-05	1301.97	455.575	2.85787
3253	206554_x_at	SETMAR	1.1e-06	1.82e-05	458.287	146.745	3.12302
3256	220617_s_at	ZNF532	1.1e-06	1.82e-05	1211.77	386.288	3.13696
3257	244706_at	PCMTD1	1.1e-06	1.82e-05	49.5766	14.5824	3.39976
3258	205127_at	PTGS1	1.1e-06	1.82e-05	379.743	128.48	2.95567
3261	230304_at	NA	1.1e-06	1.82e-05	509.946	173.887	2.93263
3263	208029_s_at	LAPTM4B	1.1e-06	1.82e-05	6990.47	2413.1	2.89688
3265	224814_at	DPP7	1.1e-06	1.82e-05	940.428	329.895	2.85069
3266	227598_at	C7orf29	1.1e-06	1.82e-05	250.351	86.9403	2.87957
3269	210087_s_at	MPZL1	1.1e-06	1.82e-05	1192.78	387.6	3.07735
3273	225126_at	MRRF	1.1e-06	1.82e-05	1532.94	527.262	2.90735
3276	205684_s_at	DENND4C	1.1e-06	1.82e-05	841.147	226.769	3.70927
3277	231721_at	JAM3	1.1e-06	1.82e-05	175.034	33.5203	5.22173
3278	226123_at	CHD7	1.1e-06	1.82e-05	881.102	292.139	3.01604
3283	1562938_at	NA	1.1e-06	1.82e-05	78.9966	27.5021	2.87238
3284	1564746_at	NHEDC2	1.1e-06	1.82e-05	193.687	61.3104	3.15913
3288	205020_s_at	ARL4A	1.1e-06	1.82e-05	4075.97	1348.88	3.02175
3290	209692_at	EYA2	1.1e-06	1.82e-05	263.281	27.7783	9.47792
3292	203854_at	CFI	1.1e-06	1.82e-05	89.2354	29.9048	2.98398
3293	212354_at	SULF1	1.1e-06	1.82e-05	226.729	54.5754	4.15442
3294	219132_at	PELI2	1.1e-06	1.82e-05	704.734	195.111	3.61197
3299	221551_x_at	ST6GALNAC4	1.1e-06	1.82e-05	705.154	212.977	3.31094
3300	210946_at	PPAP2A	1.1e-06	1.82e-05	2538.29	852.438	2.97768
3301	210564_x_at	CFLAR	1.1e-06	1.82e-05	753.919	257.876	2.92357
3303	223687_s_at	LY6K	1.1e-06	1.82e-05	647.485	223.607	2.89564
3304	230637_at	SFXN4	1.2e-06	1.95e-05	706.167	198.681	3.55428
3305	1555705_a_at	CMTM3	1.2e-06	1.95e-05	918.06	316.997	2.89611
3308	220128_s_at	NIPAL2	1.2e-06	1.95e-05	701.285	244.698	2.86592
3312	226271_at	GDAP1	1.2e-06	1.95e-05	613.876	195.022	3.14772
3315	215411_s_at	TRAF3IP2	1.2e-06	1.95e-05	1148.67	376.159	3.05369
3317	224646_x_at	H19	1.2e-06	1.95e-05	431.666	126.617	3.40922
3319	1560587_s_at	PRDX5	1.2e-06	1.95e-05	7151.12	2497.25	2.8636
3323	1560023_x_at	NA	1.2e-06	1.95e-05	92.983	25.8968	3.59053
3326	216235_s_at	EDNRA	1.2e-06	1.95e-05	278.429	86.2525	3.22807
3329	225939_at	EIF4E3	1.2e-06	1.95e-05	34.701	10.4511	3.32032
3331	227072_at	RTTN	1.2e-06	1.95e-05	1594.45	540.411	2.95045
3342	209321_s_at	ADCY3	1.2e-06	1.95e-05	1271.15	381.713	3.33013
3348	228402_at	ZBED3	1.2e-06	1.95e-05	1312.98	453.134	2.89755
3353	1487_at	ESRRA	1.2e-06	1.95e-05	1755.31	593.286	2.95863
3357	232481_s_at	SLITRK6	1.2e-06	1.95e-05	93.8905	31.0866	3.02028
3359	1568954_s_at	C16orf72	1.2e-06	1.95e-05	1550.83	546.787	2.83626
3364	225656_at	EFHC1	1.2e-06	1.95e-05	988.426	294.569	3.3555
3369	213484_at	NA	1.3e-06	2.07e-05	149.662	48.0548	3.1144
3372	206782_s_at	DNAJC4	1.3e-06	2.07e-05	361.851	117.454	3.08078
3374	219410_at	TMEM45A	1.3e-06	2.07e-05	920.145	313.232	2.93758
3377	202565_s_at	SVIL	1.3e-06	2.07e-05	1886.4	592.248	3.18515
3379	223231_at	TATDN1	1.3e-06	2.07e-05	3013.72	932.383	3.23228
3384	202780_at	OXCT1	1.3e-06	2.07e-05	2134.66	736.777	2.89729
3386	223378_at	GLIS2	1.3e-06	2.07e-05	885.21	291.462	3.03713
3387	244852_at	DSEL	1.3e-06	2.07e-05	196.69	68.3156	2.87914
3390	214439_x_at	BIN1	1.3e-06	2.07e-05	2272.22	775.719	2.92918
3392	206599_at	NA	1.3e-06	2.07e-05	341.691	109.962	3.10736
3393	213041_s_at	ATP5D	1.3e-06	2.07e-05	3184.15	1133.48	2.80919
3395	1555074_a_at	KCNH5	1.3e-06	2.07e-05	70.1475	23.6479	2.96633
3397	242057_at	NA	1.3e-06	2.07e-05	190.165	63.9958	2.97152
3399	204778_x_at	HOXB7	1.3e-06	2.07e-05	398.09	125.238	3.17867
3410	205913_at	PLIN1	1.3e-06	2.07e-05	340.899	121.128	2.81436
3411	226221_at	KIAA1432	1.3e-06	2.07e-05	833.654	275.828	3.02236
3412	210665_at	TFPI	1.3e-06	2.07e-05	376.854	135.079	2.78987
3414	227741_at	PTPLB	1.3e-06	2.07e-05	1208.29	394.814	3.0604
3416	217799_x_at	UBE2H	1.3e-06	2.07e-05	1529.1	516.723	2.95922
3417	222116_s_at	TBC1D16	1.3e-06	2.07e-05	778.084	280.341	2.77549
3418	206289_at	HOXA4	1.3e-06	2.07e-05	289.324	86.6793	3.33787
3423	220123_at	SLC35F5	1.3e-06	2.07e-05	55.7783	19.0526	2.9276
3430	200761_s_at	ARL6IP5	1.3e-06	2.07e-05	5717.8	1925.73	2.96917
3435	230711_at	NA	1.3e-06	2.07e-05	108.175	37.507	2.88414
3436	203340_s_at	SLC25A12	1.3e-06	2.07e-05	1063.55	366.642	2.90079
3440	230763_at	SPATA17	1.3e-06	2.07e-05	88.8808	28.3881	3.13092
3444	213147_at	HOXA10	1.4e-06	2.18e-05	482.09	126.636	3.8069
3446	213896_x_at	FAM149B1	1.4e-06	2.18e-05	244.337	77.6978	3.14471
3447	212274_at	LPIN1	1.4e-06	2.18e-05	1166.18	362.758	3.21477
3450	202142_at	COPS8	1.4e-06	2.18e-05	4912.4	1749.36	2.80812
3451	232589_at	NA	1.4e-06	2.18e-05	349.61	101.282	3.45185
3453	223199_at	MKNK2	1.4e-06	2.18e-05	1369.6	476.014	2.87722
3455	219151_s_at	NA	1.4e-06	2.18e-05	279.621	92.1623	3.034
3461	226870_at	COMTD1	1.4e-06	2.18e-05	1028.17	274.88	3.74042
3462	221565_s_at	CALHM2	1.4e-06	2.18e-05	977.569	355.758	2.74784
3468	225168_at	FRMD4A	1.4e-06	2.18e-05	1353.87	464.2	2.91656
3470	214469_at	HIST1H2AE	1.4e-06	2.18e-05	95.6627	26.1802	3.65402
3471	213353_at	ABCA5	1.4e-06	2.18e-05	422.149	116.282	3.6304
3474	238727_at	LOC440934	1.4e-06	2.18e-05	102.54	36.9089	2.77818
3475	1556667_at	LOC348751	1.4e-06	2.18e-05	139.533	48.7989	2.85936
3477	241353_s_at	NA	1.4e-06	2.18e-05	1554.21	451.068	3.44562
3479	222665_at	FAM82B	1.4e-06	2.18e-05	710.629	251.471	2.82589
3484	224392_s_at	OPN3	1.4e-06	2.18e-05	509.472	145.665	3.49756
3485	212385_at	TCF4	1.4e-06	2.18e-05	266.702	74.7364	3.56857
3489	216308_x_at	GRHPR	1.4e-06	2.18e-05	3162.37	1036.11	3.05216
3491	209607_x_at	NA	1.4e-06	2.18e-05	617.1	198.691	3.10583
3492	215116_s_at	DNM1	1.4e-06	2.18e-05	425.489	145.514	2.92404
3498	205937_at	CGREF1	1.4e-06	2.18e-05	187.705	53.3794	3.51643
3499	214526_x_at	PMS2L1	1.4e-06	2.18e-05	1010.89	331.84	3.04633
3505	213839_at	CLMN	1.4e-06	2.18e-05	279.074	81.9195	3.40668
3506	201628_s_at	RRAGA	1.4e-06	2.18e-05	5686.25	2004.1	2.8373
3507	206907_at	TNFSF9	1.4e-06	2.18e-05	379.148	136.755	2.77246
3508	223734_at	C4orf49	1.4e-06	2.18e-05	161.144	42.8775	3.75823
3511	201015_s_at	JUP	1.4e-06	2.18e-05	539.137	153.621	3.50952
3512	1555564_a_at	CFI	1.4e-06	2.18e-05	52.9747	16.8276	3.14809
3513	202712_s_at	NA	1.4e-06	2.18e-05	243.1	76.9204	3.16041
3515	213893_x_at	NA	1.4e-06	2.18e-05	1263.82	426.859	2.96074
3517	221504_s_at	ATP6V1H	1.4e-06	2.18e-05	3747.86	1314.68	2.85077
3520	218945_at	C16orf68	1.5e-06	2.29e-05	772.674	275.624	2.80336
3521	211089_s_at	NEK3	1.5e-06	2.29e-05	125.347	39.011	3.21311
3524	231842_at	KIAA1462	1.5e-06	2.29e-05	99.7851	23.9872	4.15993
3526	225869_s_at	UNC93B1	1.5e-06	2.29e-05	669.482	213.971	3.12884
3529	214270_s_at	MAPRE3	1.5e-06	2.29e-05	185.015	42.6005	4.34304
3531	232882_at	NA	1.5e-06	2.29e-05	451.233	43.2544	10.4321
3533	212737_at	GM2A	1.5e-06	2.29e-05	1835.37	650.102	2.82321
3536	224763_at	RPL37	1.5e-06	2.29e-05	840.979	301.653	2.7879
3539	218398_at	MRPS30	1.5e-06	2.29e-05	4342.29	1573.4	2.75981
3541	229734_at	LOC283174	1.5e-06	2.29e-05	214.515	70.3256	3.05031
3544	218086_at	NPDC1	1.5e-06	2.29e-05	872.305	316.808	2.75342
3550	235500_at	HNRNPC	1.5e-06	2.29e-05	441.777	158.454	2.78804
3554	235492_at	RNF217	1.5e-06	2.29e-05	423.933	141.399	2.99814
3556	210519_s_at	NQO1	1.5e-06	2.29e-05	8300.66	3028.42	2.74092
3559	210296_s_at	PXMP3	1.5e-06	2.29e-05	2523.63	906.262	2.78465
3560	213116_at	NEK3	1.5e-06	2.29e-05	254.531	86.0216	2.95892
3561	219175_s_at	SLC41A3	1.5e-06	2.29e-05	1988.29	691.576	2.87502
3565	229417_at	NA	1.5e-06	2.29e-05	353.734	122.261	2.89326
3569	74694_s_at	RABEP2	1.5e-06	2.29e-05	508.919	176.811	2.87832
3571	203905_at	PARN	1.5e-06	2.29e-05	1660.11	600.969	2.7624
3573	238953_at	NA	1.5e-06	2.29e-05	176.015	62.9511	2.79606
3575	238736_at	REV3L	1.6e-06	2.41e-05	400.476	110.387	3.62793
3576	1555175_a_at	PBLD	1.6e-06	2.41e-05	118.55	37.428	3.1674
3578	219534_x_at	CDKN1C	1.6e-06	2.41e-05	379.114	127.99	2.96206
3583	229068_at	CCT5	1.6e-06	2.41e-05	719.645	251.541	2.86094
3584	241808_at	FAM164A	1.6e-06	2.41e-05	356.792	108.403	3.29133
3586	1553611_s_at	KLHL35	1.6e-06	2.41e-05	370.498	97.1785	3.81255
3587	230314_at	NA	1.6e-06	2.41e-05	110.459	40.6158	2.71961
3588	202071_at	SDC4	1.6e-06	2.41e-05	3332.07	1157.14	2.87958
3590	217485_x_at	PMS2L1	1.6e-06	2.41e-05	1234.82	417.545	2.95733
3591	215891_s_at	GM2A	1.6e-06	2.41e-05	416.771	153.35	2.71777
3592	227285_at	C1orf51	1.6e-06	2.41e-05	213.947	67.5109	3.16907
3593	231292_at	EID3	1.6e-06	2.41e-05	98.9938	14.0397	7.05101
3596	213230_at	CDR2L	1.6e-06	2.41e-05	790.379	277.142	2.85189
3600	225956_at	C5orf41	1.6e-06	2.41e-05	718.038	225.677	3.18171
3601	209394_at	ASMTL	1.6e-06	2.41e-05	501.087	181.623	2.75894
3602	219959_at	MOCOS	1.6e-06	2.41e-05	849.137	305.957	2.77535
3605	232423_at	ARSD	1.6e-06	2.41e-05	344.158	107.266	3.20845
3606	1553672_at	ENAH	1.6e-06	2.41e-05	244.1	87.4851	2.79019
3614	213352_at	TMCC1	1.6e-06	2.41e-05	192.182	69.9257	2.74838
3617	213702_x_at	ASAH1	1.6e-06	2.41e-05	2986.55	1103.46	2.70653
3621	214164_x_at	CA12	1.6e-06	2.41e-05	872.44	285.221	3.05882
3622	204072_s_at	FRY	1.6e-06	2.41e-05	176.27	62.1881	2.83446
3625	219870_at	ATF7IP2	1.6e-06	2.41e-05	286.673	82.1624	3.4891
3627	204202_at	IQCE	1.6e-06	2.41e-05	457.527	137.338	3.33139
3629	208734_x_at	RAB2A	1.6e-06	2.41e-05	4232.04	1441.68	2.93549
3631	202235_at	SLC16A1	1.7e-06	2.52e-05	139.907	45.4361	3.0792
3633	223095_at	MARVELD1	1.7e-06	2.52e-05	1720.49	609.183	2.82427
3636	212228_s_at	COQ9	1.7e-06	2.52e-05	3258.78	1203.08	2.70869
3640	218553_s_at	KCTD15	1.7e-06	2.52e-05	311.123	112.573	2.76376
3641	210223_s_at	MR1	1.7e-06	2.52e-05	748.682	165.819	4.51505
3647	231859_at	C14orf132	1.7e-06	2.52e-05	360.258	95.6041	3.76823
3648	223692_at	NMNAT1	1.7e-06	2.52e-05	315.079	109.376	2.88069
3652	37005_at	NBL1	1.7e-06	2.52e-05	1345.36	498.509	2.69877
3653	228624_at	TMEM144	1.7e-06	2.52e-05	196.106	50.4963	3.88358
3655	228115_at	NA	1.7e-06	2.52e-05	324.628	67.2512	4.8271
3658	213823_at	HOXA11	1.7e-06	2.52e-05	347.541	118.32	2.9373
3659	209858_x_at	MPPE1	1.7e-06	2.52e-05	563.713	201.959	2.79122
3660	202704_at	TOB1	1.7e-06	2.52e-05	2735.06	777.961	3.51568
3661	227792_at	ITPRIPL2	1.7e-06	2.52e-05	3514.8	1288.72	2.72736
3665	220167_s_at	NA	1.7e-06	2.52e-05	370.946	83.4416	4.44558
3667	1555201_a_at	RMND1	1.7e-06	2.52e-05	723.993	264.279	2.7395
3674	57715_at	CALHM2	1.7e-06	2.52e-05	1001.64	342.309	2.92612
3677	236745_at	CCDC78	1.7e-06	2.52e-05	299.733	55.2501	5.42502
3679	203085_s_at	TGFB1	1.7e-06	2.52e-05	1387.9	514.756	2.69622
3688	219655_at	C7orf10	1.8e-06	2.63e-05	214.223	58.4361	3.66594
3689	208322_s_at	ST3GAL1	1.8e-06	2.63e-05	415.229	148.707	2.79226
3692	1558290_a_at	PVT1	1.8e-06	2.63e-05	1732.72	566.195	3.06029
3693	232235_at	DSEL	1.8e-06	2.63e-05	594.161	174.541	3.40413
3694	239823_at	NA	1.8e-06	2.63e-05	412.543	140.819	2.92959
3696	200920_s_at	BTG1	1.8e-06	2.63e-05	5543.63	1849.96	2.99662
3697	201235_s_at	BTG2	1.8e-06	2.63e-05	337.026	117.739	2.8625
3700	202237_at	NNMT	1.8e-06	2.63e-05	4621.26	1690.68	2.73337
3704	229576_s_at	TBX3	1.8e-06	2.63e-05	249.77	64.7971	3.85464
3708	236009_at	PERP	1.8e-06	2.63e-05	168.724	46.1868	3.65307
3709	37965_at	PARVB	1.8e-06	2.63e-05	328.755	123.14	2.66976
3711	206600_s_at	NA	1.8e-06	2.63e-05	473.657	156.649	3.02369
3713	202730_s_at	PDCD4	1.8e-06	2.63e-05	640.752	239.675	2.67341
3719	221188_s_at	CIDEB	1.8e-06	2.63e-05	363.428	123.722	2.93746
3720	224002_s_at	FKBP7	1.8e-06	2.63e-05	1145.02	427.411	2.67896
3721	241859_at	PLCL1	1.8e-06	2.63e-05	41.2156	11.5905	3.55599
3722	213424_at	KIAA0895	1.8e-06	2.63e-05	155.386	46.3234	3.35438
3725	226040_at	NA	1.8e-06	2.63e-05	692.962	253.896	2.72932
3727	212593_s_at	PDCD4	1.8e-06	2.63e-05	3206.38	1051.68	3.04881
3730	223667_at	FKBP7	1.8e-06	2.63e-05	111.745	39.7788	2.80915
3731	223214_s_at	ZHX1	1.8e-06	2.63e-05	1355.73	489.493	2.76966
3733	204664_at	ALPP	1.8e-06	2.63e-05	306.054	113.215	2.70329
3736	227999_at	PWWP2B	1.8e-06	2.63e-05	580.337	215.69	2.69061
3740	244677_at	NA	1.9e-06	2.75e-05	171.766	59.0851	2.90709
3742	1559867_at	NA	1.9e-06	2.75e-05	151.742	54.836	2.76719
3743	203402_at	KCNAB2	1.9e-06	2.75e-05	414.52	149.418	2.77423
3747	203586_s_at	ARL4D	1.9e-06	2.75e-05	993.351	329.73	3.01262
3753	203592_s_at	FSTL3	1.9e-06	2.75e-05	573.694	186.672	3.07327
3757	1559477_s_at	MEIS1	1.9e-06	2.75e-05	303.621	80.5778	3.76805
3765	225957_at	C5orf41	1.9e-06	2.75e-05	433.324	125.212	3.46072
3767	1554770_x_at	ZNF785	1.9e-06	2.75e-05	82.4006	27.5512	2.99081
3771	231828_at	LOC253039	1.9e-06	2.75e-05	537.765	164.235	3.27437
3773	209079_x_at	NA	2e-06	2.86e-05	1074.04	360.698	2.97766
3775	225420_at	GPAM	2e-06	2.86e-05	940.49	271.038	3.46995
3776	202321_at	GGPS1	2e-06	2.86e-05	338.184	109.079	3.10037
3778	223436_s_at	TRPT1	2e-06	2.86e-05	1162.97	442.292	2.62941
3779	210891_s_at	NA	2e-06	2.86e-05	5653.95	2114.48	2.67391
3780	210201_x_at	BIN1	2e-06	2.86e-05	1952.43	699.058	2.79294
3782	233492_s_at	NA	2e-06	2.86e-05	68.8426	24.7825	2.77787
3783	223014_at	UBE2R2	2e-06	2.86e-05	3295.33	1206.89	2.73043
3790	213982_s_at	RABGAP1L	2e-06	2.86e-05	514.895	191.007	2.69569
3791	238766_at	NA	2e-06	2.86e-05	200.458	69.3218	2.89171
3792	228381_at	ATF7IP2	2e-06	2.86e-05	664.869	90.4158	7.35347
3793	202119_s_at	CPNE3	2e-06	2.86e-05	5154.04	1788.03	2.88253
3795	226635_at	LOC401504	2e-06	2.86e-05	2335.12	684.682	3.41051
3797	204041_at	MAOB	2e-06	2.86e-05	301.19	72.2235	4.17025
3802	205081_at	CRIP1	2e-06	2.86e-05	158.67	59.1537	2.68234
3804	1553604_at	ABCA13	2e-06	2.86e-05	38.6416	7.25971	5.32274
3808	213727_x_at	MPPE1	2e-06	2.86e-05	518.581	188.508	2.75098
3809	201295_s_at	WSB1	2e-06	2.86e-05	276.25	92.1196	2.99883
3812	200921_s_at	BTG1	2e-06	2.86e-05	7174.19	2117.68	3.38775
3813	213763_at	HIPK2	2e-06	2.86e-05	542.701	177.523	3.05707
3814	244075_at	NA	2e-06	2.86e-05	151.26	57.4631	2.63231
3815	229362_at	PUS10	2e-06	2.86e-05	305.517	99.8646	3.05931
3817	210859_x_at	CLN3	2e-06	2.86e-05	837.783	229.719	3.64698
3823	239896_at	NA	2e-06	2.86e-05	443.301	148.966	2.97585
3826	214748_at	N4BP2L2	2e-06	2.86e-05	409.732	131.204	3.12285
3829	202626_s_at	LYN	2.1e-06	2.96e-05	807.036	277.451	2.90876
3831	210720_s_at	NECAB3	2.1e-06	2.96e-05	898.618	332.618	2.70165
3835	236336_at	NA	2.1e-06	2.96e-05	68.1562	23.9487	2.84592
3840	228391_at	NA	2.1e-06	2.96e-05	471.275	149.26	3.1574
3844	204538_x_at	NPIP	2.1e-06	2.96e-05	3308.07	1151.24	2.87349
3849	212715_s_at	MICAL3	2.1e-06	2.96e-05	424.83	132.637	3.20297
3857	223179_at	YPEL3	2.1e-06	2.96e-05	606.89	150.473	4.03321
3858	229253_at	THEM4	2.1e-06	2.96e-05	625.761	189.507	3.30204
3859	224752_at	PL-5283	2.1e-06	2.96e-05	2976.43	1131.7	2.63005
3860	219633_at	TTPAL	2.1e-06	2.96e-05	1364.85	508.542	2.68386
3862	205771_s_at	AKAP7	2.1e-06	2.96e-05	464.704	164.026	2.83311
3866	203665_at	HMOX1	2.1e-06	2.96e-05	569.992	169.333	3.36609
3870	224821_at	ABHD14B	2.1e-06	2.96e-05	1270.38	470.198	2.7018
3879	232893_at	LMBRD2	2.2e-06	3.07e-05	394.108	143.413	2.74807
3883	202141_s_at	COPS8	2.2e-06	3.07e-05	6661.6	2532.01	2.63096
3886	224016_at	HIPK2	2.2e-06	3.07e-05	323.25	81.3521	3.97346
3887	228231_at	NA	2.2e-06	3.07e-05	774.408	279.064	2.77502
3890	210224_at	MR1	2.2e-06	3.07e-05	329.082	112.925	2.91416
3893	200879_s_at	EPAS1	2.2e-06	3.07e-05	297.103	106.883	2.7797
3894	203762_s_at	DYNC2LI1	2.2e-06	3.07e-05	422.537	108.279	3.90229
3895	209050_s_at	RALGDS	2.2e-06	3.07e-05	1369.61	519.948	2.63412
3896	224461_s_at	AIFM2	2.2e-06	3.07e-05	1321.52	470.45	2.80905
3899	221501_x_at	LOC339047	2.2e-06	3.07e-05	3688.01	1230.98	2.996
3900	203286_at	RNF44	2.2e-06	3.07e-05	1252.08	431.917	2.89889
3901	220327_at	VGLL3	2.2e-06	3.07e-05	200.005	68.3597	2.92578
3902	209014_at	MAGED1	2.2e-06	3.07e-05	2880.36	1059.32	2.71905
3905	218376_s_at	MICAL1	2.2e-06	3.07e-05	388.684	146.163	2.65925
3910	212826_s_at	SLC25A6	2.2e-06	3.07e-05	8477.12	3185.54	2.66113
3911	222994_at	PRDX5	2.2e-06	3.07e-05	4347.97	1575.72	2.75935
3912	221036_s_at	APH1B	2.2e-06	3.07e-05	616.307	225.211	2.73658
3914	206164_at	CLCA2	2.2e-06	3.07e-05	92.0303	22.9397	4.01183
3915	203900_at	KIAA0467	2.2e-06	3.07e-05	139.206	50.8038	2.74007
3916	31846_at	RHOD	2.2e-06	3.07e-05	3431.89	1276.6	2.6883
3917	201146_at	NFE2L2	2.2e-06	3.07e-05	7168.14	2542.51	2.81932
3918	231807_at	KIAA1217	2.2e-06	3.07e-05	530.8	156.281	3.39645
3921	225065_x_at	NCRNA00188	2.2e-06	3.07e-05	6791.85	2377.29	2.85697
3922	222139_at	KIAA1466	2.2e-06	3.07e-05	87.7461	17.7994	4.92972
3925	210424_s_at	NA	2.3e-06	3.17e-05	404.83	155.271	2.60726
3929	201655_s_at	HSPG2	2.3e-06	3.17e-05	2048.04	467.273	4.38296
3932	222654_at	IMPAD1	2.3e-06	3.17e-05	1875.78	696.871	2.69172
3934	219750_at	TMEM144	2.3e-06	3.17e-05	73.7744	17.0771	4.32007
3937	207574_s_at	GADD45B	2.3e-06	3.17e-05	2209.57	838.217	2.63604
3938	201842_s_at	EFEMP1	2.3e-06	3.17e-05	8577.17	2827.05	3.03397
3939	202867_s_at	DNAJB12	2.3e-06	3.17e-05	1250.81	485.163	2.57813
3941	208047_s_at	NAB1	2.3e-06	3.17e-05	457.606	160.781	2.84613
3942	204485_s_at	TOM1L1	2.3e-06	3.17e-05	1331.06	499.823	2.66307
3946	219008_at	C2orf43	2.3e-06	3.17e-05	604.744	221.02	2.73615
3947	232584_at	NA	2.3e-06	3.17e-05	138.172	29.5172	4.68108
3948	208630_at	HADHA	2.3e-06	3.17e-05	4012.24	1515.47	2.64753
3949	217388_s_at	KYNU	2.3e-06	3.17e-05	596.935	175.639	3.39865
3950	217955_at	BCL2L13	2.3e-06	3.17e-05	1268.93	364.591	3.48044
3951	203438_at	STC2	2.3e-06	3.17e-05	276.835	102.762	2.69394
3952	239761_at	GCNT1	2.3e-06	3.17e-05	1325.24	457.804	2.89477
3953	205932_s_at	MSX1	2.3e-06	3.17e-05	224.291	77.909	2.87889
3955	225624_at	SNX29	2.3e-06	3.17e-05	402.923	128.503	3.13553
3956	205244_s_at	SLC13A3	2.3e-06	3.17e-05	217.741	83.8831	2.59577
3960	202644_s_at	TNFAIP3	2.3e-06	3.17e-05	373.311	140.415	2.65862
3961	210735_s_at	CA12	2.3e-06	3.17e-05	468.349	173.976	2.69203
3962	205614_x_at	MST1	2.3e-06	3.17e-05	568.281	213.162	2.66595
3963	203068_at	KLHL21	2.4e-06	3.29e-05	981.55	368.081	2.66667
3970	1553715_s_at	C16orf14	2.4e-06	3.29e-05	1330.1	511.97	2.598
3971	218343_s_at	GTF3C3	2.4e-06	3.29e-05	1653.32	624.538	2.64727
3972	210976_s_at	PFKM	2.4e-06	3.29e-05	2571.18	999.569	2.57229
3974	218654_s_at	MRPS33	2.4e-06	3.29e-05	3432.02	1292.11	2.65615
3975	211703_s_at	TM2D1	2.4e-06	3.29e-05	1563.37	595.895	2.62356
3976	211033_s_at	PEX7	2.4e-06	3.29e-05	557.571	205.835	2.70883
3980	202772_at	HMGCL	2.4e-06	3.29e-05	892.815	313.378	2.84901
3981	202238_s_at	NNMT	2.4e-06	3.29e-05	2795.03	1089.2	2.56613
3983	208928_at	POR	2.4e-06	3.29e-05	503.444	196.343	2.56411
3984	204131_s_at	FOXO3	2.4e-06	3.29e-05	1703.49	660.78	2.578
3988	212344_at	SULF1	2.4e-06	3.29e-05	133.141	45.6203	2.91845
3989	201827_at	SMARCD2	2.4e-06	3.29e-05	1502.87	522.397	2.87687
3992	219368_at	NAP1L2	2.4e-06	3.29e-05	78.5201	28.3227	2.77234
3993	202923_s_at	GCLC	2.4e-06	3.29e-05	1965.1	722.621	2.7194
3996	209275_s_at	CLN3	2.5e-06	3.39e-05	1266.72	393.912	3.21575
3997	212119_at	RHOQ	2.5e-06	3.39e-05	1919.13	725.558	2.64504
4000	203036_s_at	MTSS1	2.5e-06	3.39e-05	286.447	106.277	2.69529
4001	65133_i_at	INO80B	2.5e-06	3.39e-05	284.194	99.6336	2.85239
4004	225224_at	C20orf112	2.5e-06	3.39e-05	429.758	137.798	3.11875
4005	228225_at	PXMP3	2.5e-06	3.39e-05	494.118	179.727	2.74926
4006	226779_at	NA	2.5e-06	3.39e-05	2141.55	802.37	2.66903
4007	1554438_at	KIAA1217	2.5e-06	3.39e-05	326.42	106.721	3.05863
4009	223946_at	MED23	2.5e-06	3.39e-05	77.5461	29.7613	2.6056
4010	226035_at	USP31	2.5e-06	3.39e-05	804.422	309.208	2.60155
4016	230542_at	ZNF597	2.5e-06	3.39e-05	64.9046	23.3189	2.78335
4017	210949_s_at	NA	2.5e-06	3.39e-05	11758.7	4555.86	2.58101
4018	232734_at	TTC23	2.5e-06	3.39e-05	80.6855	26.2767	3.07061
4019	205641_s_at	TRADD	2.5e-06	3.39e-05	1159.69	453.618	2.55654
4021	201621_at	NBL1	2.5e-06	3.39e-05	911.746	336.301	2.7111
4022	215990_s_at	BCL6	2.5e-06	3.39e-05	822.974	243.77	3.37602
4023	204295_at	NA	2.5e-06	3.39e-05	4077.15	1587	2.5691
4024	219332_at	MICALL2	2.5e-06	3.39e-05	797.883	271.197	2.94208
4025	228348_at	LINS1	2.5e-06	3.39e-05	632.245	224.213	2.81984
4027	209213_at	CBR1	2.5e-06	3.39e-05	2792.49	1033.36	2.70233
4029	210359_at	MTSS1	2.5e-06	3.39e-05	169.508	59.3523	2.85596
4031	229221_at	CD44	2.5e-06	3.39e-05	299.642	115.916	2.58498
4033	239108_at	FAR2	2.6e-06	3.48e-05	67.7377	19.1831	3.53111
4035	1554679_a_at	LAPTM4B	2.6e-06	3.48e-05	7066.35	2757.18	2.56289
4037	226242_at	C1orf131	2.6e-06	3.48e-05	1686.75	656.694	2.56855
4042	210685_s_at	UBE4B	2.6e-06	3.48e-05	517.859	198.283	2.61172
4048	226529_at	TMEM106B	2.6e-06	3.48e-05	2586.23	1011.59	2.55661
4049	202731_at	PDCD4	2.6e-06	3.48e-05	1015.26	351.088	2.89176
4050	202450_s_at	CTSK	2.6e-06	3.48e-05	307.935	116.03	2.65392
4052	219027_s_at	MYO9A	2.6e-06	3.48e-05	600.658	219.464	2.73693
4053	213018_at	GATAD1	2.6e-06	3.48e-05	526.185	186.146	2.82674
4054	225698_at	C5orf26	2.6e-06	3.48e-05	2616.21	995.759	2.62735
4055	207802_at	CRISP3	2.6e-06	3.48e-05	29.5986	10.8042	2.73954
4058	229491_at	NHEDC2	2.6e-06	3.48e-05	275.775	39.9304	6.90641
4061	210397_at	DEFB1	2.6e-06	3.48e-05	166.451	49.5827	3.35704
4062	227662_at	SYNPO2	2.6e-06	3.48e-05	73.1825	16.885	4.33417
4065	227646_at	EBF1	2.6e-06	3.48e-05	75.6061	27.3083	2.76861
4068	1555829_at	ESYT2	2.6e-06	3.48e-05	117.361	44.0808	2.66241
4071	214756_x_at	PMS2L1	2.6e-06	3.48e-05	1337.77	474.741	2.8179
4073	202263_at	CYB5R1	2.6e-06	3.48e-05	2851.48	1117.96	2.5506
4074	226710_at	C8orf82	2.6e-06	3.48e-05	1416.83	525.52	2.69606
4076	201262_s_at	BGN	2.6e-06	3.48e-05	518.359	87.2618	5.94028
4078	214861_at	KDM4C	2.6e-06	3.48e-05	133.506	34.0238	3.92391
4080	202740_at	ACY1	2.6e-06	3.48e-05	2028.02	724.259	2.80014
4083	223874_at	ARP11	2.6e-06	3.48e-05	132.944	48.6474	2.7328
4086	201617_x_at	CALD1	2.7e-06	3.58e-05	1723.44	551.506	3.12497
4087	225001_at	RAB3D	2.7e-06	3.58e-05	777.858	179.663	4.32954
4089	202566_s_at	SVIL	2.7e-06	3.58e-05	1191.15	459.075	2.59467
4090	226076_s_at	NA	2.7e-06	3.58e-05	402.507	144.294	2.78949
4097	212339_at	EPB41L1	2.7e-06	3.58e-05	167.196	57.5967	2.90288
4101	225469_at	LYRM5	2.7e-06	3.58e-05	1109.85	360.843	3.07571
4102	220937_s_at	ST6GALNAC4	2.7e-06	3.58e-05	1002.23	339.436	2.95264
4105	235126_at	LQK1	2.7e-06	3.58e-05	299.818	117.296	2.55608
4107	1564653_s_at	LEKR1	2.7e-06	3.58e-05	119.588	46.105	2.59381
4109	223479_s_at	CHCHD5	2.7e-06	3.58e-05	626.654	248.206	2.52473
4111	226792_s_at	KIFC2	2.7e-06	3.58e-05	685.288	271.374	2.52525
4115	220321_s_at	CCDC121	2.7e-06	3.58e-05	30.6332	11.5649	2.6488
4117	228653_at	SAMD5	2.7e-06	3.58e-05	271.084	95.8948	2.82689
4118	219789_at	NPR3	2.7e-06	3.58e-05	195.015	47.4617	4.10889
4120	210749_x_at	DDR1	2.8e-06	3.68e-05	1013.61	400.153	2.53305
4121	205271_s_at	CCRK	2.8e-06	3.68e-05	466.061	164.293	2.83677
4122	223441_at	SLC17A5	2.8e-06	3.68e-05	1742.26	649.805	2.68121
4124	213931_at	NA	2.8e-06	3.68e-05	295.318	18.2565	16.176
4127	206581_at	BNC1	2.8e-06	3.68e-05	133.887	35.8204	3.73772
4128	219168_s_at	PRR5	2.8e-06	3.68e-05	130.478	47.1387	2.76796
4130	224767_at	RPL37	2.8e-06	3.68e-05	1039.59	396.054	2.62488
4133	1555886_at	PDSS2	2.8e-06	3.68e-05	223.633	88.0814	2.53893
4134	227478_at	SETBP1	2.8e-06	3.68e-05	143.709	41.6659	3.44908
4135	225167_at	FRMD4A	2.8e-06	3.68e-05	1227.2	458.172	2.67848
4145	238480_at	TTC39C	2.8e-06	3.68e-05	710.388	266.129	2.66933
4149	227121_at	NA	2.8e-06	3.68e-05	537.254	188.361	2.85225
4150	218688_at	DAK	2.8e-06	3.68e-05	407.925	154.077	2.64754
4156	207850_at	CXCL3	2.8e-06	3.68e-05	223.806	86.3467	2.59195
4157	202033_s_at	RB1CC1	2.8e-06	3.68e-05	2565.1	967.486	2.6513
4159	232729_at	NA	2.9e-06	3.78e-05	156.534	45.5974	3.43295
4160	218915_at	NF2	2.9e-06	3.78e-05	587.719	230.668	2.5479
4163	238567_at	SGPP2	2.9e-06	3.78e-05	131.221	49.7316	2.63859
4165	1558693_s_at	C1orf85	2.9e-06	3.78e-05	968.603	368.949	2.6253
4172	201417_at	SOX4	2.9e-06	3.78e-05	2657.22	954.972	2.78251
4173	201645_at	TNC	2.9e-06	3.78e-05	1855.75	585.033	3.17204
4176	1568592_at	TRIM69	2.9e-06	3.78e-05	369.383	147.459	2.50498
4179	204557_s_at	DZIP1	2.9e-06	3.78e-05	229.653	62.3124	3.68551
4182	222750_s_at	SRD5A3	2.9e-06	3.78e-05	1133.15	437.315	2.59116
4184	227347_x_at	HES4	2.9e-06	3.78e-05	604.625	227.492	2.65779
4185	215483_at	AKAP9	2.9e-06	3.78e-05	175.156	39.6237	4.42049
4187	212909_at	LYPD1	2.9e-06	3.78e-05	440.991	163.812	2.69206
4198	207566_at	MR1	3e-06	3.88e-05	244.086	93.8443	2.60097
4199	204257_at	FADS3	3e-06	3.88e-05	2378.94	912.338	2.60752
4202	236766_at	NA	3e-06	3.88e-05	477.767	117.309	4.07274
4203	222240_s_at	ISYNA1	3e-06	3.88e-05	598.083	228.175	2.62116
4206	209740_s_at	PNPLA4	3e-06	3.88e-05	115.393	44.3398	2.60247
4209	202976_s_at	RHOBTB3	3e-06	3.88e-05	4135.03	1485.01	2.78452
4212	227558_at	CBX4	3e-06	3.88e-05	3889.74	1250.63	3.11022
4215	200742_s_at	TPP1	3e-06	3.88e-05	1006.92	383.181	2.6278
4216	209034_at	PNRC1	3e-06	3.88e-05	2150.84	536.244	4.01094
4217	204063_s_at	ULK2	3e-06	3.88e-05	189.803	59.3641	3.19727
4219	207373_at	HOXD10	3e-06	3.88e-05	66.188	25.195	2.62702
4220	213280_at	GARNL4	3e-06	3.88e-05	362.753	104.444	3.47319
4224	230421_at	NA	3e-06	3.88e-05	231.984	92.6156	2.50481
4226	1554141_s_at	WDR78	3e-06	3.88e-05	72.925	23.6524	3.08319
4228	230131_x_at	ARSD	3e-06	3.88e-05	240.816	71.1398	3.3851
4230	1568932_at	NA	3e-06	3.88e-05	45.5733	16.3768	2.78279
4232	219135_s_at	LMF1	3.1e-06	3.98e-05	274.967	76.5785	3.59066
4233	226530_at	BMF	3.1e-06	3.98e-05	316.921	103.173	3.07175
4234	226020_s_at	NA	3.1e-06	3.98e-05	1023.9	393.922	2.59924
4236	200094_s_at	EEF2	3.1e-06	3.98e-05	12180.9	4746.34	2.56637
4238	244631_at	LOC389834	3.1e-06	3.98e-05	129.588	44.1656	2.93413
4240	205945_at	IL6R	3.1e-06	3.98e-05	88.0059	30.4024	2.89471
4241	213842_x_at	NSUN5C	3.1e-06	3.98e-05	2296.67	920.54	2.49492
4248	1560025_at	NA	3.1e-06	3.98e-05	34.6793	11.6666	2.97252
4249	229189_s_at	NA	3.1e-06	3.98e-05	357.348	136.919	2.60992
4253	1553103_at	NFX1	3.1e-06	3.98e-05	1037.01	384.766	2.69518
4256	224929_at	TMEM173	3.1e-06	3.98e-05	595.002	232.68	2.55717
4257	238116_at	DYNLRB2	3.1e-06	3.98e-05	73.4916	24.6403	2.98258
4260	219801_at	ZNF34	3.1e-06	3.98e-05	235.003	87.1441	2.69671
4263	202465_at	PCOLCE	3.2e-06	4.07e-05	423.254	166.685	2.53924
4267	200799_at	HSPA1A	3.2e-06	4.07e-05	5206.94	1826.8	2.85031
4271	222866_s_at	FLVCR2	3.2e-06	4.07e-05	521.644	128.352	4.06416
4272	1553976_a_at	RP11-529I10.4	3.2e-06	4.07e-05	659.976	242.564	2.72083
4274	224577_at	ERGIC1	3.2e-06	4.07e-05	632.571	232.073	2.72575
4276	221656_s_at	ARHGEF10L	3.2e-06	4.07e-05	198.786	70.5818	2.81639
4277	232946_s_at	NADSYN1	3.2e-06	4.07e-05	752.389	303.734	2.47713
4278	1560433_at	NA	3.2e-06	4.07e-05	110.623	43.4226	2.54759
4279	203851_at	IGFBP6	3.2e-06	4.07e-05	1640.87	631.519	2.5983
4280	205717_x_at	NA	3.2e-06	4.07e-05	700.622	267.093	2.62314
4283	231669_at	SEPP1	3.2e-06	4.07e-05	95.8719	24.8086	3.86445
4285	202955_s_at	ARFGEF1	3.2e-06	4.07e-05	1002.13	403.988	2.48059
4289	203717_at	DPP4	3.2e-06	4.07e-05	114.934	40.1724	2.86101
4290	207776_s_at	CACNB2	3.2e-06	4.07e-05	175.422	50.4395	3.47788
4297	226269_at	GDAP1	3.3e-06	4.17e-05	529.868	192.8	2.74827
4298	227388_at	TUSC1	3.3e-06	4.17e-05	2810.16	1077.06	2.60909
4299	217585_at	NEBL	3.3e-06	4.17e-05	120.496	30.1677	3.9942
4300	35820_at	GM2A	3.3e-06	4.17e-05	1007.81	393.903	2.55853
4302	229354_at	AHRR	3.3e-06	4.17e-05	333.79	112.615	2.964
4303	239699_s_at	NA	3.3e-06	4.17e-05	155.223	56.4453	2.74996
4306	204132_s_at	NA	3.3e-06	4.17e-05	666.286	254.449	2.61854
4307	243591_at	NA	3.3e-06	4.17e-05	1027.11	290.712	3.53307
4311	229526_at	AQP11	3.3e-06	4.17e-05	220.839	89.016	2.48089
4312	225403_at	C9orf23	3.3e-06	4.17e-05	2943.39	1106.22	2.66075
4313	211163_s_at	TNFRSF10C	3.3e-06	4.17e-05	114.117	41.3014	2.76303
4314	225860_at	NA	3.3e-06	4.17e-05	2263.4	846.267	2.67457
4319	206721_at	C1orf114	3.3e-06	4.17e-05	43.6967	13.9685	3.12822
4323	213624_at	SMPDL3A	3.3e-06	4.17e-05	528.177	210.357	2.51086
4330	217973_at	DCXR	3.4e-06	4.27e-05	3410.24	1358.63	2.51005
4331	213247_at	SVEP1	3.4e-06	4.27e-05	303.536	109.944	2.76083
4333	1557174_a_at	NA	3.4e-06	4.27e-05	53.3714	19.8129	2.69376
4336	201253_s_at	CDIPT	3.4e-06	4.27e-05	4723.91	1544.8	3.05794
4337	232149_s_at	NSMAF	3.4e-06	4.27e-05	893.173	345.44	2.58561
4338	219400_at	CNTNAP1	3.4e-06	4.27e-05	423.463	164.591	2.57282
4340	205555_s_at	MSX2	3.4e-06	4.27e-05	228.739	87.8144	2.6048
4341	238029_s_at	SLC16A14	3.4e-06	4.27e-05	160.765	34.3549	4.67955
4344	212946_at	KIAA0564	3.4e-06	4.27e-05	664.164	259.397	2.56041
4345	226787_at	ZNF18	3.4e-06	4.27e-05	303.788	119.378	2.54475
4346	235089_at	FBXL20	3.4e-06	4.27e-05	276.561	106.428	2.59858
4348	226435_at	PAPLN	3.4e-06	4.27e-05	88.7092	27.5064	3.22504
4352	203747_at	AQP3	3.4e-06	4.27e-05	1036.41	326.464	3.17464
4361	1569194_at	ZNF789	3.5e-06	4.36e-05	277.461	79.4778	3.49104
4362	219919_s_at	SSH3	3.5e-06	4.36e-05	509.164	171.63	2.96664
4363	234988_at	VCPIP1	3.5e-06	4.36e-05	335.73	119.698	2.80481
4367	240419_at	SLC6A15	3.5e-06	4.36e-05	59.4157	24.0808	2.46735
4368	216080_s_at	FADS3	3.5e-06	4.36e-05	2324.56	888.437	2.61646
4369	212085_at	SLC25A6	3.5e-06	4.36e-05	9865.57	3992.82	2.47082
4370	218434_s_at	AACS	3.5e-06	4.36e-05	1265.45	494.16	2.56082
4371	1568836_at	CLK4	3.5e-06	4.36e-05	257.213	101.449	2.53538
4373	219779_at	ZFHX4	3.5e-06	4.36e-05	595.419	207.04	2.87586
4374	225059_at	AGTRAP	3.5e-06	4.36e-05	1472.06	518.042	2.84159
4377	241916_at	NA	3.5e-06	4.36e-05	95.5967	29.1993	3.27394
4383	210849_s_at	VPS41	3.5e-06	4.36e-05	1344.98	523.69	2.56828
4384	236381_s_at	WDR8	3.5e-06	4.36e-05	800.054	325.996	2.45418
4385	212776_s_at	OBSL1	3.5e-06	4.36e-05	1044.31	416.227	2.50898
4388	224912_at	TTC7A	3.5e-06	4.36e-05	686.685	240.216	2.85861
4389	203615_x_at	SULT1A1	3.5e-06	4.36e-05	556.721	216.046	2.57686
4390	206024_at	HPD	3.5e-06	4.36e-05	85.6866	34.1223	2.51116
4391	211576_s_at	SLC19A1	3.6e-06	4.44e-05	302.777	107.168	2.82526
4392	225330_at	IGF1R	3.6e-06	4.44e-05	1775.32	583.108	3.04458
4393	238875_at	NA	3.6e-06	4.44e-05	173.698	25.3634	6.84839
4395	212276_at	LPIN1	3.6e-06	4.44e-05	1125.86	448.375	2.51098
4396	224963_at	SLC26A2	3.6e-06	4.44e-05	1731.36	672.465	2.57465
4399	244242_at	NA	3.6e-06	4.44e-05	144.454	50.4041	2.86591
4401	225573_at	ACAD11	3.6e-06	4.44e-05	349.995	118.398	2.9561
4402	232370_at	LOC254057	3.6e-06	4.44e-05	388.91	156.746	2.48115
4405	220121_at	LINS1	3.6e-06	4.44e-05	208.948	71.857	2.90784
4406	227862_at	TRNP1	3.6e-06	4.44e-05	535.208	203.796	2.6262
4409	225759_x_at	CLMN	3.6e-06	4.44e-05	170.041	68.0136	2.50011
4411	232081_at	NA	3.6e-06	4.44e-05	75.3848	26.7184	2.82146
4414	222651_s_at	TRPS1	3.6e-06	4.44e-05	860.35	347.391	2.4766
4415	203713_s_at	LLGL2	3.6e-06	4.44e-05	166.933	67.5688	2.47057
4417	1552711_a_at	CYB5D1	3.6e-06	4.44e-05	515.283	123.689	4.16597
4418	229390_at	FAM26F	3.6e-06	4.44e-05	151.906	48.9522	3.10314
4420	202295_s_at	CTSH	3.6e-06	4.44e-05	1480.9	600.682	2.46537
4422	220933_s_at	ZCCHC6	3.6e-06	4.44e-05	1462.02	598.041	2.44469
4427	208921_s_at	SRI	3.6e-06	4.44e-05	6527.99	2391.14	2.73007
4432	224861_at	GNAQ	3.7e-06	4.54e-05	642.489	235.026	2.73369
4436	242928_at	NA	3.7e-06	4.54e-05	36.6281	14.5864	2.51111
4437	230577_at	NA	3.7e-06	4.54e-05	56.7091	15.0431	3.76977
4438	202732_at	PKIG	3.7e-06	4.54e-05	1683.43	682.989	2.46479
4441	226725_at	NA	3.7e-06	4.54e-05	295.005	114.107	2.58533
4442	205963_s_at	DNAJA3	3.7e-06	4.54e-05	3651.56	1469.41	2.48505
4445	235405_at	GSTA4	3.7e-06	4.54e-05	301.883	108.868	2.77293
4447	225802_at	TOP1MT	3.7e-06	4.54e-05	1002.26	407.626	2.45876
4448	229516_at	WDR31	3.7e-06	4.54e-05	78.5819	31.1186	2.52524
4449	224812_at	HIBADH	3.7e-06	4.54e-05	2309.47	883.626	2.61363
4450	231055_at	NA	3.7e-06	4.54e-05	238.853	82.0714	2.9103
4452	235282_at	NA	3.7e-06	4.54e-05	761.444	183.977	4.1388
4460	205308_at	FAM164A	3.8e-06	4.64e-05	819.265	311.034	2.63401
4463	229072_at	NA	3.8e-06	4.64e-05	335.086	130.323	2.5712
4465	219855_at	NUDT11	3.8e-06	4.64e-05	257.965	64.2813	4.01307
4466	229009_at	SIX5	3.8e-06	4.64e-05	639.252	248.68	2.57058
4467	206714_at	ALOX15B	3.8e-06	4.64e-05	152.021	62.4927	2.43262
4468	235478_at	DCLRE1C	3.8e-06	4.64e-05	244.615	99.2718	2.46409
4469	207169_x_at	DDR1	3.8e-06	4.64e-05	973.188	357.337	2.72345
4473	236634_at	C8orf48	3.8e-06	4.64e-05	219.093	83.9085	2.61109
4477	226541_at	FBXO30	3.8e-06	4.64e-05	1884.28	712.839	2.64335
4478	229332_at	HPDL	3.8e-06	4.64e-05	199.641	65.7888	3.03457
4479	207170_s_at	LETMD1	3.8e-06	4.64e-05	1526.75	617.938	2.47072
4481	232053_x_at	RHBDD2	3.8e-06	4.64e-05	1025	336.06	3.05007
4483	227378_x_at	C16orf13	3.9e-06	4.73e-05	1587.54	584.124	2.71782
4484	237435_at	NA	3.9e-06	4.73e-05	663.564	244.193	2.71737
4485	218679_s_at	VPS28	3.9e-06	4.73e-05	4838.94	1815.63	2.66515
4486	201285_at	MKRN1	3.9e-06	4.73e-05	2204.7	906.745	2.43144
4489	222126_at	AGFG2	3.9e-06	4.73e-05	636.411	251.917	2.52627
4490	205027_s_at	MAP3K8	3.9e-06	4.73e-05	161.912	32.8484	4.92908
4492	209672_s_at	MIOS	3.9e-06	4.73e-05	211.772	69.3977	3.05157
4494	239973_at	NA	3.9e-06	4.73e-05	797.236	199.28	4.00059
4495	206508_at	CD70	3.9e-06	4.73e-05	491.034	167.838	2.92564
4497	1554769_at	ZNF785	3.9e-06	4.73e-05	71.1477	20.0006	3.55728
4502	214378_at	TFPI	3.9e-06	4.73e-05	256.77	79.8597	3.21526
4510	222453_at	CYBRD1	3.9e-06	4.73e-05	3617.75	1298.81	2.78542
4512	229476_s_at	THRSP	4e-06	4.83e-05	79.3568	31.6703	2.50572
4513	216247_at	RPS20	4e-06	4.83e-05	114.4	38.2137	2.9937
4514	1729_at	TRADD	4e-06	4.83e-05	1304.39	523.893	2.48979
4517	228497_at	SLC22A15	4e-06	4.83e-05	365.028	146.646	2.48917
4520	226912_at	ZDHHC23	4e-06	4.83e-05	238.277	90.483	2.63339
4522	213716_s_at	SECTM1	4e-06	4.83e-05	789.681	301.933	2.61542
4523	215154_at	ULK2	4e-06	4.83e-05	185.802	76.5855	2.42607
4524	206071_s_at	EPHA3	4e-06	4.83e-05	84.3354	26.8332	3.14296
4526	223227_at	BBS2	4e-06	4.83e-05	844.301	346.981	2.43327
4527	202291_s_at	MGP	4e-06	4.83e-05	66.6534	26.6034	2.50545
4528	227082_at	NA	4e-06	4.83e-05	211.608	86.1577	2.45605
4529	243413_at	TTC30B	4e-06	4.83e-05	122.87	39.0404	3.14726
4531	223482_at	TMEM120A	4e-06	4.83e-05	877.942	349.1	2.51487
4532	213190_at	COG7	4e-06	4.83e-05	424.226	165.522	2.56296
4533	209395_at	CHI3L1	4.1e-06	4.92e-05	84.3116	13.5767	6.21001
4535	209200_at	MEF2C	4.1e-06	4.92e-05	426.647	169.611	2.51544
4536	231976_at	LINS1	4.1e-06	4.92e-05	398.345	124.562	3.19797
4540	226018_at	C7orf41	4.1e-06	4.92e-05	370.311	137.205	2.69897
4544	225974_at	TMEM64	4.1e-06	4.92e-05	3013.2	1140.15	2.64282
4545	214454_at	ADAMTS2	4.1e-06	4.92e-05	329.353	79.3871	4.1487
4546	229584_at	LRRK2	4.1e-06	4.92e-05	73.8492	23.3329	3.16503
4547	210892_s_at	GTF2I	4.1e-06	4.92e-05	1038.28	402.528	2.57941
4549	228667_at	AGPAT4	4.1e-06	4.92e-05	379.415	111.333	3.40791
4551	235191_at	LOC148189	4.1e-06	4.92e-05	517.094	195.814	2.64074
4561	225401_at	C1orf85	4.2e-06	5.01e-05	1928.37	716.776	2.69033
4562	1557557_at	LOC100129196	4.2e-06	5.01e-05	120.366	25.78	4.66899
4568	230283_at	NEURL2	4.2e-06	5.01e-05	163.846	61.514	2.66355
4569	219304_s_at	PDGFD	4.2e-06	5.01e-05	739.189	296.033	2.49699
4571	206076_at	LRRC23	4.2e-06	5.01e-05	192.881	76	2.53791
4572	1555483_x_at	FBLIM1	4.2e-06	5.01e-05	384.057	154.317	2.48875
4576	204476_s_at	PC	4.2e-06	5.01e-05	955.407	379.319	2.51874
4577	227719_at	SMAD9	4.2e-06	5.01e-05	420.432	164.44	2.55676
4578	1556059_s_at	SPEN	4.2e-06	5.01e-05	664.052	271.006	2.45032
4580	212848_s_at	C9orf3	4.2e-06	5.01e-05	2933.67	1209.04	2.42644
4581	202003_s_at	ACAA2	4.2e-06	5.01e-05	3047.84	1232.04	2.47382
4583	225033_at	ST3GAL1	4.2e-06	5.01e-05	788.286	317.293	2.48441
4587	218424_s_at	STEAP3	4.3e-06	5.1e-05	2654.05	1054.91	2.5159
4589	1555562_a_at	ZCCHC7	4.3e-06	5.1e-05	305.167	123.426	2.47248
4590	221042_s_at	CLMN	4.3e-06	5.1e-05	149.888	61.9137	2.42091
4591	201473_at	JUNB	4.3e-06	5.1e-05	884.459	360.977	2.45018
4595	231950_at	ZNF658	4.3e-06	5.1e-05	151.083	43.2367	3.49433
4596	225163_at	FRMD4A	4.3e-06	5.1e-05	1102.56	392.296	2.81053
4600	1553479_at	TMEM145	4.3e-06	5.1e-05	177.799	69.6657	2.55217
4601	222937_s_at	MMP28	4.3e-06	5.1e-05	443.391	176.577	2.51104
4604	204986_s_at	TAOK2	4.3e-06	5.1e-05	296.215	122.127	2.42547
4607	236155_at	ZCCHC6	4.3e-06	5.1e-05	492.1	193.204	2.54704
4608	210790_s_at	SAR1A	4.3e-06	5.1e-05	728.41	289.963	2.51208
4611	235684_s_at	SESN3	4.3e-06	5.1e-05	89.7623	33.4783	2.68121
4613	59437_at	C9orf116	4.3e-06	5.1e-05	378.457	157.485	2.40313
[truncated: 5,071 more rows]

## Sheet: UP in Untreated 231
	Probe set	Gene symbol	Parametric p-value	FDR	MCF12A Mock	MDA-MB-231 Mock	Fold-change (MCF12A/231)
3	207173_x_at	CDH11	< 1e-07	< 1e-07	23.9763	3817.42	0.0062808
5	225275_at	EDIL3	< 1e-07	< 1e-07	20.4799	4994.26	0.0041007
8	208892_s_at	DUSP6	< 1e-07	< 1e-07	17.0928	5406.2	0.0031617
9	223059_s_at	FAM107B	< 1e-07	< 1e-07	28.8252	2839.77	0.0101505
11	226517_at	BCAT1	< 1e-07	< 1e-07	16.3325	2642.13	0.0061816
13	203404_at	ARMCX2	< 1e-07	< 1e-07	34.8718	2484.91	0.0140334
14	206924_at	IL11	< 1e-07	< 1e-07	36.8986	2350.75	0.0156965
18	213524_s_at	G0S2	< 1e-07	< 1e-07	149.743	9922.41	0.0150914
21	209278_s_at	TFPI2	< 1e-07	< 1e-07	21.6901	1564.23	0.0138664
22	238429_at	TMEM71	< 1e-07	< 1e-07	16.8718	1021.58	0.0165154
23	225645_at	EHF	< 1e-07	< 1e-07	21.5156	1370.9	0.0156946
24	201858_s_at	SRGN	< 1e-07	< 1e-07	174.772	11521.1	0.0151697
25	212950_at	GPR116	< 1e-07	< 1e-07	24.4508	2823.55	0.0086596
27	242005_at	NA	< 1e-07	< 1e-07	10.6876	817.821	0.0130684
28	217997_at	PHLDA1	< 1e-07	< 1e-07	104.62	6266.73	0.0166945
39	223058_at	FAM107B	< 1e-07	< 1e-07	20.9128	2108.95	0.0099162
41	214452_at	BCAT1	< 1e-07	< 1e-07	16.3738	795.04	0.020595
43	201667_at	GJA1	< 1e-07	< 1e-07	19.6803	1402.6	0.0140314
44	230788_at	GCNT2	< 1e-07	< 1e-07	21.038	1958.98	0.0107393
47	208891_at	DUSP6	< 1e-07	< 1e-07	26.5369	5925.59	0.0044783
55	211343_s_at	COL13A1	< 1e-07	< 1e-07	18.5275	4576.07	0.0040488
56	229461_x_at	NEGR1	< 1e-07	< 1e-07	7.13326	620.339	0.011499
59	218824_at	PNMAL1	< 1e-07	< 1e-07	19.8058	651.216	0.0304136
61	226677_at	ZNF521	< 1e-07	< 1e-07	9.56125	393.804	0.0242792
64	227556_at	NA	< 1e-07	< 1e-07	83.4838	4585.37	0.0182066
66	201859_at	SRGN	< 1e-07	< 1e-07	214.654	10128.8	0.0211925
70	209598_at	PNMA2	< 1e-07	< 1e-07	40.7981	1508.55	0.0270446
71	204112_s_at	HNMT	< 1e-07	< 1e-07	29.0574	1462.55	0.0198676
74	205830_at	CLGN	< 1e-07	< 1e-07	24.1039	1867.29	0.0129085
77	210982_s_at	HLA-DRA	< 1e-07	< 1e-07	46.6746	2199.48	0.0212208
79	213506_at	F2RL1	< 1e-07	< 1e-07	220.72	7530.17	0.0293115
80	227341_at	BEND7	< 1e-07	< 1e-07	26.1627	739.132	0.0353964
82	226237_at	NA	< 1e-07	< 1e-07	140.963	3881.4	0.0363175
84	209369_at	ANXA3	< 1e-07	< 1e-07	74.8739	3111.45	0.024064
88	210715_s_at	SPINT2	< 1e-07	< 1e-07	104.883	2911.19	0.0360276
89	205239_at	AREG	< 1e-07	< 1e-07	23.717	1304.83	0.0181764
95	206157_at	PTX3	< 1e-07	< 1e-07	12.7209	3458.01	0.0036787
97	238819_at	ZNF347	< 1e-07	< 1e-07	14.3486	345.59	0.041519
99	203680_at	PRKAR2B	< 1e-07	< 1e-07	11.3093	298.684	0.0378638
100	209270_at	LAMB3	< 1e-07	< 1e-07	114.921	3120.78	0.0368244
101	201650_at	KRT19	< 1e-07	< 1e-07	29.3188	1423.58	0.0205951
103	235489_at	RHOJ	< 1e-07	< 1e-07	11.2947	345.402	0.0327001
104	224480_s_at	AGPAT9	< 1e-07	< 1e-07	26.8602	2306.93	0.0116433
106	219288_at	C3orf14	< 1e-07	< 1e-07	28.624	1947.07	0.0147011
108	215193_x_at	NA	< 1e-07	< 1e-07	53.2951	1242.29	0.0429007
110	201340_s_at	ENC1	< 1e-07	< 1e-07	52.0341	1339.27	0.0388526
116	227475_at	FOXQ1	< 1e-07	< 1e-07	103.631	3828.74	0.0270665
118	204720_s_at	DNAJC6	< 1e-07	< 1e-07	41.7559	1098.27	0.0380198
119	206343_s_at	NRG1	< 1e-07	< 1e-07	48.1054	2142.93	0.0224484
122	1555233_at	RHOJ	< 1e-07	< 1e-07	17.9482	535.166	0.0335376
123	206290_s_at	RGS7	< 1e-07	< 1e-07	13.0708	676.287	0.0193272
125	226568_at	FAM102B	< 1e-07	< 1e-07	103.636	2222.47	0.0466311
126	206953_s_at	LPHN2	< 1e-07	< 1e-07	17.2301	567.284	0.0303729
129	208894_at	HLA-DRA	< 1e-07	< 1e-07	107.863	2449.26	0.0440392
131	236179_at	CDH11	< 1e-07	< 1e-07	9.85573	327.715	0.0300741
132	209312_x_at	NA	< 1e-07	< 1e-07	94.5709	1918.87	0.0492846
133	212328_at	LIMCH1	< 1e-07	< 1e-07	160.032	3323.58	0.0481506
134	206557_at	ZNF702P	< 1e-07	< 1e-07	12.5574	380.306	0.0330193
136	226034_at	NA	< 1e-07	< 1e-07	211.438	4265.54	0.049569
137	201288_at	ARHGDIB	< 1e-07	< 1e-07	157.042	3267.32	0.0480644
139	228956_at	UGT8	< 1e-07	< 1e-07	10.6916	400.915	0.0266679
140	210136_at	MBP	< 1e-07	< 1e-07	78.5974	1564.56	0.050236
141	209763_at	CHRDL1	< 1e-07	< 1e-07	64.3251	1301.49	0.0494241
142	1567361_at	BDNFOS	< 1e-07	< 1e-07	13.6342	293.455	0.046461
146	205206_at	KAL1	< 1e-07	< 1e-07	36.1095	800.423	0.045113
148	203821_at	HBEGF	< 1e-07	< 1e-07	88.1297	2128.53	0.041404
149	227971_at	NRK	< 1e-07	< 1e-07	9.59581	574.999	0.0166884
153	209291_at	ID4	< 1e-07	< 1e-07	17.7771	336.518	0.0528267
155	222771_s_at	MYEF2	< 1e-07	< 1e-07	19.8182	421.843	0.04698
157	217996_at	PHLDA1	< 1e-07	< 1e-07	437.989	9392.6	0.0466313
159	212646_at	RFTN1	< 1e-07	< 1e-07	62.3565	1512.18	0.0412361
161	222162_s_at	ADAMTS1	< 1e-07	< 1e-07	54.2565	1726.56	0.0314246
162	222486_s_at	ADAMTS1	< 1e-07	< 1e-07	21.295	534.602	0.0398333
168	211990_at	HLA-DPA1	< 1e-07	< 1e-07	17.3939	623.432	0.0279003
169	208209_s_at	C4BPB	< 1e-07	< 1e-07	74.8233	1319.52	0.056705
170	206432_at	HAS2	< 1e-07	< 1e-07	16.1469	419.152	0.0385229
172	218000_s_at	PHLDA1	< 1e-07	< 1e-07	175.306	3421.86	0.0512313
174	204014_at	DUSP4	< 1e-07	< 1e-07	103.471	2560.78	0.0404062
178	227198_at	AFF3	< 1e-07	< 1e-07	11.9875	624.772	0.019187
181	204015_s_at	DUSP4	< 1e-07	< 1e-07	193.289	3577.94	0.0540223
184	1559258_a_at	CXorf61	< 1e-07	< 1e-07	21.3469	420.45	0.0507717
185	226847_at	FST	< 1e-07	< 1e-07	51.0179	2085.89	0.0244586
187	223642_at	ZIC2	< 1e-07	< 1e-07	36.6889	1222.37	0.0300146
188	230130_at	NA	< 1e-07	< 1e-07	33.3606	2265.56	0.0147251
190	205302_at	IGFBP1	< 1e-07	< 1e-07	17.9249	2611.02	0.0068651
192	217999_s_at	PHLDA1	< 1e-07	< 1e-07	76.0657	1313.97	0.05789
194	206609_at	MAGEC1	< 1e-07	< 1e-07	36.2445	872.06	0.0415619
197	201578_at	PODXL	< 1e-07	< 1e-07	82.9675	1638.92	0.0506232
198	226145_s_at	FRAS1	< 1e-07	< 1e-07	14.8804	402.165	0.0370008
199	205659_at	HDAC9	< 1e-07	< 1e-07	48.6421	1177.19	0.0413205
201	218355_at	KIF4A	< 1e-07	< 1e-07	167.479	2606	0.0642668
202	202998_s_at	LOXL2	< 1e-07	< 1e-07	248.164	5096.92	0.0486889
203	228033_at	E2F7	< 1e-07	< 1e-07	102.904	2324.68	0.0442658
207	228573_at	ANTXR2	< 1e-07	< 1e-07	49.5721	886.727	0.0559046
210	203908_at	SLC4A4	< 1e-07	< 1e-07	17.4744	255.561	0.0683766
212	212070_at	GPR56	< 1e-07	< 1e-07	83.6039	1385.05	0.0603615
213	207030_s_at	CSRP2	< 1e-07	< 1e-07	57.9412	1183.29	0.0489661
214	1555812_a_at	ARHGDIB	< 1e-07	< 1e-07	133.689	3364.33	0.0397374
215	235557_at	GPAT2	< 1e-07	< 1e-07	39.1688	640.93	0.0611124
221	217967_s_at	FAM129A	< 1e-07	< 1e-07	17.4662	1246.9	0.0140077
223	204702_s_at	NFE2L3	< 1e-07	< 1e-07	46.903	1304.48	0.0359555
224	229824_at	NA	< 1e-07	< 1e-07	19.5368	326.523	0.0598327
225	204475_at	MMP1	< 1e-07	< 1e-07	14.0838	435.516	0.0323382
229	220922_s_at	NA	< 1e-07	< 1e-07	174.451	5209.08	0.0334898
238	202157_s_at	CUGBP2	< 1e-07	< 1e-07	52.3435	779.129	0.067182
242	214841_at	CNIH3	< 1e-07	< 1e-07	15.063	206.092	0.0730889
243	206029_at	ANKRD1	< 1e-07	< 1e-07	23.5741	327.402	0.0720034
246	225285_at	BCAT1	< 1e-07	< 1e-07	42.8004	2011.08	0.0212823
247	239218_at	PDE1C	< 1e-07	< 1e-07	51.5248	709.824	0.0725882
248	208893_s_at	DUSP6	< 1e-07	< 1e-07	61.0223	3518.94	0.0173411
249	224367_at	BEX2	< 1e-07	< 1e-07	41.2506	557.517	0.0739898
251	1567224_at	HMGA2	< 1e-07	< 1e-07	51.2683	758.883	0.0675576
255	229305_at	MLF1IP	< 1e-07	< 1e-07	40.6439	685.241	0.0593133
257	229222_at	ACSS3	< 1e-07	< 1e-07	15.2905	269.326	0.0567732
260	219038_at	MORC4	< 1e-07	< 1e-07	238.065	3253.64	0.073169
261	209909_s_at	TGFB2	< 1e-07	< 1e-07	42.7243	766.643	0.0557291
264	222880_at	AKT3	< 1e-07	< 1e-07	45.7145	699.402	0.0653623
267	214587_at	COL8A1	< 1e-07	< 1e-07	23.4914	576.271	0.0407645
268	220324_at	C6orf155	< 1e-07	< 1e-07	27.9417	428.759	0.0651687
271	235236_at	LOC100131897	< 1e-07	< 1e-07	27.1806	848.04	0.032051
272	204285_s_at	PMAIP1	< 1e-07	< 1e-07	304.709	3860.53	0.0789293
273	230746_s_at	NA	< 1e-07	< 1e-07	40.6964	2732.58	0.014893
275	1554960_at	C1orf110	< 1e-07	< 1e-07	11.1988	207.715	0.0539141
276	230869_at	FAM155A	< 1e-07	< 1e-07	9.36059	171.109	0.0547055
277	218005_at	ZNF22	< 1e-07	< 1e-07	131.888	2155.17	0.061196
278	205501_at	PDE10A	< 1e-07	< 1e-07	10.6561	331.297	0.0321647
281	224048_at	USP44	< 1e-07	< 1e-07	18.2991	224.263	0.0815967
283	225524_at	ANTXR2	< 1e-07	< 1e-07	193.478	2700.78	0.0716377
285	230831_at	FRMD5	< 1e-07	< 1e-07	38.1099	559.243	0.0681455
286	224901_at	SCD5	< 1e-07	< 1e-07	42.7146	702.469	0.0608063
288	231131_at	FAM133A	< 1e-07	< 1e-07	12.3834	214.437	0.0577481
289	209277_at	TFPI2	< 1e-07	< 1e-07	34.4068	729.202	0.0471842
291	209619_at	CD74	< 1e-07	< 1e-07	133.322	2546.53	0.0523542
296	218663_at	NCAPG	< 1e-07	< 1e-07	238.035	2928.01	0.0812959
298	212951_at	GPR116	< 1e-07	< 1e-07	87.9825	1467.68	0.0599466
299	238906_s_at	RHOJ	< 1e-07	< 1e-07	14.1118	184.316	0.0765629
300	215767_at	ZNF804A	< 1e-07	< 1e-07	17.0117	746.555	0.0227869
302	220921_at	NA	< 1e-07	< 1e-07	27.0478	1404.91	0.0192523
303	244552_at	ZNF788	< 1e-07	< 1e-07	29.2205	411.876	0.0709449
306	202158_s_at	CUGBP2	< 1e-07	< 1e-07	11.5668	186.271	0.0620967
307	230493_at	SHISA2	< 1e-07	< 1e-07	13.34	1269.28	0.0105099
309	238673_at	SAMD12	< 1e-07	< 1e-07	36.562	1189.83	0.0307287
315	218662_s_at	NCAPG	< 1e-07	< 1e-07	178.855	2401.91	0.0744638
319	38037_at	HBEGF	< 1e-07	< 1e-07	88.6362	1171.11	0.0756859
320	212327_at	LIMCH1	< 1e-07	< 1e-07	201.227	3050.51	0.0659648
325	1555673_at	NA	< 1e-07	< 1e-07	41.0399	561.326	0.0731124
326	204338_s_at	RGS4	< 1e-07	< 1e-07	30.4133	479.324	0.0634504
327	205542_at	STEAP1	< 1e-07	< 1e-07	52.9637	624.552	0.0848027
328	223471_at	RAB3IP	< 1e-07	< 1e-07	26.5938	309.521	0.085919
329	207172_s_at	CDH11	< 1e-07	< 1e-07	107.929	1584.89	0.0680989
332	236471_at	NFE2L3	< 1e-07	< 1e-07	22.846	424.867	0.0537722
336	208025_s_at	HMGA2	< 1e-07	< 1e-07	107.532	1252.37	0.0858629
338	223700_at	MND1	< 1e-07	< 1e-07	65.2631	1215.02	0.0537136
340	213122_at	TSPYL5	< 1e-07	< 1e-07	23.2246	433.163	0.0536164
342	215623_x_at	SMC4	< 1e-07	< 1e-07	57.3552	768.863	0.0745975
345	220295_x_at	DEPDC1	< 1e-07	< 1e-07	149.363	1616.67	0.0923893
348	227458_at	NA	< 1e-07	< 1e-07	73.0146	847.953	0.0861068
350	241871_at	CAMK4	< 1e-07	< 1e-07	8.87366	128.864	0.0688609
352	203764_at	DLGAP5	< 1e-07	< 1e-07	392.851	4434.61	0.0885873
353	219911_s_at	SLCO4A1	< 1e-07	< 1e-07	249.213	2889.74	0.0862406
355	221523_s_at	RRAGD	< 1e-07	< 1e-07	18.5728	231.745	0.0801434
357	217627_at	ZNF573	< 1e-07	< 1e-07	9.72398	105.648	0.092041
358	1555793_a_at	ZFP82	< 1e-07	< 1e-07	27.7964	328.412	0.0846389
362	223434_at	GBP3	< 1e-07	< 1e-07	97.1199	1820.39	0.0533513
364	244503_at	NA	< 1e-07	< 1e-07	14.7809	587.637	0.0251532
366	227140_at	NA	< 1e-07	< 1e-07	10.3304	128.232	0.0805604
368	209781_s_at	KHDRBS3	< 1e-07	< 1e-07	120.416	1818.79	0.0662066
369	232278_s_at	DEPDC1	< 1e-07	< 1e-07	210.928	2262.54	0.0932265
371	214727_at	BRCA2	< 1e-07	< 1e-07	45.5414	462.909	0.098381
372	201631_s_at	IER3	< 1e-07	< 1e-07	710.823	7378.6	0.0963358
373	227892_at	PRKAA2	< 1e-07	< 1e-07	18.1723	243.402	0.0746595
378	220979_s_at	ST6GALNAC5	< 1e-07	< 1e-07	19.3938	204.703	0.0947411
379	220658_s_at	ARNTL2	< 1e-07	< 1e-07	43.579	430.588	0.101208
380	228850_s_at	SLIT2	< 1e-07	< 1e-07	19.1188	376.295	0.050808
381	215294_s_at	SMARCA1	< 1e-07	< 1e-07	138.123	1968.1	0.0701809
383	212325_at	LIMCH1	< 1e-07	< 1e-07	171.803	2240.93	0.0766659
385	212558_at	SPRY1	< 1e-07	< 1e-07	102.663	1088.38	0.0943265
386	209053_s_at	WHSC1	< 1e-07	< 1e-07	177.285	1758.79	0.1008
387	204749_at	NAP1L3	< 1e-07	< 1e-07	31.409	538.658	0.0583098
393	204115_at	GNG11	< 1e-07	< 1e-07	201.705	2054.56	0.0981739
399	222108_at	AMIGO2	< 1e-07	< 1e-07	195.153	2231.44	0.087456
401	203875_at	SMARCA1	< 1e-07	< 1e-07	337.807	3441.75	0.0981498
402	213194_at	ROBO1	< 1e-07	< 1e-07	13.4626	552.621	0.0243614
403	209754_s_at	TMPO	< 1e-07	< 1e-07	145.082	2044.39	0.070966
404	202986_at	ARNT2	< 1e-07	< 1e-07	43.0822	459.19	0.0938222
405	221703_at	BRIP1	< 1e-07	< 1e-07	62.8539	706.465	0.0889696
406	235004_at	RBM24	< 1e-07	< 1e-07	106.375	1415.91	0.0751283
411	236429_at	ZNF83	< 1e-07	< 1e-07	11.4619	475.792	0.0240902
412	226550_at	NA	< 1e-07	< 1e-07	20.3821	193.975	0.105076
413	219634_at	CHST11	< 1e-07	< 1e-07	104.028	1035.74	0.100439
414	218723_s_at	C13orf15	< 1e-07	< 1e-07	27.3274	257.878	0.10597
416	226997_at	ADAMTS12	< 1e-07	< 1e-07	95.2449	1538.54	0.0619062
417	227697_at	SOCS3	< 1e-07	< 1e-07	33.5396	537.104	0.0624452
419	204933_s_at	TNFRSF11B	< 1e-07	< 1e-07	37.7302	421.105	0.0895981
421	211088_s_at	PLK4	< 1e-07	< 1e-07	39.1546	503.508	0.0777636
422	238990_x_at	TRIM61	< 1e-07	< 1e-07	23.3788	214.392	0.109047
426	205066_s_at	ENPP1	< 1e-07	< 1e-07	254.66	4026.31	0.0632491
427	229304_s_at	MLF1IP	< 1e-07	< 1e-07	77.1023	728.448	0.105845
431	201466_s_at	JUN	< 1e-07	< 1e-07	95.2046	1333.39	0.0714004
432	205479_s_at	PLAU	< 1e-07	< 1e-07	388.151	3615.98	0.107343
433	220169_at	TMEM156	< 1e-07	< 1e-07	13.0167	121.405	0.107217
434	211020_at	GCNT2	< 1e-07	< 1e-07	53.516	642.121	0.0833426
438	206429_at	F2RL1	< 1e-07	< 1e-07	135.739	2750.84	0.0493447
440	1552489_s_at	MPP4	< 1e-07	< 1e-07	9.97751	122.272	0.0816008
441	1556054_at	NA	< 1e-07	< 1e-07	18.3562	249.322	0.0736244
442	235709_at	GAS2L3	< 1e-07	< 1e-07	103.752	1282.6	0.0808918
443	209753_s_at	TMPO	< 1e-07	< 1e-07	127.471	1210.55	0.1053
444	235333_at	B4GALT6	< 1e-07	< 1e-07	57.5491	644.66	0.0892705
446	219863_at	HERC5	< 1e-07	< 1e-07	67.4924	955.041	0.0706697
447	206233_at	B4GALT6	< 1e-07	< 1e-07	42.6938	374.975	0.113858
448	212023_s_at	MKI67	< 1e-07	< 1e-07	168.908	1663.45	0.101541
449	242787_at	NA	< 1e-07	< 1e-07	63.7829	636.471	0.100213
452	206828_at	TXK	< 1e-07	< 1e-07	15.547	210.805	0.0737507
454	229228_at	CREB5	< 1e-07	< 1e-07	10.5948	123.282	0.0859389
455	229823_at	NA	< 1e-07	< 1e-07	28.92	695.613	0.0415748
456	203418_at	CCNA2	< 1e-07	< 1e-07	360.122	3277.55	0.109876
457	209890_at	TSPAN5	< 1e-07	< 1e-07	118.331	1143.19	0.103509
458	222958_s_at	DEPDC1	< 1e-07	< 1e-07	268.124	2656.91	0.100916
460	210053_at	TAF5	< 1e-07	< 1e-07	126.599	1128.69	0.112164
461	218883_s_at	MLF1IP	< 1e-07	< 1e-07	500.836	5743.08	0.0872068
463	209642_at	BUB1	< 1e-07	< 1e-07	260	2296.92	0.113195
465	227623_at	NA	< 1e-07	< 1e-07	11.441	108.203	0.105736
466	218312_s_at	ZSCAN18	< 1e-07	< 1e-07	56.3758	903.583	0.0623914
467	222918_at	RAB9B	< 1e-07	< 1e-07	76.8407	660.878	0.116271
469	234932_s_at	CDCP1	< 1e-07	< 1e-07	40.1731	408.312	0.0983882
472	210059_s_at	MAPK13	< 1e-07	< 1e-07	53.3027	507.224	0.105087
476	204948_s_at	FST	< 1e-07	< 1e-07	241.514	2098.58	0.115085
477	230925_at	APBB1IP	< 1e-07	< 1e-07	72.2039	897.167	0.0804799
478	1557129_a_at	FAM111B	< 1e-07	< 1e-07	28.9245	353.912	0.0817279
480	227342_s_at	MYEOV	< 1e-07	< 1e-07	134.171	1327.06	0.101104
482	1553696_s_at	ZNF569	< 1e-07	< 1e-07	21.4039	231.914	0.0922928
484	204286_s_at	PMAIP1	< 1e-07	< 1e-07	177.805	2166.82	0.082058
485	220227_at	CDH4	< 1e-07	< 1e-07	57.3372	841.07	0.0681717
486	228952_at	ENPP1	< 1e-07	< 1e-07	67.3143	627.24	0.107318
487	225105_at	C12orf75	< 1e-07	< 1e-07	175.032	3357.89	0.0521257
489	213805_at	ABHD5	< 1e-07	< 1e-07	43.3821	533.958	0.0812462
491	210105_s_at	FYN	< 1e-07	< 1e-07	258.159	2454.37	0.105183
494	203939_at	NT5E	< 1e-07	< 1e-07	513.532	4247.97	0.120889
495	225619_at	SLAIN1	< 1e-07	< 1e-07	12.3585	237.009	0.0521436
496	202499_s_at	SLC2A3	< 1e-07	< 1e-07	10.4952	111.878	0.0938091
502	220217_x_at	SPANXC	< 1e-07	< 1e-07	315.04	2572.83	0.122449
503	229695_at	NA	< 1e-07	< 1e-07	11.5108	134.607	0.0855138
506	206382_s_at	BDNF	< 1e-07	< 1e-07	42.1238	536.658	0.0784929
507	241844_x_at	TMEM156	< 1e-07	< 1e-07	21.759	175.777	0.123788
508	205046_at	CENPE	< 1e-07	< 1e-07	193.511	1765.56	0.109604
509	208998_at	UCP2	< 1e-07	< 1e-07	131.287	1448.31	0.0906485
512	202581_at	NA	< 1e-07	< 1e-07	149.538	1859.56	0.0804156
513	205563_at	KISS1	< 1e-07	< 1e-07	75.7024	875.543	0.0864634
514	211737_x_at	PTN	< 1e-07	< 1e-07	28.6025	295.408	0.0968237
515	222803_at	PRTFDC1	< 1e-07	< 1e-07	195.748	1787.93	0.109483
516	218856_at	TNFRSF21	< 1e-07	< 1e-07	412.844	3410.29	0.121058
517	214804_at	CENPI	< 1e-07	< 1e-07	57.2051	484.745	0.118011
518	225342_at	AK3L1	< 1e-07	< 1e-07	100.923	922.431	0.10941
519	215509_s_at	BUB1	< 1e-07	< 1e-07	168.984	1462.25	0.115564
520	216033_s_at	FYN	< 1e-07	< 1e-07	94.2824	761.785	0.123765
521	227486_at	NT5E	< 1e-07	< 1e-07	74.8814	643.393	0.116385
524	236918_s_at	LRRC34	< 1e-07	< 1e-07	13.2222	104.315	0.126752
525	219850_s_at	EHF	< 1e-07	< 1e-07	17.7088	316.005	0.0560396
526	205728_at	NA	< 1e-07	< 1e-07	11.9739	125.857	0.0951387
529	204472_at	GEM	< 1e-07	< 1e-07	81.433	1173.74	0.0693793
532	241060_x_at	NA	< 1e-07	< 1e-07	11.9079	95.3962	0.124826
533	201341_at	ENC1	< 1e-07	< 1e-07	426.852	4708.81	0.0906496
536	243943_x_at	C6orf52	< 1e-07	< 1e-07	68.5406	791.955	0.086546
537	230285_at	SVIP	< 1e-07	< 1e-07	33.2941	266.651	0.12486
538	204728_s_at	WDHD1	< 1e-07	< 1e-07	67.5616	529.724	0.127541
542	211668_s_at	PLAU	< 1e-07	< 1e-07	264.423	2586.31	0.102239
543	235085_at	PRAGMIN	< 1e-07	< 1e-07	210.307	1776.32	0.118395
545	40284_at	FOXA2	< 1e-07	< 1e-07	61.3144	661.419	0.0927013
546	231849_at	KRT80	< 1e-07	< 1e-07	67.87	713.547	0.0951164
548	207717_s_at	PKP2	< 1e-07	< 1e-07	20.216	587.34	0.0344197
550	228915_at	DACH1	< 1e-07	< 1e-07	8.69556	82.317	0.105635
551	226676_at	ZNF521	< 1e-07	< 1e-07	10.7815	135.502	0.0795667
554	203946_s_at	ARG2	< 1e-07	< 1e-07	49.1195	418.994	0.117232
556	218451_at	CDCP1	< 1e-07	< 1e-07	103.091	1044.82	0.0986682
557	203744_at	HMGB3	< 1e-07	< 1e-07	382.831	3579.85	0.10694
558	1553995_a_at	NT5E	< 1e-07	< 1e-07	204.645	1710.55	0.119637
561	215942_s_at	GTSE1	< 1e-07	< 1e-07	59.8487	511.152	0.117086
562	225387_at	TSPAN5	< 1e-07	< 1e-07	135.698	1546.67	0.0877358
563	204886_at	PLK4	< 1e-07	< 1e-07	54.3757	716.822	0.0758567
568	221645_s_at	ZNF83	< 1e-07	< 1e-07	17.7053	276.234	0.0640953
569	223274_at	TCF19	< 1e-07	< 1e-07	168.824	1324.92	0.127422
570	204663_at	ME3	< 1e-07	< 1e-07	120.503	1021.32	0.117987
572	206067_s_at	WT1	< 1e-07	< 1e-07	10.9408	86.7099	0.126177
574	206354_at	SLCO1B3	< 1e-07	< 1e-07	24.7199	546.197	0.0452581
576	205909_at	POLE2	< 1e-07	< 1e-07	238.689	2017.63	0.118302
577	203968_s_at	CDC6	< 1e-07	< 1e-07	226.758	1763.35	0.128595
579	239572_at	GJA3	< 1e-07	< 1e-07	31.1064	229.279	0.135671
580	221558_s_at	LEF1	< 1e-07	< 1e-07	94.7179	1664.45	0.0569066
581	209054_s_at	WHSC1	< 1e-07	< 1e-07	239.269	1925.59	0.124257
582	220407_s_at	TGFB2	< 1e-07	< 1e-07	69.0844	674.601	0.102408
586	208712_at	CCND1	< 1e-07	< 1e-07	324.782	2728.17	0.119048
589	225407_at	MBP	< 1e-07	< 1e-07	116.418	1283.62	0.0906947
591	211518_s_at	BMP4	< 1e-07	< 1e-07	148.598	1191.17	0.12475
594	203432_at	TMPO	< 1e-07	< 1e-07	553.2	4962.68	0.111472
595	211519_s_at	KIF2C	< 1e-07	< 1e-07	240.372	2304.61	0.104301
598	201641_at	BST2	< 1e-07	< 1e-07	55.7012	1074.08	0.0518597
601	213338_at	TMEM158	< 1e-07	< 1e-07	295.163	2419.23	0.122007
603	222731_at	ZDHHC2	< 1e-07	< 1e-07	67.8454	1090.68	0.0622046
604	209408_at	KIF2C	< 1e-07	< 1e-07	445.47	4190.74	0.106299
606	229442_at	C18orf54	< 1e-07	< 1e-07	140.904	1065.03	0.1323
607	1552546_a_at	LETM2	< 1e-07	< 1e-07	44.5807	327.047	0.136313
608	212473_s_at	MICAL2	< 1e-07	< 1e-07	516.555	4274.86	0.120835
610	231855_at	KIAA1524	< 1e-07	< 1e-07	112.633	868.543	0.129681
611	244779_at	NA	< 1e-07	< 1e-07	25.503	282.508	0.0902736
612	230005_at	SVIP	< 1e-07	< 1e-07	36.8655	303.28	0.121556
613	204918_s_at	MLLT3	< 1e-07	< 1e-07	19.9395	176.959	0.112679
618	210852_s_at	AASS	< 1e-07	< 1e-07	45.2236	425.28	0.106339
620	213317_at	CLIC5	< 1e-07	< 1e-07	13.2679	164.384	0.0807128
621	211767_at	GINS4	< 1e-07	< 1e-07	164.475	1397.44	0.117697
622	221152_at	COL8A1	< 1e-07	< 1e-07	10.9379	138.944	0.0787214
626	201438_at	COL6A3	< 1e-07	< 1e-07	60.6525	609.468	0.0995171
628	231894_at	NA	< 1e-07	< 1e-07	33.7996	442.663	0.0763552
632	226974_at	NEDD4L	< 1e-07	< 1e-07	99.3592	1294.88	0.0767323
634	1566968_at	NA	< 1e-07	< 1e-07	107.86	1156.92	0.0932308
637	203349_s_at	ETV5	< 1e-07	< 1e-07	138.871	1112.58	0.124818
638	204364_s_at	REEP1	< 1e-07	< 1e-07	32.4951	268.686	0.120941
639	235251_at	NA	< 1e-07	< 1e-07	55.6555	397.68	0.13995
642	227997_at	IL17RD	< 1e-07	< 1e-07	30.2943	327.306	0.0925565
643	203397_s_at	GALNT3	< 1e-07	< 1e-07	105.441	797.111	0.132279
644	226350_at	CHML	< 1e-07	< 1e-07	533.658	3817.24	0.139802
646	242396_at	LOC100132798	< 1e-07	< 1e-07	48.4307	386.957	0.125158
647	239579_at	EPHX4	< 1e-07	< 1e-07	32.4117	349.164	0.0928265
652	212609_s_at	AKT3	< 1e-07	< 1e-07	90.1002	690.978	0.130395
656	221521_s_at	GINS2	< 1e-07	< 1e-07	220.781	1553.08	0.142157
657	219555_s_at	CENPN	< 1e-07	< 1e-07	386.096	2775.46	0.13911
658	210143_at	ANXA10	< 1e-07	< 1e-07	57.1359	542.642	0.105292
659	226372_at	CHST11	< 1e-07	< 1e-07	185.177	1913.4	0.0967791
660	213610_s_at	KLHL23	< 1e-07	< 1e-07	92.4986	645.376	0.143325
661	203320_at	SH2B3	< 1e-07	< 1e-07	215.52	2157.11	0.0999113
662	237145_at	EIF2AK4	< 1e-07	< 1e-07	31.1825	342.777	0.0909704
663	204510_at	CDC7	< 1e-07	< 1e-07	122.047	1138.27	0.107221
664	206866_at	CDH4	< 1e-07	< 1e-07	88.5678	789.061	0.112244
668	206224_at	CST1	< 1e-07	< 1e-07	30.8246	219.931	0.140156
669	205624_at	CPA3	< 1e-07	< 1e-07	45.6096	815.369	0.0559374
671	233142_at	NA	< 1e-07	< 1e-07	52.7731	459.466	0.114857
673	238756_at	GAS2L3	< 1e-07	< 1e-07	108.366	1549.22	0.0699488
674	207345_at	FST	< 1e-07	< 1e-07	41.6309	397.081	0.104842
675	204727_at	WDHD1	< 1e-07	< 1e-07	44.5038	307.574	0.144693
676	201860_s_at	PLAT	< 1e-07	< 1e-07	195.858	1572.36	0.124563
678	210220_at	FZD2	< 1e-07	< 1e-07	256.999	1766.04	0.145522
681	235074_at	SPRED1	< 1e-07	< 1e-07	62.8909	539.62	0.116547
684	243818_at	SFTA1P	< 1e-07	< 1e-07	37.2794	302.628	0.123186
685	238441_at	PRKAA2	< 1e-07	< 1e-07	10.6332	97.8149	0.108708
688	203302_at	DCK	< 1e-07	< 1e-07	285.817	2184.51	0.130838
689	209052_s_at	WHSC1	< 1e-07	< 1e-07	110.864	897.459	0.123531
690	220651_s_at	MCM10	< 1e-07	< 1e-07	183.386	1460.35	0.125577
692	236344_at	PDE1C	< 1e-07	< 1e-07	167.202	1125.35	0.148578
694	211434_s_at	CCRL2	< 1e-07	< 1e-07	75.0393	543.466	0.138075
695	227760_at	IGFBPL1	< 1e-07	< 1e-07	80.9395	582.676	0.13891
698	225842_at	PHLDA1	< 1e-07	< 1e-07	199.979	1523.21	0.131288
699	212607_at	AKT3	< 1e-07	< 1e-07	191.348	1258.36	0.152062
700	203210_s_at	RFC5	< 1e-07	< 1e-07	188.928	1302.07	0.145098
702	228347_at	SIX1	< 1e-07	< 1e-07	200.301	1732.39	0.115621
703	204317_at	GTSE1	< 1e-07	< 1e-07	62.0893	457.299	0.135774
704	204363_at	F3	< 1e-07	< 1e-07	236.147	3408.27	0.0692865
705	204347_at	AK3L1	< 1e-07	< 1e-07	46.3456	563.409	0.0822593
708	214581_x_at	TNFRSF21	< 1e-07	< 1e-07	117.039	1378.56	0.0848994
710	236451_at	NA	< 1e-07	< 1e-07	13.1124	307.308	0.0426687
712	1554576_a_at	ETV4	< 1e-07	< 1e-07	102.63	991.139	0.103547
713	212551_at	CAP2	< 1e-07	< 1e-07	260.636	2084.02	0.125064
714	231867_at	ODZ2	< 1e-07	< 1e-07	29.0124	373.734	0.0776286
716	1553194_at	NEGR1	< 1e-07	< 1e-07	19.7946	207.237	0.0955168
718	203967_at	CDC6	< 1e-07	< 1e-07	145.361	1424.95	0.102011
720	213618_at	ARAP2	< 1e-07	< 1e-07	21.7154	264.123	0.0822171
722	227828_s_at	FAM176A	< 1e-07	< 1e-07	77.0467	689.442	0.111752
724	227489_at	SMURF2	< 1e-07	< 1e-07	289.624	2690.18	0.10766
727	231798_at	NOG	< 1e-07	< 1e-07	28.3295	758.529	0.0373479
728	223622_s_at	HYI	< 1e-07	< 1e-07	163.738	1330.28	0.123085
729	203408_s_at	SATB1	< 1e-07	< 1e-07	86.7324	633.245	0.136965
733	212020_s_at	MKI67	< 1e-07	< 1e-07	234.445	1885.46	0.124344
735	203209_at	RFC5	< 1e-07	< 1e-07	288.641	1884.52	0.153165
737	209696_at	FBP1	< 1e-07	< 1e-07	70.0966	1761.34	0.0397974
741	1558643_s_at	EDIL3	< 1e-07	< 1e-07	31.5077	225.226	0.139894
743	207303_at	PDE1C	< 1e-07	< 1e-07	48.6404	783.368	0.0620913
744	223785_at	FANCI	< 1e-07	< 1e-07	168.757	1158.3	0.145694
749	218726_at	HJURP	< 1e-07	< 1e-07	261.967	1835.46	0.142726
752	1553102_a_at	CCDC69	< 1e-07	< 1e-07	62.027	392.999	0.15783
758	219306_at	KIF15	< 1e-07	< 1e-07	132.034	906.282	0.145687
759	201425_at	ALDH2	< 1e-07	< 1e-07	131.768	1039.98	0.126701
760	217478_s_at	HLA-DMA	< 1e-07	< 1e-07	107.355	685.718	0.156559
761	235545_at	DEPDC1	< 1e-07	< 1e-07	117.035	1249.48	0.0936668
762	242943_at	ST8SIA4	< 1e-07	< 1e-07	9.7412	76.7517	0.126918
763	238469_at	OGFRL1	< 1e-07	< 1e-07	151.08	1256.39	0.120249
764	230820_at	NA	< 1e-07	< 1e-07	106.675	1454.3	0.0733516
767	219228_at	ZNF331	< 1e-07	< 1e-07	40.3886	373.826	0.108041
770	206364_at	KIF14	< 1e-07	< 1e-07	349.8	2845.06	0.12295
773	209581_at	PLA2G16	< 1e-07	< 1e-07	293.24	2312.41	0.126811
776	223484_at	C15orf48	< 1e-07	< 1e-07	22.4767	423.934	0.0530193
777	209457_at	DUSP5	< 1e-07	< 1e-07	190.922	1364.77	0.139894
778	219294_at	CENPQ	< 1e-07	< 1e-07	72.4637	469.212	0.154437
780	211732_x_at	HNMT	< 1e-07	< 1e-07	31.9533	323.014	0.0989222
783	1567575_at	NA	< 1e-07	< 1e-07	15.5406	110.319	0.14087
784	223307_at	CDCA3	< 1e-07	< 1e-07	481.455	3027.59	0.159023
785	203917_at	CXADR	< 1e-07	< 1e-07	49.9777	310.903	0.16075
786	221618_s_at	TAF9B	< 1e-07	< 1e-07	148.461	1075.23	0.138073
790	220030_at	STYK1	< 1e-07	< 1e-07	9.41718	72.4793	0.129929
791	204962_s_at	CENPA	< 1e-07	< 1e-07	347.21	2204.29	0.157515
792	213308_at	SHANK2	< 1e-07	< 1e-07	42.7847	303.558	0.140944
795	204337_at	RGS4	< 1e-07	< 1e-07	38.8845	814.573	0.0477361
796	232596_at	DIAPH3	< 1e-07	< 1e-07	80.6414	700.596	0.115104
797	210951_x_at	RAB27A	< 1e-07	< 1e-07	190.046	1212.72	0.156711
802	230102_at	ETV5	< 1e-07	< 1e-07	37.5765	616.616	0.06094
804	211924_s_at	PLAUR	< 1e-07	< 1e-07	309.723	1892.62	0.163648
807	213599_at	OIP5	< 1e-07	< 1e-07	160.522	1080.98	0.148498
809	213226_at	CCNA2	< 1e-07	< 1e-07	351.841	2846.78	0.123593
811	244163_at	SEMA3A	< 1e-07	< 1e-07	7.98122	65.3427	0.122144
812	228027_at	GPRASP2	< 1e-07	< 1e-07	193.506	1344.5	0.143925
813	202207_at	ARL4C	< 1e-07	< 1e-07	396.723	2564.91	0.154673
814	204774_at	EVI2A	< 1e-07	< 1e-07	79.809	1491.64	0.0535041
815	235609_at	NA	< 1e-07	< 1e-07	118.857	1100.24	0.108028
816	213092_x_at	DNAJC9	< 1e-07	< 1e-07	286.298	2103.89	0.136081
817	243278_at	FOXP2	< 1e-07	< 1e-07	10.311	113.099	0.0911674
818	213757_at	NA	< 1e-07	< 1e-07	474.756	6217.96	0.0763524
819	218694_at	ARMCX1	< 1e-07	< 1e-07	212.824	2443.53	0.0870969
820	208358_s_at	UGT8	< 1e-07	< 1e-07	36.9183	223.9	0.164888
821	224177_s_at	CXorf26	< 1e-07	< 1e-07	278.665	1759.21	0.158403
822	58916_at	KCTD14	< 1e-07	< 1e-07	108.567	722.125	0.150343
823	214612_x_at	MAGEA6	< 1e-07	< 1e-07	14.7702	255.66	0.0577728
827	224032_x_at	NA	< 1e-07	< 1e-07	98.3505	1466.26	0.0670758
829	221480_at	HNRNPD	< 1e-07	< 1e-07	264.718	2202.64	0.120182
830	209514_s_at	RAB27A	< 1e-07	< 1e-07	157.094	990.682	0.158571
832	213346_at	C13orf27	< 1e-07	< 1e-07	199.454	1303.91	0.152966
834	219574_at	2001-03-01	< 1e-07	< 1e-07	15.4325	133.538	0.115567
836	210145_at	PLA2G4A	< 1e-07	< 1e-07	11.0364	87.3314	0.126374
838	228772_at	HNMT	< 1e-07	< 1e-07	13.7767	104.263	0.132134
839	219544_at	C13orf34	< 1e-07	< 1e-07	128.782	781.302	0.164829
841	202859_x_at	IL8	< 1e-07	< 1e-07	61.2709	606.68	0.100994
846	212445_s_at	NEDD4L	< 1e-07	< 1e-07	392.61	2568.85	0.152835
847	1553120_at	CLSPN	< 1e-07	< 1e-07	19.4656	119.414	0.16301
849	228121_at	TGFB2	< 1e-07	< 1e-07	126.005	1238.5	0.10174
850	219978_s_at	NUSAP1	< 1e-07	< 1e-07	440.02	2819.12	0.156084
851	244563_at	QSER1	< 1e-07	< 1e-07	128.422	762.701	0.168378
853	209674_at	CRY1	< 1e-07	< 1e-07	167.492	2255.06	0.0742738
854	201445_at	CNN3	< 1e-07	< 1e-07	661.452	4708.27	0.140487
858	239219_at	AURKB	< 1e-07	< 1e-07	55.6257	441.555	0.125977
860	217640_x_at	SKA1	< 1e-07	< 1e-07	51.3393	356.212	0.144126
861	244439_at	SPRED1	< 1e-07	< 1e-07	41.379	300.289	0.137797
862	218006_s_at	ZNF22	< 1e-07	< 1e-07	54.0806	1255.36	0.0430797
863	232282_at	WNK3	< 1e-07	< 1e-07	19.6981	260.618	0.0755823
864	226368_at	CHST11	< 1e-07	< 1e-07	119.277	796.358	0.149778
866	209714_s_at	CDKN3	< 1e-07	< 1e-07	731.787	4335.78	0.168779
867	201042_at	TGM2	< 1e-07	< 1e-07	554.338	3326.33	0.166652
868	205767_at	EREG	< 1e-07	< 1e-07	18.4652	205.889	0.0896853
870	223294_at	CXorf26	< 1e-07	< 1e-07	500.072	3280.66	0.15243
873	239336_at	THBS1	< 1e-07	< 1e-07	85.361	507.517	0.168193
875	219450_at	C4orf19	< 1e-07	< 1e-07	47.0166	373.025	0.126042
876	1565951_s_at	CHML	< 1e-07	< 1e-07	97.7147	728.713	0.134092
877	212448_at	NEDD4L	< 1e-07	< 1e-07	101.173	636.812	0.158875
878	203988_s_at	FUT8	< 1e-07	< 1e-07	195.204	1552.84	0.125708
879	243357_at	NEGR1	< 1e-07	< 1e-07	57.7145	483.976	0.119251
880	242915_at	ZNF682	< 1e-07	< 1e-07	16.2658	144.123	0.11286
881	213537_at	HLA-DPA1	< 1e-07	< 1e-07	18.1945	113.57	0.160205
882	204135_at	FILIP1L	< 1e-07	< 1e-07	52.8796	342.839	0.15424
883	208079_s_at	AURKA	< 1e-07	< 1e-07	794.988	5355.2	0.148451
885	204597_x_at	STC1	< 1e-07	< 1e-07	45.2742	873.535	0.0518287
886	1560853_x_at	ZNF826	< 1e-07	< 1e-07	42.8815	261.445	0.164017
889	215066_at	PTPRF	< 1e-07	< 1e-07	39.0756	250.824	0.155789
894	213222_at	PLCB1	< 1e-07	< 1e-07	30.3245	333.202	0.0910093
895	225369_at	ESAM	< 1e-07	< 1e-07	118.374	737.61	0.160483
896	219990_at	E2F8	< 1e-07	< 1e-07	83.8559	1116.05	0.0751365
898	211980_at	COL4A1	< 1e-07	< 1e-07	171.98	1182.49	0.145439
899	201464_x_at	JUN	< 1e-07	< 1e-07	590.152	3905.7	0.1511
903	224229_s_at	AKT3	< 1e-07	< 1e-07	26.3109	190.488	0.138123
904	1554004_a_at	RGNEF	< 1e-07	< 1e-07	146.793	992.45	0.14791
905	204595_s_at	STC1	< 1e-07	< 1e-07	105.609	859.041	0.122938
906	223503_at	TMEM163	< 1e-07	< 1e-07	13.4839	189.902	0.0710045
907	203705_s_at	FZD7	< 1e-07	< 1e-07	107.437	657.536	0.163393
910	213256_at	2003-03-01	< 1e-07	< 1e-07	68.9974	412.869	0.167117
911	210503_at	MAGEA11	< 1e-07	< 1e-07	18.3929	134.126	0.137132
912	225601_at	HMGB3	< 1e-07	< 1e-07	230.07	1363.85	0.168691
914	236312_at	NA	< 1e-07	< 1e-07	77.9441	494.694	0.15756
915	1557267_s_at	LOC284952	< 1e-07	< 1e-07	48.7915	456.549	0.10687
916	211742_s_at	EVI2B	< 1e-07	< 1e-07	155.324	1191.65	0.130344
918	220663_at	IL1RAPL1	< 1e-07	< 1e-07	55.2047	438.323	0.125945
921	207164_s_at	ZNF238	< 1e-07	< 1e-07	54.9102	399.111	0.137581
922	226390_at	STARD4	< 1e-07	< 1e-07	167.237	970.302	0.172356
923	242245_at	NA	< 1e-07	< 1e-07	26.0192	263.419	0.0987751
924	200672_x_at	SPTBN1	< 1e-07	< 1e-07	440.565	2579.73	0.17078
925	210845_s_at	PLAUR	< 1e-07	< 1e-07	304.321	1825.99	0.166661
929	1556062_at	RPP30	< 1e-07	< 1e-07	19.6525	156.137	0.125867
930	226868_at	GLT8D3	< 1e-07	< 1e-07	106.429	762.898	0.139506
931	204492_at	ARHGAP11A	< 1e-07	< 1e-07	29.061	198.562	0.146358
934	204491_at	PDE4D	< 1e-07	< 1e-07	45.6596	560.758	0.0814249
935	224753_at	CDCA5	< 1e-07	< 1e-07	321.378	1970.66	0.163081
936	229796_at	SIX4	< 1e-07	< 1e-07	76.0142	550.361	0.138117
939	201555_at	MCM3	< 1e-07	< 1e-07	695.667	4220.71	0.164822
940	229380_at	NA	< 1e-07	< 1e-07	35.9533	327.302	0.109848
942	238937_at	ZNF420	< 1e-07	< 1e-07	20.4544	177.839	0.115016
943	242931_at	LONRF3	< 1e-07	< 1e-07	76.9591	950.072	0.0810034
944	204417_at	GALC	< 1e-07	< 1e-07	202.795	1146.3	0.176913
945	212949_at	NCAPH	< 1e-07	< 1e-07	211.596	1444.53	0.146481
949	201752_s_at	ADD3	< 1e-07	< 1e-07	213.981	1245.7	0.171776
951	223417_at	RAD18	< 1e-07	< 1e-07	91.4252	525.227	0.174068
953	206079_at	CHML	< 1e-07	< 1e-07	84.4055	678.183	0.124458
955	229456_s_at	DDAH1	< 1e-07	< 1e-07	167.284	1060.81	0.157694
956	232667_at	NA	< 1e-07	< 1e-07	76.0868	498.71	0.152567
958	242474_s_at	VMA21	< 1e-07	< 1e-07	38.3815	241.133	0.159171
961	212538_at	DOCK9	< 1e-07	< 1e-07	165.696	1400.02	0.118352
962	204271_s_at	EDNRB	< 1e-07	< 1e-07	203.319	1266.14	0.160581
964	206247_at	MICB	< 1e-07	< 1e-07	386.648	2533.27	0.152628
965	211966_at	COL4A2	< 1e-07	< 1e-07	87.6642	492.076	0.178152
968	1554966_a_at	FILIP1L	< 1e-07	< 1e-07	49.529	312.671	0.158406
969	204887_s_at	PLK4	< 1e-07	< 1e-07	163.964	1306.28	0.12552
970	209515_s_at	RAB27A	< 1e-07	< 1e-07	105.097	750.811	0.139977
972	219650_at	ERCC6L	< 1e-07	< 1e-07	154.288	1184.79	0.130224
973	203824_at	TSPAN8	< 1e-07	< 1e-07	32.4818	354.341	0.0916681
976	204162_at	NDC80	< 1e-07	< 1e-07	249.906	2269.97	0.110092
978	241360_at	CCDC15	< 1e-07	< 1e-07	24.4138	137.666	0.177341
979	235921_at	NA	< 1e-07	< 1e-07	141.431	846.083	0.16716
981	222772_at	MYEF2	< 1e-07	< 1e-07	15.8182	95.9392	0.164877
982	1554544_a_at	MBP	< 1e-07	< 1e-07	135.945	871.444	0.155999
983	1553117_a_at	STK38	< 1e-07	< 1e-07	270.329	1488.1	0.18166
984	1569253_at	INTS4	< 1e-07	< 1e-07	16.9793	92.2837	0.18399
986	219148_at	PBK	< 1e-07	< 1e-07	908.708	5191.94	0.175023
987	200865_at	EIF3F	< 1e-07	< 1e-07	13.8491	97.8517	0.141532
988	227148_at	PLEKHH2	< 1e-07	< 1e-07	11.2041	84.5442	0.132524
990	207379_at	EDIL3	< 1e-07	< 1e-07	46.8632	350.39	0.133746
991	205514_at	ZNF415	< 1e-07	< 1e-07	14.7488	79.8908	0.184612
992	209897_s_at	SLIT2	< 1e-07	< 1e-07	76.8361	1791.1	0.0428988
995	237441_at	NA	< 1e-07	< 1e-07	53.0846	386.6	0.137311
996	209608_s_at	ACAT2	< 1e-07	< 1e-07	571.516	3113.1	0.183584
997	223779_at	LOC84740	< 1e-07	< 1e-07	93.4378	727.864	0.128373
998	238050_at	ANTXR2	< 1e-07	< 1e-07	11.3864	94.3104	0.120733
1000	203585_at	ZNF185	< 1e-07	< 1e-07	240.062	1970.73	0.121814
1001	203348_s_at	ETV5	< 1e-07	< 1e-07	78.6509	595.434	0.13209
1002	223427_s_at	EPB41L4B	< 1e-07	< 1e-07	53.3242	327.346	0.162899
1003	1557756_a_at	C14orf145	< 1e-07	< 1e-07	13.5686	74.8412	0.181299
1004	222457_s_at	LIMA1	< 1e-07	< 1e-07	259.494	1487.86	0.174408
1008	229490_s_at	NA	< 1e-07	< 1e-07	139.471	2184.62	0.0638425
1011	207111_at	EMR1	< 1e-07	< 1e-07	84.6799	482.432	0.175527
1012	1555758_a_at	CDKN3	< 1e-07	< 1e-07	841.081	4496.94	0.187034
1013	227051_at	NA	< 1e-07	< 1e-07	27.2464	202.324	0.134667
1014	204768_s_at	FEN1	< 1e-07	< 1e-07	479.335	2738.49	0.175036
1016	218009_s_at	PRC1	< 1e-07	< 1e-07	657.794	3511.33	0.187335
1018	238821_at	CSTF2	< 1e-07	< 1e-07	96.5621	565.15	0.170861
1021	221520_s_at	CDCA8	< 1e-07	< 1e-07	528.291	2958.85	0.178546
1022	218115_at	ASF1B	< 1e-07	< 1e-07	309.283	1820.73	0.169868
1023	213906_at	MYBL1	< 1e-07	< 1e-07	256.213	1753.85	0.146086
1024	1552619_a_at	ANLN	< 1e-07	< 1e-07	963.487	5208	0.185001
1026	1559883_s_at	SAMHD1	< 1e-07	< 1e-07	62.6112	346.947	0.180463
1027	215708_s_at	PRIM2	< 1e-07	< 1e-07	155.618	875.383	0.177771
1029	202580_x_at	FOXM1	< 1e-07	< 1e-07	211.928	1348.5	0.157159
1031	236846_at	LOC284757	< 1e-07	< 1e-07	66.5647	408.966	0.162764
1032	228080_at	LAYN	< 1e-07	< 1e-07	250.579	1324.81	0.189144
1035	203874_s_at	SMARCA1	< 1e-07	< 1e-07	213.782	2099.28	0.101836
1036	228235_at	MGC16121	< 1e-07	< 1e-07	104.314	757.214	0.137761
1039	1556389_at	CNPY3	< 1e-07	< 1e-07	49.8299	285.418	0.174586
1040	204444_at	KIF11	< 1e-07	< 1e-07	465.25	2626.47	0.177139
1041	211506_s_at	IL8	< 1e-07	< 1e-07	54.0406	300.914	0.179589
1042	227565_at	NA	< 1e-07	< 1e-07	99.2436	631.577	0.157136
1044	202206_at	ARL4C	< 1e-07	< 1e-07	212.645	1293.02	0.164456
1045	212486_s_at	FYN	< 1e-07	< 1e-07	29.2098	200.209	0.145897
1046	229097_at	DIAPH3	< 1e-07	< 1e-07	366.679	2424.99	0.151208
1048	225564_at	SPATA13	< 1e-07	< 1e-07	74.4393	389.212	0.191256
1049	227742_at	CLIC6	< 1e-07	< 1e-07	53.7751	280.385	0.19179
1050	1552658_a_at	NAV3	< 1e-07	< 1e-07	80.6361	541.487	0.148916
1054	218261_at	AP1M2	< 1e-07	< 1e-07	212.655	1357.3	0.156675
1055	204584_at	L1CAM	< 1e-07	< 1e-07	39.5481	304.489	0.129884
1056	219901_at	FGD6	< 1e-07	< 1e-07	56.2854	293.597	0.19171
1058	201801_s_at	SLC29A1	< 1e-07	< 1e-07	297.376	1869.86	0.159037
1059	209942_x_at	MAGEA3	< 1e-07	< 1e-07	39.4659	477.424	0.0826643
1060	228654_at	SPIN4	< 1e-07	< 1e-07	321.743	2254.53	0.142709
1062	213358_at	KIAA0802	< 1e-07	< 1e-07	373.326	2589.62	0.144162
1063	205596_s_at	SMURF2	< 1e-07	< 1e-07	414.78	4895.88	0.0847203
1064	229088_at	ENPP1	< 1e-07	< 1e-07	90.8874	617.378	0.147215
1065	230664_at	NA	< 1e-07	< 1e-07	66.8932	354.589	0.18865
1067	1569366_a_at	ZNF569	< 1e-07	< 1e-07	39.3872	239.893	0.164187
1068	232021_at	GLT8D3	< 1e-07	< 1e-07	34.2552	283.889	0.120664
1069	230249_at	KHDRBS3	< 1e-07	< 1e-07	13.0143	80.2965	0.162078
1070	204767_s_at	FEN1	< 1e-07	< 1e-07	659.318	3661.6	0.180063
1072	205519_at	WDR76	< 1e-07	< 1e-07	71.366	406.192	0.175695
1073	223374_s_at	B3GALNT1	< 1e-07	< 1e-07	71.6685	392.492	0.182598
1074	1554696_s_at	TYMS	< 1e-07	< 1e-07	813.367	4720.1	0.17232
1075	217010_s_at	CDC25C	< 1e-07	< 1e-07	74.2639	391.214	0.189829
1078	231895_at	SASS6	< 1e-07	< 1e-07	48.5209	297.88	0.162887
1082	209723_at	SERPINB9	< 1e-07	< 1e-07	52.1291	350.449	0.148749
1084	202438_x_at	IDS	< 1e-07	< 1e-07	46.1812	391.602	0.117929
1086	203145_at	SPAG5	< 1e-07	< 1e-07	291.339	1570.93	0.185457
1091	235256_s_at	GALM	< 1e-07	< 1e-07	49.2597	279.277	0.176383
1092	204348_s_at	AK3L1	< 1e-07	< 1e-07	108.515	1197.81	0.0905945
1093	224189_x_at	EHF	< 1e-07	< 1e-07	40.8688	341.139	0.119801
1094	228494_at	PPP1R9A	< 1e-07	< 1e-07	11.9195	87.4654	0.136277
1096	238868_at	UACA	< 1e-07	< 1e-07	17.4634	105.253	0.165918
1097	222118_at	CENPN	< 1e-07	< 1e-07	126.459	763.581	0.165613
1098	228323_at	CASC5	< 1e-07	< 1e-07	198.618	1387.03	0.143196
1099	1569190_at	SCLT1	< 1e-07	< 1e-07	31.3332	386.306	0.0811098
1102	205190_at	PLS1	< 1e-07	< 1e-07	190.65	980.154	0.19451
1103	221489_s_at	SPRY4	< 1e-07	< 1e-07	183.173	1250.06	0.146532
1104	1555137_a_at	FGD6	< 1e-07	< 1e-07	55.4428	312.788	0.177254
1105	204092_s_at	AURKA	< 1e-07	< 1e-07	685.306	3627.93	0.188897
1106	230149_at	NA	< 1e-07	< 1e-07	31.4563	265.999	0.118257
1108	236562_at	ZNF439	< 1e-07	< 1e-07	20.956	213.448	0.0981782
1110	204420_at	FOSL1	< 1e-07	< 1e-07	488.345	2772.51	0.176138
1111	219869_s_at	SLC39A8	< 1e-07	< 1e-07	175.839	931.063	0.188859
1112	227870_at	IGDCC4	< 1e-07	< 1e-07	16.7427	106.193	0.157663
1113	1557080_s_at	ITGBL1	< 1e-07	< 1e-07	26.0252	137.366	0.189459
1116	235603_at	HNRNPU	< 1e-07	< 1e-07	67.0727	372.045	0.180281
1117	226661_at	CDCA2	< 1e-07	< 1e-07	216.523	1204.64	0.17974
1118	209267_s_at	SLC39A8	< 1e-07	< 1e-07	310.394	1976.82	0.157017
1120	205339_at	STIL	< 1e-07	< 1e-07	311.55	1957.27	0.159176
1122	209679_s_at	SMAGP	< 1e-07	< 1e-07	240.654	1207.16	0.199355
1123	229129_at	NA	< 1e-07	< 1e-07	86.6209	577.608	0.149965
1124	212838_at	DNMBP	< 1e-07	< 1e-07	558.8	2851.29	0.195982
1125	232020_at	SMURF2	< 1e-07	< 1e-07	48.3773	635.264	0.076153
1130	1554885_a_at	PRIM2	< 1e-07	< 1e-07	84.7438	431.79	0.196262
1131	226641_at	NA	< 1e-07	< 1e-07	17.861	142.92	0.124972
1133	200671_s_at	SPTBN1	< 1e-07	< 1e-07	159.787	972.994	0.164222
1134	204822_at	TTK	< 1e-07	< 1e-07	286.551	1815.01	0.157878
1139	228559_at	CENPN	< 1e-07	< 1e-07	188.17	1521.73	0.123655
1140	226811_at	FAM46C	< 1e-07	< 1e-07	33.7076	650.952	0.051782
1141	1567576_at	NA	< 1e-07	< 1e-07	12.1089	171.264	0.0707035
1142	222838_at	SLAMF7	< 1e-07	< 1e-07	48.2738	349.699	0.138044
1145	201348_at	GPX3	< 1e-07	< 1e-07	247.208	1373.79	0.179946
1146	219626_at	MAP7D3	< 1e-07	< 1e-07	247.896	1319.51	0.187869
1149	206701_x_at	EDNRB	< 1e-07	< 1e-07	124.842	703.99	0.177334
1152	202094_at	BIRC5	< 1e-07	< 1e-07	217.597	1099.27	0.197947
1154	206994_at	CST4	< 1e-07	< 1e-07	125.683	779.54	0.161228
1155	1554768_a_at	MAD2L1	< 1e-07	< 1e-07	725.755	3934.68	0.184451
1158	229464_at	MYEF2	< 1e-07	< 1e-07	44.3045	247.052	0.179333
1159	207357_s_at	GALNT10	< 1e-07	< 1e-07	149.1	797.41	0.18698
1160	205882_x_at	ADD3	< 1e-07	< 1e-07	203.211	1058.94	0.1919
1161	202177_at	GAS6	< 1e-07	< 1e-07	291.345	1732.57	0.168158
1163	221258_s_at	KIF18A	< 1e-07	< 1e-07	54.0905	964.308	0.0560925
1166	208368_s_at	BRCA2	< 1e-07	< 1e-07	52.0122	310.769	0.167366
1171	206584_at	LY96	< 1e-07	< 1e-07	14.024	113.724	0.123316
1172	212472_at	MICAL2	< 1e-07	< 1e-07	279.105	1471.71	0.189646
1173	227339_at	RGMB	< 1e-07	< 1e-07	166.915	838.918	0.198965
1175	227180_at	ELOVL7	< 1e-07	< 1e-07	18.6325	344.281	0.0541201
1176	228281_at	C11orf82	< 1e-07	< 1e-07	143.457	745.422	0.192451
1177	36711_at	MAFF	< 1e-07	< 1e-07	428.174	2087.6	0.205104
1180	209680_s_at	KIFC1	< 1e-07	< 1e-07	295.77	1467.39	0.201563
1182	223769_x_at	HYI	< 1e-07	< 1e-07	335.076	1750.2	0.191451
1185	210612_s_at	SYNJ2	< 1e-07	< 1e-07	244.009	1706	0.14303
1188	224772_at	NAV1	< 1e-07	< 1e-07	172.787	1093.18	0.158059
1189	1558105_a_at	NA	< 1e-07	< 1e-07	20.0962	121.831	0.164951
1192	209108_at	TSPAN6	< 1e-07	< 1e-07	329.405	1787.13	0.18432
1193	219588_s_at	NCAPG2	< 1e-07	< 1e-07	307.266	1493.66	0.205713
1197	211991_s_at	HLA-DPA1	< 1e-07	< 1e-07	99.012	727.961	0.136013
1198	218350_s_at	GMNN	< 1e-07	< 1e-07	949.503	4818.53	0.197052
1199	204616_at	UCHL3	< 1e-07	< 1e-07	1186.67	6269.66	0.189273
1201	222500_at	PPIL1	< 1e-07	< 1e-07	550.987	3066.5	0.179679
1202	216228_s_at	WDHD1	< 1e-07	< 1e-07	82.8066	664.636	0.12459
1203	1552721_a_at	FGF1	< 1e-07	< 1e-07	14.0895	156.674	0.0899288
1204	235764_at	NA	< 1e-07	< 1e-07	28.9987	176.225	0.164555
1206	232158_x_at	NIPAL1	< 1e-07	< 1e-07	42.1326	256.542	0.164233
1207	204146_at	RAD51AP1	< 1e-07	< 1e-07	282.443	2357.34	0.119814
1208	212942_s_at	KIAA1199	< 1e-07	< 1e-07	35.4625	266.239	0.133198
1209	203139_at	DAPK1	< 1e-07	< 1e-07	247.687	1213.24	0.204153
1210	235258_at	DCP2	< 1e-07	< 1e-07	67.0427	324.038	0.206898
1212	209094_at	DDAH1	< 1e-07	< 1e-07	1096.4	6038.52	0.181567
1213	230372_at	HAS2	< 1e-07	< 1e-07	37.114	256.58	0.144649
1214	200637_s_at	PTPRF	< 1e-07	< 1e-07	120.529	878.183	0.137248
1216	209464_at	AURKB	< 1e-07	< 1e-07	249.066	1541.4	0.161584
1217	1553027_a_at	KLHL4	< 1e-07	< 1e-07	58.7906	551.556	0.106591
1218	235088_at	C4orf46	< 1e-07	< 1e-07	169.095	1322.23	0.127886
1219	208711_s_at	CCND1	< 1e-07	< 1e-07	185.61	1491.36	0.124457
1222	204897_at	PTGER4	< 1e-07	< 1e-07	165.581	1038.83	0.159392
1223	209788_s_at	ERAP1	< 1e-07	< 1e-07	139.258	869.531	0.160153
1225	200636_s_at	PTPRF	< 1e-07	< 1e-07	657.277	3443.34	0.190884
1226	228433_at	NFYA	< 1e-07	< 1e-07	56.7323	280.271	0.20242
1227	226853_at	BMP2K	< 1e-07	< 1e-07	110.819	807.014	0.13732
1229	218755_at	KIF20A	< 1e-07	< 1e-07	545.25	2665.73	0.204541
1230	225388_at	TSPAN5	< 1e-07	< 1e-07	109.146	539.043	0.20248
1233	226223_at	NA	< 1e-07	< 1e-07	862.578	4466.38	0.193127
1234	201839_s_at	EPCAM	< 1e-07	< 1e-07	52.8207	389.645	0.135561
1236	202936_s_at	SOX9	< 1e-07	< 1e-07	366.752	1854.41	0.197773
1237	217966_s_at	FAM129A	< 1e-07	< 1e-07	28.529	570.534	0.0500041
1242	204686_at	IRS1	< 1e-07	< 1e-07	270.182	1492.76	0.180995
1245	229139_at	JPH1	< 1e-07	< 1e-07	56.0075	466.058	0.120173
1246	226438_at	SNTB1	< 1e-07	< 1e-07	55.3124	299.622	0.184607
1247	213167_s_at	NA	< 1e-07	< 1e-07	50.6052	290.025	0.174486
1249	225776_at	RBMS2	< 1e-07	< 1e-07	137.357	772.45	0.17782
1251	214975_s_at	MTMR1	< 1e-07	< 1e-07	160.226	879.304	0.182219
1252	212944_at	SLC5A3	< 1e-07	< 1e-07	297.588	1863.78	0.159669
1257	213201_s_at	TNNT1	< 1e-07	< 1e-07	115.705	701.655	0.164904
1258	211964_at	COL4A2	< 1e-07	< 1e-07	251.008	2149.18	0.116792
1259	212554_at	CAP2	< 1e-07	< 1e-07	293.838	2101.93	0.139794
1260	230720_at	RNF182	< 1e-07	< 1e-07	24.2831	518.281	0.0468531
1261	235411_at	PGBD1	< 1e-07	< 1e-07	86.8396	410.419	0.211587
1263	220786_s_at	SLC38A4	1e-07	3e-06	17.2799	158.338	0.109133
1266	202954_at	UBE2C	1e-07	3e-06	1131.19	5476.24	0.206563
1269	229649_at	NRXN3	1e-07	3e-06	41.2232	473.975	0.0869732
1270	218585_s_at	DTL	1e-07	3e-06	323.199	1783.86	0.181179
1271	1555345_at	SLC38A4	1e-07	3e-06	21.7493	103.248	0.210651
1272	205466_s_at	HS3ST1	1e-07	3e-06	58.9718	778.549	0.0757458
1273	213135_at	TIAM1	1e-07	3e-06	60.171	412.354	0.145921
1274	227606_s_at	STAMBPL1	1e-07	3e-06	280.229	1308.76	0.214117
1275	225655_at	UHRF1	1e-07	3e-06	622.434	3152.48	0.197443
1276	211814_s_at	CCNE2	1e-07	3e-06	300.032	1450.27	0.20688
1277	209172_s_at	CENPF	1e-07	3e-06	169.7	903.71	0.187782
1278	227703_s_at	SYTL4	1e-07	3e-06	55.9893	272.823	0.205222
1279	213241_at	PLXNC1	1e-07	3e-06	25.1	149.923	0.16742
1280	226757_at	IFIT2	1e-07	3e-06	202.439	1131.31	0.178941
1282	242592_at	GPR137C	1e-07	3e-06	25.2636	276.787	0.0912747
1287	227607_at	STAMBPL1	1e-07	3e-06	499.265	2686.76	0.185824
1291	218739_at	ABHD5	1e-07	3e-06	197.589	939.845	0.210235
1292	1553652_a_at	C18orf54	1e-07	3e-06	23.5548	153.027	0.153926
1294	214091_s_at	GPX3	1e-07	3e-06	244.614	1163.2	0.210295
1296	242652_at	NA	1e-07	3e-06	58.8016	289.645	0.203013
1298	218308_at	TACC3	1e-07	3e-06	256.94	1318.68	0.194846
1300	209908_s_at	TGFB2	1e-07	3e-06	35.4209	348.556	0.101622
1301	226037_s_at	TAF9B	1e-07	3e-06	168.378	867.829	0.194022
1302	202908_at	WFS1	1e-07	3e-06	219.254	1044.02	0.21001
1305	203881_s_at	DMD	1e-07	3e-06	11.1241	53.7491	0.206963
1306	224817_at	SH3PXD2A	1e-07	3e-06	178.535	934.059	0.191139
1309	203022_at	RNASEH2A	1e-07	3e-06	697.687	3543.63	0.196885
1313	211170_s_at	PDE10A	1e-07	3e-06	23.3813	121.947	0.191734
1314	1553528_a_at	TAF5	1e-07	3e-06	115.333	1071.44	0.107643
1315	223595_at	TMEM133	1e-07	3e-06	24.6128	153.112	0.160751
1316	1559307_s_at	RBL1	1e-07	3e-06	46.0652	219.28	0.210075
1318	236852_at	FBXO43	1e-07	3e-06	102.984	706.327	0.145803
1320	207876_s_at	FLNC	1e-07	3e-06	173.257	889.173	0.194852
1321	202330_s_at	UNG	1e-07	3e-06	593.502	3336.06	0.177905
1322	227613_at	ZNF331	1e-07	3e-06	43.4204	199.427	0.217725
1323	213400_s_at	TBL1X	1e-07	3e-06	164.673	755.442	0.217982
1326	214769_at	CLCN4	1e-07	3e-06	103.02	480.382	0.214455
1328	205868_s_at	PTPN11	1e-07	3e-06	118.89	614.022	0.193625
1329	214383_x_at	KLHDC3	1e-07	3e-06	621.829	3128.16	0.198784
1330	242827_x_at	NA	1e-07	3e-06	31.4086	151.88	0.206799
1333	212801_at	CIT	1e-07	3e-06	294.44	1598.84	0.184158
1334	220386_s_at	EML4	1e-07	3e-06	235.998	1210.32	0.194987
1335	207828_s_at	CENPF	1e-07	3e-06	839.077	3894.18	0.21547
1337	223068_at	EML4	1e-07	3e-06	455.76	2125.91	0.214383
1339	203214_x_at	CDC2	1e-07	3e-06	919.175	4180.37	0.219879
1340	228443_s_at	SETD8	1e-07	3e-06	477.834	2211.08	0.216109
1341	202912_at	ADM	1e-07	3e-06	905.037	4256.22	0.212639
1344	202935_s_at	SOX9	1e-07	3e-06	189.22	1407.5	0.134437
1346	230706_s_at	CAMK2N2	1e-07	3e-06	89.0263	420.674	0.211628
1348	221685_s_at	CCDC99	1e-07	3e-06	711.794	3310.67	0.215
1350	213689_x_at	NA	1e-07	3e-06	117.509	565.807	0.207684
1353	203910_at	ARHGAP29	1e-07	3e-06	1583.38	7196.74	0.220014
1355	241459_at	LIMCH1	1e-07	3e-06	43.3487	289.532	0.14972
1356	221436_s_at	CDCA3	1e-07	3e-06	390.261	1822.76	0.214105
1357	222809_x_at	CCDC85C	1e-07	3e-06	173.185	830.868	0.208439
1359	214827_at	PARD6B	1e-07	3e-06	18.7885	128.635	0.146061
1362	235072_s_at	NA	1e-07	3e-06	252.263	1217.6	0.20718
1363	237571_at	NA	1e-07	3e-06	23.2868	107.707	0.216205
1365	224944_at	TMPO	1e-07	3e-06	910.16	6037.3	0.150756
1366	223279_s_at	UACA	1e-07	3e-06	172.117	822.927	0.209152
1368	205016_at	TGFA	1e-07	3e-06	167.2	849.967	0.196714
1369	218757_s_at	UPF3B	1e-07	3e-06	342.471	1700.72	0.201369
1371	203276_at	LMNB1	1e-07	3e-06	176.46	1673.22	0.105461
1375	202589_at	TYMS	1e-07	3e-06	1906.02	10101.3	0.18869
1376	224650_at	MAL2	1e-07	3e-06	12.263	56.1098	0.218554
1377	235506_at	NA	1e-07	3e-06	10.5435	103.199	0.102167
1378	219778_at	ZFPM2	1e-07	3e-06	19.3953	103.688	0.187055
1381	201753_s_at	ADD3	1e-07	3e-06	312.848	1664.66	0.187935
1382	211126_s_at	CSRP2	1e-07	3e-06	120.587	746.482	0.16154
1384	232874_at	DOCK9	1e-07	3e-06	37.9942	251.462	0.151093
1385	201477_s_at	RRM1	1e-07	3e-06	1172.35	5826.19	0.201221
1386	236957_at	CDCA2	1e-07	3e-06	147.111	665.731	0.220977
1390	230002_at	CLCC1	1e-07	3e-06	154.171	779.362	0.197817
1391	221435_x_at	HYI	1e-07	3e-06	288.654	1431.97	0.201578
1395	218061_at	MEA1	1e-07	3e-06	676.726	4004.51	0.168991
1396	221909_at	RNFT2	1e-07	3e-06	68.9091	378.14	0.182232
1397	218656_s_at	LHFP	1e-07	3e-06	168.161	774.932	0.217001
1398	229674_at	SERTAD4	1e-07	3e-06	54.5276	250.522	0.217656
1401	214710_s_at	CCNB1	1e-07	3e-06	1246.91	6457.45	0.193097
1403	238508_at	DBF4B	1e-07	3e-06	84.1748	385.509	0.218347
1404	226344_at	ZMAT1	1e-07	3e-06	16.4239	146.358	0.112217
1405	213325_at	PVRL3	1e-07	3e-06	184.936	1021.99	0.180956
1407	225847_at	NCEH1	1e-07	3e-06	235.114	2185.95	0.107557
1411	37577_at	ARHGAP19	1e-07	3e-06	78.0467	351.164	0.222251
1412	234472_at	GALNT13	1e-07	3e-06	20.1164	137.434	0.146371
1414	210837_s_at	PDE4D	1e-07	3e-06	12.6506	71.1218	0.177872
1415	1560318_at	ARHGAP29	1e-07	3e-06	16.2664	138.874	0.117131
1416	205992_s_at	IL15	1e-07	3e-06	41.2924	225.261	0.183309
1422	222962_s_at	MCM10	1e-07	3e-06	98.1904	793.383	0.123762
1423	226765_at	SPTBN1	1e-07	3e-06	34.4934	192.909	0.178806
1424	216466_at	NAV3	1e-07	3e-06	13.201	66.1037	0.199702
1425	1562051_at	LOC284757	1e-07	3e-06	14.2006	67.7049	0.209743
1427	229026_at	CDC42SE2	1e-07	3e-06	189.382	1011.16	0.187292
1428	230836_at	ST8SIA4	1e-07	3e-06	8.61359	57.1081	0.15083
1429	219569_s_at	TMEM22	1e-07	3e-06	154.319	780.728	0.19766
1430	244190_at	NA	1e-07	3e-06	9.74684	92.5234	0.105344
1431	223423_at	GPR160	1e-07	3e-06	41.6996	200.099	0.208395
1432	211080_s_at	NEK2	1e-07	3e-06	116.089	617.56	0.18798
1433	234915_s_at	DENR	1e-07	3e-06	431.324	1952.93	0.220859
1435	204603_at	EXO1	1e-07	3e-06	228.222	1010.6	0.225827
1436	222121_at	SGEF	1e-07	3e-06	24.2678	109.465	0.221696
1440	232994_s_at	RGNEF	1e-07	3e-06	223.778	1431.65	0.156308
1443	230399_at	NA	1e-07	3e-06	69.3576	398.77	0.173929
1444	201697_s_at	DNMT1	1e-07	3e-06	1346.85	5947.17	0.226469
1447	217892_s_at	LIMA1	1e-07	3e-06	821.565	3810.4	0.215611
1448	205278_at	GAD1	1e-07	3e-06	14.2831	71.1571	0.200726
1449	230047_at	FLJ32810	1e-07	3e-06	24.5449	128.164	0.191511
1450	219045_at	RHOF	1e-07	3e-06	147.46	674.074	0.21876
1451	221207_s_at	NBEA	1e-07	3e-06	22.0235	106.867	0.206085
1452	1554930_a_at	FUT8	1e-07	3e-06	174.054	980.814	0.177459
1453	201313_at	ENO2	1e-07	3e-06	93.8965	425.128	0.220866
1454	228721_at	NA	1e-07	3e-06	82.2347	393.139	0.209174
1455	227197_at	SGEF	1e-07	3e-06	87.0809	713.755	0.122004
1456	204589_at	NUAK1	1e-07	3e-06	170.603	968.105	0.176224
1457	228144_at	ZNF300	1e-07	3e-06	50.6159	229.271	0.220769
1458	210310_s_at	FGF5	1e-07	3e-06	80.3202	439.363	0.18281
1460	1559706_at	RGNEF	1e-07	3e-06	28.8568	161.351	0.178845
1463	206102_at	GINS1	1e-07	3e-06	326.185	1903.37	0.171372
1465	212022_s_at	MKI67	1e-07	3e-06	467.744	2098.92	0.22285
1466	215704_at	FLG	1e-07	3e-06	9.40591	58.4005	0.161059
1467	214157_at	GNAS	1e-07	3e-06	32.9005	142.521	0.230846
1468	225834_at	NA	1e-07	3e-06	625.213	2832.9	0.220697
1469	212886_at	CCDC69	1e-07	3e-06	86.5184	448.461	0.192923
1470	218542_at	CEP55	1e-07	3e-06	767.626	3812.08	0.201367
1472	210559_s_at	CDC2	1e-07	3e-06	1221.15	5292.23	0.230744
1474	212221_x_at	IDS	1e-07	3e-06	348.753	1795.37	0.194251
1476	238865_at	PABPC4L	1e-07	3e-06	37.3879	370.787	0.100834
1477	204004_at	PAWR	1e-07	3e-06	734.945	3474.2	0.211544
1478	229504_at	NA	1e-07	3e-06	102.048	505.93	0.201704
1480	1557419_a_at	NA	1e-07	3e-06	54.6383	346.906	0.157502
1481	222716_s_at	SNX24	1e-07	3e-06	200.033	924.941	0.216265
1485	204596_s_at	STC1	1e-07	3e-06	79.6215	385.683	0.206443
1487	1563057_at	NA	1e-07	3e-06	35.9362	529.496	0.0678686
1488	205893_at	NLGN1	1e-07	3e-06	8.48861	58.5611	0.144953
1489	209946_at	VEGFC	1e-07	3e-06	215.288	1126.06	0.191186
1491	212021_s_at	MKI67	1e-07	3e-06	521.364	2301.38	0.226544
1494	214716_at	BMP2K	1e-07	3e-06	16.782	118.018	0.142198
1495	212256_at	GALNT10	1e-07	3e-06	196.506	907.319	0.216578
1496	202558_s_at	HSPA13	1e-07	3e-06	618.225	2635.92	0.234539
1499	207390_s_at	SMTN	1e-07	3e-06	152.617	688.384	0.221704
1503	223570_at	MCM10	1e-07	3e-06	120.113	660.113	0.181958
1504	213470_s_at	HNRNPH1	1e-07	3e-06	301.315	1321.05	0.228087
1505	232676_x_at	MYEF2	1e-07	3e-06	68.1936	544.514	0.125238
1507	218248_at	FAM111A	1e-07	3e-06	444.625	1970.94	0.22559
1509	229498_at	NA	1e-07	3e-06	195.075	1032.33	0.188966
1510	204823_at	NAV3	1e-07	3e-06	196.696	922.435	0.213236
1511	202951_at	STK38	1e-07	3e-06	586.109	2614.2	0.224202
1514	214954_at	SUSD5	1e-07	3e-06	20.2252	264.05	0.0765963
1515	215150_at	YOD1	1e-07	3e-06	63.6459	308.45	0.206341
1516	210005_at	GART	1e-07	3e-06	187.216	845.223	0.221498
1518	201034_at	ADD3	1e-07	3e-06	368.838	1946.25	0.189512
1524	65517_at	AP1M2	1e-07	3e-06	166.985	931.665	0.179233
1525	208784_s_at	KLHDC3	1e-07	3e-06	373.965	1734.23	0.215637
1526	212295_s_at	SLC7A1	1e-07	3e-06	802.995	3422.47	0.234624
1527	242434_at	NA	1e-07	3e-06	59.3238	257.561	0.230329
1532	219412_at	RAB38	1e-07	3e-06	133.047	575.91	0.231021
1534	210457_x_at	HMGA1	1e-07	3e-06	250.249	1434.17	0.174491
1538	1554003_at	RGNEF	1e-07	3e-06	224.757	971.521	0.231345
1539	202705_at	CCNB2	1e-07	3e-06	604.654	2627.71	0.230107
1548	1555240_s_at	GNG12	1e-07	3e-06	263.219	1131.27	0.232676
1552	235165_at	PARD6B	1e-07	3e-06	84.5283	731.403	0.11557
1553	201291_s_at	TOP2A	1e-07	3e-06	1120.52	6443.67	0.173894
1559	206232_s_at	B4GALT6	1e-07	3e-06	38.6628	169.532	0.228055
1560	235146_at	TMCC3	1e-07	3e-06	32.0373	537.837	0.0595668
1561	204679_at	KCNK1	1e-07	3e-06	118.287	511.425	0.23129
1562	204108_at	NFYA	1e-07	3e-06	252.382	1076.76	0.23439
1563	222680_s_at	DTL	1e-07	3e-06	407.658	1703.38	0.239323
1564	204265_s_at	GPSM3	1e-07	3e-06	275.559	1212.86	0.227198
1565	202870_s_at	CDC20	1e-07	3e-06	1147.82	5074.07	0.226212
1566	214849_at	KCTD20	1e-07	3e-06	254.224	1138.96	0.223208
1569	216044_x_at	FAM69A	1e-07	3e-06	134.697	609.446	0.221016
1572	203429_s_at	C1orf9	1e-07	3e-06	481.724	2337.43	0.206091
1574	227124_at	LOC221710	1e-07	3e-06	715.838	3317.71	0.215763
1576	204709_s_at	KIF23	1e-07	3e-06	197.383	1516.58	0.13015
1579	223556_at	HELLS	1e-07	3e-06	218.057	946.494	0.230384
1580	218073_s_at	TMEM48	1e-07	3e-06	416.445	1712.25	0.243215
1584	224200_s_at	RAD18	1e-07	3e-06	91.4548	587.642	0.15563
1585	206085_s_at	CTH	1e-07	3e-06	59.7647	253.583	0.235681
1586	228468_at	MASTL	1e-07	3e-06	206.03	1149.26	0.179272
1587	211596_s_at	LRIG1	1e-07	3e-06	22.3574	158.156	0.141362
1589	234672_s_at	TMEM48	1e-07	3e-06	872.729	3651.59	0.239
1590	225408_at	MBP	1e-07	3e-06	97.0786	562.976	0.172438
1591	202338_at	TK1	1e-07	3e-06	535.33	2253.29	0.237577
1592	224320_s_at	MCM8	1e-07	3e-06	97.5877	742.203	0.131484
1594	220840_s_at	C1orf112	1e-07	3e-06	129.044	617.12	0.209107
1595	227386_s_at	TMEM200B	1e-07	3e-06	101.727	565.351	0.179937
1597	222587_s_at	GALNT7	1e-07	3e-06	121.388	542.423	0.223789
1598	228728_at	C7orf58	1e-07	3e-06	26.6735	250.51	0.106477
1599	37170_at	BMP2K	1e-07	3e-06	22.9008	153.118	0.149563
1601	205286_at	TFAP2C	1e-07	3e-06	126.169	833.624	0.151349
1606	211450_s_at	MSH6	1e-07	3e-06	515.975	2200.9	0.234438
1609	1569191_at	ZNF826	1e-07	3e-06	9.56071	95.6507	0.0999545
1611	201162_at	IGFBP7	1e-07	3e-06	2124.32	9266.49	0.229247
1613	208931_s_at	ILF3	1e-07	3e-06	421.124	1895.09	0.222219
1614	242618_at	NA	1e-07	3e-06	89.1724	439.65	0.202826
1615	1558164_s_at	PEX13	1e-07	3e-06	56.1014	237.193	0.236523
1616	244739_at	RDX	1e-07	3e-06	24.6067	244.566	0.100613
1617	229614_at	ZNF320	1e-07	3e-06	7.85401	115.079	0.0682489
1621	226382_at	LOC283070	1e-07	3e-06	38.1213	162.795	0.234167
1622	206698_at	XK	1e-07	3e-06	18.6967	103.759	0.180193
1623	1554408_a_at	TK1	1e-07	3e-06	671.322	2891.92	0.232137
1625	222802_at	EDN1	1e-07	3e-06	166.345	886.324	0.187679
1626	205579_at	HRH1	1e-07	3e-06	122.086	564.586	0.21624
1627	223381_at	NUF2	1e-07	3e-06	416.947	2715.62	0.153537
1629	1563513_at	SYTL4	1e-07	3e-06	25.5547	175.454	0.14565
1631	202156_s_at	CUGBP2	1e-07	3e-06	10.7741	65.1063	0.165484
1632	223472_at	WHSC1	1e-07	3e-06	86.2622	356.365	0.242061
1633	226846_at	PHYHD1	1e-07	3e-06	87.217	387.252	0.22522
1634	235626_at	CAMK1D	1e-07	3e-06	63.2797	263.041	0.24057
1635	228273_at	NA	1e-07	3e-06	882.96	5548.48	0.159135
1637	213113_s_at	SLC43A3	1e-07	3e-06	736.411	2978.92	0.247208
1638	212148_at	PBX1	1e-07	3e-06	29.5228	162.09	0.182139
1639	203706_s_at	FZD7	1e-07	3e-06	126.652	714.452	0.177271
1641	203372_s_at	SOCS2	1e-07	3e-06	166.499	705.656	0.23595
1643	220800_s_at	TMOD3	1e-07	3e-06	129.974	543.967	0.238938
1644	218966_at	MYO5C	1e-07	3e-06	104.013	559.571	0.18588
1646	200962_at	RPL31	1e-07	3e-06	214.977	1297.19	0.165725
1647	202097_at	NUP153	1e-07	3e-06	806.833	3565.12	0.226313
1648	203755_at	BUB1B	1e-07	3e-06	496.118	2287.24	0.216907
1650	215666_at	HLA-DRB4	1e-07	3e-06	9.50449	44.8779	0.211786
1652	213035_at	ANKRD28	1e-07	3e-06	278.88	1156.75	0.241089
1653	209109_s_at	TSPAN6	1e-07	3e-06	578.323	2561.21	0.225801
1655	227165_at	SKA3	1e-07	3e-06	219.829	1328.57	0.165463
1656	219787_s_at	ECT2	1e-07	3e-06	660.805	3191.57	0.207047
1660	205867_at	PTPN11	1e-07	3e-06	49.0059	309.706	0.158234
1661	219806_s_at	C11orf75	1e-07	3e-06	183.166	734.42	0.249402
1663	219648_at	MREG	1e-07	3e-06	63.5974	343.395	0.185202
1665	1552417_a_at	NEDD1	1e-07	3e-06	132.35	626.027	0.211413
1668	204612_at	PKIA	1e-07	3e-06	107.357	497.937	0.215604
1669	225464_at	FRMD6	1e-07	3e-06	1743.2	7018.08	0.248387
1670	236641_at	KIF14	1e-07	3e-06	192.175	1057.06	0.181801
1671	214591_at	KLHL4	1e-07	3e-06	18.7704	96.3373	0.194841
1672	212774_at	ZNF238	1e-07	3e-06	500.837	2737.07	0.182983
1675	235385_at	NA	1e-07	3e-06	10.713	67.5474	0.158599
1677	223176_at	KCTD20	1e-07	3e-06	329.297	1765.58	0.18651
1678	227382_at	CYB5B	1e-07	3e-06	89.5767	363.577	0.246376
1680	242045_at	ANKRD18A	1e-07	3e-06	32.0224	129.777	0.246749
1681	208447_s_at	PRPS1	1e-07	3e-06	524.61	2155.51	0.243381
1683	205499_at	SRPX2	1e-07	3e-06	60.3608	291.192	0.207288
1684	207331_at	CENPF	1e-07	3e-06	18.1079	134.317	0.134814
1686	1554676_at	SRGN	1e-07	3e-06	15.7663	87.4803	0.180227
1687	211952_at	IPO5	1e-07	3e-06	125.853	613.602	0.205105
1690	238748_at	NA	1e-07	3e-06	25.8375	138.094	0.187101
1691	225589_at	SH3RF1	1e-07	3e-06	155.415	972.393	0.159828
1694	209055_s_at	CDC5L	1e-07	3e-06	595.447	2369.59	0.251287
1699	213880_at	LGR5	1e-07	3e-06	10.4257	65.3752	0.159475
1702	225745_at	LRP6	1e-07	3e-06	180.397	791.139	0.228022
1703	217506_at	LOC339290	1e-07	3e-06	36.9272	189.43	0.194938
1704	227396_at	PTPRJ	1e-07	3e-06	263.525	1264.89	0.208339
1705	232067_at	C6orf168	1e-07	3e-06	19.6381	84.9049	0.231295
1707	202095_s_at	BIRC5	1e-07	3e-06	516.204	2341	0.220506
1709	229450_at	IFIT3	1e-07	3e-06	277.481	1755.46	0.158067
1713	202458_at	PRSS23	1e-07	3e-06	1097.55	4870.52	0.225345
1714	212919_at	DCP2	1e-07	3e-06	398.094	1829.78	0.217564
1715	238542_at	ULBP2	1e-07	3e-06	166.989	684.755	0.243867
1716	219492_at	CHIC2	1e-07	3e-06	532.431	2124.53	0.250611
1718	213838_at	NOL7	1e-07	3e-06	340.617	1452.9	0.23444
1721	227993_at	METAP2	1e-07	3e-06	242.042	968.083	0.250022
1722	210942_s_at	ST3GAL6	1e-07	3e-06	77.6698	330.486	0.235017
1725	1557257_at	BCL10	1e-07	3e-06	19.5497	118.691	0.164711
1727	203554_x_at	PTTG1	1e-07	3e-06	2295.09	9070.4	0.25303
1729	211003_x_at	TGM2	1e-07	3e-06	144.185	575.097	0.250715
1733	1598_g_at	GAS6	1e-07	3e-06	969.625	3836.91	0.25271
1734	204026_s_at	ZWINT	1e-07	3e-06	2083.38	8121.65	0.256522
1735	226936_at	C6orf173	1e-07	3e-06	437.037	1962.28	0.222719
1736	204005_s_at	PAWR	1e-07	3e-06	360.332	1955.25	0.18429
1738	203096_s_at	RAPGEF2	1e-07	3e-06	118.953	531.731	0.223709
1743	243840_at	NA	1e-07	3e-06	83.812	358.04	0.234086
1744	234992_x_at	ECT2	1e-07	3e-06	217.818	947.74	0.229829
1745	237112_at	NA	1e-07	3e-06	26.1569	170.571	0.153349
1747	230479_at	NA	1e-07	3e-06	27.8708	141.992	0.196284
1748	204318_s_at	GTSE1	1e-07	3e-06	133.062	1031.08	0.129051
1749	203856_at	VRK1	1e-07	3e-06	445.554	1968.76	0.226313
1752	201482_at	QSOX1	1e-07	3e-06	580.515	2326.81	0.249489
1753	244324_at	C18orf54	1e-07	3e-06	116.691	543.496	0.214705
1754	218461_at	GPN3	1e-07	3e-06	524.551	2257.63	0.232346
1757	228859_at	C4orf21	1e-07	3e-06	36.856	185.571	0.198609
1758	225996_at	LONRF2	1e-07	3e-06	10.9635	46.7818	0.234354
1762	1570165_at	NA	1e-07	3e-06	25.4731	184.663	0.137944
1765	206316_s_at	KNTC1	1e-07	3e-06	207.137	938.117	0.220801
1766	235763_at	SLC44A5	1e-07	3e-06	10.2432	60.0658	0.170533
1769	1569369_at	ZFYVE28	1e-07	3e-06	41.8757	207.014	0.202284
1770	1554572_a_at	SUV39H2	1e-07	3e-06	441.8	1873	0.235879
1771	1558280_s_at	ARHGAP29	1e-07	3e-06	75.3144	356.192	0.211443
1772	219321_at	MPP5	1e-07	3e-06	442.954	1792.75	0.24708
1773	202368_s_at	TRAM2	1e-07	3e-06	459.841	1780.21	0.258307
1774	209773_s_at	RRM2	1e-07	3e-06	1324.43	5454.25	0.242824
1776	39548_at	NPAS2	1e-07	3e-06	67.8566	278.564	0.243594
1778	202369_s_at	TRAM2	1e-07	3e-06	949.661	4200.28	0.226095
1779	205259_at	NR3C2	1e-07	3e-06	30.8735	374.644	0.0824076
1781	235337_at	NA	1e-07	3e-06	37.3592	313.993	0.118981
1782	205967_at	HIST1H4C	1e-07	3e-06	736.768	4430.62	0.16629
1785	242761_s_at	ZNF420	1e-07	3e-06	68.8544	278.53	0.247206
1786	1555225_at	C1orf43	1e-07	3e-06	231.579	910.879	0.254237
1787	242051_at	NA	1e-07	3e-06	22.1553	110.232	0.200988
1788	236598_at	NA	1e-07	3e-06	57.3255	228.51	0.250867
1789	216548_x_at	HMGB3L1	1e-07	3e-06	225.405	1039.94	0.216749
1791	1553575_at	ND6	1e-07	3e-06	482.833	2046.75	0.235902
1794	224955_at	TEAD1	1e-07	3e-06	1306.66	5024.62	0.260051
1795	1553810_a_at	KIAA1524	1e-07	3e-06	65.4865	428.322	0.152891
1797	233078_at	API5	1e-07	3e-06	27.169	122.201	0.22233
1798	1553994_at	NT5E	1e-07	3e-06	241.302	1157.98	0.208381
1799	203264_s_at	ARHGEF9	1e-07	3e-06	172.751	663.905	0.260204
1800	213951_s_at	PSMC3IP	1e-07	3e-06	98.0403	575.254	0.170429
1801	206061_s_at	DICER1	1e-07	3e-06	198.312	983.813	0.201575
1802	235202_x_at	IKIP	1e-07	3e-06	310.926	1231.81	0.252414
1804	206137_at	RIMS2	1e-07	3e-06	204.423	1036.76	0.197175
1805	228357_at	UNK	1e-07	3e-06	108.297	521.773	0.207555
1810	205167_s_at	CDC25C	1e-07	3e-06	146.919	667.05	0.220251
1812	1557302_at	NA	2e-07	5.2e-06	36.3069	146.585	0.247685
1814	202479_s_at	TRIB2	2e-07	5.2e-06	170.047	686.156	0.247826
1815	1558411_at	C3orf50	2e-07	5.2e-06	10.2899	43.7964	0.234947
1816	231042_s_at	NA	2e-07	5.2e-06	35.1041	170.878	0.205434
1818	218106_s_at	MRPS10	2e-07	5.2e-06	1036.94	4606.3	0.225113
1820	228933_at	NHS	2e-07	5.2e-06	62.1364	310.571	0.200072
1821	201928_at	PKP4	2e-07	5.2e-06	425.484	1797.35	0.236729
1822	226283_at	WDR51B	2e-07	5.2e-06	119.413	889.638	0.134227
1823	225681_at	CTHRC1	2e-07	5.2e-06	23.8466	117.743	0.202531
1824	241733_at	C18orf54	2e-07	5.2e-06	42.0495	457.239	0.0919639
1825	227759_at	PCSK9	2e-07	5.2e-06	70.0743	270.145	0.259396
1827	226278_at	SVIP	2e-07	5.2e-06	69.135	878.971	0.0786546
1828	213355_at	ST3GAL6	2e-07	5.2e-06	69.4501	401.598	0.172934
1829	225533_at	PHF19	2e-07	5.2e-06	331.545	1260	0.26313
1831	229975_at	BMPR1B	2e-07	5.2e-06	15.8524	97.6137	0.1624
1833	240690_at	NA	2e-07	5.2e-06	121.789	670.074	0.181755
1834	219201_s_at	TWSG1	2e-07	5.2e-06	300.136	1185.67	0.253136
1835	221931_s_at	SEH1L	2e-07	5.2e-06	995.91	4429.77	0.224822
1836	242876_at	AKT3	2e-07	5.2e-06	32.2065	125.367	0.256898
1838	241457_at	NA	2e-07	5.2e-06	18.5259	102.94	0.179967
1841	1557217_a_at	FANCB	2e-07	5.2e-06	12.6382	53.0947	0.238031
1842	213511_s_at	MTMR1	2e-07	5.2e-06	630.14	2397.61	0.26282
1844	209440_at	PRPS1	2e-07	5.2e-06	927.42	3515.74	0.263791
1846	214022_s_at	IFITM1	2e-07	5.2e-06	231.954	939.024	0.247016
1847	209465_x_at	PTN	2e-07	5.2e-06	12.6986	234.097	0.0542453
1848	241017_at	NA	2e-07	5.2e-06	29.1606	137.534	0.212025
1849	213010_at	PRKCDBP	2e-07	5.2e-06	448.976	1725.76	0.260162
1851	210836_x_at	PDE4D	2e-07	5.2e-06	16.7183	74.148	0.225472
1852	222288_at	NA	2e-07	5.2e-06	71.0059	395.031	0.179748
1854	219956_at	GALNT6	2e-07	5.2e-06	71.8417	327.242	0.219537
1856	230165_at	SGOL2	2e-07	5.2e-06	218.802	1063.92	0.205657
1857	209427_at	SMTN	2e-07	5.2e-06	147.881	747.858	0.19774
1858	222777_s_at	WHSC1	2e-07	5.2e-06	93.4367	455.956	0.204925
1861	203482_at	FAM178A	2e-07	5.2e-06	180.273	819.114	0.220083
1862	210052_s_at	TPX2	2e-07	5.2e-06	1446.54	5457.15	0.265072
1864	203909_at	SLC9A6	2e-07	5.2e-06	422.89	1628.39	0.259698
1865	216250_s_at	LPXN	2e-07	5.2e-06	225.252	899.642	0.25038
1867	202910_s_at	CD97	2e-07	5.2e-06	637.249	2451.91	0.2599
1868	225687_at	FAM83D	2e-07	5.2e-06	807.586	3065.74	0.263423
1869	218313_s_at	GALNT7	2e-07	5.2e-06	376.132	1525.2	0.246612
1870	202200_s_at	SRPK1	2e-07	5.2e-06	1046.51	4161.34	0.251483
1872	219347_at	NUDT15	2e-07	5.2e-06	279.923	1340.72	0.208786
1873	1558404_at	LOC644242	2e-07	5.2e-06	13.8852	70.0012	0.198356
1874	204666_s_at	SIKE1	2e-07	5.2e-06	102.409	395.581	0.258883
1875	236917_at	LRRC34	2e-07	5.2e-06	8.63563	48.2003	0.179161
1878	219545_at	KCTD14	2e-07	5.2e-06	230.235	1017.34	0.226311
1879	226265_at	QSER1	2e-07	5.2e-06	945.817	3721.64	0.25414
1880	243880_at	GOSR2	2e-07	5.2e-06	15.777	75.189	0.209832
1882	244406_at	NA	2e-07	5.2e-06	27.6565	167.495	0.165118
1883	215739_s_at	TUBGCP3	2e-07	5.2e-06	85.6212	322.488	0.265502
1884	217513_at	C17orf60	2e-07	5.2e-06	57.2194	214.322	0.266979
1885	224365_s_at	TIGD7	2e-07	5.2e-06	62.8154	256.617	0.244783
1886	213164_at	SLC5A3	2e-07	5.2e-06	540.743	2714.26	0.199223
1889	236208_at	MOCS2	2e-07	5.2e-06	73.0283	336.178	0.217231
1890	209205_s_at	LMO4	2e-07	5.2e-06	158.497	670.788	0.236285
1891	201718_s_at	EPB41L2	2e-07	5.2e-06	211.597	842.343	0.251201
1896	212738_at	ARHGAP19	2e-07	5.2e-06	174.239	696.08	0.250314
1899	209098_s_at	JAG1	2e-07	5.2e-06	157.691	862.92	0.182742
1900	234921_at	ZNF470	2e-07	5.2e-06	19.3774	78.5919	0.246558
1901	219399_at	LIN7C	2e-07	5.2e-06	361.884	1469.27	0.246302
1902	204827_s_at	CCNF	2e-07	5.2e-06	59.9951	223.567	0.268354
1903	222815_at	RLIM	2e-07	5.2e-06	157.053	618.586	0.253891
1904	201109_s_at	THBS1	2e-07	5.2e-06	948.866	3746.02	0.2533
1908	204932_at	TNFRSF11B	2e-07	5.2e-06	16.4182	329.619	0.0498097
1911	226837_at	SPRED1	2e-07	5.2e-06	155.209	810.727	0.191444
1913	201472_at	VBP1	2e-07	5.2e-06	1475.02	5827.18	0.253128
1914	220161_s_at	EPB41L4B	2e-07	5.2e-06	245.377	978.538	0.250759
1915	230595_at	LOC572558	2e-07	5.2e-06	71.8763	292.092	0.246074
1919	204205_at	APOBEC3G	2e-07	5.2e-06	18.2381	271.695	0.0671273
1921	226279_at	PRSS23	2e-07	5.2e-06	382.634	1683.78	0.227247
1923	218669_at	RAP2C	2e-07	5.2e-06	347.302	1461.55	0.237626
1924	204695_at	CDC25A	2e-07	5.2e-06	179.006	870.86	0.205551
1926	1556061_at	RPP30	2e-07	5.2e-06	72.2998	444.255	0.162744
1927	209891_at	SPC25	2e-07	5.2e-06	210.41	1081.51	0.194553
1930	229065_at	SLC35F3	2e-07	5.2e-06	29.3595	148.772	0.197346
1932	204435_at	NUPL1	2e-07	5.2e-06	145.703	751.006	0.19401
1933	235350_at	C4orf19	2e-07	5.2e-06	29.9559	216.35	0.13846
1936	211810_s_at	GALC	2e-07	5.2e-06	87.1176	354.063	0.246051
1938	220060_s_at	C12orf48	2e-07	5.2e-06	132.94	556.32	0.238963
1939	234040_at	HELLS	2e-07	5.2e-06	18.6005	103.087	0.180435
1940	229067_at	SRGAP2P1	2e-07	5.2e-06	1011.21	4815.63	0.209984
1942	236610_at	NA	2e-07	5.2e-06	29.1547	125.65	0.23203
1943	212290_at	SLC7A1	2e-07	5.2e-06	177.29	784.398	0.22602
1944	227444_at	ARMCX4	2e-07	5.2e-06	39.5778	146.331	0.270467
1945	202920_at	ANK2	2e-07	5.2e-06	13.0401	98.5999	0.132253
1946	238170_at	NA	2e-07	5.2e-06	39.3011	165.387	0.237631
1947	229881_at	KLF12	2e-07	5.2e-06	97.2521	431.223	0.225526
1950	1554356_at	GINS4	2e-07	5.2e-06	61.7823	278.892	0.221528
1952	201910_at	FARP1	2e-07	5.2e-06	122.417	485.37	0.252214
1953	204641_at	NEK2	2e-07	5.2e-06	349.47	1597.07	0.218818
1955	239606_at	NA	2e-07	5.2e-06	45.7707	419.5	0.109108
1957	201927_s_at	PKP4	2e-07	5.2e-06	141.069	658.476	0.214236
1959	1562969_at	DNMBP	2e-07	5.2e-06	15.0741	62.6325	0.240675
1960	242722_at	LMO7	2e-07	5.2e-06	153.24	664.086	0.230754
1961	219494_at	RAD54B	2e-07	5.2e-06	188.163	707.632	0.265906
1962	238962_at	ZNF681	2e-07	5.2e-06	12.617	95.8883	0.13158
1963	203805_s_at	FANCA	2e-07	5.2e-06	169.701	634.864	0.267303
1964	213472_at	HNRNPH1	2e-07	5.2e-06	81.753	356.815	0.229118
1965	225201_s_at	MRPL14	2e-07	5.2e-06	1513.06	6104.89	0.247845
1966	1552344_s_at	CNOT7	2e-07	5.2e-06	152.038	721.859	0.21062
1967	206308_at	TRDMT1	2e-07	5.2e-06	113.557	659.503	0.172186
1971	228601_at	LOC401022	2e-07	5.2e-06	53.4644	262.066	0.204011
1979	227261_at	KLF12	2e-07	5.2e-06	305.648	1205.15	0.253618
1980	212444_at	NA	2e-07	5.2e-06	376.999	1901.71	0.198242
1984	216465_at	NA	2e-07	5.2e-06	22.2698	115.563	0.192708
1985	200911_s_at	TACC1	2e-07	5.2e-06	747.378	2798.98	0.267018
1989	225217_s_at	BRPF3	2e-07	5.2e-06	123.328	572.321	0.215487
1990	227110_at	HNRNPC	2e-07	5.2e-06	319.258	1729.03	0.184646
1992	213800_at	CFH	2e-07	5.2e-06	39.306	172.844	0.227408
1993	201476_s_at	RRM1	2e-07	5.2e-06	766.652	3683	0.20816
1994	235113_at	PPIL5	2e-07	5.2e-06	695.413	2953.16	0.235481
1995	226308_at	HAUS8	2e-07	5.2e-06	139.401	597.024	0.233494
1996	1554383_a_at	TRAM2	2e-07	5.2e-06	169.844	625.004	0.271749
1997	203311_s_at	ARF6	2e-07	5.2e-06	536.442	2163.32	0.247971
1998	205036_at	LSM6	2e-07	5.2e-06	545.884	1987.41	0.274672
1999	227650_at	HSPA14	2e-07	5.2e-06	351.064	1309.59	0.268071
2002	202882_x_at	NOL7	2e-07	5.2e-06	1225.61	5099.41	0.240344
2003	233924_s_at	EXOC6	2e-07	5.2e-06	73.4846	268.462	0.273724
2005	214825_at	FAM155A	2e-07	5.2e-06	44.102	162.294	0.271742
2006	233092_s_at	LOC100271840	2e-07	5.2e-06	12.7434	70.3282	0.181199
2007	235356_at	NHLRC2	2e-07	5.2e-06	55.1762	231.771	0.238064
2008	239253_at	NA	2e-07	5.2e-06	31.1283	145.126	0.214492
2009	219355_at	CXorf57	2e-07	5.2e-06	58.9774	295.662	0.199476
2010	207590_s_at	CENPI	2e-07	5.2e-06	94.0605	493.711	0.190517
2011	236129_at	GALNT5	2e-07	5.2e-06	23.6167	111.879	0.211092
2012	202674_s_at	LMO7	2e-07	5.2e-06	20.6526	77.6412	0.266
2013	206023_at	NMU	2e-07	5.2e-06	227.535	955.458	0.238142
2014	238015_at	C4orf46	2e-07	5.2e-06	151.294	910.929	0.166087
2015	221858_at	TBC1D12	2e-07	5.2e-06	293.744	1066.01	0.275554
2016	236619_at	NA	2e-07	5.2e-06	33.0385	149.656	0.220764
2018	217790_s_at	SSR3	2e-07	5.2e-06	175.011	750.572	0.233169
2019	232752_at	NA	2e-07	5.2e-06	48.9881	285.724	0.171453
2020	239417_x_at	C6orf52	2e-07	5.2e-06	167.817	611.793	0.274303
2021	210026_s_at	CARD10	2e-07	5.2e-06	245.789	904.157	0.271843
2023	1558237_x_at	NA	2e-07	5.2e-06	96.4093	366.198	0.263271
2024	201929_s_at	PKP4	2e-07	5.2e-06	187.247	748.752	0.250079
2025	1556160_a_at	NA	2e-07	5.2e-06	20.8597	89.2104	0.233826
2027	232315_at	LOC400713	2e-07	5.2e-06	9.55915	46.396	0.206034
2028	211603_s_at	ETV4	2e-07	5.2e-06	135.639	516.636	0.262542
2029	213093_at	PRKCA	2e-07	5.2e-06	475.105	1930.59	0.246093
2030	202413_s_at	USP1	2e-07	5.2e-06	1731.92	6516.2	0.265787
2034	210738_s_at	SLC4A4	2e-07	5.2e-06	8.3256	39.8252	0.209054
2035	235775_at	TMTC2	2e-07	5.2e-06	26.5416	161.293	0.164555
2036	210764_s_at	CYR61	2e-07	5.2e-06	2705.13	10180.4	0.26572
2040	218564_at	RFWD3	2e-07	5.2e-06	161.719	692.968	0.233372
2042	228752_at	NA	2e-07	5.2e-06	54.0094	273.52	0.197461
2043	219105_x_at	ORC6L	2e-07	5.2e-06	482.608	2074.86	0.232598
2044	225792_at	HOOK1	2e-07	5.2e-06	12.3262	45.8418	0.268885
2046	223530_at	TDRKH	2e-07	5.2e-06	100.171	367.114	0.272859
2048	229905_at	RAP1GDS1	2e-07	5.2e-06	305.724	1427.08	0.214231
2049	223078_s_at	TMOD3	2e-07	5.2e-06	150.867	607.006	0.248543
2051	1560116_a_at	NEDD1	2e-07	5.2e-06	476.183	1875.79	0.253857
2052	239367_at	BDNF	2e-07	5.2e-06	91.9765	440.667	0.208721
2053	228245_s_at	NA	2e-07	5.2e-06	63.3863	245.206	0.258502
2054	204859_s_at	APAF1	2e-07	5.2e-06	122.846	505.443	0.243047
2058	207304_at	ZNF45	2e-07	5.2e-06	75.3504	271.308	0.27773
2062	203387_s_at	TBC1D4	2e-07	5.2e-06	334.348	1264.38	0.264437
2063	201920_at	SLC20A1	2e-07	5.2e-06	1608.96	5878.52	0.273701
2064	227340_s_at	RGMB	2e-07	5.2e-06	137.38	499.631	0.274962
2065	227451_s_at	CCDC90A	2e-07	5.2e-06	306.203	1153.62	0.265427
2066	218349_s_at	ZWILCH	2e-07	5.2e-06	336.069	1374.18	0.244561
2067	201596_x_at	KRT18	2e-07	5.2e-06	2628.96	9786.96	0.268619
2069	234984_at	NEDD1	2e-07	5.2e-06	289.956	1347.01	0.215259
2070	205817_at	SIX1	2e-07	5.2e-06	106.512	407.892	0.261128
2071	203386_at	TBC1D4	2e-07	5.2e-06	250.027	1134.43	0.220399
2072	213248_at	LOC730101	2e-07	5.2e-06	115.289	443.256	0.260095
2073	219267_at	GLTP	2e-07	5.2e-06	145.473	594.904	0.244533
2074	1555004_a_at	RBL1	2e-07	5.2e-06	113.575	413.648	0.274569
2075	218904_s_at	C9orf40	2e-07	5.2e-06	142.997	753.623	0.189747
2077	211954_s_at	IPO5	2e-07	5.2e-06	1366.24	5161.94	0.264676
2079	210058_at	MAPK13	2e-07	5.2e-06	173.118	681.937	0.253862
2080	230469_at	RTKN2	2e-07	5.2e-06	10.4816	52.0034	0.201555
2082	238077_at	KCTD6	2e-07	5.2e-06	229.368	883.3	0.259672
2084	224802_at	NDFIP2	2e-07	5.2e-06	453.335	2039.35	0.222294
2087	212246_at	MCFD2	2e-07	5.2e-06	664.093	2468.51	0.269026
2088	213929_at	EXPH5	2e-07	5.2e-06	12.9968	53.6441	0.242279
2091	218039_at	NUSAP1	2e-07	5.2e-06	979.869	4386.06	0.223405
2094	203202_at	KRR1	2e-07	5.2e-06	607.71	2296.59	0.264614
2095	1558102_at	NA	2e-07	5.2e-06	62.4706	226.594	0.275695
2097	206566_at	SLC7A1	2e-07	5.2e-06	37.9084	171.048	0.221625
2098	228962_at	PDE4D	2e-07	5.2e-06	20.6349	78.9418	0.261393
2101	231938_at	SGOL1	2e-07	5.2e-06	22.5273	242.16	0.0930266
2102	236879_at	NA	2e-07	5.2e-06	27.3559	132.357	0.206683
2105	201952_at	ALCAM	2e-07	5.2e-06	1502.5	5769.57	0.260418
2106	215626_at	NA	2e-07	5.2e-06	17.5524	136.336	0.128743
2107	225095_at	SPTLC2	2e-07	5.2e-06	146.502	522.742	0.280257
2108	213734_at	NA	2e-07	5.2e-06	236.944	1599.26	0.148159
2110	216268_s_at	JAG1	2e-07	5.2e-06	1234.31	4997.18	0.247001
2111	228729_at	CCNB1	2e-07	5.2e-06	480.367	2198.29	0.218519
2112	209188_x_at	DR1	2e-07	5.2e-06	485.213	1829.05	0.265281
2113	211974_x_at	RBPJ	2e-07	5.2e-06	1002.33	3560.13	0.281543
2114	1560739_a_at	NA	2e-07	5.2e-06	12.0645	43.4117	0.277909
2119	226177_at	GLTP	2e-07	5.2e-06	833.704	3162.51	0.263621
2121	231851_at	RAVER2	2e-07	5.2e-06	26.5862	156.785	0.169571
2122	235201_at	FOXP2	2e-07	5.2e-06	28.4544	102.957	0.276373
2125	1570120_at	NA	3e-07	6.9e-06	43.9604	204.59	0.214871
2127	225179_at	UBE2K	3e-07	6.9e-06	461.879	1656.7	0.278795
2129	230708_at	PRICKLE1	3e-07	6.9e-06	63.4607	235.848	0.269074
2130	232544_at	NA	3e-07	6.9e-06	47.8022	538.825	0.0887156
2133	210173_at	PTPRJ	3e-07	6.9e-06	38.6554	179.673	0.215143
2135	237194_at	NA	3e-07	6.9e-06	25.1796	88.758	0.283688
2139	218447_at	C16orf61	3e-07	6.9e-06	1029.87	3871.61	0.266006
2140	222077_s_at	RACGAP1	3e-07	6.9e-06	782.309	3295.63	0.237377
2144	1556063_s_at	RPP30	3e-07	6.9e-06	61.1454	240.062	0.254707
2145	202691_at	SNRPD1	3e-07	6.9e-06	611.848	2221.54	0.275416
2148	203373_at	SOCS2	3e-07	6.9e-06	657.799	2303.99	0.285504
2149	229538_s_at	IQGAP3	3e-07	6.9e-06	110.447	583.289	0.189351
2150	219715_s_at	TDP1	3e-07	6.9e-06	609.827	2148.33	0.283861
2151	200783_s_at	STMN1	3e-07	6.9e-06	915.636	3310.95	0.276548
2152	1558964_at	FAT3	3e-07	6.9e-06	194.427	1281.05	0.151772
2153	238856_s_at	PANK2	3e-07	6.9e-06	66.9232	245.831	0.272232
2155	244640_at	ZNF850P	3e-07	6.9e-06	23.3992	179.937	0.130041
2157	230786_at	NA	3e-07	6.9e-06	34.4506	138.553	0.248646
2158	204967_at	SHROOM2	3e-07	6.9e-06	61.8775	315.992	0.19582
2159	1556425_a_at	LOC284219	3e-07	6.9e-06	89.9187	387.453	0.232076
2161	1552521_a_at	TMEM74	3e-07	6.9e-06	13.1809	54.7447	0.24077
2162	235266_at	ATAD2	3e-07	6.9e-06	238.956	990.795	0.241176
2163	212223_at	IDS	3e-07	6.9e-06	321.346	1351.1	0.237841
2166	201897_s_at	CKS1B	3e-07	6.9e-06	2474.5	8994.77	0.275104
2167	244664_at	NA	3e-07	6.9e-06	50.2111	184.151	0.272662
2168	205065_at	ENPP1	3e-07	6.9e-06	14.266	97.2327	0.14672
2169	211535_s_at	FGFR1	3e-07	6.9e-06	314.345	1349.11	0.233002
2170	234863_x_at	FBXO5	3e-07	6.9e-06	474.768	1651.8	0.287424
2171	231183_s_at	JAG1	3e-07	6.9e-06	76.199	270.323	0.281882
2172	225200_at	DPH3	3e-07	6.9e-06	366.835	1305.15	0.281067
2173	219110_at	GAR1	3e-07	6.9e-06	712.352	2506.78	0.28417
2175	241900_at	NA	3e-07	6.9e-06	56.9558	298.019	0.191115
2179	201107_s_at	THBS1	3e-07	6.9e-06	172.021	924.064	0.186157
2181	226380_at	PTPN21	3e-07	6.9e-06	172.875	668.43	0.258628
2183	234300_s_at	ZFP28	3e-07	6.9e-06	27.6539	108.135	0.255734
2184	214894_x_at	MACF1	3e-07	6.9e-06	385.856	1360.96	0.283518
2185	219297_at	WDR44	3e-07	6.9e-06	213.594	889.67	0.240082
2187	1562048_at	LOC152225	3e-07	6.9e-06	12.4589	49.8522	0.249916
2190	230689_at	NA	3e-07	6.9e-06	123.355	447.449	0.275684
2194	212342_at	YIPF6	3e-07	6.9e-06	216.172	768.856	0.281161
2195	223413_s_at	LYAR	3e-07	6.9e-06	432.069	1690.04	0.255656
2196	224801_at	NDFIP2	3e-07	6.9e-06	110.28	385.007	0.286438
2199	226287_at	CCDC34	3e-07	6.9e-06	214.945	1178.46	0.182394
2200	219502_at	NEIL3	3e-07	6.9e-06	191.241	705.568	0.271045
2202	238983_at	NSUN7	3e-07	6.9e-06	20.3929	79.2019	0.257481
2205	244688_at	NA	3e-07	6.9e-06	13.844	52.4347	0.264024
2206	208306_x_at	HLA-DRB4	3e-07	6.9e-06	129.629	633.365	0.204668
2209	218705_s_at	SNX24	3e-07	6.9e-06	123.015	598.757	0.20545
2210	1563217_at	NA	3e-07	6.9e-06	10.0528	39.091	0.257165
2211	212828_at	SYNJ2	3e-07	6.9e-06	431.142	1531.91	0.28144
2213	244033_at	C14orf145	3e-07	6.9e-06	62.9029	237.607	0.264735
2216	210334_x_at	BIRC5	3e-07	6.9e-06	260.477	1210.76	0.215136
2218	237552_at	NA	3e-07	6.9e-06	24.3838	110.63	0.220408
2219	210260_s_at	TNFAIP8	3e-07	6.9e-06	222.593	850.854	0.261611
2220	222606_at	ZWILCH	3e-07	6.9e-06	534.99	1860.66	0.287527
2222	243791_at	NA	3e-07	6.9e-06	25.5661	297.306	0.0859923
2223	204037_at	LPAR1	3e-07	6.9e-06	255.189	934.175	0.27317
2224	204747_at	IFIT3	3e-07	6.9e-06	307.192	1146.58	0.267919
2230	205461_at	RAB35	3e-07	6.9e-06	135.504	533.356	0.254059
2233	201292_at	TOP2A	3e-07	6.9e-06	1278.43	4744.69	0.269445
2234	230369_at	GPR161	3e-07	6.9e-06	33.8165	118.361	0.285706
2237	205345_at	BARD1	3e-07	6.9e-06	311.773	1167.79	0.266977
2238	212749_s_at	RCHY1	3e-07	6.9e-06	502.394	1788.54	0.280897
2239	1559051_s_at	C6orf150	3e-07	6.9e-06	102.374	402.105	0.254596
2241	210973_s_at	FGFR1	3e-07	6.9e-06	241.356	965.71	0.249926
2243	218055_s_at	WDR41	3e-07	6.9e-06	207.184	719.783	0.287843
2245	235502_at	NA	3e-07	6.9e-06	45.7258	168.212	0.271834
2247	224799_at	NDFIP2	3e-07	6.9e-06	563.73	1999.68	0.281909
2248	1554867_a_at	PRR16	3e-07	6.9e-06	119.753	421.641	0.284016
2251	1562866_at	NA	3e-07	6.9e-06	11.3422	44.4901	0.254937
2252	225837_at	C12orf32	3e-07	6.9e-06	223.274	797.636	0.27992
2253	221509_at	DENR	3e-07	6.9e-06	1271.32	5047.83	0.251855
2255	206513_at	AIM2	3e-07	6.9e-06	48.6762	192.774	0.252504
2257	214188_at	NA	3e-07	6.9e-06	165.939	747.774	0.22191
2260	242560_at	FANCD2	3e-07	6.9e-06	203.737	747.822	0.27244
2261	226892_at	C10orf12	3e-07	6.9e-06	232.144	875.334	0.265206
2263	211953_s_at	IPO5	3e-07	6.9e-06	615.455	2998.91	0.205226
2266	203499_at	EPHA2	3e-07	6.9e-06	570.485	1947.67	0.292906
2268	201308_s_at	2011-09-01	3e-07	6.9e-06	269.423	998.237	0.269899
2272	205298_s_at	BTN2A2	3e-07	6.9e-06	197.217	721.444	0.273365
2275	229245_at	PLEKHA6	3e-07	6.9e-06	49.2201	196.633	0.250314
2276	204618_s_at	GABPB1	3e-07	6.9e-06	338.49	1201.3	0.28177
2278	217053_x_at	ETV1	3e-07	6.9e-06	175.223	618.521	0.283293
2279	221988_at	C19orf42	3e-07	6.9e-06	205.469	763.729	0.269034
2282	238796_at	NA	3e-07	6.9e-06	24.2405	95.5794	0.253616
2283	201774_s_at	NCAPD2	3e-07	6.9e-06	380.582	1292.49	0.294455
2284	236476_at	NA	3e-07	6.9e-06	50.1613	187.928	0.266917
2287	237469_at	TOP2A	3e-07	6.9e-06	35.1576	207.428	0.169493
2293	204023_at	RFC4	3e-07	6.9e-06	780.672	3170.54	0.246226
2295	226092_at	MPP5	3e-07	6.9e-06	685.746	2330.61	0.294235
2296	1568971_at	C14orf135	3e-07	6.9e-06	32.6467	114.963	0.283976
2297	202647_s_at	NRAS	3e-07	6.9e-06	428.163	1492.8	0.286818
2298	236022_at	MYO19	3e-07	6.9e-06	248.21	979.155	0.253494
2299	223446_s_at	DTNBP1	3e-07	6.9e-06	210.182	755.376	0.278247
2300	243931_at	NA	3e-07	6.9e-06	186.689	847.252	0.220346
2301	209056_s_at	CDC5L	3e-07	6.9e-06	653.984	2397.85	0.272738
2303	201890_at	RRM2	3e-07	6.9e-06	1363.34	5342.96	0.255167
2304	228724_at	NA	3e-07	6.9e-06	17.6962	61.5682	0.287425
2305	1556361_s_at	ANKRD13C	3e-07	6.9e-06	19.4531	66.4954	0.292548
2309	220062_s_at	MAGEC2	3e-07	6.9e-06	113.84	498.59	0.228324
2311	230494_at	SLC20A1	3e-07	6.9e-06	549.603	3426.04	0.16042
2312	39549_at	NPAS2	3e-07	6.9e-06	85.4999	553.787	0.154391
2314	239481_at	FAM133A	3e-07	6.9e-06	58.6077	401.219	0.146074
2318	218782_s_at	ATAD2	3e-07	6.9e-06	1050.48	3669.67	0.28626
2320	208808_s_at	HMGB2	3e-07	6.9e-06	2574.01	10904.2	0.236056
2322	208296_x_at	TNFAIP8	3e-07	6.9e-06	176.013	627.158	0.280652
2323	241970_at	NA	3e-07	6.9e-06	45.3695	403.704	0.112383
2324	202208_s_at	ARL4C	3e-07	6.9e-06	272.741	975.336	0.279638
2330	219576_at	MAP7D3	3e-07	6.9e-06	201.641	753.757	0.267515
2331	234937_x_at	ZFP28	3e-07	6.9e-06	55.1156	200.511	0.274875
2332	1554168_a_at	SH3KBP1	3e-07	6.9e-06	192.465	789.195	0.243875
2333	208576_s_at	HIST1H3B	3e-07	6.9e-06	36.3378	146.584	0.247898
2334	220057_at	NA	3e-07	6.9e-06	127.264	689.662	0.184531
2336	235771_at	NA	3e-07	6.9e-06	67.75	477.616	0.14185
2337	210117_at	SPAG1	3e-07	6.9e-06	77.3475	586.206	0.131946
2338	217127_at	CTH	3e-07	6.9e-06	76.8591	455.219	0.16884
2339	223852_s_at	STK40	3e-07	6.9e-06	203.346	1062.26	0.191428
2340	219383_at	PRR5L	3e-07	6.9e-06	31.1028	230.016	0.13522
2341	235287_at	CDK6	3e-07	6.9e-06	39.544	161.673	0.244592
2342	210240_s_at	CDKN2D	3e-07	6.9e-06	146.219	528.989	0.276412
2345	213899_at	METAP2	3e-07	6.9e-06	202.504	822.01	0.246352
2347	219918_s_at	ASPM	3e-07	6.9e-06	990.201	3366.17	0.294162
2352	203362_s_at	MAD2L1	3e-07	6.9e-06	1149.71	5440.56	0.211322
2359	209450_at	OSGEP	3e-07	6.9e-06	282.561	954.049	0.296171
2360	1569208_a_at	NA	3e-07	6.9e-06	22.2594	126.138	0.176469
2361	213238_at	ATP10D	3e-07	6.9e-06	324.713	1171.47	0.277184
2366	211981_at	COL4A1	3e-07	6.9e-06	119.704	430.373	0.27814
2368	219274_at	TSPAN12	4e-07	8.6e-06	35.0929	220.892	0.158869
2369	1553565_s_at	DDAH1	4e-07	8.6e-06	96.294	399.703	0.240914
2370	220761_s_at	TAOK3	4e-07	8.6e-06	390.852	1457.44	0.268178
2371	211812_s_at	B3GALNT1	4e-07	8.6e-06	62.9718	209.664	0.300346
2372	205148_s_at	CLCN4	4e-07	8.6e-06	115.793	480.113	0.241178
2375	201795_at	LBR	4e-07	8.6e-06	1343.95	4920.12	0.273153
2376	217437_s_at	TACC1	4e-07	8.6e-06	282.99	991.243	0.28549
2382	215913_s_at	GULP1	4e-07	8.6e-06	164.628	549.55	0.299568
2384	213701_at	C12orf29	4e-07	8.6e-06	398.365	1378.41	0.289004
2385	222721_at	NA	4e-07	8.6e-06	78.0291	415.718	0.187697
2386	206579_at	ZNF192	4e-07	8.6e-06	50.6847	182.489	0.277742
2387	1556047_s_at	MAGEE1	4e-07	8.6e-06	76.0327	263.86	0.288155
2390	207654_x_at	DR1	4e-07	8.6e-06	498.59	1830.31	0.272407
2391	1569183_a_at	CHM	4e-07	8.6e-06	34.214	157.233	0.217601
2392	209895_at	PTPN11	4e-07	8.6e-06	433.054	1844.34	0.234802
2394	208997_s_at	UCP2	4e-07	8.6e-06	118.253	663.848	0.178133
2395	204315_s_at	GTSE1	4e-07	8.6e-06	90.8887	578.416	0.157134
2397	222889_at	DCLRE1B	4e-07	8.6e-06	119.851	545.119	0.219861
2399	226980_at	DEPDC1B	4e-07	8.6e-06	163.416	977.115	0.167243
2402	213552_at	GLCE	4e-07	8.6e-06	127.86	459.675	0.278152
2405	202602_s_at	HTATSF1	4e-07	8.6e-06	664.482	2849.44	0.233197
2406	226374_at	NA	4e-07	8.6e-06	33.1526	164.155	0.201959
2407	223174_at	BTBD10	4e-07	8.6e-06	436.565	1553.88	0.280952
2409	220198_s_at	EIF5A2	4e-07	8.6e-06	87.2606	298.315	0.292511
2410	213007_at	FANCI	4e-07	8.6e-06	244.656	1064.06	0.229927
2411	200606_at	DSP	4e-07	8.6e-06	413.463	1543.79	0.267824
2412	226990_at	CAPRIN1	4e-07	8.6e-06	319.983	1116.55	0.286582
2413	210821_x_at	CENPA	4e-07	8.6e-06	311.846	1062.45	0.293517
2415	1568742_at	NA	4e-07	8.6e-06	53.9186	202.774	0.265904
2416	218741_at	CENPM	4e-07	8.6e-06	257.6	909.031	0.283378
2417	209529_at	PPAP2C	4e-07	8.6e-06	111.07	370.551	0.299744
2418	223487_x_at	GNB4	4e-07	8.6e-06	69.4744	367.158	0.189222
2420	216869_at	PDE1C	4e-07	8.6e-06	112.451	466.31	0.241151
2421	232079_s_at	PVRL2	4e-07	8.6e-06	86.1306	338.329	0.254576
2423	229664_at	MAPK8	4e-07	8.6e-06	206.542	772.598	0.267335
2424	225516_at	SLC7A2	4e-07	8.6e-06	141.745	517.34	0.273987
2428	206501_x_at	ETV1	4e-07	8.6e-06	229.481	805.325	0.284954
2429	235588_at	ESCO2	4e-07	8.6e-06	88.747	298.656	0.297155
2431	1556021_at	NA	4e-07	8.6e-06	34.1859	125.251	0.27294
2432	213461_at	NUDT21	4e-07	8.6e-06	379.277	1254.34	0.302372
2433	219313_at	GRAMD1C	4e-07	8.6e-06	23.8744	143.709	0.16613
2434	207786_at	CYP2R1	4e-07	8.6e-06	52.7127	214.896	0.245294
2435	222608_s_at	ANLN	4e-07	8.6e-06	1394.9	6202.75	0.224884
2437	214985_at	EXT1	4e-07	8.6e-06	77.1931	362.857	0.212737
2438	229307_at	ANKRD28	4e-07	8.6e-06	366.974	1356.93	0.270445
2444	238860_at	C6orf130	4e-07	8.6e-06	115.31	450.292	0.256078
2445	205559_s_at	PCSK5	4e-07	8.6e-06	15.87	53.7542	0.295233
2446	200069_at	SART3	4e-07	8.6e-06	342.441	1202.87	0.284686
2450	222816_s_at	ZCCHC2	4e-07	8.6e-06	76.8127	257.548	0.298246
2451	205891_at	ADORA2B	4e-07	8.6e-06	1015.84	3628.91	0.279931
2452	223275_at	PRMT6	4e-07	8.6e-06	152.534	701.78	0.217354
2454	219616_at	ACSS3	4e-07	8.6e-06	97.3387	318.204	0.3059
2456	1566446_at	NA	4e-07	8.6e-06	24.2015	90.9089	0.266217
2457	204339_s_at	RGS4	4e-07	8.6e-06	94.9066	560.669	0.169274
2459	219676_at	ZSCAN16	4e-07	8.6e-06	54.7072	187.942	0.291085
2460	1558163_at	PEX13	4e-07	8.6e-06	9.7793	41.2858	0.236869
2461	208821_at	SNRPB	4e-07	8.6e-06	2423.12	8545.35	0.28356
2463	235563_at	NA	4e-07	8.6e-06	37.4142	124.017	0.301687
2465	209187_at	DR1	4e-07	8.6e-06	969.974	3702.39	0.261986
2466	227080_at	ZNF697	4e-07	8.6e-06	246.67	857.806	0.287559
2467	204035_at	SCG2	4e-07	8.6e-06	23.4874	111.823	0.210041
2469	222446_s_at	BACE2	4e-07	8.6e-06	276.292	901.457	0.306495
2470	205258_at	INHBB	4e-07	8.6e-06	182.132	691.961	0.263212
2472	221059_s_at	NA	4e-07	8.6e-06	1165.1	3836.64	0.303677
2474	226826_at	NA	4e-07	8.6e-06	138.174	487.682	0.283329
2475	206074_s_at	HMGA1	4e-07	8.6e-06	1943.4	9068.78	0.214296
2476	204670_x_at	NA	4e-07	8.6e-06	297.426	1305.81	0.227771
2478	239413_at	CEP152	4e-07	8.6e-06	162.049	532.029	0.304587
2479	219033_at	PARP8	4e-07	8.6e-06	138.09	477.193	0.289379
2480	232297_at	NA	4e-07	8.6e-06	116.543	588.097	0.19817
2483	226118_at	CENPO	4e-07	8.6e-06	143.195	558.375	0.256449
2486	203345_s_at	MTF2	4e-07	8.6e-06	475.448	1628.68	0.291923
2488	242963_at	SGMS2	4e-07	8.6e-06	76.1575	251.726	0.302541
2490	219371_s_at	KLF2	4e-07	8.6e-06	177.921	963.944	0.184576
2491	222834_s_at	GNG12	4e-07	8.6e-06	617.944	2160.26	0.286051
2492	202530_at	MAPK14	4e-07	8.6e-06	731.412	2405.6	0.304045
2494	232914_s_at	SYTL2	4e-07	8.6e-06	117.107	417.948	0.280195
2496	227748_at	CCBL2	4e-07	8.6e-06	264.805	970.87	0.27275
2500	220085_at	HELLS	4e-07	8.6e-06	119.264	468.309	0.254669
2503	229713_at	NA	4e-07	8.6e-06	503.253	1661.04	0.302974
2508	1561042_at	ITGB1	4e-07	8.6e-06	42.9903	156.782	0.274203
2509	216237_s_at	MCM5	4e-07	8.6e-06	416.858	1384.07	0.301182
2510	223218_s_at	NFKBIZ	4e-07	8.6e-06	245.344	911.93	0.269038
2512	232771_at	NRK	4e-07	8.6e-06	22.5779	155.451	0.145241
2513	205376_at	INPP4B	4e-07	8.6e-06	216.285	720.54	0.300171
2514	219736_at	TRIM36	4e-07	8.6e-06	16.2851	119.632	0.136127
2515	229167_at	NA	4e-07	8.6e-06	105.554	447.489	0.235881
2516	219303_at	RNF219	4e-07	8.6e-06	288.453	935.983	0.308182
2519	1558236_at	NA	4e-07	8.6e-06	79.8576	297.179	0.268719
2520	201764_at	TMEM106C	4e-07	8.6e-06	607.278	2070.62	0.293284
2522	219694_at	FAM105A	4e-07	8.6e-06	38.4531	126.548	0.303861
2523	222028_at	ZNF45	4e-07	8.6e-06	212.942	738.566	0.288319
2524	242794_at	MAML3	4e-07	8.6e-06	65.422	217.22	0.301178
2526	207746_at	POLQ	4e-07	8.6e-06	72.5845	336.918	0.215437
2527	203186_s_at	S100A4	4e-07	8.6e-06	2748.75	9132.06	0.301
2528	210311_at	FGF5	4e-07	8.6e-06	66.5827	220.774	0.301588
2529	1556732_at	EML4	4e-07	8.6e-06	45.5572	277.471	0.164187
2531	226705_at	FGFR1	4e-07	8.6e-06	187.543	635.572	0.295078
2532	230630_at	AK3L1	4e-07	8.6e-06	92.9085	318.949	0.291295
2534	215136_s_at	EXOSC8	4e-07	8.6e-06	678.05	2639.18	0.256918
2538	222932_at	EHF	4e-07	8.6e-06	25.7632	153.555	0.167779
2539	202601_s_at	HTATSF1	4e-07	8.6e-06	174.408	643.977	0.270829
2542	218748_s_at	EXOC5	4e-07	8.6e-06	405.431	1344.93	0.301451
2543	202911_at	MSH6	4e-07	8.6e-06	1000.95	3315.98	0.301856
2546	219258_at	TIPIN	5e-07	1.01e-05	255.488	1088.73	0.234665
2547	223451_s_at	CKLF	5e-07	1.01e-05	557.367	2092.41	0.266376
2549	206861_s_at	CGGBP1	5e-07	1.01e-05	433.896	1408.24	0.308114
2551	203160_s_at	RNF8	5e-07	1.01e-05	345.192	1219.92	0.282964
2552	225904_at	C1orf96	5e-07	1.01e-05	188.988	636.251	0.297034
2553	226490_at	NHSL1	5e-07	1.01e-05	27.9014	94.6395	0.294818
2554	1554155_at	MCPH1	5e-07	1.01e-05	64.7368	213.063	0.303839
2556	230071_at	2011-09-01	5e-07	1.01e-05	60.8245	227.811	0.266996
2557	244461_at	CYTSB	5e-07	1.01e-05	42.8239	139.614	0.306731
2558	226001_at	KLHL5	5e-07	1.01e-05	620.052	2148.2	0.288638
2559	220594_at	OGT	5e-07	1.01e-05	45.8045	148.995	0.307424
2561	1556499_s_at	COL1A1	5e-07	1.01e-05	30.2097	206.556	0.146254
2562	1557609_s_at	TBC1D12	5e-07	1.01e-05	53.5957	233.651	0.229384
2563	227174_at	WDR72	5e-07	1.01e-05	22.8812	122.412	0.18692
2566	206028_s_at	MERTK	5e-07	1.01e-05	80.4304	311.639	0.258089
2567	225805_at	HNRNPU	5e-07	1.01e-05	216.803	742.375	0.29204
2569	235685_at	NA	5e-07	1.01e-05	50.6936	216.591	0.234052
2572	242073_at	NA	5e-07	1.01e-05	73.0622	277.556	0.263234
2573	232095_at	NA	5e-07	1.01e-05	159.041	522.401	0.304443
2574	213935_at	ABHD5	5e-07	1.01e-05	85.3873	277.911	0.307247
2575	222088_s_at	NA	5e-07	1.01e-05	29.8631	167.758	0.178012
2576	1554785_at	CCDC82	5e-07	1.01e-05	27.0465	96.2257	0.281074
2578	220302_at	MAK	5e-07	1.01e-05	36.4849	180.462	0.202175
2579	200853_at	H2AFZ	5e-07	1.01e-05	4075.86	13099.8	0.311138
2580	202478_at	TRIB2	5e-07	1.01e-05	280.398	954.536	0.293754
2582	218768_at	NUP107	5e-07	1.01e-05	700.999	2313.94	0.302946
2583	226215_s_at	KDM2B	5e-07	1.01e-05	287.804	982.953	0.292795
2585	218456_at	CAPRIN2	5e-07	1.01e-05	493.579	1739.45	0.283756
2586	1552735_at	NA	5e-07	1.01e-05	45.5134	169.956	0.267795
2587	203166_at	CFDP1	5e-07	1.01e-05	434.547	1691.79	0.256857
2588	219710_at	SH3TC2	5e-07	1.01e-05	45.0773	144.029	0.312973
2590	214281_s_at	RCHY1	5e-07	1.01e-05	563.746	2174.97	0.259197
2593	238940_at	KLF12	5e-07	1.01e-05	20.7041	74.2644	0.278789
2594	230135_at	NA	5e-07	1.01e-05	25.655	95.8583	0.267635
2596	219493_at	SHCBP1	5e-07	1.01e-05	275.127	1914.83	0.143682
2598	201601_x_at	IFITM1	5e-07	1.01e-05	178.621	866.439	0.206155
2599	223278_at	GJB2	5e-07	1.01e-05	23.8033	121.893	0.195281
2601	228453_at	KIAA1632	5e-07	1.01e-05	112.222	437.557	0.256473
2602	200999_s_at	CKAP4	5e-07	1.01e-05	1096.35	3631.17	0.301927
2604	200934_at	DEK	5e-07	1.01e-05	2708.64	10046.1	0.26962
2605	237411_at	ADAMTS6	5e-07	1.01e-05	65.2286	242.09	0.26944
2607	234299_s_at	NIN	5e-07	1.01e-05	148.342	594.524	0.249515
2608	242287_at	CLIP1	5e-07	1.01e-05	51.8612	168.036	0.30863
2609	228455_at	RBM15	5e-07	1.01e-05	48.408	265.047	0.18264
2612	226302_at	ATP8B1	5e-07	1.01e-05	219.116	766.867	0.285729
2613	208608_s_at	SNTB1	5e-07	1.01e-05	36.4738	199.818	0.182536
2614	205217_at	TIMM8A	5e-07	1.01e-05	195.264	711.824	0.274315
2619	209789_at	CORO2B	5e-07	1.01e-05	43.0857	138.267	0.311611
2621	223497_at	FAM135A	5e-07	1.01e-05	120.802	418.408	0.288719
2623	207785_s_at	RBPJ	5e-07	1.01e-05	685.91	3127.44	0.21932
2625	226489_at	TMCC3	5e-07	1.01e-05	86.8408	365.19	0.237797
2627	203358_s_at	EZH2	5e-07	1.01e-05	516.748	1906.23	0.271084
2629	206805_at	SEMA3A	5e-07	1.01e-05	46.4734	214.25	0.216912
2630	221619_s_at	MTCH1	5e-07	1.01e-05	3830.97	12273	0.312146
2631	203213_at	CDC2	5e-07	1.01e-05	1719.11	6217.34	0.276503
2634	204235_s_at	GULP1	5e-07	1.01e-05	215.994	896.347	0.240971
2635	215537_x_at	DDAH2	5e-07	1.01e-05	227.974	822.328	0.27723
2638	231832_at	NA	5e-07	1.01e-05	92.0783	501.334	0.183667
2639	218802_at	CCDC109B	5e-07	1.01e-05	348.635	1216.43	0.286605
2640	232216_at	YME1L1	5e-07	1.01e-05	71.8222	304.028	0.236236
2642	228505_s_at	TMEM170A	5e-07	1.01e-05	109.872	432.85	0.253835
2643	218667_at	PJA1	5e-07	1.01e-05	290.006	952.683	0.30441
2644	206500_s_at	C14orf106	5e-07	1.01e-05	132.658	566.658	0.234105
2645	228297_at	CNN3	5e-07	1.01e-05	214.11	2198.56	0.0973866
2647	209038_s_at	EHD1	5e-07	1.01e-05	160.152	518.241	0.309031
2648	205266_at	LIF	5e-07	1.01e-05	131.075	462.195	0.283592
2650	228092_at	CREM	5e-07	1.01e-05	232.788	1010.91	0.230276
2652	218108_at	UBR7	5e-07	1.01e-05	452.656	1443.76	0.313527
2654	223455_at	TCHP	5e-07	1.01e-05	462.812	1709.21	0.270775
2656	232360_at	EHF	5e-07	1.01e-05	21.7953	75.522	0.288596
2657	204319_s_at	RGS10	5e-07	1.01e-05	772.071	2522.73	0.306046
2660	201951_at	ALCAM	5e-07	1.01e-05	621.813	2429.46	0.255947
2663	219335_at	ARMCX5	5e-07	1.01e-05	246.94	965.588	0.255741
2664	222912_at	ARRB1	5e-07	1.01e-05	60.5488	340.666	0.177737
2667	230264_s_at	AP1S2	5e-07	1.01e-05	770.69	2578.53	0.298887
2668	204459_at	CSTF2	5e-07	1.01e-05	388.278	1278.66	0.30366
2670	244396_at	G3BP1	5e-07	1.01e-05	43.7055	163.068	0.268021
2671	241682_at	KLHL23	5e-07	1.01e-05	101.641	566.55	0.179403
2673	240349_at	PRKAA2	5e-07	1.01e-05	14.8255	86.0879	0.172214
2675	228299_at	KCTD20	5e-07	1.01e-05	1219.06	4004.91	0.304392
2676	229610_at	CKAP2L	5e-07	1.01e-05	294.213	1239.46	0.237372
2677	223089_at	VEZT	5e-07	1.01e-05	84.3939	322.341	0.261815
2678	203017_s_at	SSX2IP	5e-07	1.01e-05	193.785	610.615	0.31736
2679	231896_s_at	DENR	5e-07	1.01e-05	1526.24	5968.21	0.255729
2681	212619_at	TMEM194A	5e-07	1.01e-05	97.5791	471.283	0.20705
2683	226208_at	ZSWIM6	5e-07	1.01e-05	438	1501.01	0.291803
2684	1555772_a_at	CDC25A	5e-07	1.01e-05	21.773	311.056	0.0699972
2686	202262_x_at	DDAH2	5e-07	1.01e-05	237.419	789.461	0.300736
2687	201969_at	NASP	5e-07	1.01e-05	142.295	565.981	0.251414
2689	202412_s_at	USP1	5e-07	1.01e-05	978.972	4007.57	0.244281
2694	209896_s_at	PTPN11	5e-07	1.01e-05	831.361	3649.09	0.227827
2695	201911_s_at	FARP1	6e-07	1.16e-05	143.211	487.593	0.29371
2696	204671_s_at	ANKRD6	6e-07	1.16e-05	15.9983	58.6884	0.272597
2697	203300_x_at	AP1S2	6e-07	1.16e-05	464.193	1474.26	0.314864
2699	226355_at	WDR51A	6e-07	1.16e-05	183.771	619.924	0.296442
2700	211809_x_at	COL13A1	6e-07	1.16e-05	145.036	492.988	0.294198
2701	215170_s_at	CEP152	6e-07	1.16e-05	43.2499	148.308	0.291622
2703	214749_s_at	NA	6e-07	1.16e-05	1365.42	4304.99	0.317173
2704	223069_s_at	EML4	6e-07	1.16e-05	169.888	591.287	0.28732
2706	232078_at	PVRL2	6e-07	1.16e-05	121.512	382.04	0.318061
2707	224843_at	SLAIN2	6e-07	1.16e-05	30.0402	103.132	0.291278
2708	238729_x_at	NA	6e-07	1.16e-05	73.344	303.652	0.241539
2712	213088_s_at	DNAJC9	6e-07	1.16e-05	1180.78	3989.72	0.295955
2713	1556060_a_at	ZNF451	6e-07	1.16e-05	418.292	1459.82	0.286537
2715	238670_at	NA	6e-07	1.16e-05	116.878	385.388	0.303275
2718	205990_s_at	WNT5A	6e-07	1.16e-05	152	622.368	0.244229
2719	202439_s_at	IDS	6e-07	1.16e-05	132.569	442.844	0.299358
2721	223082_at	SH3KBP1	6e-07	1.16e-05	444.724	1476.08	0.301287
2723	219159_s_at	SLAMF7	6e-07	1.16e-05	33.0277	131.885	0.250429
2724	225474_at	MAGI1	6e-07	1.16e-05	180.804	675.29	0.267743
2726	200677_at	PTTG1IP	6e-07	1.16e-05	3101.62	9788.78	0.316854
2727	205068_s_at	ARHGAP26	6e-07	1.16e-05	104.06	329.147	0.316152
2728	1562420_at	NA	6e-07	1.16e-05	9.77103	32.9575	0.296474
2729	201267_s_at	PSMC3	6e-07	1.16e-05	1600.69	5220.42	0.306621
2731	1554471_a_at	ANKRD13C	6e-07	1.16e-05	273.965	871.315	0.314427
2734	238831_at	TMEM33	6e-07	1.16e-05	35.8178	136.298	0.26279
2735	226750_at	LARP1B	6e-07	1.16e-05	121.51	384.313	0.316173
2738	219495_s_at	ZNF180	6e-07	1.16e-05	134.397	416.822	0.322433
2739	236734_at	SLITRK1	6e-07	1.16e-05	21.9543	76.2307	0.287998
2740	230345_at	SEMA7A	6e-07	1.16e-05	149.252	486.915	0.306527
2741	201579_at	FAT1	6e-07	1.16e-05	618.772	2301.26	0.268884
2742	1557079_at	ITGBL1	6e-07	1.16e-05	9.03027	38.8606	0.232376
2743	202685_s_at	AXL	6e-07	1.16e-05	247.649	792.108	0.312645
2744	221268_s_at	SGPP1	6e-07	1.16e-05	166.945	553.589	0.301569
2748	238793_at	TIGD7	6e-07	1.16e-05	61.3647	207.594	0.295599
2750	226069_at	PRICKLE1	6e-07	1.16e-05	134.01	498.857	0.268634
2757	227172_at	TMEM116	6e-07	1.16e-05	222.069	711.716	0.312019
2758	203637_s_at	MID1	6e-07	1.16e-05	233.284	815.815	0.285952
2759	211573_x_at	TGM2	6e-07	1.16e-05	125.326	466.337	0.268745
2762	217998_at	NA	6e-07	1.16e-05	386.354	1219.32	0.31686
2763	236302_at	PPM1E	6e-07	1.16e-05	19.9505	84.3707	0.236462
2764	241780_at	NA	6e-07	1.16e-05	19.4172	63.0221	0.308101
2765	235315_at	TSC22D1	6e-07	1.16e-05	104.822	322.699	0.324828
2766	201760_s_at	WSB2	6e-07	1.16e-05	1622.41	5781.07	0.280642
2771	216521_s_at	BRCC3	6e-07	1.16e-05	245.144	793.299	0.309019
2772	224247_s_at	MRPS10	6e-07	1.16e-05	827.47	2700.8	0.30638
2773	235760_at	NSD1	6e-07	1.16e-05	47.1272	187.52	0.251318
2778	213322_at	C6orf130	6e-07	1.16e-05	380.446	1178.27	0.322885
2779	241950_at	NA	6e-07	1.16e-05	68.8216	257.325	0.26745
2781	1567359_at	BDNFOS	6e-07	1.16e-05	10.6569	45.5519	0.233952
2784	243141_at	SGMS2	6e-07	1.16e-05	183.354	567.707	0.322974
2785	210103_s_at	FOXA2	6e-07	1.16e-05	108.025	718.742	0.150298
2790	208634_s_at	MACF1	6e-07	1.16e-05	789.355	2603.06	0.303241
2791	218817_at	SPCS3	6e-07	1.16e-05	268.916	849.917	0.316402
2793	211379_x_at	B3GALNT1	6e-07	1.16e-05	67.7473	341.725	0.198251
2796	212629_s_at	PKN2	6e-07	1.16e-05	303.791	965.986	0.314488
2802	230968_at	NA	6e-07	1.16e-05	35.044	142.798	0.24541
2804	206003_at	CEP135	6e-07	1.16e-05	142.365	505.508	0.281627
2806	229027_at	PPM1A	6e-07	1.16e-05	84.5491	284.335	0.297357
2809	218996_at	TFPT	6e-07	1.16e-05	216.454	688.38	0.31444
2810	228774_at	CEP78	6e-07	1.16e-05	327.026	1000.66	0.326809
2811	222595_s_at	DIDO1	6e-07	1.16e-05	95.6035	361.349	0.264574
2812	205899_at	CCNA1	6e-07	1.16e-05	33.0667	101.855	0.324643
2813	214453_s_at	IFI44	6e-07	1.16e-05	151.876	474.401	0.320142
2814	238576_at	NA	6e-07	1.16e-05	85.8685	292.357	0.293711
2818	203481_at	FAM178A	6e-07	1.16e-05	214.062	778.311	0.275034
2819	244612_at	NA	6e-07	1.16e-05	15.8931	59.6423	0.266474
2821	205061_s_at	EXOSC9	6e-07	1.16e-05	473.731	1665.86	0.284377
2822	211913_s_at	MERTK	6e-07	1.16e-05	54.524	202.905	0.268717
2824	212377_s_at	NOTCH2	6e-07	1.16e-05	954.531	3206.41	0.297694
2825	201698_s_at	SFRS9	6e-07	1.16e-05	1478.35	4583.1	0.322565
2826	205704_s_at	ATP6V0A2	6e-07	1.16e-05	195.767	623.083	0.314191
2827	208776_at	PSMD11	7e-07	1.3e-05	249.551	878.63	0.284023
2828	205515_at	PRSS12	7e-07	1.3e-05	26.0729	81.9595	0.318119
2829	213008_at	FANCI	7e-07	1.3e-05	227.945	735.98	0.309717
2830	209362_at	MED21	7e-07	1.3e-05	425.915	1300.22	0.327572
2836	219567_s_at	DEM1	7e-07	1.3e-05	22.2136	133.941	0.165847
2837	235324_at	SFRS3	7e-07	1.3e-05	142.093	432.394	0.328619
2840	209039_x_at	EHD1	7e-07	1.3e-05	733.646	2275.46	0.322417
2842	221905_at	CYLD	7e-07	1.3e-05	137.661	424.387	0.324375
2843	205733_at	BLM	7e-07	1.3e-05	151.061	538.494	0.280525
2844	204571_x_at	PIN4	7e-07	1.3e-05	707.884	2211.05	0.320158
2846	239292_at	NA	7e-07	1.3e-05	42.279	173.264	0.244015
2848	204082_at	PBX3	7e-07	1.3e-05	203.875	667.069	0.305628
2849	232833_at	NA	7e-07	1.3e-05	30.1805	93.6814	0.322161
2850	223445_at	DTNBP1	7e-07	1.3e-05	280.222	878.598	0.318942
2852	206170_at	ADRB2	7e-07	1.3e-05	381.473	1666.5	0.228907
2853	202503_s_at	KIAA0101	7e-07	1.3e-05	3282.71	10203.5	0.321723
2855	38158_at	ESPL1	7e-07	1.3e-05	361.605	1125.24	0.321357
2856	222781_s_at	C9orf40	7e-07	1.3e-05	544.632	2199.32	0.247637
2860	1566043_at	NA	7e-07	1.3e-05	21.8368	66.8387	0.326708
2862	240572_s_at	LOC374443	7e-07	1.3e-05	82.5967	272.084	0.30357
2864	204011_at	SPRY2	7e-07	1.3e-05	573.265	1879.21	0.305057
2865	1570155_at	NA	7e-07	1.3e-05	68.3245	254.798	0.268151
2866	201939_at	PLK2	7e-07	1.3e-05	1376.73	4236.72	0.324952
2867	1559663_at	NA	7e-07	1.3e-05	12.4562	80.8832	0.154002
2869	232361_s_at	EHF	7e-07	1.3e-05	42.7877	316.278	0.135285
2871	214224_s_at	PIN4	7e-07	1.3e-05	674.356	2325.64	0.289966
2876	209121_x_at	NR2F2	7e-07	1.3e-05	985.641	3247.6	0.303498
2877	222039_at	KIF18B	7e-07	1.3e-05	337.34	1608.03	0.209785
2880	221253_s_at	TXNDC5	7e-07	1.3e-05	2140.95	6463.24	0.331251
2881	219349_s_at	EXOC2	7e-07	1.3e-05	216.413	662.244	0.326787
2883	207075_at	NLRP3	7e-07	1.3e-05	39.0085	227.397	0.171544
2885	233110_s_at	BCL2L12	7e-07	1.3e-05	221.872	702.8	0.315697
2886	204070_at	RARRES3	7e-07	1.3e-05	147.103	465.217	0.316202
2887	221765_at	UGCG	7e-07	1.3e-05	240.007	828.234	0.289781
2890	228471_at	ANKRD44	7e-07	1.3e-05	19.9084	96.0689	0.20723
2892	202937_x_at	RRP7A	7e-07	1.3e-05	244.051	769.663	0.317089
2893	1554915_a_at	PDE12	7e-07	1.3e-05	154.271	851.59	0.181156
2894	210743_s_at	CDC14A	7e-07	1.3e-05	14.3434	48.8102	0.293861
2895	223217_s_at	NFKBIZ	7e-07	1.3e-05	180.048	587.446	0.306493
2897	227314_at	ITGA2	7e-07	1.3e-05	699.047	2455.35	0.284704
2899	241701_at	ARHGAP21	7e-07	1.3e-05	75.7304	240.92	0.314338
2900	224583_at	COTL1	7e-07	1.3e-05	744.91	2855.14	0.260902
2901	236504_x_at	C6orf52	7e-07	1.3e-05	163.197	565.679	0.288498
2902	202081_at	IER2	7e-07	1.3e-05	1461.27	4524.01	0.323002
2903	202468_s_at	CTNNAL1	7e-07	1.3e-05	1819.41	5916.46	0.307517
2904	200889_s_at	SSR1	7e-07	1.3e-05	1235.59	3730.16	0.331244
2905	216652_s_at	DR1	7e-07	1.3e-05	348.297	1388.42	0.250858
2909	236250_at	AFG3L1	7e-07	1.3e-05	150.213	499.153	0.300936
2910	206965_at	KLF12	7e-07	1.3e-05	13.8647	71.1878	0.194763
2912	204233_s_at	CHKA	7e-07	1.3e-05	273.219	824.06	0.331552
2913	240176_at	NA	7e-07	1.3e-05	62.0012	219.185	0.282871
2914	227084_at	DTNA	7e-07	1.3e-05	41.6257	194.942	0.213529
2915	212288_at	FNBP1	7e-07	1.3e-05	497.792	1509.02	0.329878
2917	203417_at	MFAP2	7e-07	1.3e-05	146.319	510.864	0.286415
2918	200941_at	HSBP1	7e-07	1.3e-05	734.399	2220.37	0.330755
2920	201802_at	SLC29A1	7e-07	1.3e-05	249.778	968.94	0.257785
2921	209421_at	MSH2	7e-07	1.3e-05	560.233	1687.75	0.33194
2922	220355_s_at	PBRM1	7e-07	1.3e-05	403.634	1222.76	0.3301
2923	242251_at	SPATA5	7e-07	1.3e-05	93.644	461.26	0.203018
2925	240382_at	NA	7e-07	1.3e-05	50.5826	200.377	0.252437
2926	202803_s_at	ITGB2	7e-07	1.3e-05	102.949	311.436	0.330563
2927	205966_at	TAF13	7e-07	1.3e-05	22.654	75.7745	0.298966
2928	229704_at	NA	7e-07	1.3e-05	428.114	1682.93	0.254385
2929	212071_s_at	SPTBN1	7e-07	1.3e-05	2457.03	9253.57	0.265522
2930	228809_at	CXorf40A	7e-07	1.3e-05	145.377	456.862	0.318209
2931	209628_at	NXT2	7e-07	1.3e-05	253.356	952.605	0.265961
2932	237329_at	NA	7e-07	1.3e-05	42.8727	171.59	0.249856
2933	1569362_at	ALCAM	7e-07	1.3e-05	44.6292	165.939	0.268949
2934	230352_at	PRPS2	7e-07	1.3e-05	382.91	1759.01	0.217685
2939	240625_at	NA	8e-07	1.43e-05	22.107	68.515	0.322659
2941	1554690_a_at	TACC1	8e-07	1.43e-05	86.496	333.902	0.259046
2942	226531_at	ORAI1	8e-07	1.43e-05	250.041	787.23	0.317622
2944	213620_s_at	NA	8e-07	1.43e-05	74.7025	333.527	0.223977
2945	204396_s_at	GRK5	8e-07	1.43e-05	124.547	416.419	0.29909
2946	239741_at	LOC283658	8e-07	1.43e-05	12.8936	60.9877	0.211413
2947	234192_s_at	GKAP1	8e-07	1.43e-05	100.007	383.002	0.261113
2949	219596_at	THAP10	8e-07	1.43e-05	140.558	484.513	0.290101
2950	239744_at	NA	8e-07	1.43e-05	87.2915	266.599	0.327426
2952	232028_at	ZNF678	8e-07	1.43e-05	122.819	649.509	0.189094
2953	205379_at	CBR3	8e-07	1.43e-05	279.924	889.915	0.314551
2955	230574_at	LOC100130938	8e-07	1.43e-05	115.535	772.5	0.149559
2957	229092_at	NR2F2	8e-07	1.43e-05	48.6294	248.69	0.195542
2960	201719_s_at	EPB41L2	8e-07	1.43e-05	330.594	1243.26	0.265909
2962	215222_x_at	MACF1	8e-07	1.43e-05	474.922	1452.18	0.327041
2963	219262_at	SUV39H2	8e-07	1.43e-05	13.5322	69.5589	0.194542
2965	237158_s_at	MPHOSPH9	8e-07	1.43e-05	208.246	619.649	0.33607
2966	213318_s_at	BAT3	8e-07	1.43e-05	1528.76	4567.38	0.334713
2970	205299_s_at	BTN2A2	8e-07	1.43e-05	24.0552	87.2951	0.275562
2971	242939_at	TFDP1	8e-07	1.43e-05	168.008	646.777	0.259762
2973	226829_at	AFAP1L2	8e-07	1.43e-05	55.0908	163.838	0.336252
2974	226421_at	AMMECR1	8e-07	1.43e-05	291.807	1000.67	0.29161
2978	222837_s_at	NARG1	8e-07	1.43e-05	111.528	340.292	0.327741
2982	206632_s_at	APOBEC3B	8e-07	1.43e-05	487.821	1662.14	0.29349
2983	227290_at	NA	8e-07	1.43e-05	86.9664	744.312	0.116841
2984	228628_at	SRGAP2P1	8e-07	1.43e-05	230.004	692.428	0.33217
2986	237863_at	TMPO	8e-07	1.43e-05	12.5194	38.0387	0.329124
2987	1555270_a_at	WFS1	8e-07	1.43e-05	151.84	578.444	0.262498
2989	203620_s_at	FCHSD2	8e-07	1.43e-05	105.644	325.6	0.32446
2990	205905_s_at	NA	8e-07	1.43e-05	353.394	1053.13	0.335565
2991	242521_at	NA	8e-07	1.43e-05	31.5966	177.612	0.177897
2992	208819_at	RAB8A	8e-07	1.43e-05	1507.19	4620.08	0.326225
2993	223456_s_at	TCHP	8e-07	1.43e-05	174.265	558.098	0.312248
2995	228617_at	XAF1	8e-07	1.43e-05	33.1122	103.857	0.318823
2996	227545_at	NA	8e-07	1.43e-05	228.195	758.482	0.300858
2997	208241_at	NRG1	8e-07	1.43e-05	96.3324	313.413	0.307366
2999	205436_s_at	H2AFX	8e-07	1.43e-05	1403.19	4175.42	0.336061
3001	224985_at	NRAS	8e-07	1.43e-05	675.448	2126.71	0.317602
3002	225418_at	PVRL2	8e-07	1.43e-05	345.155	1021.82	0.337785
3005	229334_at	RUFY3	8e-07	1.43e-05	155.79	496.458	0.313803
3007	206926_s_at	IL11	8e-07	1.43e-05	239.28	766.432	0.312199
3008	1554922_at	ZNF678	8e-07	1.43e-05	12.1202	45.7139	0.265132
3009	238637_at	NA	8e-07	1.43e-05	93.6603	278.727	0.336029
3011	1566539_at	NA	8e-07	1.43e-05	14.5929	54.4289	0.26811
3012	1558139_at	FLJ39632	8e-07	1.43e-05	156.368	664.805	0.235209
3014	235061_at	PPM1K	8e-07	1.43e-05	127.714	442.742	0.288462
3015	208659_at	CLIC1	8e-07	1.43e-05	3746.12	11245.4	0.333125
3016	1553269_at	ZNF718	8e-07	1.43e-05	64.878	228.455	0.283985
3019	229582_at	INO80C	8e-07	1.43e-05	521.312	1549.06	0.336535
3020	224507_s_at	MGC12916	8e-07	1.43e-05	139.276	421.213	0.330655
3022	227364_at	NA	8e-07	1.43e-05	1732.42	6305.07	0.274767
3028	238651_at	NA	8e-07	1.43e-05	55.3772	215.23	0.257294
3032	231856_at	KIAA1244	8e-07	1.43e-05	20.9528	64.9354	0.322671
3033	235766_x_at	RAB27A	8e-07	1.43e-05	63.2912	318.312	0.198834
3035	225799_at	NA	8e-07	1.43e-05	1902.49	5811.26	0.327381
3036	203577_at	GTF2H4	8e-07	1.43e-05	177.418	557.328	0.318337
3038	200681_at	GLO1	8e-07	1.43e-05	2594.6	7629.43	0.340078
3039	227928_at	C12orf48	8e-07	1.43e-05	88.7459	364.361	0.243566
3040	210097_s_at	NOL7	8e-07	1.43e-05	1213.3	5047.44	0.240379
3041	200616_s_at	MLEC	8e-07	1.43e-05	519.408	1643.45	0.316048
3048	240370_at	NA	8e-07	1.43e-05	17.5119	76.1957	0.229828
3049	204735_at	PDE4A	8e-07	1.43e-05	123.006	379.493	0.324134
3051	228674_s_at	EML4	9e-07	1.56e-05	142.729	487.635	0.292696
3052	201659_s_at	ARL1	9e-07	1.56e-05	716.383	2212.34	0.323812
3054	203528_at	SEMA4D	9e-07	1.56e-05	86.1122	264.145	0.326004
3056	209725_at	UTP20	9e-07	1.56e-05	263.399	840.394	0.313423
3057	1554663_a_at	NUMA1	9e-07	1.56e-05	14.7634	44.2876	0.333353
3060	238007_at	ZNF271	9e-07	1.56e-05	34.0819	109.262	0.311928
3061	221530_s_at	BHLHE41	9e-07	1.56e-05	22.3212	113.479	0.196698
3062	227107_at	NA	9e-07	1.56e-05	345.216	1078.22	0.320172
3064	234344_at	RAP2C	9e-07	1.56e-05	34.4016	121.052	0.284188
3065	224865_at	FAR1	9e-07	1.56e-05	202.596	702.992	0.288191
3066	213175_s_at	SNRPB	9e-07	1.56e-05	3506.67	11012	0.318441
3069	221029_s_at	WNT5B	9e-07	1.56e-05	113.011	344.313	0.328223
3070	210257_x_at	CUL4B	9e-07	1.56e-05	698.715	2073.49	0.336975
3071	204237_at	GULP1	9e-07	1.56e-05	245.199	1044.95	0.234652
3077	214829_at	AASS	9e-07	1.56e-05	19.3308	234.292	0.0825071
3079	225620_at	NA	9e-07	1.56e-05	376.242	1115.04	0.337426
3080	210692_s_at	SLC43A3	9e-07	1.56e-05	752.396	2577.96	0.291857
3081	206613_s_at	TAF1A	9e-07	1.56e-05	183.138	721.064	0.253983
3082	225433_at	GTF2A1	9e-07	1.56e-05	711.687	2290.57	0.310702
3084	222759_at	SUV420H1	9e-07	1.56e-05	197.358	591.491	0.333662
3087	223611_s_at	LNX1	9e-07	1.56e-05	32.3452	94.7064	0.341531
3088	238790_at	LOC374443	9e-07	1.56e-05	37.8177	114.13	0.331358
3089	213911_s_at	H2AFZ	9e-07	1.56e-05	5717.37	17251	0.331422
3091	225481_at	FRMD6	9e-07	1.56e-05	1370.57	5075.21	0.270052
3092	207983_s_at	STAG2	9e-07	1.56e-05	705.816	2531.45	0.278819
3093	229025_s_at	IMMP1L	9e-07	1.56e-05	267.128	1116.99	0.239149
3095	224639_at	UNQ1887	9e-07	1.56e-05	373.917	1112.22	0.33619
3100	230207_s_at	DOCK5	9e-07	1.56e-05	279.474	1378.07	0.2028
3102	235961_at	GPR161	9e-07	1.56e-05	102.729	368.264	0.278956
3105	203346_s_at	MTF2	9e-07	1.56e-05	267.185	888.665	0.300659
3106	240502_at	NA	9e-07	1.56e-05	31.1178	236.177	0.131756
3107	209704_at	MTF2	9e-07	1.56e-05	125.384	457.763	0.273907
3108	204502_at	SAMHD1	9e-07	1.56e-05	215.585	648.218	0.332581
3109	201658_at	ARL1	9e-07	1.56e-05	475.215	1397.28	0.3401
3110	1568287_at	HMGA2	9e-07	1.56e-05	8.31721	28.4525	0.29232
3112	223287_s_at	FOXP1	9e-07	1.56e-05	447.681	1447.81	0.309213
3115	205471_s_at	DACH1	9e-07	1.56e-05	16.8017	51.6204	0.325486
3117	229475_at	MAEL	9e-07	1.56e-05	27.3033	84.8148	0.321916
3119	209099_x_at	JAG1	9e-07	1.56e-05	1474.24	5227.56	0.282012
3120	226682_at	RORA	9e-07	1.56e-05	15.0178	69.4512	0.216235
3122	213229_at	DICER1	9e-07	1.56e-05	501.139	1900.85	0.263639
3123	211087_x_at	MAPK14	9e-07	1.56e-05	187.531	600.053	0.312524
3124	211085_s_at	STK4	9e-07	1.56e-05	59.2742	208.933	0.283699
3125	205024_s_at	RAD51	9e-07	1.56e-05	219.977	740.242	0.297169
3126	226004_at	CABLES2	9e-07	1.56e-05	209.439	697.133	0.300429
3132	205981_s_at	ING2	9e-07	1.56e-05	272.957	1169.71	0.233355
3133	230206_at	DOCK5	9e-07	1.56e-05	317.461	1419.19	0.223692
3135	228378_at	C12orf29	9e-07	1.56e-05	579.724	1727.11	0.335661
3136	230906_at	GALNT10	9e-07	1.56e-05	126.08	465.215	0.271014
3137	212343_at	YIPF6	9e-07	1.56e-05	184.409	534.182	0.345218
3139	225155_at	SNHG5	9e-07	1.56e-05	2727.05	9618.98	0.283507
3141	210513_s_at	VEGFA	9e-07	1.56e-05	197.97	586.256	0.337686
3142	222136_x_at	ZNF43	9e-07	1.56e-05	46.7416	149.042	0.313615
3144	223079_s_at	GLS	9e-07	1.56e-05	291.524	879.106	0.331614
3147	220014_at	PRR16	9e-07	1.56e-05	96.092	491.79	0.195392
3149	223475_at	CRISPLD1	1e-06	1.69e-05	70.6715	209.646	0.337099
3151	210732_s_at	LGALS8	1e-06	1.69e-05	614.106	1849.58	0.332024
3152	200935_at	CALR	1e-06	1.69e-05	322.911	1016.68	0.317613
3153	212503_s_at	DIP2C	1e-06	1.69e-05	95.7639	314.211	0.304776
3154	203832_at	SNRPF	1e-06	1.69e-05	1978.58	5890.7	0.335882
3155	222409_at	CORO1C	1e-06	1.69e-05	1677.84	5325.05	0.315083
3156	207779_at	NA	1e-06	1.69e-05	29.0856	84.6461	0.343614
3158	1554499_s_at	PPA2	1e-06	1.69e-05	57.2443	182.804	0.313146
3160	231964_at	NA	1e-06	1.69e-05	59.2089	188.518	0.314076
3162	212621_at	TMEM194A	1e-06	1.69e-05	270.872	920.412	0.294295
3163	204126_s_at	CDC45L	1e-06	1.69e-05	250.674	750.954	0.333808
3164	205048_s_at	PSPH	1e-06	1.69e-05	354.459	1105.17	0.320729
3165	243528_at	NA	1e-06	1.69e-05	21.7778	65.7318	0.331314
3167	215635_at	NA	1e-06	1.69e-05	11.8895	35.9816	0.330434
3169	201206_s_at	RRBP1	1e-06	1.69e-05	217.681	660.625	0.329507
3171	211713_x_at	KIAA0101	1e-06	1.69e-05	336.476	1303.15	0.258201
3173	204160_s_at	ENPP4	1e-06	1.69e-05	173.329	540.666	0.320584
3174	217371_s_at	IL15	1e-06	1.69e-05	16.8078	54.3252	0.309392
3175	204036_at	LPAR1	1e-06	1.69e-05	642.673	2164.81	0.296872
3177	233907_s_at	SERTAD4	1e-06	1.69e-05	45.5486	158.731	0.286954
3178	226259_at	EXOC6	1e-06	1.69e-05	118.996	372.921	0.319093
3179	210379_s_at	TLK1	1e-06	1.69e-05	47.592	183.171	0.259823
3180	1555461_at	NA	1e-06	1.69e-05	81.538	287.33	0.283778
3181	203016_s_at	SSX2IP	1e-06	1.69e-05	246.753	881.05	0.280067
3184	208297_s_at	EVI5	1e-06	1.69e-05	57.4853	207.41	0.277158
3185	219582_at	OGFRL1	1e-06	1.69e-05	473.441	1937.18	0.244396
3186	240365_at	LOC647946	1e-06	1.69e-05	40.6202	129.227	0.314332
3187	226231_at	NA	1e-06	1.69e-05	123.898	557.832	0.222107
3188	202209_at	LSM3	1e-06	1.69e-05	1371.94	4056.68	0.338193
3189	240153_at	NA	1e-06	1.69e-05	14.3756	67.8991	0.211721
3190	1559893_at	CCDC75	1e-06	1.69e-05	61.8217	192.742	0.320748
3193	227404_s_at	EGR1	1e-06	1.69e-05	711.182	2183.97	0.325637
3196	203018_s_at	SSX2IP	1e-06	1.69e-05	189.982	562.473	0.337763
3198	237492_at	NA	1e-06	1.69e-05	8.60737	30.7708	0.279726
3200	223586_at	ARNTL2	1e-06	1.69e-05	80.509	331.558	0.242821
3203	212622_at	TMEM41B	1e-06	1.69e-05	440.19	1367.91	0.321797
3204	235425_at	SGOL2	1e-06	1.69e-05	216.051	930.302	0.232237
3206	222216_s_at	MRPL17	1e-06	1.69e-05	908.365	2649.24	0.342878
3207	228923_at	S100A6	1e-06	1.69e-05	97.6454	283.042	0.344985
3208	230660_at	SERTAD4	1e-06	1.69e-05	64.0032	412.638	0.155108
3212	219594_at	NINJ2	1e-06	1.69e-05	50.9388	147.478	0.3454
3214	219311_at	CEP76	1e-06	1.69e-05	222.778	642.898	0.346523
3215	212686_at	PPM1H	1e-06	1.69e-05	22.1374	69.7695	0.317294
3223	219512_at	DSN1	1e-06	1.69e-05	348.946	1029.67	0.338891
3224	223132_s_at	TRIM8	1e-06	1.69e-05	488.772	1735.15	0.281689
3225	234993_at	ABHD13	1e-06	1.69e-05	77.0385	229.973	0.334989
3227	207413_s_at	SCN5A	1e-06	1.69e-05	107.137	448.131	0.239076
3229	225930_at	NKIRAS1	1e-06	1.69e-05	268.856	788.807	0.340839
3230	237241_at	ECT2	1e-06	1.69e-05	24.7072	92.4591	0.267223
3231	212751_at	UBE2N	1e-06	1.69e-05	660.06	2028.38	0.325413
3233	210716_s_at	CLIP1	1e-06	1.69e-05	153.692	522.298	0.294262
3234	1552482_at	RAPH1	1e-06	1.69e-05	47.5761	303.53	0.156743
3236	234107_s_at	DTD1	1e-06	1.69e-05	850.107	2590.83	0.328122
3240	209433_s_at	PPAT	1.1e-06	1.82e-05	413.396	1216.25	0.339894
3241	209750_at	NR1D2	1.1e-06	1.82e-05	438.955	1382.71	0.31746
3242	1558103_a_at	NA	1.1e-06	1.82e-05	57.7102	179.399	0.321686
3244	220993_s_at	GPR63	1.1e-06	1.82e-05	35.2533	113.244	0.311305
3245	215434_x_at	NA	1.1e-06	1.82e-05	822.378	2519.59	0.326394
3246	227639_at	PIGK	1.1e-06	1.82e-05	255.663	758.425	0.337098
3247	226320_at	THOC4	1.1e-06	1.82e-05	584.439	2201.62	0.265459
3248	226028_at	ROBO4	1.1e-06	1.82e-05	51.17	342.23	0.149519
3249	229982_at	QSER1	1.1e-06	1.82e-05	698.935	2752.18	0.253957
3252	232682_at	MREG	1.1e-06	1.82e-05	66.1009	221.006	0.299092
3254	225778_at	RBMS2	1.1e-06	1.82e-05	217.446	652.534	0.333233
3255	203690_at	TUBGCP3	1.1e-06	1.82e-05	528.819	1854.58	0.285142
3259	204875_s_at	GMDS	1.1e-06	1.82e-05	240.993	688.216	0.350171
3260	202443_x_at	NOTCH2	1.1e-06	1.82e-05	1430.97	4353.31	0.328709
3262	208378_x_at	FGF5	1.1e-06	1.82e-05	99.9534	339.808	0.294146
3264	219227_at	CCNJL	1.1e-06	1.82e-05	77.2334	267.147	0.289104
3267	1555841_at	C9orf30	1.1e-06	1.82e-05	510.495	1454.88	0.350884
3268	222600_s_at	UBA6	1.1e-06	1.82e-05	355.124	1047.24	0.339106
3270	204266_s_at	CHKA	1.1e-06	1.82e-05	283.835	810.702	0.350109
3271	1557755_at	C14orf145	1.1e-06	1.82e-05	26.7765	88.8387	0.301406
3272	225921_at	NIN	1.1e-06	1.82e-05	621.939	1888.45	0.329339
3274	207528_s_at	SLC7A11	1.1e-06	1.82e-05	97.4443	308.918	0.315438
3275	203806_s_at	FANCA	1.1e-06	1.82e-05	129.509	469.122	0.276067
3279	203685_at	BCL2	1.1e-06	1.82e-05	56.8973	193.473	0.294083
3280	220955_x_at	RAB23	1.1e-06	1.82e-05	179.897	520.571	0.345576
3281	215997_s_at	CUL4B	1.1e-06	1.82e-05	483.124	1387.71	0.348144
3282	214390_s_at	BCAT1	1.1e-06	1.82e-05	119.922	520.701	0.230308
3285	205085_at	ORC1L	1.1e-06	1.82e-05	126.123	420.803	0.299721
3286	242033_at	RNF180	1.1e-06	1.82e-05	7.68213	26.5002	0.28989
3287	206298_at	ARHGAP22	1.1e-06	1.82e-05	141.462	409.439	0.345501
3289	206695_x_at	ZNF43	1.1e-06	1.82e-05	61.4373	227.278	0.270318
3291	224726_at	MIB1	1.1e-06	1.82e-05	256.311	729.137	0.351526
3295	217061_s_at	ETV1	1.1e-06	1.82e-05	166.12	537.665	0.308965
3296	226989_at	RGMB	1.1e-06	1.82e-05	410.35	1257.27	0.326381
3297	1558750_a_at	NA	1.1e-06	1.82e-05	52.2549	221.042	0.236403
3298	202199_s_at	SRPK1	1.1e-06	1.82e-05	587.244	1999.27	0.29373
3302	201970_s_at	NASP	1.1e-06	1.82e-05	1524.57	4752.76	0.320777
3306	229830_at	NA	1.2e-06	1.95e-05	159.789	461.473	0.346257
3307	222835_at	THSD4	1.2e-06	1.95e-05	116.914	328.714	0.355671
3309	204621_s_at	NR4A2	1.2e-06	1.95e-05	59.0104	167.514	0.352271
3310	200635_s_at	PTPRF	1.2e-06	1.95e-05	239.537	1279.67	0.187187
3311	236281_x_at	HTR7	1.2e-06	1.95e-05	23.414	72.1497	0.32452
3313	229436_x_at	BRCC3	1.2e-06	1.95e-05	480.902	1413.15	0.340305
3314	241344_at	NA	1.2e-06	1.95e-05	120.984	369.992	0.32699
3316	229105_at	GPR39	1.2e-06	1.95e-05	160.459	499.563	0.321198
3318	216095_x_at	MTMR1	1.2e-06	1.95e-05	967.103	2717.6	0.355866
3320	203932_at	HLA-DMB	1.2e-06	1.95e-05	131.474	412.285	0.318891
3321	228234_at	TICAM2	1.2e-06	1.95e-05	218.295	612.523	0.356387
3322	203708_at	PDE4B	1.2e-06	1.95e-05	24.8828	218.45	0.113906
3324	226538_at	MAN2A1	1.2e-06	1.95e-05	737.854	2230.42	0.330813
3325	1565867_a_at	NA	1.2e-06	1.95e-05	49.9831	155.446	0.321546
3327	1557270_at	NA	1.2e-06	1.95e-05	214.538	1061.33	0.202139
3328	201755_at	MCM5	1.2e-06	1.95e-05	198.47	589.776	0.336517
3330	1554311_a_at	SUPT6H	1.2e-06	1.95e-05	38.7318	121.331	0.319225
3332	218884_s_at	GUF1	1.2e-06	1.95e-05	243.249	726.041	0.335035
3333	219885_at	SLFN12	1.2e-06	1.95e-05	177.075	512.957	0.345204
3334	201255_x_at	BAT3	1.2e-06	1.95e-05	1084.38	3045.5	0.35606
3335	230635_at	TUG1	1.2e-06	1.95e-05	54.4892	153.095	0.355918
3336	204976_s_at	AMMECR1	1.2e-06	1.95e-05	402.358	1168.25	0.34441
3337	236692_at	LOC729839	1.2e-06	1.95e-05	111.01	745.291	0.148949
3338	219703_at	MNS1	1.2e-06	1.95e-05	93.9572	264.919	0.354664
3339	202997_s_at	LOXL2	1.2e-06	1.95e-05	96.9016	514.343	0.188399
3340	225978_at	RIMKLB	1.2e-06	1.95e-05	67.5951	252.495	0.267709
3341	1552680_a_at	CASC5	1.2e-06	1.95e-05	44.5851	242.375	0.183951
3343	202971_s_at	DYRK2	1.2e-06	1.95e-05	58.0322	196.759	0.294941
3344	213118_at	UHRF1BP1L	1.2e-06	1.95e-05	215.416	643.268	0.334877
3345	224738_x_at	RPL7L1	1.2e-06	1.95e-05	3404.93	10261.6	0.331811
3346	202779_s_at	UBE2S	1.2e-06	1.95e-05	2365.24	7214.38	0.327851
3347	227133_at	CXorf39	1.2e-06	1.95e-05	423.894	1393.36	0.304224
3349	210208_x_at	BAT3	1.2e-06	1.95e-05	1528.09	4297.63	0.355566
3350	213016_at	BBX	1.2e-06	1.95e-05	798.155	2394.89	0.333274
3351	238649_at	PITPNC1	1.2e-06	1.95e-05	14.8101	48.003	0.308525
3352	209728_at	HLA-DRB4	1.2e-06	1.95e-05	151.795	442.63	0.342938
3354	203636_at	MID1	1.2e-06	1.95e-05	267.421	752.854	0.35521
3355	241749_at	MURC	1.2e-06	1.95e-05	15.0848	45.1521	0.334089
3356	229115_at	DYNC1H1	1.2e-06	1.95e-05	303.316	1192.2	0.254417
3358	238719_at	NA	1.2e-06	1.95e-05	181.802	620.991	0.292762
3360	201465_s_at	JUN	1.2e-06	1.95e-05	122.563	348.78	0.351404
3361	239673_at	NA	1.2e-06	1.95e-05	12.2941	42.2319	0.29111
3362	223794_at	ARMC4	1.2e-06	1.95e-05	17.6113	55.8307	0.315441
3363	203270_at	DTYMK	1.2e-06	1.95e-05	392.094	1110.13	0.353198
3365	1554271_a_at	CENPL	1.2e-06	1.95e-05	303.504	879.573	0.345058
3366	243613_at	DENND5B	1.3e-06	2.07e-05	21.1445	65.8857	0.320928
3367	218783_at	INTS7	1.3e-06	2.07e-05	133.686	374.773	0.356711
3368	205034_at	CCNE2	1.3e-06	2.07e-05	557.371	2016.46	0.27641
3370	218498_s_at	ERO1L	1.3e-06	2.07e-05	368.041	1043.95	0.352546
3371	226164_x_at	RIMKLB	1.3e-06	2.07e-05	47.9368	159.932	0.299732
3373	1552792_at	SOCS4	1.3e-06	2.07e-05	68.9825	222.441	0.310116
3375	226319_s_at	THOC4	1.3e-06	2.07e-05	1018.84	3412.36	0.298573
3376	202240_at	PLK1	1.3e-06	2.07e-05	381.323	1129.83	0.337505
3378	204881_s_at	UGCG	1.3e-06	2.07e-05	1109.51	3521.15	0.315099
3380	203354_s_at	PSD3	1.3e-06	2.07e-05	139.679	397.11	0.351738
3381	203098_at	CDYL	1.3e-06	2.07e-05	523.477	1504.85	0.347861
3382	212151_at	PBX1	1.3e-06	2.07e-05	174.545	500.243	0.34892
3383	218852_at	PPP2R3C	1.3e-06	2.07e-05	542.553	1582.04	0.342945
3385	203693_s_at	E2F3	1.3e-06	2.07e-05	363.599	1253.55	0.290055
3388	223981_at	NIN	1.3e-06	2.07e-05	65.2563	183.382	0.35585
3389	218170_at	ISOC1	1.3e-06	2.07e-05	327.252	1328.95	0.246249
3391	230267_at	NA	1.3e-06	2.07e-05	55.8844	156.015	0.358198
3394	236513_at	NA	1.3e-06	2.07e-05	39.4262	112.499	0.350459
3396	223414_s_at	LYAR	1.3e-06	2.07e-05	303.774	937.487	0.32403
3398	208877_at	PAK2	1.3e-06	2.07e-05	741.97	2097.1	0.353807
3400	223225_s_at	SEH1L	1.3e-06	2.07e-05	319.076	1071.01	0.297919
3401	236764_at	NA	1.3e-06	2.07e-05	47.3948	165.068	0.287123
3402	227932_at	ARIH2	1.3e-06	2.07e-05	182.294	572.292	0.318533
3403	219022_at	C12orf43	1.3e-06	2.07e-05	279.186	810.656	0.344395
3404	218875_s_at	FBXO5	1.3e-06	2.07e-05	460.928	1733.27	0.265929
3405	221922_at	GPSM2	1.3e-06	2.07e-05	436.274	1217.07	0.358461
3406	218163_at	MCTS1	1.3e-06	2.07e-05	1827.86	5319.12	0.343639
3407	219446_at	RIC8B	1.3e-06	2.07e-05	256.89	766.227	0.335266
3408	239680_at	NA	1.3e-06	2.07e-05	21.8116	141.174	0.154502
3409	238205_at	DCAF12L1	1.3e-06	2.07e-05	40.1898	130.515	0.307932
3413	227578_at	LOC100128191	1.3e-06	2.07e-05	76.7844	248.55	0.308929
3415	226136_at	GLIPR1	1.3e-06	2.07e-05	456.865	1271.33	0.35936
3419	225262_at	FOSL2	1.3e-06	2.07e-05	561.744	1558.78	0.360375
3420	235029_at	GINS4	1.3e-06	2.07e-05	74.3068	245.455	0.302731
3421	232242_at	NA	1.3e-06	2.07e-05	16.9588	106.098	0.159841
3422	235255_at	ATP6V0A2	1.3e-06	2.07e-05	75.8895	246.245	0.308187
3424	1554539_a_at	RHOF	1.3e-06	2.07e-05	117.589	410.819	0.28623
3425	217952_x_at	PHF3	1.3e-06	2.07e-05	334.911	970.294	0.345164
3426	231953_at	BPTF	1.3e-06	2.07e-05	39.3276	119.915	0.327961
3427	219221_at	ZBTB38	1.3e-06	2.07e-05	410.113	1415.68	0.289693
3428	226135_at	UHRF1BP1	1.3e-06	2.07e-05	390.088	1104.19	0.35328
3429	236249_at	IKIP	1.3e-06	2.07e-05	279.2	1167.99	0.239042
3431	222963_s_at	IL1RAPL1	1.3e-06	2.07e-05	61.3259	192.597	0.318416
3432	209632_at	PPP2R3A	1.3e-06	2.07e-05	157.084	494.84	0.317445
3433	1557418_at	NA	1.3e-06	2.07e-05	59.7614	363.073	0.164599
3434	223593_at	AADAT	1.3e-06	2.07e-05	111.5	318.275	0.350324
3437	1555278_a_at	CKAP5	1.3e-06	2.07e-05	736.429	2199.87	0.33476
3438	208633_s_at	MACF1	1.3e-06	2.07e-05	358.554	1153.95	0.310719
3439	209466_x_at	PTN	1.3e-06	2.07e-05	102.049	291.845	0.34967
3441	204678_s_at	KCNK1	1.4e-06	2.18e-05	45.2663	176.743	0.256114
3442	234987_at	NA	1.4e-06	2.18e-05	279.349	810.467	0.344677
3443	226046_at	MAPK8	1.4e-06	2.18e-05	388.346	1088.44	0.356792
3445	200612_s_at	AP2B1	1.4e-06	2.18e-05	884.813	2740.98	0.322809
3448	227375_at	ANKRD13C	1.4e-06	2.18e-05	121.969	457.989	0.266315
3449	231146_at	FAM24B	1.4e-06	2.18e-05	252.615	700.033	0.360861
3452	235199_at	RNF125	1.4e-06	2.18e-05	12.5129	47.9125	0.261161
3454	221524_s_at	RRAGD	1.4e-06	2.18e-05	154.175	539.161	0.285953
3456	241816_at	C14orf106	1.4e-06	2.18e-05	85.6659	285.461	0.300096
3457	1559067_a_at	NA	1.4e-06	2.18e-05	25.7237	80.8823	0.318038
3458	238532_at	DPF3	1.4e-06	2.18e-05	32.0199	102.257	0.313132
3459	223055_s_at	XPO5	1.4e-06	2.18e-05	319.914	906.719	0.352826
3460	204128_s_at	RFC3	1.4e-06	2.18e-05	329.191	926.964	0.355128
3463	235103_at	MAN2A1	1.4e-06	2.18e-05	450.957	1313.39	0.343352
3464	203563_at	AFAP1	1.4e-06	2.18e-05	43.4873	167.844	0.259094
3465	228116_at	FLJ39632	1.4e-06	2.18e-05	167.665	538.834	0.311162
3466	229178_at	PRTG	1.4e-06	2.18e-05	52.8537	198.923	0.2657
3467	205053_at	PRIM1	1.4e-06	2.18e-05	478.879	1399.32	0.342223
3469	213793_s_at	HOMER1	1.4e-06	2.18e-05	291.819	924.124	0.315779
3472	1053_at	RFC2	1.4e-06	2.18e-05	482.4	1360.75	0.354511
3473	228073_at	NANP	1.4e-06	2.18e-05	387.379	1080.55	0.358503
3476	225590_at	SH3RF1	1.4e-06	2.18e-05	183.164	557.129	0.328765
3478	217989_at	HSD17B11	1.4e-06	2.18e-05	848.922	3034.16	0.279788
3480	1559942_at	MDFIC	1.4e-06	2.18e-05	68.8818	196.338	0.350833
3481	203176_s_at	TFAM	1.4e-06	2.18e-05	607.086	1729.98	0.350921
3482	222760_at	ZNF703	1.4e-06	2.18e-05	167.179	504.477	0.33139
3483	200956_s_at	SSRP1	1.4e-06	2.18e-05	777.8	2174.63	0.357669
3486	202161_at	PKN1	1.4e-06	2.18e-05	346.487	1095.65	0.316239
3487	1553984_s_at	DTYMK	1.4e-06	2.18e-05	897.601	2487.6	0.360831
3488	208614_s_at	FLNB	1.4e-06	2.18e-05	1066.78	3218.62	0.331441
3490	223496_s_at	CCDC8	1.4e-06	2.18e-05	31.3269	93.5318	0.334933
3493	232198_at	NA	1.4e-06	2.18e-05	86.3519	260.272	0.331776
3494	223723_at	MFI2	1.4e-06	2.18e-05	102.781	291.168	0.352995
3495	203565_s_at	MNAT1	1.4e-06	2.18e-05	296.86	838.828	0.353899
3496	229572_at	NA	1.4e-06	2.18e-05	117.9	345.825	0.340925
3497	228564_at	LOC375295	1.4e-06	2.18e-05	131.729	759.062	0.173542
3500	215517_at	PYGO1	1.4e-06	2.18e-05	46.9147	139.558	0.336166
3501	232122_s_at	VEPH1	1.4e-06	2.18e-05	43.5494	180.109	0.241794
3502	213591_at	ALDH7A1	1.4e-06	2.18e-05	48.047	143.917	0.333851
3503	218737_at	SBNO1	1.4e-06	2.18e-05	121.419	394.022	0.308152
3504	204094_s_at	TSC22D2	1.4e-06	2.18e-05	593.661	2222.56	0.267107
3509	1567014_s_at	NFE2L2	1.4e-06	2.18e-05	235.083	679.289	0.346073
3510	235635_at	ARHGAP5	1.4e-06	2.18e-05	55.8905	175.54	0.318391
3514	228345_at	CHIC1	1.4e-06	2.18e-05	153.686	458.081	0.3355
3516	222142_at	CYLD	1.4e-06	2.18e-05	25.9162	77.0413	0.336394
3518	1561254_at	tcag7.1188	1.4e-06	2.18e-05	27.0133	90.5185	0.298429
3519	239002_at	ASPM	1.4e-06	2.18e-05	132.849	459.92	0.288852
3522	235501_at	NA	1.5e-06	2.29e-05	147.253	451.464	0.326168
3523	218218_at	APPL2	1.5e-06	2.29e-05	196.592	574.587	0.342145
3525	225798_at	JAZF1	1.5e-06	2.29e-05	80.1975	254.9	0.314624
3527	212662_at	PVR	1.5e-06	2.29e-05	163.392	486.752	0.335678
3528	243537_at	NA	1.5e-06	2.29e-05	63.2145	216.983	0.291333
3530	230109_at	PDE7B	1.5e-06	2.29e-05	96.3646	297.426	0.323995
[truncated: 6,783 more rows]

## Sheet: DOWN in Untreated MCF7
	Probe set	Gene symbol	Parametric p-value	FDR	MCF12A Mock	MCF7 Mock	Fold-change (MCF12A/MCF7)
2	219545_at	KCTD14	1.8e-06	0.0172321	230.235	67.8285	3.39436
3	201324_at	EMP1	2.1e-06	0.0172321	3735.76	14.6006	255.863
4	223401_at	C17orf48	2.2e-06	0.0172321	367.513	181.82	2.0213
5	209867_s_at	LPHN3	2.4e-06	0.0172321	327.181	57.9898	5.64204
8	209409_at	GRB10	3.1e-06	0.0172321	1420.1	60.8006	23.3567
12	202363_at	SPOCK1	4.3e-06	0.0172321	1446.69	65.2128	22.1841
18	203453_at	SCNN1A	7.1e-06	0.0172321	5792.17	501.68	11.5455
23	202756_s_at	GPC1	9.6e-06	0.0172321	2375.66	327.706	7.24937
24	208966_x_at	IFI16	1.14e-05	0.0172321	3100.83	28.8493	107.484
25	217730_at	TMBIM1	1.3e-05	0.0172321	1736.05	185.161	9.37588
26	204083_s_at	TPM2	1.33e-05	0.0172321	4582.15	85.2489	53.7502
28	226051_at	SELM	1.4e-05	0.0172321	1026.79	209.857	4.89279
29	202693_s_at	STK17A	1.45e-05	0.0172321	2027.99	392.191	5.17092
30	231098_at	NA	1.52e-05	0.0172321	825.599	35.5942	23.1948
31	220941_s_at	C21orf91	1.52e-05	0.0172321	181.512	89.0942	2.03731
32	220559_at	EN1	1.58e-05	0.0172321	173.66	17.6867	9.81868
34	218543_s_at	PARP12	1.59e-05	0.0172321	611.435	271.849	2.24918
35	225114_at	AGPS	1.65e-05	0.0172321	1066.54	8.36358	127.521
36	204151_x_at	AKR1C1	1.66e-05	0.0172321	11099.5	245.003	45.3038
38	204855_at	SERPINB5	1.67e-05	0.0172321	1734.6	41.0455	42.2603
39	201030_x_at	LDHB	1.67e-05	0.0172321	9629.9	71.322	135.02
41	223952_x_at	DHRS9	1.73e-05	0.0172321	249.6	37.3329	6.68579
45	228885_at	MAMDC2	1.89e-05	0.0172321	312.452	10.4765	29.8241
49	59625_at	NOL3	2.02e-05	0.0172321	1407.49	577.792	2.43597
52	200897_s_at	PALLD	2.08e-05	0.0172321	10725.5	3739.34	2.8683
53	229670_at	NA	2.11e-05	0.0172321	466.799	33.1842	14.0669
55	227529_s_at	AKAP12	2.13e-05	0.0172321	281.198	10.6835	26.3207
56	207761_s_at	METTL7A	2.21e-05	0.0172321	3290.98	268.276	12.2672
57	219934_s_at	SULT1E1	2.22e-05	0.0172321	1050.47	16.9086	62.1266
58	213075_at	OLFML2A	2.26e-05	0.0172321	1389.62	135.987	10.2188
59	230110_at	MCOLN2	2.29e-05	0.0172321	197.884	76.8844	2.57378
60	225183_at	C16orf72	2.33e-05	0.0172321	3278.31	2060.78	1.59081
61	241198_s_at	C11orf70	2.33e-05	0.0172321	955.477	44.8936	21.2831
62	222731_at	ZDHHC2	2.37e-05	0.0172321	67.8454	14.4308	4.70142
67	209276_s_at	GLRX	2.43e-05	0.0172321	1588.34	195.309	8.13241
68	205128_x_at	PTGS1	2.46e-05	0.0172321	1219.17	93.8758	12.987
69	219926_at	POPDC3	2.48e-05	0.0172321	623.293	45.0235	13.8438
71	225646_at	CTSC	2.5e-05	0.0172321	991.448	135.326	7.32638
74	1560734_at	NA	2.63e-05	0.0172321	21.0374	13.6925	1.53642
76	201069_at	MMP2	2.67e-05	0.0172321	3828.96	122.001	31.3846
77	201825_s_at	SCCPDH	2.69e-05	0.0172321	1788.73	265.152	6.74605
80	209905_at	HOXA9	2.73e-05	0.0172321	461.698	52.1352	8.8558
81	224701_at	PARP14	2.77e-05	0.0172321	383.523	227.837	1.68332
84	225685_at	NA	2.87e-05	0.0172321	1867.5	21.435	87.1237
90	216594_x_at	AKR1C1	3.02e-05	0.0172321	5370.24	113.975	47.1176
91	203079_s_at	CUL2	3.03e-05	0.0172321	1098.79	662.641	1.65819
101	224847_at	CDK6	3.44e-05	0.0172321	1188.27	173.878	6.83394
102	202207_at	ARL4C	3.45e-05	0.0172321	396.723	72.2105	5.49398
104	204466_s_at	SNCA	3.5e-05	0.0172321	626.247	50.4899	12.4034
108	203011_at	IMPA1	3.6e-05	0.0172321	3700.57	943.385	3.92265
109	231234_at	CTSC	3.62e-05	0.0172321	196.245	74.2164	2.64423
110	241866_at	SLC16A7	3.64e-05	0.0172321	78.6599	14.4771	5.4334
111	203610_s_at	TRIM38	3.71e-05	0.0172321	513.345	92.7909	5.53228
112	204361_s_at	SKAP2	3.77e-05	0.0172321	1027.7	448.214	2.29289
115	213139_at	SNAI2	3.83e-05	0.0172321	5479.36	36.0096	152.164
116	230266_at	RAB7B	3.85e-05	0.0172321	89.9627	58.1924	1.54595
120	202076_at	BIRC2	3.88e-05	0.0172321	3254.52	1293.71	2.51566
122	201850_at	CAPG	3.89e-05	0.0172321	3537.8	207.926	17.0147
123	223063_at	C1orf198	3.93e-05	0.0172321	3138.23	654.422	4.79542
124	206332_s_at	IFI16	4.02e-05	0.0172321	3926.47	24.7488	158.653
125	213932_x_at	HLA-A	4.04e-05	0.0172321	8161.6	2132.6	3.82707
127	222138_s_at	WDR13	4.1e-05	0.0172321	1339.82	549.214	2.43952
128	202588_at	AK1	4.11e-05	0.0172321	436.036	249.487	1.74773
130	201616_s_at	CALD1	4.15e-05	0.0172321	1301.97	24.3749	53.4145
131	215813_s_at	PTGS1	4.24e-05	0.0172321	1179.27	45.5405	25.8951
132	202193_at	LIMK2	4.29e-05	0.0172321	752.641	370.205	2.03304
137	209140_x_at	HLA-B	4.41e-05	0.0172321	10474.5	1084.03	9.66261
142	213113_s_at	SLC43A3	4.5e-05	0.0172321	736.411	93.3464	7.88902
144	202967_at	GSTA4	4.56e-05	0.0172321	1877.69	171.708	10.9354
146	202357_s_at	NA	4.66e-05	0.0174511	160.186	47.7725	3.35311
148	229004_at	NA	4.78e-05	0.017606	1460.01	70.3962	20.7399
150	226769_at	FIBIN	4.94e-05	0.017606	456.953	44.8835	10.1809
151	205214_at	STK17B	4.96e-05	0.017606	240.106	100.274	2.3945
156	213187_x_at	FTL	5.09e-05	0.017606	17416.8	5209.15	3.3435
157	226834_at	NA	5.11e-05	0.017606	3446.25	23.1586	148.811
158	243813_at	NA	5.12e-05	0.017606	135.733	14.8492	9.14074
161	201272_at	AKR1B1	5.26e-05	0.017641	19296.8	116.324	165.889
162	228801_at	ORMDL1	5.29e-05	0.017641	1162.62	301.38	3.85766
163	204437_s_at	FOLR1	5.38e-05	0.017641	235.657	63.9675	3.68402
169	205573_s_at	SNX7	5.55e-05	0.017641	2670.69	264.847	10.0839
170	201041_s_at	DUSP1	5.56e-05	0.017641	7826.08	1861.7	4.20374
172	201147_s_at	TIMP3	5.64e-05	0.017641	5720.8	399.722	14.3119
173	60474_at	FERMT1	5.66e-05	0.017641	590.896	140.051	4.21915
177	224958_at	NUFIP2	5.76e-05	0.017641	608.974	308.491	1.97404
178	213664_at	SLC1A1	5.83e-05	0.017641	944.497	20.7861	45.4389
181	230100_x_at	PAK1	5.84e-05	0.017641	79.1493	17.1803	4.60697
182	205614_x_at	MST1	5.89e-05	0.0176943	568.281	333.955	1.70167
186	236184_at	NA	6.02e-05	0.0176959	28.8432	16.4945	1.74865
189	218418_s_at	KANK2	6.25e-05	0.0177158	2212.16	673.789	3.28317
193	238716_at	NA	6.39e-05	0.0177158	128.806	71.2355	1.80818
195	201976_s_at	MYO10	6.42e-05	0.0177158	1996.06	128.807	15.4965
196	220497_at	ZNF214	6.43e-05	0.0177158	16.829	8.92278	1.88608
197	221840_at	PTPRE	6.45e-05	0.0177158	706.905	79.9752	8.83904
198	226136_at	GLIPR1	6.45e-05	0.0177158	456.865	35.3059	12.9402
201	239648_at	DCUN1D3	6.55e-05	0.0177158	467.183	215.887	2.16402
203	216272_x_at	SYDE1	6.58e-05	0.0177158	347.779	219.311	1.58578
204	203158_s_at	GLS	6.61e-05	0.0177158	216.657	107.049	2.0239
205	211676_s_at	IFNGR1	6.76e-05	0.017908	5697.81	422.439	13.4879
206	218632_at	HECTD3	6.77e-05	0.017908	551.214	263.818	2.08937
207	203021_at	SLPI	6.78e-05	0.017908	2999.43	147.11	20.3891
208	222528_s_at	SLC25A37	6.84e-05	0.0179797	460.237	179.398	2.56545
210	235740_at	NA	7.14e-05	0.0185014	389.079	20.8159	18.6914
213	213943_at	TWIST1	7.22e-05	0.018533	2544.2	19.089	133.281
215	202295_s_at	CTSH	7.34e-05	0.0185398	1480.9	285.95	5.17889
217	212848_s_at	C9orf3	7.41e-05	0.0185398	2933.67	1464.63	2.003
219	201995_at	EXT1	7.43e-05	0.0185398	2219.6	303.623	7.31038
224	212197_x_at	MPRIP	7.99e-05	0.0191698	3112.77	1077.94	2.88771
225	225803_at	FBXO32	8.04e-05	0.0191698	8330.69	124.099	67.1292
226	226844_at	MOBKL2B	8.1e-05	0.0191698	1186.14	52.6867	22.5131
228	214853_s_at	SHC1	8.18e-05	0.0191698	12356.1	2246.31	5.50063
232	217869_at	HSD17B12	8.29e-05	0.0191698	1986.66	759.16	2.61692
236	235496_at	HRCT1	8.44e-05	0.0191698	1728.13	139.982	12.3453
237	235391_at	FAM92A1	8.44e-05	0.0191698	1391.37	180.998	7.6872
239	203074_at	NA	8.48e-05	0.0191698	11097.7	153.71	72.1988
243	205726_at	DIAPH2	8.65e-05	0.0191698	516.049	98.0343	5.26396
245	204388_s_at	MAOA	8.7e-05	0.0191698	6951.85	25.1963	275.908
246	223493_at	FBXO4	8.7e-05	0.0191698	1485.64	347.302	4.27766
250	227577_at	EXOC8	9e-05	0.0191698	576.116	294.686	1.95502
252	226269_at	GDAP1	9.01e-05	0.0191698	529.868	181.449	2.92021
257	224629_at	LMAN1	9.28e-05	0.0191698	3409.94	2074.17	1.644
258	218711_s_at	SDPR	9.29e-05	0.0191698	1109.82	46.8744	23.6765
259	209799_at	PRKAA1	9.3e-05	0.0191698	913.711	236.479	3.86382
260	203333_at	KIFAP3	9.43e-05	0.0191698	1462.02	712.231	2.05273
261	201148_s_at	TIMP3	9.48e-05	0.0191698	3384.39	346.642	9.76335
263	235478_at	DCLRE1C	9.52e-05	0.0191698	244.615	97.961	2.49706
268	202863_at	SP100	9.64e-05	0.0191698	364.921	169.478	2.15321
271	238462_at	UBASH3B	9.8e-05	0.0191698	260.796	14.0764	18.5272
272	226066_at	MITF	9.82e-05	0.0191698	710.918	68.7626	10.3387
273	212473_s_at	MICAL2	9.84e-05	0.0191698	516.555	149.404	3.45745
274	225373_at	C10orf54	9.87e-05	0.0191698	3263.92	113.474	28.7636
276	225272_at	SAT2	9.92e-05	0.0191698	959.719	220.853	4.34552
277	229156_s_at	NA	9.95e-05	0.0191698	835.877	147.704	5.65913
279	201163_s_at	IGFBP7	9.98e-05	0.0191698	2493.39	11.1813	222.997
283	220933_s_at	ZCCHC6	0.0001016	0.0191698	1462.02	472.614	3.09348
284	202727_s_at	IFNGR1	0.0001018	0.0191698	8215.87	820.336	10.0152
286	213386_at	C9orf125	0.0001021	0.0191698	274.036	52.1536	5.25441
287	212501_at	CEBPB	0.0001021	0.0191698	9262.11	2610.76	3.54768
288	209699_x_at	AKR1C2	0.0001025	0.0191698	8947.13	223.101	40.1035
289	1553672_at	ENAH	0.0001025	0.0191698	244.1	33.4283	7.30219
292	229019_at	ZNF385B	0.0001041	0.0191698	1677.57	74.7171	22.4523
293	205479_s_at	PLAU	0.0001043	0.0191698	388.151	72.0084	5.39036
297	210360_s_at	MTSS1	0.0001058	0.0191698	220.016	41.3697	5.31828
298	209101_at	CTGF	0.0001059	0.0191698	8820.86	1281.61	6.88263
301	228080_at	LAYN	0.0001064	0.0191698	250.579	49.7447	5.03731
308	227333_at	NA	0.0001091	0.0191698	875.808	335.64	2.60936
309	202948_at	IL1R1	0.0001096	0.0191698	4830.99	78.2953	61.7022
311	225345_s_at	NA	0.0001102	0.0191698	1655.89	53.3912	31.0142
312	219580_s_at	TMC5	0.0001102	0.0191698	215.306	59.8574	3.59699
319	214110_s_at	NA	0.0001121	0.0191698	506.427	127.13	3.98354
320	212773_s_at	TOMM20	0.0001122	0.0191698	5783.68	2285.95	2.5301
323	226017_at	CMTM7	0.0001139	0.0191698	689.55	192.988	3.57301
325	221805_at	NEFL	0.0001143	0.0191698	59.8598	11.9683	5.00152
326	221872_at	RARRES1	0.0001143	0.0191698	170.219	19.6057	8.68213
329	220014_at	PRR16	0.0001165	0.0191884	96.092	17.5291	5.48185
331	212535_at	MEF2A	0.0001185	0.0191884	1088.13	261.011	4.16892
335	208934_s_at	LGALS8	0.0001201	0.0191884	1004.73	443.787	2.26399
337	224744_at	IMPAD1	0.0001202	0.0191884	1095.39	377.111	2.90469
338	228338_at	LOC120376	0.0001203	0.0191884	416.296	67.1163	6.2026
340	201506_at	TGFBI	0.0001204	0.0191884	10455.3	329.4	31.7404
344	225076_s_at	ZNFX1	0.0001219	0.0191884	1283.29	467.599	2.74442
345	201968_s_at	PGM1	0.000122	0.0191884	4072.73	313.537	12.9896
348	1555705_a_at	CMTM3	0.0001225	0.0191884	918.06	298.683	3.0737
349	202724_s_at	FOXO1	0.0001232	0.0191884	2941.43	171.616	17.1396
351	244852_at	DSEL	0.0001236	0.0191884	196.69	14.326	13.7296
354	1552970_s_at	ZMYM6	0.0001248	0.0191884	86.0303	43.814	1.96353
356	1554012_at	RSPO2	0.0001254	0.0191884	44.4222	11.7504	3.7805
358	202388_at	RGS2	0.0001262	0.0191884	1486.07	82.6287	17.9849
359	201032_at	BLCAP	0.0001268	0.0191884	2358.53	1184.14	1.99177
363	215001_s_at	GLUL	0.000128	0.0191884	13123.8	1949.57	6.73164
364	207071_s_at	ACO1	0.0001286	0.0191884	1984.8	199.58	9.94485
365	201787_at	FBLN1	0.0001286	0.0191884	2029.64	132.21	15.3516
366	201012_at	ANXA1	0.0001287	0.0191884	10490.7	66.706	157.268
369	205792_at	WISP2	0.0001317	0.0194761	6904.19	381.304	18.1068
371	226029_at	VANGL2	0.0001333	0.0195123	81.9988	44.5721	1.83969
374	228702_at	FLJ43663	0.0001338	0.0195123	273.67	126.969	2.15541
375	223805_at	OSBPL6	0.0001344	0.0195123	355.49	175.41	2.02663
377	224997_x_at	H19	0.0001346	0.0195123	249.752	141.06	1.77053
378	225647_s_at	CTSC	0.0001349	0.0195123	1503.68	177.833	8.45561
380	225328_at	NA	0.0001369	0.0196129	10524.3	90.1536	116.738
381	201328_at	ETS2	0.0001371	0.0196129	2649.42	239.835	11.0469
383	226955_at	AFAP1L1	0.0001378	0.0196129	650.53	24.9565	26.0666
384	222196_at	LOC286434	0.0001383	0.0196129	214.697	8.90407	24.1122
386	211781_x_at	NA	0.0001392	0.0196129	272.369	90.7846	3.00017
388	201847_at	LIPA	0.0001399	0.0196129	4948.07	1575.97	3.1397
389	218282_at	EDEM2	0.0001399	0.0196129	803.902	334.8	2.40114
390	225801_at	FBXO32	0.0001399	0.0196129	888.432	39.8187	22.3119
392	225809_at	DKFZP564O0823	0.000141	0.0196162	314.705	30.5999	10.2845
393	205663_at	PCBP3	0.000141	0.0196162	242.336	142.561	1.69987
395	227418_at	KIAA1826	0.0001445	0.0198674	1135.56	399.363	2.84343
397	202238_s_at	NNMT	0.0001454	0.0198674	2795.03	86.567	32.2875
401	231579_s_at	TIMP2	0.0001472	0.0198674	3251.71	562.294	5.78293
403	221234_s_at	BACH2	0.0001479	0.0198674	226.142	22.3685	10.1098
405	205498_at	GHR	0.0001483	0.0198674	2202.15	199.369	11.0456
406	1555912_at	ST7OT1	0.0001484	0.0198674	112.607	56.9805	1.97624
407	212788_x_at	FTL	0.0001489	0.0198674	22800.7	9224.79	2.47168
409	201231_s_at	ENO1	0.0001491	0.0198674	16891.5	10204.6	1.65528
410	200880_at	DNAJA1	0.0001492	0.0198674	4501.17	1843.93	2.44108
411	200615_s_at	AP2B1	0.0001494	0.0198674	1177.49	629.645	1.87009
412	222269_at	APOOL	0.00015	0.0198674	216.533	117.535	1.84228
413	224013_s_at	SOX7	0.0001504	0.0198674	32.5436	11.6025	2.80488
414	216305_s_at	C2orf3	0.0001507	0.0198674	538.159	251.946	2.136
415	212299_at	NEK9	0.0001508	0.0198674	1296.23	148.235	8.74446
418	207563_s_at	OGT	0.0001532	0.0198971	640.431	335.98	1.90616
420	202694_at	STK17A	0.0001539	0.0198971	120.318	50.0997	2.40157
422	1553605_a_at	ABCA13	0.000154	0.0198971	135.63	8.62904	15.7179
424	222717_at	SDPR	0.0001543	0.0198971	1519.08	7.54551	201.322
427	204259_at	MMP7	0.0001581	0.0201537	3376.46	44.2479	76.3079
430	210605_s_at	MFGE8	0.0001598	0.0201537	1007.22	117.878	8.54459
431	205407_at	RECK	0.0001598	0.0201537	1028.51	15.1218	68.0148
432	223541_at	HAS3	0.00016	0.0201537	623.983	74.5992	8.36446
435	1554489_a_at	CEP70	0.0001613	0.0201537	2198.07	315.613	6.96444
439	201940_at	CPD	0.0001622	0.0201537	393.597	247.845	1.58808
441	218153_at	CARS2	0.0001638	0.0201537	1469.65	422.451	3.47887
442	55093_at	CHPF2	0.0001639	0.0201537	824.149	473.124	1.74193
443	222810_s_at	RASAL2	0.000164	0.0201537	759.153	289.972	2.61803
444	222804_x_at	DCAF10	0.0001642	0.0201537	1187.76	439.132	2.70478
445	226425_at	CLIP4	0.0001644	0.0201537	1876.35	44.9745	41.7203
446	227410_at	FAM43A	0.0001644	0.0201537	1118.03	477.878	2.33957
447	227188_at	C21orf63	0.0001648	0.0201576	304.318	37.3223	8.15378
452	36936_at	TSTA3	0.0001694	0.020233	1873.22	957.552	1.95626
454	201941_at	CPD	0.0001707	0.020233	502.52	329.704	1.52415
456	35846_at	THRA	0.0001717	0.020233	570.744	253.949	2.24748
458	206631_at	PTGER2	0.0001723	0.020233	812.722	33.0983	24.5548
460	204885_s_at	MSLN	0.0001729	0.020233	2637.88	29.3466	89.887
461	225688_s_at	PHLDB2	0.0001729	0.020233	2332.05	215.451	10.824
462	1555573_at	C10orf93	0.0001731	0.020233	153.928	25.0216	6.15182
466	203485_at	RTN1	0.0001742	0.020233	1196.51	23.0591	51.8889
468	225673_at	MYADM	0.0001754	0.020233	3367.38	1069.69	3.148
469	223062_s_at	PSAT1	0.0001757	0.020233	5293.23	858.939	6.16252
471	203332_s_at	INPP5D	0.0001764	0.020233	399.991	121.673	3.28742
474	210153_s_at	ME2	0.0001773	0.020233	1162.67	603.799	1.92558
475	225258_at	FBLIM1	0.0001775	0.020233	1693.43	232.538	7.28239
476	228063_s_at	NAP1L5	0.0001775	0.020233	393.534	56.4531	6.971
478	201162_at	IGFBP7	0.0001786	0.020233	2124.32	216.357	9.81856
481	205883_at	ZBTB16	0.00018	0.020233	1940.06	33.3601	58.1552
484	227717_at	FLJ41603	0.0001807	0.020233	212.763	107.953	1.97088
488	209835_x_at	CD44	0.0001824	0.020233	1659.1	271.583	6.10901
491	226322_at	TMTC1	0.0001843	0.020233	1044.74	17.122	61.0174
492	218084_x_at	FXYD5	0.0001846	0.020233	2519.43	178.233	14.1356
493	201433_s_at	PTDSS1	0.0001849	0.020233	4774.96	2928.19	1.63069
496	213992_at	COL4A6	0.0001864	0.020233	1530.73	37.7615	40.5367
500	202995_s_at	FBLN1	0.000187	0.020233	2552.47	23.7335	107.547
502	1563646_a_at	TMEM67	0.0001873	0.020233	473.01	182.582	2.59067
504	209199_s_at	MEF2C	0.0001876	0.020233	911.678	46.8991	19.4391
505	242907_at	NA	0.0001876	0.020233	275.813	12.4232	22.2014
506	203725_at	GADD45A	0.0001877	0.020233	2852.51	299.178	9.53448
508	227059_at	GPC6	0.0001882	0.020233	384.94	34.4273	11.1812
509	210946_at	PPAP2A	0.0001885	0.020233	2538.29	233.099	10.8893
510	202009_at	TWF2	0.0001888	0.020233	532.334	258.75	2.05733
511	219888_at	SPAG4	0.0001891	0.020233	273.363	127.119	2.15046
513	221471_at	SERINC3	0.0001904	0.0202594	5553.25	1671.28	3.32275
514	201427_s_at	SEPP1	0.0001909	0.0202594	12222.6	165.102	74.0305
515	236560_at	LOC100129884	0.0001911	0.0202594	91.8666	51.2006	1.79425
516	205006_s_at	NMT2	0.0001912	0.0202594	784.559	192.571	4.07414
517	203516_at	SNTA1	0.0001918	0.0202837	276.669	135.806	2.03724
518	232129_s_at	LZTS2	0.0001925	0.0203109	259.049	168.642	1.53609
521	228642_at	NA	0.0001945	0.0204113	1280.5	149.425	8.56954
524	203329_at	PTPRM	0.0001971	0.0205474	1274.89	77.5401	16.4417
526	206561_s_at	AKR1B10	0.0001979	0.0205707	385.576	33.6051	11.4737
529	233297_s_at	C13orf38	0.0001996	0.0206297	73.1329	17.823	4.1033
531	219522_at	FJX1	0.0002009	0.0206859	1264.69	477.429	2.64897
533	231984_at	MTAP	0.0002027	0.0207929	280.053	20.4061	13.724
534	221472_at	SERINC3	0.0002045	0.0209298	2353.04	981.918	2.39638
537	201494_at	PRCP	0.000207	0.0210395	2617.86	964.248	2.71492
538	213603_s_at	RAC2	0.0002074	0.0210395	1362.46	106.655	12.7744
542	212386_at	TCF4	0.0002109	0.0210395	1160.37	29.1212	39.8464
543	237771_s_at	NA	0.0002109	0.0210395	27.8354	12.8921	2.1591
545	224867_at	C1orf151	0.0002117	0.0210395	5237.54	3385.5	1.54705
548	229800_at	DCLK1	0.0002123	0.0210395	172.376	28.6839	6.00951
550	1562661_at	NA	0.0002125	0.0210395	202.721	122.333	1.65713
551	231207_at	NA	0.0002125	0.0210395	451.132	163.889	2.75267
556	203037_s_at	MTSS1	0.0002146	0.0210749	6300.38	259.174	24.3094
557	201294_s_at	WSB1	0.0002147	0.0210749	310.811	156.144	1.99054
560	228854_at	NA	0.0002163	0.0210751	4384.91	15.3323	285.991
561	204034_at	ETHE1	0.0002166	0.0210751	1450.1	509.068	2.84854
562	222116_s_at	TBC1D16	0.0002169	0.0210751	778.084	317.819	2.4482
563	201743_at	CD14	0.0002172	0.0210751	1120.23	65.8315	17.0166
565	204268_at	S100A2	0.0002189	0.0211244	8614.29	146.127	58.9506
570	215223_s_at	SOD2	0.0002212	0.0211244	2652.45	417.707	6.35002
572	204511_at	FARP2	0.0002224	0.0211244	116.049	63.0094	1.84177
573	210367_s_at	PTGES	0.000223	0.0211244	1681.95	95.3699	17.6361
574	209016_s_at	KRT7	0.0002233	0.0211244	6517.64	1196.14	5.44891
577	208617_s_at	PTP4A2	0.000224	0.0211244	3429.57	1729.17	1.98336
578	203324_s_at	CAV2	0.0002242	0.0211244	6395.02	221.067	28.9279
580	1559097_at	C14orf64	0.0002247	0.0211244	56.9146	30.1566	1.8873
585	201337_s_at	VAMP3	0.0002263	0.0211244	3217.8	1449.44	2.22003
587	204276_at	TK2	0.0002272	0.0211244	665.951	95.3858	6.98166
589	224996_at	ASPH	0.0002292	0.0211244	5645.28	91.3219	61.8174
592	205280_at	GLRB	0.0002299	0.0211244	163.629	15.714	10.4129
593	222237_s_at	ZFP112	0.0002312	0.0211244	182.605	34.6359	5.27212
594	242137_at	NA	0.0002315	0.0211244	127.12	9.81108	12.9568
596	209160_at	AKR1C3	0.000233	0.0211244	12379.4	19.9295	621.16
599	1555996_s_at	EIF4A2	0.0002336	0.0211244	1066.48	526.163	2.0269
600	35820_at	GM2A	0.0002336	0.0211244	1007.81	418.092	2.4105
606	205403_at	IL1R2	0.000235	0.0211244	431.213	78.729	5.47718
607	213056_at	FRMD4B	0.0002351	0.0211244	341.281	133.252	2.56118
608	203574_at	NFIL3	0.0002352	0.0211244	1498.36	322.275	4.64931
609	204545_at	PEX6	0.0002361	0.0211244	294.858	60.8071	4.84907
611	213156_at	NA	0.0002367	0.0211244	518.806	15.421	33.6428
612	1554007_at	NA	0.0002369	0.0211244	414.457	219.937	1.88443
613	1555037_a_at	IDH1	0.0002372	0.0211244	7241.83	1895.23	3.82109
615	215047_at	TRIM58	0.0002379	0.0211244	78.6412	9.61159	8.18191
617	238447_at	RBMS3	0.0002393	0.0212054	929.188	9.3921	98.933
619	201426_s_at	VIM	0.0002407	0.0212605	19426.1	175.636	110.604
623	200697_at	HK1	0.0002448	0.0214381	11169.1	3708.73	3.01158
625	222592_s_at	ACSL5	0.0002453	0.0214381	2527.97	70.9632	35.6238
626	1552309_a_at	NEXN	0.0002464	0.0214381	781.576	16.4994	47.3701
628	204359_at	FLRT2	0.0002471	0.0214381	2871.84	27.3291	105.084
632	216526_x_at	HLA-C	0.0002481	0.0214381	6108.52	965.84	6.32457
636	208158_s_at	OSBPL1A	0.0002514	0.0214612	3552.57	477.285	7.44328
637	225207_at	PDK4	0.0002516	0.0214612	4527.88	13.8251	327.511
638	215617_at	SPATS2L	0.0002516	0.0214612	581.264	17.2454	33.7054
639	228153_at	RNF144B	0.0002516	0.0214612	1307.72	545.802	2.39597
640	227692_at	GNAI1	0.0002516	0.0214612	1909.28	22.0529	86.5774
641	208789_at	PTRF	0.0002517	0.0214612	2189.97	314.735	6.95814
642	228031_at	TTPAL	0.000252	0.0214612	1928.17	514.099	3.75058
645	206693_at	IL7	0.0002538	0.021514	254.483	11.51	22.1097
648	203989_x_at	F2R	0.0002552	0.0215325	1367.99	52.7048	25.9556
650	201105_at	LGALS1	0.0002572	0.0216096	17664.9	8559.78	2.06371
652	227261_at	KLF12	0.0002581	0.0216272	305.648	67.7139	4.51381
655	202270_at	GBP1	0.0002605	0.02164	731.309	11.1783	65.4223
656	226184_at	FMNL2	0.0002612	0.02164	586.291	139.189	4.21219
657	243590_at	NA	0.0002613	0.02164	100.107	59.9842	1.66889
660	238613_at	ZAK	0.0002621	0.02164	559.646	82.0395	6.82167
661	221477_s_at	SOD2	0.0002623	0.02164	3035.35	358.489	8.46705
662	228667_at	AGPAT4	0.0002628	0.02164	379.415	32.6744	11.612
664	219628_at	ZMAT3	0.0002651	0.02164	2663.7	491.142	5.42347
665	222146_s_at	TCF4	0.0002654	0.02164	732.114	46.8948	15.6118
669	1552701_a_at	CARD16	0.0002672	0.02164	185.132	23.2392	7.96638
670	225116_at	HIPK2	0.0002678	0.02164	2424.5	408.497	5.93516
671	221854_at	PKP1	0.0002684	0.02164	740.039	163.521	4.52566
672	1569433_at	SAMD5	0.0002691	0.02164	22.9886	11.2363	2.04592
673	226931_at	TMTC1	0.0002696	0.02164	853.181	27.1733	31.3978
674	221011_s_at	LBH	0.0002699	0.02164	755.389	30.2378	24.9816
676	226354_at	LACTB	0.0002708	0.02164	2043.01	613.859	3.32814
677	209576_at	GNAI1	0.0002712	0.02164	1826.8	19.3812	94.2565
679	235759_at	NA	0.000272	0.02164	158.481	16.8377	9.41223
684	239142_at	RFESD	0.0002728	0.02164	210.184	127.722	1.64564
690	1557961_s_at	LOC100127983	0.0002751	0.02164	45.0465	13.7878	3.26713
691	203367_at	DUSP14	0.0002751	0.02164	1074.93	584.887	1.83784
693	1563088_a_at	LOC284837	0.0002766	0.02164	47.3188	21.7007	2.18052
694	200609_s_at	WDR1	0.0002771	0.02164	4554.96	2117.05	2.15156
696	214085_x_at	NA	0.0002786	0.02164	1269.09	115.783	10.961
697	236915_at	C4orf47	0.000279	0.02164	58.1801	33.5037	1.73653
698	208933_s_at	LGALS8	0.0002793	0.02164	712.625	362.844	1.964
699	225259_at	NA	0.0002793	0.02164	329.502	176.858	1.86309
701	227399_at	VGLL3	0.0002798	0.02164	1160.54	9.93192	116.85
703	233712_at	ZNF44	0.0002803	0.02164	80.3401	52.8878	1.51907
704	36711_at	MAFF	0.0002806	0.02164	428.174	60.051	7.13018
706	226470_at	GGT7	0.0002809	0.02164	422.749	223.642	1.8903
707	239352_at	SLC6A15	0.0002811	0.02164	132.969	13.3322	9.97347
708	206116_s_at	TPM1	0.0002814	0.02164	3548.67	1722.97	2.05962
710	202372_at	RAB3GAP2	0.0002817	0.02164	1068.28	452.293	2.36191
712	226905_at	FAM101B	0.0002822	0.02164	922.439	53.8337	17.135
713	208690_s_at	PDLIM1	0.0002822	0.02164	9398.09	3115.25	3.0168
714	225136_at	PLEKHA2	0.0002835	0.0217018	2338.31	385.081	6.07225
717	218154_at	GSDMD	0.0002852	0.021748	1025.37	435.479	2.35458
719	1558738_at	NOL3	0.0002861	0.0217559	353.608	126.474	2.7959
723	228824_s_at	PTGR1	0.0002891	0.0218624	8320.61	213.764	38.9242
726	1555229_a_at	C1S	0.0002941	0.0219748	176.152	19.0547	9.24454
728	219174_at	IFT74	0.0002952	0.0219748	795.224	194.885	4.08048
733	224856_at	FKBP5	0.0002978	0.0219748	7917.94	688.327	11.5032
734	226334_s_at	AHSA2	0.0002978	0.0219748	1934.85	576.942	3.35362
735	212086_x_at	LMNA	0.0002985	0.0219748	2640.43	1410.36	1.87217
736	201692_at	SIGMAR1	0.0002988	0.0219748	1944.98	156.55	12.424
738	214830_at	SLC38A6	0.0002992	0.0219748	1091.81	327.149	3.33734
739	207469_s_at	PIR	0.0002994	0.0219748	2188.42	851.086	2.57133
742	219019_at	LRDD	0.0003009	0.0219748	457.56	283.539	1.61375
743	202994_s_at	FBLN1	0.0003013	0.0219748	3178.23	82.6915	38.4348
744	200974_at	ACTA2	0.0003017	0.0219748	4584.4	271.316	16.8969
745	204222_s_at	GLIPR1	0.0003017	0.0219748	1198.76	16.4344	72.9423
747	232341_x_at	HABP4	0.0003037	0.0219748	588.69	156.831	3.75365
748	209626_s_at	OSBPL3	0.0003043	0.0219748	580.71	15.2935	37.9711
749	202794_at	INPP1	0.0003051	0.0219748	1655.87	118.077	14.0236
752	224387_at	COMMD5	0.0003059	0.0219748	805.398	435.306	1.85019
753	212798_s_at	ANKMY2	0.000306	0.0219748	1420.1	391.442	3.62786
757	209087_x_at	MCAM	0.000308	0.0219748	1066.96	126.865	8.4102
758	218718_at	PDGFC	0.0003089	0.0219748	2128.99	193.905	10.9795
759	236950_s_at	LOC157381	0.0003091	0.0219748	25.1694	13.1941	1.90762
764	202180_s_at	MVP	0.000314	0.0219748	1758.19	224.801	7.82109
768	228575_at	IL20RB	0.0003147	0.0219748	1533.26	50.4009	30.4212
769	209684_at	RIN2	0.0003149	0.0219748	1800.57	210.222	8.56511
773	214696_at	C17orf91	0.0003174	0.0219748	1183.96	229.755	5.15313
775	218217_at	SCPEP1	0.0003181	0.0219748	3158.2	444.539	7.10443
776	1566342_at	SOD2	0.0003182	0.0219748	240.1	50.9327	4.71407
779	1555725_a_at	RGS5	0.0003196	0.0219748	101.1	53.2121	1.89995
783	218651_s_at	LARP6	0.0003214	0.0219748	188.955	78.1971	2.41639
785	218076_s_at	ARHGAP17	0.0003218	0.0219748	2451.64	601.581	4.07532
787	1555854_at	NA	0.0003223	0.0219748	397.453	12.4521	31.9186
788	200078_s_at	ATP6V0B	0.0003228	0.0219748	2656.33	1606.07	1.65393
789	206393_at	TNNI2	0.0003228	0.0219748	342.617	71.5	4.79185
792	225464_at	FRMD6	0.0003229	0.0219748	1743.2	659.879	2.6417
796	207076_s_at	ASS1	0.0003235	0.0219748	13088.9	5100.33	2.56629
801	226694_at	NA	0.0003243	0.0219748	4390.2	77.801	56.4286
802	225059_at	AGTRAP	0.0003246	0.0219748	1472.06	532.751	2.76314
804	233202_at	CNTNAP3	0.0003253	0.0219748	26.2518	9.81903	2.67356
805	210095_s_at	IGFBP3	0.0003253	0.0219748	1219.95	154.051	7.9191
806	229221_at	CD44	0.0003254	0.0219748	299.642	63.9338	4.68674
808	205891_at	ADORA2B	0.0003273	0.0219748	1015.84	332.045	3.05936
809	222455_s_at	PARVA	0.0003278	0.0219748	158.441	70.2913	2.25406
810	202459_s_at	LPIN2	0.0003282	0.0219748	532.944	179.747	2.96497
811	203505_at	ABCA1	0.0003285	0.0219748	2190.17	27.3812	79.988
812	227530_at	AKAP12	0.0003292	0.0219748	1057.75	48.6423	21.7454
813	223253_at	EPDR1	0.0003292	0.0219748	3888.37	334.893	11.6108
814	225401_at	C1orf85	0.0003296	0.0219748	1928.37	852.791	2.26124
818	233625_x_at	CPSF3L	0.0003305	0.0219748	1104.86	631.23	1.75033
819	221911_at	ETV1	0.0003311	0.0219748	328.181	8.03571	40.8403
820	44702_at	SYDE1	0.0003313	0.0219748	883.302	436.254	2.02474
823	209392_at	ENPP2	0.0003326	0.0219748	738.277	15.9179	46.3803
827	1553133_at	C9orf72	0.0003346	0.0219748	269.585	32.6169	8.26521
828	224840_at	FKBP5	0.0003354	0.0219748	14085	1331.16	10.581
829	231897_at	PTGR1	0.0003357	0.0219748	12402	249.984	49.6112
834	203207_s_at	MTFR1	0.000337	0.0219748	2072.1	784.041	2.64284
839	213342_at	YAP1	0.0003383	0.0219748	1117.15	242.056	4.61525
842	235570_at	NA	0.0003407	0.0219748	660.871	31.6224	20.8989
843	242324_x_at	CCBE1	0.0003412	0.0219748	364.061	48.0828	7.57155
845	209122_at	PLIN2	0.0003417	0.0219748	9985.2	321.279	31.0795
847	210664_s_at	TFPI	0.0003428	0.0219748	3445.51	993.233	3.46898
850	228373_at	C16orf72	0.0003444	0.0219748	843.124	506.613	1.66424
852	243618_s_at	ZNF827	0.0003448	0.0219748	581.436	104.826	5.5467
853	215501_s_at	DUSP10	0.0003448	0.0219748	1426.07	121.632	11.7245
855	205771_s_at	AKAP7	0.0003455	0.0219748	464.704	70.2736	6.61279
857	203282_at	GBE1	0.000346	0.0219748	4019.19	610.747	6.58077
858	225540_at	MAP2	0.0003466	0.0219748	5821	45.7681	127.185
859	235876_at	NA	0.0003469	0.0219748	278.578	45.307	6.14868
860	204401_at	KCNN4	0.000347	0.0219748	768.063	280.995	2.73337
868	215313_x_at	HLA-A	0.0003502	0.0219748	9221.68	1638.46	5.62826
870	212614_at	ARID5B	0.0003506	0.0219748	1673.51	443.512	3.77332
871	202142_at	COPS8	0.0003512	0.0219748	4912.4	749.958	6.55023
872	201666_at	TIMP1	0.0003518	0.0219748	3235.17	881.691	3.66928
873	205083_at	AOX1	0.0003521	0.0219748	2708.94	212.34	12.7576
874	203200_s_at	MTRR	0.0003529	0.0219748	3194.39	472.83	6.75589
875	1554127_s_at	MSRB3	0.000353	0.0219748	441.677	79.2042	5.57644
876	218528_s_at	RNF38	0.0003536	0.0219748	1466.31	561.095	2.61331
877	222853_at	FLRT3	0.0003538	0.0219748	316.801	38.5263	8.22297
878	211719_x_at	FN1	0.0003541	0.0219748	4650.48	187.303	24.8287
879	226160_at	H6PD	0.0003541	0.0219748	530.503	276.237	1.92046
880	209406_at	BAG2	0.0003551	0.0219748	1264.48	324.968	3.8911
881	228082_at	ASAM	0.0003555	0.0219748	1644.54	25.8903	63.5194
882	209569_x_at	D4S234E	0.0003557	0.0219748	952.82	45.5809	20.9039
883	37005_at	NBL1	0.0003559	0.0219748	1345.36	418.147	3.21744
884	201329_s_at	ETS2	0.000356	0.0219748	2188.09	233.005	9.39075
889	236656_s_at	LOC100130506	0.000358	0.0220176	984.403	188.314	5.22747
890	226875_at	DOCK11	0.0003595	0.0220217	990.606	80.662	12.281
891	223006_s_at	C9orf5	0.0003597	0.0220217	3508.36	999.097	3.51153
892	217989_at	HSD17B11	0.0003603	0.0220217	848.922	231.01	3.67483
893	206376_at	SLC6A15	0.000361	0.0220217	659.056	23.2323	28.3681
894	204537_s_at	GABRE	0.0003613	0.0220217	320.923	52.1204	6.15733
895	203510_at	MET	0.0003615	0.0220217	2954.89	677	4.36468
896	1555355_a_at	ETS1	0.0003616	0.0220217	430.745	18.7095	23.0228
899	219973_at	ARSJ	0.0003624	0.0220217	195.666	29.9828	6.52596
903	209615_s_at	PAK1	0.0003647	0.0220819	105.052	18.6569	5.63072
908	225793_at	LIX1L	0.0003686	0.0221707	3488.72	126.18	27.6488
909	217767_at	C3	0.0003686	0.0221707	14741.4	172.271	85.5706
912	203837_at	MAP3K5	0.0003704	0.022187	2040.16	353.754	5.76717
913	200839_s_at	CTSB	0.0003708	0.022187	5263.47	1159.88	4.53794
914	1555724_s_at	TAGLN	0.0003709	0.022187	4780.42	109.854	43.5162
923	202504_at	TRIM29	0.000376	0.0222235	2955.94	203.661	14.514
924	205910_s_at	CEL	0.0003761	0.0222235	1082.15	136.859	7.90701
927	209770_at	BTN3A1	0.0003771	0.0222235	223.28	99.0196	2.25491
930	212724_at	RND3	0.0003798	0.0222848	4609.12	1244.49	3.70363
931	224733_at	CMTM3	0.0003801	0.0222848	1473.48	249.768	5.89938
933	229641_at	NA	0.0003809	0.0222848	770.516	87.2523	8.83089
940	224463_s_at	C11orf70	0.0003834	0.0222848	1142.88	39.1924	29.1608
941	238337_s_at	DNAJC21	0.0003838	0.0222848	1497.28	823.352	1.81852
942	228950_s_at	GPR177	0.000384	0.0222848	615.215	39.1834	15.7009
943	207100_s_at	VAMP1	0.0003844	0.0222848	193.056	125.297	1.54079
945	229516_at	WDR31	0.0003853	0.0222848	78.5819	41.036	1.91495
946	215446_s_at	LOX	0.0003862	0.0222848	5539.16	17.1804	322.411
947	213069_at	HEG1	0.0003866	0.0222848	3860.86	259.984	14.8504
951	201637_s_at	FXR1	0.0003913	0.0224467	3401.07	1432.03	2.37499
952	229620_at	SEPP1	0.0003928	0.0224467	225.811	10.6494	21.2042
955	209641_s_at	ABCC3	0.0003955	0.0224467	2378.12	282.333	8.42311
957	222658_s_at	APTX	0.000396	0.0224467	896.312	393.56	2.27744
959	235521_at	HOXA3	0.0003963	0.0224467	881.649	61.575	14.3183
960	229672_at	UQCC	0.0003964	0.0224467	374.904	178.887	2.09576
961	203139_at	DAPK1	0.0003972	0.0224467	247.687	47.0363	5.26586
962	209090_s_at	SH3GLB1	0.0003979	0.0224467	587.766	305.442	1.92431
963	227309_at	YOD1	0.0003979	0.0224467	296.696	18.5079	16.0308
975	219390_at	FKBP14	0.0004024	0.0224467	480.265	169.559	2.83244
976	213293_s_at	TRIM22	0.0004027	0.0224467	1374.1	21.1681	64.9134
977	202887_s_at	DDIT4	0.0004036	0.0224467	12053.9	4439.69	2.71504
979	233882_s_at	SEMA6D	0.0004049	0.0224467	161.265	35.1519	4.58764
982	212014_x_at	CD44	0.0004056	0.0224467	1310.07	222.436	5.88967
984	228531_at	SAMD9	0.0004068	0.0224467	678.37	12.3045	55.1319
988	211911_x_at	HLA-B	0.0004083	0.0224467	4555.07	569.862	7.99329
990	201656_at	ITGA6	0.0004104	0.0224467	1515.8	63.2524	23.9643
991	223921_s_at	GBA2	0.0004106	0.0224467	514.642	232.662	2.21197
993	204770_at	TAP2	0.000411	0.0224467	229.104	122.896	1.86421
995	1555801_s_at	ZNF385B	0.0004118	0.0224467	1821.67	16.8786	107.927
999	205960_at	PDK4	0.0004127	0.0224467	1200.11	39.4801	30.398
1000	216241_s_at	TCEA1	0.0004132	0.0224467	5173.55	2745.15	1.88462
1002	224790_at	ASAP1	0.000414	0.0224467	1937.62	912.051	2.12447
1004	222453_at	CYBRD1	0.0004149	0.0224467	3617.75	30.0502	120.39
1006	222940_at	SULT1E1	0.0004152	0.0224467	1421.25	10.2602	138.521
1007	203504_s_at	ABCA1	0.0004156	0.0224467	1596.77	16.5352	96.568
1008	211006_s_at	KCNB1	0.0004157	0.0224467	441.112	27.2983	16.159
1011	200788_s_at	PEA15	0.0004167	0.0224467	7888.99	1620.17	4.86923
1012	225236_at	RBM18	0.0004168	0.0224467	1419.9	582.348	2.43823
1014	230472_at	IRX1	0.0004169	0.0224467	1090.22	28.1952	38.667
1015	226800_at	EFCAB7	0.0004169	0.0224467	536.64	98.2159	5.46388
1017	203186_s_at	S100A4	0.0004177	0.0224467	2748.75	416.371	6.60168
1019	206165_s_at	CLCA2	0.0004185	0.0224467	287.641	18.8064	15.2948
1020	209533_s_at	PLAA	0.0004193	0.0224467	2173.72	509.152	4.2693
1021	235173_at	hCG_1806964	0.0004196	0.0224467	1139.76	327.388	3.48139
1022	217751_at	GSTK1	0.0004196	0.0224467	5697.11	1520.89	3.74591
1023	244069_at	NA	0.00042	0.0224467	180.812	80.7614	2.23885
1024	216336_x_at	NA	0.0004204	0.0224467	6548.07	1687.42	3.88053
1029	207543_s_at	P4HA1	0.0004242	0.0224477	3061.3	755.165	4.05382
1031	224871_at	TPRG1L	0.0004244	0.0224477	2007.39	738.847	2.71692
1032	219008_at	C2orf43	0.0004253	0.0224477	604.744	256.857	2.35439
1034	225050_at	ZNF512	0.0004258	0.0224477	1200.1	641.352	1.87121
1035	202181_at	KIAA0247	0.0004258	0.0224477	752.744	468.346	1.60724
1039	219403_s_at	HPSE	0.0004272	0.0224477	824.982	177.773	4.64064
1043	202686_s_at	AXL	0.0004292	0.022456	1108.23	38.4669	28.8101
1046	200977_s_at	TAX1BP1	0.000431	0.022456	3951.16	1768.46	2.23423
1050	203888_at	THBD	0.0004323	0.022456	863.232	178.016	4.84917
1052	207723_s_at	KLRC3	0.0004339	0.022456	143.61	14.4728	9.92274
1053	203449_s_at	TERF1	0.0004339	0.022456	947.367	495.953	1.91019
1061	226237_at	NA	0.0004366	0.022456	140.963	18.4831	7.62658
1063	201261_x_at	BGN	0.0004368	0.022456	1209.51	113.737	10.6343
1066	203331_s_at	INPP5D	0.000438	0.022456	186.019	94.7462	1.96334
1069	203542_s_at	KLF9	0.0004393	0.022456	1526.35	253.541	6.02012
1070	214486_x_at	CFLAR	0.0004399	0.022456	548.829	232.156	2.36405
1076	214564_s_at	PCDHGC3	0.0004439	0.0225395	74.1155	45.544	1.62734
1082	209355_s_at	PPAP2B	0.0004479	0.0225503	1386.69	106.973	12.9629
1084	226513_at	ASB7	0.0004482	0.0225503	601.554	371.864	1.61767
1085	218532_s_at	FAM134B	0.0004485	0.0225503	1120	289.083	3.87432
1088	206662_at	GLRX	0.0004511	0.0225503	2204.58	258.8	8.51845
1094	230903_s_at	C8orf42	0.0004526	0.0225503	196.575	43.6544	4.50298
1095	218888_s_at	NETO2	0.0004526	0.0225503	1930.02	1274.9	1.51386
1096	218096_at	AGPAT5	0.0004528	0.0225503	2107.45	1175.41	1.79294
1097	205743_at	STAC	0.0004532	0.0225503	630.708	239.778	2.63039
1100	215522_at	SORCS3	0.000454	0.0225503	258.045	19.9405	12.9408
1101	227838_at	NA	0.0004541	0.0225503	812.091	73.0279	11.1203
1110	218909_at	RPS6KC1	0.0004596	0.0226384	350.511	206.666	1.69602
1111	204072_s_at	FRY	0.0004609	0.0226813	176.27	24.3144	7.2496
1113	238151_at	NA	0.0004627	0.0227063	222.639	94.3152	2.36058
1114	200838_at	CTSB	0.000463	0.0227063	3173.16	734.223	4.32179
1115	221826_at	ANGEL2	0.0004631	0.0227063	508.91	221.981	2.29259
1116	226582_at	LOC400043	0.0004636	0.0227063	272.204	59.1109	4.60497
1119	45297_at	EHD2	0.0004675	0.0227718	1721.41	311.166	5.53215
1122	229893_at	FRMD3	0.0004683	0.0227718	206.761	91.3158	2.26425
1123	219032_x_at	OPN3	0.0004692	0.0227718	3900.92	501.556	7.77764
1129	216705_s_at	ADA	0.0004721	0.0227718	2016.11	263.372	7.65499
1133	201399_s_at	TRAM1	0.0004746	0.0227718	8240.06	1438.37	5.72874
1135	227628_at	GPX8	0.0004756	0.0227718	1426.14	342.259	4.16685
1139	225303_at	KIRREL	0.0004762	0.0227718	605.51	32.6943	18.5203
1146	218634_at	PHLDA3	0.0004785	0.0227718	1081.79	449.209	2.40822
1147	206785_s_at	NA	0.0004788	0.0227718	983.303	19.4311	50.6045
1150	204104_at	SNAPC2	0.0004794	0.0227718	240.813	154.076	1.56295
1155	201739_at	SGK1	0.0004831	0.022868	1275.51	108.827	11.7205
1156	1560225_at	CNR1	0.0004835	0.022868	166.313	17.3628	9.5787
1157	223960_s_at	C16orf5	0.0004843	0.022886	1179.62	54.2818	21.7313
1159	205884_at	ITGA4	0.0004853	0.0228919	177.637	9.49969	18.6993
1160	214459_x_at	HLA-C	0.0004859	0.0228919	7390.62	1285.33	5.74997
1162	226610_at	CENPV	0.0004868	0.0228996	1294.78	653.54	1.98118
1165	238320_at	NEAT1	0.0004887	0.0229288	3723.95	542.496	6.86447
1168	208683_at	CAPN2	0.0004904	0.022956	6312.55	404.694	15.5983
1170	232100_at	NA	0.0004917	0.0229607	47.4173	19.7288	2.40346
1172	225787_at	UBE2F	0.0004925	0.0229607	1269.28	557.96	2.27485
1173	230152_at	WDR52	0.0004926	0.0229607	156.304	93.6002	1.66991
1174	53720_at	C19orf66	0.0004949	0.0229772	558.009	102.059	5.46751
1175	221104_s_at	NIPSNAP3B	0.0004954	0.0229772	32.375	20.1135	1.60962
1177	242281_at	GLUL	0.0004963	0.0229772	329.879	31.8899	10.3443
1178	210563_x_at	CFLAR	0.0004965	0.0229772	1323.4	669.817	1.97576
1185	225139_at	NA	0.0004991	0.0229772	939.159	545.191	1.72262
1186	212509_s_at	MXRA7	0.0004993	0.0229772	3620.28	523.953	6.90956
1188	1557137_at	TMEM17	0.0004994	0.0229772	407.027	99.1776	4.10402
1189	1560011_at	PSCA	0.0005001	0.0229772	376.919	40.3325	9.34531
1190	242636_at	NA	0.0005009	0.0229772	42.6497	27.3938	1.55691
1191	1552703_s_at	NA	0.0005011	0.0229772	460.383	13.0586	35.255
1193	212813_at	JAM3	0.0005017	0.0229772	2344.04	102.289	22.9159
1195	224415_s_at	HINT2	0.0005027	0.0229772	2798.1	1664.94	1.6806
1196	224851_at	CDK6	0.0005032	0.0229772	691.05	66.19	10.4404
1197	220129_at	SOHLH2	0.0005034	0.0229772	287.456	28.7519	9.99781
1198	223301_s_at	CCDC82	0.0005037	0.0229772	287.881	17.9178	16.0667
1200	212077_at	CALD1	0.0005043	0.0229772	5587.36	15.0972	370.092
1203	160020_at	MMP14	0.0005064	0.0230098	645.023	265.137	2.43279
1205	212196_at	IL6ST	0.0005079	0.0230452	1697.27	496.522	3.41832
1213	205789_at	CD1D	0.0005131	0.0231034	485.101	18.9657	25.5777
1223	219175_s_at	SLC41A3	0.0005169	0.0231083	1988.29	466.113	4.26569
1226	234312_s_at	ACSS2	0.0005204	0.0231783	646.772	341.447	1.89421
1229	217728_at	S100A6	0.0005219	0.0231783	15131.6	7931.69	1.90774
1231	202800_at	SLC1A3	0.0005235	0.0231783	986.461	87.5556	11.2667
1233	219396_s_at	NEIL1	0.0005237	0.0231783	321.919	211.173	1.52444
1235	204036_at	LPAR1	0.0005239	0.0231783	642.673	19.2157	33.4451
1237	238681_at	GDPD1	0.0005244	0.0231783	115.756	71.6117	1.61644
1238	213093_at	PRKCA	0.000526	0.0232102	475.105	89.3226	5.31898
1243	225773_at	RSPRY1	0.0005293	0.0232102	939.388	517.716	1.81449
1244	229974_at	EVC2	0.0005305	0.0232102	64.2412	16.9154	3.7978
1247	206011_at	CASP1	0.0005321	0.0232102	306.407	16.7061	18.3411
1249	1555800_at	ZNF385B	0.0005327	0.0232102	1857.46	26.5408	69.9853
1255	217456_x_at	HLA-E	0.000536	0.0232102	2202.01	1085.85	2.02792
1257	228381_at	ATF7IP2	0.0005373	0.0232102	664.869	353.127	1.88281
1259	212294_at	GNG12	0.000538	0.0232102	2654.02	974.131	2.7245
1260	226325_at	ADSSL1	0.0005382	0.0232102	2199.85	225.575	9.75216
1262	208732_at	RAB2A	0.0005395	0.0232102	1657.92	385.998	4.29515
1263	228949_at	GPR177	0.0005399	0.0232102	436.271	16.6523	26.1989
1266	212097_at	CAV1	0.0005409	0.0232102	9447.12	375.031	25.1902
1267	229014_at	FLJ42709	0.0005415	0.0232102	307.596	114.372	2.68943
1269	218292_s_at	PRKAG2	0.0005419	0.0232102	1036.24	223	4.64681
1270	229296_at	LOC100128501	0.0005424	0.0232102	1173.58	202.95	5.78259
1271	207541_s_at	EXOSC10	0.0005425	0.0232102	1320.24	792.911	1.66505
1272	244533_at	NA	0.0005425	0.0232102	1431.74	248.259	5.76711
1275	229817_at	ZNF608	0.0005432	0.0232102	628.632	102.459	6.13545
1276	213006_at	CEBPD	0.0005441	0.0232102	154.491	13.0581	11.831
1278	210201_x_at	BIN1	0.0005448	0.0232102	1952.43	177.34	11.0095
1279	204326_x_at	MT1X	0.000546	0.0232102	6182.53	1950.75	3.16932
1281	205880_at	PRKD1	0.0005465	0.0232102	654.196	24.2749	26.9495
1282	201150_s_at	TIMP3	0.0005468	0.0232102	7104.45	385.992	18.4057
1284	205441_at	OCEL1	0.0005479	0.0232102	530.65	275.051	1.92928
1285	216899_s_at	SKAP2	0.0005479	0.0232102	1636.47	625.167	2.61766
1290	1553970_s_at	CEL	0.0005496	0.0232102	857.244	131.815	6.5034
1297	207565_s_at	MR1	0.0005519	0.0232102	554.58	177.855	3.11817
1298	212838_at	DNMBP	0.0005532	0.0232102	558.8	202.414	2.76068
1300	208965_s_at	IFI16	0.0005546	0.0232102	1767.68	14.4843	122.041
1302	1557938_s_at	PTRF	0.0005552	0.0232102	1067.04	191.502	5.57197
1303	221563_at	DUSP10	0.0005558	0.0232102	1592.54	80.5447	19.7721
1304	225108_at	AGPS	0.0005558	0.0232102	289.398	18.4402	15.6939
1306	224694_at	ANTXR1	0.0005568	0.0232102	2031.9	451.318	4.50215
1307	200919_at	PHC2	0.0005568	0.0232102	4066.21	1129.16	3.60109
1309	201826_s_at	SCCPDH	0.000558	0.0232102	402.37	84.1131	4.78368
1311	202468_s_at	CTNNAL1	0.0005587	0.0232102	1819.41	726.069	2.50584
1313	206263_at	FMO4	0.0005594	0.0232102	365.529	132.66	2.75537
1314	201820_at	KRT5	0.0005596	0.0232102	1906.34	111.367	17.1177
1316	222250_s_at	INTS7	0.0005599	0.0232102	603.814	315.177	1.91579
1317	208648_at	VCP	0.0005606	0.0232102	1494.38	771.664	1.93657
1319	217599_s_at	MDFIC	0.0005621	0.0232102	152.964	10.2022	14.9933
1321	229157_at	NA	0.0005625	0.0232102	903.676	135.274	6.68032
1324	204099_at	SMARCD3	0.0005632	0.0232102	1451.22	210.57	6.89186
1325	230398_at	TNS4	0.0005635	0.0232102	757.429	163.142	4.64277
1328	212136_at	ATP2B4	0.0005644	0.0232102	2030.64	393.243	5.16382
1329	205765_at	CYP3A5	0.0005647	0.0232102	182.893	29.414	6.21788
1330	226982_at	ELL2	0.0005648	0.0232102	873.657	55.7392	15.674
1333	213158_at	NA	0.0005659	0.0232102	622.533	15.3655	40.515
1334	235884_at	LOC644794	0.0005663	0.0232102	296.307	195.065	1.51902
1335	225025_at	IGSF8	0.0005677	0.0232207	703.215	279.714	2.51405
1339	203939_at	NT5E	0.0005701	0.0232207	513.532	190.857	2.69067
1342	227964_at	FRMD8	0.000571	0.0232207	1392.27	581.409	2.39465
1343	212192_at	KCTD12	0.0005714	0.0232207	1191.68	89.5003	13.3149
1344	207505_at	PRKG2	0.0005737	0.0232207	149.108	61.2063	2.43615
1349	223163_s_at	ZC3HC1	0.0005746	0.0232207	1259.27	724.442	1.73826
1351	201628_s_at	RRAGA	0.0005748	0.0232207	5686.25	1935	2.93862
1354	209568_s_at	RGL1	0.0005753	0.0232207	645.302	212.761	3.03299
1355	224999_at	NA	0.0005755	0.0232207	846.576	55.3708	15.2892
1359	228777_at	KBTBD3	0.0005786	0.023256	195.856	75.4326	2.59644
1365	208944_at	TGFBR2	0.000581	0.0232719	1447.87	116.38	12.4409
1368	209310_s_at	CASP4	0.0005856	0.0233934	547.345	81.819	6.6897
1369	210757_x_at	DAB2	0.0005862	0.0233934	649.375	142.937	4.54308
1370	203072_at	MYO1E	0.0005864	0.0233934	575.742	127.822	4.50424
1371	212907_at	SLC30A1	0.0005866	0.0233934	5408.64	1198.88	4.51143
1374	213289_at	APOOL	0.000588	0.023398	1098.35	397.433	2.76362
1375	236962_at	NA	0.0005887	0.0234089	122.919	59.3765	2.07015
1376	212328_at	LIMCH1	0.0005899	0.0234232	160.032	92.9549	1.72161
1377	223655_at	CD163L1	0.0005911	0.0234232	635.288	130.8	4.85693
1385	213019_at	RANBP6	0.0005944	0.0234232	1160.52	418.317	2.77425
1391	210495_x_at	FN1	0.0005965	0.0234232	4313.74	237.729	18.1456
1393	206618_at	IL18R1	0.0005971	0.0234232	170.18	14.4746	11.7571
1394	225547_at	SNHG6	0.0005972	0.0234232	12845.6	4930.94	2.60511
1395	217996_at	PHLDA1	0.0005984	0.0234445	437.989	98.1819	4.46099
1396	228280_at	ZC3HAV1L	0.0005986	0.0234445	1879.36	21.1656	88.7933
1401	222632_s_at	LZTFL1	0.0006036	0.0235344	638.506	346.1	1.84486
1403	201060_x_at	STOM	0.0006045	0.0235344	7757.08	2146.01	3.61465
1409	209286_at	CDC42EP3	0.0006068	0.0235365	1379.17	36.4733	37.813
1412	228359_at	UBASH3B	0.0006083	0.0235365	174.444	28.0463	6.21985
1414	221425_s_at	ISCA1	0.0006087	0.0235365	1314.77	680.783	1.93127
1415	223690_at	LTBP2	0.0006098	0.0235458	261.179	137.748	1.89606
1416	227699_at	C14orf149	0.0006098	0.0235458	957.865	407.642	2.34977
1418	221870_at	EHD2	0.0006109	0.023555	2459.15	456.731	5.38424
1421	225113_at	AGPS	0.0006143	0.0236067	649.847	16.0065	40.599
1424	244187_at	NA	0.0006156	0.0236237	712.728	246.931	2.88634
1425	226474_at	NLRC5	0.0006167	0.0236237	782.675	69.1541	11.3178
1428	209287_s_at	CDC42EP3	0.0006175	0.0236237	738.202	162.326	4.54766
1430	201336_at	VAMP3	0.0006179	0.0236237	5046.3	2166.96	2.32875
1431	218656_s_at	LHFP	0.0006183	0.0236237	168.161	20.2676	8.29702
1432	227361_at	HS3ST3B1	0.0006192	0.0236416	506.16	14.6875	34.4619
1433	223441_at	SLC17A5	0.0006197	0.0236442	1742.26	170.918	10.1936
1437	218983_at	C1RL	0.0006238	0.0237318	944.273	15.1175	62.4621
1445	210538_s_at	BIRC3	0.0006304	0.0238527	111.19	30.3685	3.66136
1446	201875_s_at	MPZL1	0.0006312	0.0238537	1408.96	455.976	3.08998
1448	214620_x_at	PAM	0.0006323	0.0238661	1475.74	269.481	5.47621
1449	204718_at	EPHB6	0.0006325	0.0238661	436.375	91.9864	4.74391
1451	241763_s_at	FBXO32	0.0006337	0.0238681	2219	64.5187	34.3932
1452	89977_at	ACSM5	0.0006339	0.0238681	318.394	48.8838	6.51329
1455	211922_s_at	CAT	0.0006354	0.0238735	2037.91	928.245	2.19545
1457	234513_at	ELOVL3	0.0006369	0.0238735	239.913	42.7431	5.6129
1462	201141_at	GPNMB	0.000639	0.0238969	535.749	66.4199	8.06609
1464	224627_at	GBA2	0.0006404	0.0239031	554.273	220.793	2.51038
1465	238717_at	NA	0.0006409	0.0239031	204.042	20.0995	10.1516
1466	226529_at	TMEM106B	0.0006413	0.0239031	2586.23	1003.51	2.57719
1467	221567_at	NOL3	0.0006417	0.0239031	1416.25	567.663	2.49487
1469	242888_at	NA	0.0006429	0.0239031	217.517	58.1477	3.74076
1470	216320_x_at	MST1	0.000643	0.0239031	657.443	361.844	1.81693
1472	227503_at	NA	0.000644	0.0239152	202.519	13.7673	14.7102
1475	235457_at	MAML2	0.0006462	0.0239231	520.213	51.1512	10.1701
1476	219014_at	PLAC8	0.0006465	0.0239231	12002.9	220.096	54.5347
1477	212174_at	AK2	0.0006467	0.0239231	1904.87	439.425	4.33492
1478	204279_at	PSMB9	0.0006467	0.0239231	919.892	214.15	4.29554
1481	225008_at	ASPH	0.0006485	0.0239286	2979.57	38.0402	78.3271
1482	218603_at	HECA	0.0006486	0.0239286	725.173	449.174	1.61446
1483	213416_at	ITGA4	0.0006501	0.0239348	457.555	13.3837	34.1873
1487	213640_s_at	LOX	0.000652	0.0239348	917.487	48.9102	18.7586
1488	223091_x_at	MFF	0.0006521	0.0239348	1214.89	692.083	1.75541
1490	202627_s_at	SERPINE1	0.0006532	0.0239348	1246.65	114.577	10.8805
1491	225081_s_at	CDCA7L	0.000654	0.0239348	2321.05	881.796	2.63219
1493	202668_at	EFNB2	0.0006559	0.0239348	3096.04	895.775	3.45627
1494	228438_at	LOC100132891	0.000656	0.0239348	295.33	10.2794	28.7303
1495	223384_s_at	TRIM4	0.0006569	0.0239348	2187.38	929.243	2.35394
1500	225021_at	ZNF532	0.0006588	0.0239348	642.973	38.3363	16.7719
1505	238587_at	UBASH3B	0.0006598	0.0239348	295.564	26.2662	11.2526
1506	214651_s_at	HOXA9	0.0006603	0.0239348	1038.79	11.5964	89.579
1510	227878_s_at	ALKBH7	0.0006611	0.0239348	870.791	447.755	1.94479
1511	226099_at	ELL2	0.0006619	0.0239348	2941.43	191.035	15.3974
1514	228890_at	ATOH8	0.0006642	0.0239862	781.284	116.608	6.70011
1515	209147_s_at	PPAP2A	0.0006649	0.0239956	2296.09	204.393	11.2337
1516	1558964_at	FAT3	0.0006677	0.0240412	194.427	18.4145	10.5584
1517	202628_s_at	SERPINE1	0.000668	0.0240412	588.395	104.389	5.63658
1524	203973_s_at	CEBPD	0.0006711	0.0240764	5178.6	485.913	10.6574
1526	221728_x_at	XIST	0.0006722	0.0240842	2585.27	23.5547	109.756
1527	216442_x_at	FN1	0.0006739	0.0241156	4381.78	250.143	17.5171
1531	38290_at	RGS14	0.0006756	0.024127	159.978	103.964	1.53879
1532	225750_at	NA	0.0006772	0.024162	677.028	421.295	1.60702
1535	212791_at	C1orf216	0.0006796	0.024162	859.195	412.048	2.08518
1536	227041_at	SESTD1	0.0006796	0.024162	591.758	140.475	4.21256
1537	221276_s_at	SYNC	0.0006796	0.024162	268.223	28.2332	9.50027
1538	202888_s_at	ANPEP	0.0006805	0.024162	2729.57	47.3051	57.7013
1539	224572_s_at	IRF2BP2	0.0006808	0.024162	1416.18	565.804	2.50295
1540	200736_s_at	GPX1	0.000681	0.024162	4008.05	39.3246	101.922
1544	200972_at	TSPAN3	0.0006841	0.0242248	3535.39	1828.89	1.93308
1546	233173_x_at	GTF3C5	0.0006854	0.024234	4484.18	1227.17	3.65407
1549	224280_s_at	FAM54B	0.000688	0.024234	1136.51	462.498	2.45733
1551	225402_at	TP53RK	0.0006913	0.024234	1257.72	518.81	2.42424
1553	241873_at	NA	0.000692	0.024234	160.11	12.2887	13.0291
1555	201339_s_at	SCP2	0.0006924	0.024234	2422.64	1385.23	1.74891
1556	211458_s_at	NA	0.0006924	0.024234	417.437	69.0968	6.04133
1557	220675_s_at	PNPLA3	0.0006928	0.024234	251.738	56.6275	4.4455
1560	212613_at	BTN3A2	0.0006936	0.024234	407.456	80.629	5.05347
1561	213005_s_at	KANK1	0.0006945	0.024234	1879.52	272.549	6.89607
1562	204489_s_at	CD44	0.0006945	0.024234	2305.09	268.986	8.56955
1564	209387_s_at	TM4SF1	0.0006946	0.024234	2993.2	1786.29	1.67565
1572	212378_at	GART	0.0006971	0.024234	1896.45	976.431	1.94222
1574	235311_at	FKBP14	0.0006982	0.024234	146.165	37.7215	3.87486
1575	212345_s_at	CREB3L2	0.000699	0.024234	990.26	345.372	2.86723
1577	205964_at	ZNF426	0.0006995	0.024234	211.053	24.0742	8.76675
1580	202732_at	PKIG	0.0007007	0.024234	1683.43	482.48	3.48911
1581	205548_s_at	BTG3	0.000701	0.024234	1135.47	205.47	5.5262
1585	209283_at	CRYAB	0.0007026	0.0242364	1888.72	104.677	18.0434
1586	212653_s_at	EHBP1	0.0007035	0.0242521	4098.97	828.957	4.94473
1588	228584_at	SGCB	0.0007051	0.0242683	449.942	140.923	3.19282
1589	1557370_s_at	MYCBP2	0.0007053	0.0242683	725.461	383.795	1.89023
1590	228293_at	DEPDC7	0.0007058	0.0242702	438.31	10.3792	42.2295
1593	218854_at	DSE	0.0007092	0.0243412	1077.89	109.226	9.86848
1597	226801_s_at	AIDA	0.0007122	0.0243829	2566.79	1343.21	1.91094
1599	201003_x_at	NA	0.0007132	0.0243866	3153.04	1891.19	1.66723
1601	216295_s_at	CLTA	0.0007162	0.0244488	6708.67	3181.47	2.10867
1603	205244_s_at	SLC13A3	0.0007175	0.0244488	217.741	95.5053	2.27989
1608	205627_at	CDA	0.0007216	0.0245357	1822.18	64.189	28.3878
1609	206860_s_at	MIOS	0.0007226	0.0245426	1958.17	653.336	2.99719
1610	223854_at	PCDHB10	0.0007227	0.0245426	105.735	33.2921	3.17599
1615	201617_x_at	CALD1	0.0007266	0.0245869	1723.44	10.0167	172.056
1619	228149_at	C7orf60	0.0007289	0.0245869	818.983	508.327	1.61113
1620	204464_s_at	EDNRA	0.0007291	0.0245869	755.471	53.5194	14.1159
1621	205808_at	ASPH	0.0007293	0.0245869	1782.65	40.4113	44.1127
1622	202017_at	EPHX1	0.0007294	0.0245869	6333.45	352.467	17.9689
1624	202783_at	NNT	0.0007315	0.0246273	4677.43	741.52	6.30789
1627	203337_x_at	ITGB1BP1	0.000733	0.0246323	403.273	235.651	1.71131
1628	228325_at	KIAA0146	0.0007344	0.0246642	395.525	30.1642	13.1124
1629	201061_s_at	STOM	0.0007351	0.0246657	6925.21	1503.53	4.60596
1632	224397_s_at	TMTC1	0.0007363	0.0246657	513.572	24.4953	20.9661
1634	206833_s_at	ACYP2	0.0007379	0.0246823	961.943	154.695	6.21832
1639	45749_at	FAM65A	0.0007413	0.0247204	2105.95	1250.67	1.68386
1646	208812_x_at	HLA-C	0.0007457	0.0247462	7965.75	1393.77	5.71525
1652	213937_s_at	FTSJ1	0.0007491	0.024784	541.719	332.366	1.62989
1653	202466_at	POLS	0.0007493	0.024784	1569.21	914.739	1.71548
1656	239135_at	CPPED1	0.0007517	0.0248088	262.864	109.668	2.39691
1657	210151_s_at	DYRK3	0.0007532	0.0248088	660.671	349.3	1.89141
1660	205756_s_at	F8	0.000755	0.0248088	589.911	144.831	4.07311
1663	212704_at	ZCCHC11	0.0007563	0.0248088	900.536	26.0673	34.5465
1664	213918_s_at	NIPBL	0.0007566	0.0248088	2050.72	792.606	2.58731
1665	211340_s_at	MCAM	0.0007568	0.0248088	726.702	33.9433	21.4093
1668	200771_at	LAMC1	0.0007581	0.0248088	5726.71	1148.21	4.98752
1669	217047_s_at	FAM13A	0.0007582	0.0248088	593.656	88.0001	6.74608
1674	232370_at	LOC254057	0.0007604	0.0248088	388.91	111.598	3.48493
1680	203820_s_at	IGF2BP3	0.0007623	0.0248088	1686.39	16.7971	100.398
1681	205405_at	SEMA5A	0.0007631	0.0248165	499.52	164.719	3.03255
1687	210987_x_at	TPM1	0.0007669	0.0248165	5458.57	2540.8	2.14837
1688	226225_at	MCC	0.0007672	0.0248165	1133.7	267.878	4.23215
1692	226611_s_at	CENPV	0.0007687	0.0248165	1196.58	770.36	1.55327
1693	225806_at	JUB	0.0007688	0.0248165	3947.2	2019.86	1.9542
1695	204353_s_at	POT1	0.0007698	0.0248165	655.085	366.888	1.78552
1697	232201_at	NKD2	0.0007723	0.0248725	461.956	241.499	1.91287
1700	227072_at	RTTN	0.0007743	0.0248946	1594.45	251.475	6.34041
1701	200787_s_at	PEA15	0.0007745	0.0248946	4636.48	965.576	4.80178
1702	1553994_at	NT5E	0.0007768	0.0249539	241.302	46.6534	5.17223
1708	202075_s_at	PLTP	0.0007822	0.0250347	2038.13	85.6249	23.8031
1709	225180_at	TTC14	0.0007828	0.0250347	1344.21	805.521	1.66875
1711	214771_x_at	MPRIP	0.0007835	0.0250347	3300.23	1123.23	2.93816
1712	203385_at	DGKA	0.0007844	0.0250347	829.938	209.355	3.96427
1713	224836_at	TP53INP2	0.0007858	0.0250347	420.628	166.024	2.53355
1717	203335_at	PHYH	0.0007867	0.0250347	3265.15	532.939	6.12668
1722	200748_s_at	FTH1	0.0007885	0.0250356	26240.4	14693.4	1.78587
1724	226885_at	NA	0.0007909	0.0250808	745.227	15.5684	47.868
1730	213150_at	HOXA10	0.0007952	0.0250875	863.13	52.9525	16.3001
1735	222484_s_at	CXCL14	0.0007961	0.0250875	71.4651	44.2231	1.61601
1736	228353_x_at	UBASH3B	0.0007969	0.0250982	103.375	15.9714	6.47249
1739	238953_at	NA	0.0007992	0.0251272	176.015	87.3594	2.01483
1741	202478_at	TRIB2	0.0008012	0.0251486	280.398	73.0262	3.8397
1742	207549_x_at	CD46	0.0008022	0.0251486	2800.05	886.395	3.15892
1743	225973_at	TAP2	0.0008026	0.0251486	930.124	319.354	2.91252
1744	224414_s_at	CARD6	0.000803	0.0251486	786.752	30.53	25.7698
1746	212118_at	TRIM27	0.0008036	0.0251486	962.091	593.905	1.61994
1747	235405_at	GSTA4	0.0008037	0.0251486	301.883	57.1047	5.28649
1749	1560683_at	BCL8	0.0008053	0.0251486	27.3119	9.82916	2.77866
1755	220603_s_at	MCTP2	0.0008083	0.0251719	107.138	32.2461	3.3225
1759	208991_at	STAT3	0.000811	0.0251719	1971.6	1112.96	1.7715
1760	210473_s_at	GPR125	0.0008113	0.0251719	936.002	435.849	2.14754
1763	205547_s_at	TAGLN	0.0008125	0.0251719	4558.4	81.9616	55.6163
1764	1554726_at	ZNF655	0.0008128	0.0251719	399.342	9.07096	44.0243
1768	226189_at	ITGB8	0.000816	0.0251719	1759.77	20.1414	87.371
1770	218997_at	POLR1E	0.0008174	0.0251719	1094.07	558.971	1.95728
1771	219405_at	TRIM68	0.0008175	0.0251719	360.311	168.023	2.14442
1775	212111_at	STX12	0.0008183	0.0251719	754.483	391.873	1.92532
1776	214126_at	NA	0.0008188	0.0251719	545.644	242.776	2.24752
1777	212470_at	SPAG9	0.0008199	0.0251719	1326.81	597.655	2.22002
1781	227243_s_at	EBF3	0.0008206	0.0251719	106.78	26.2176	4.07285
1782	209818_s_at	HABP4	0.0008207	0.0251719	393.846	113.047	3.48392
1786	220769_s_at	WDR78	0.0008228	0.0251885	63.2213	36.5027	1.73196
1788	222421_at	UBE2H	0.0008258	0.025244	2941.84	942.65	3.12082
1789	1562321_at	PDK4	0.000826	0.025244	697.692	24.9494	27.9643
1791	213727_x_at	MPPE1	0.0008274	0.0252442	518.581	320.349	1.6188
1792	232183_at	SERAC1	0.000828	0.0252442	242.705	128.208	1.89306
1796	205505_at	GCNT1	0.0008293	0.0252442	597.027	64.4378	9.26516
1797	202597_at	IRF6	0.0008297	0.0252442	2198.56	585.737	3.7535
1798	226733_at	PFKFB2	0.0008324	0.0252713	276.437	113.367	2.43841
1800	202177_at	GAS6	0.0008327	0.0252713	291.345	95.1877	3.06074
1803	211653_x_at	AKR1C2	0.0008338	0.0252721	7011.09	96.8177	72.4155
1804	203323_at	CAV2	0.0008349	0.0252721	1852.02	91.0951	20.3306
1806	226621_at	FGG	0.0008354	0.0252721	2059.36	524.631	3.92535
1807	209443_at	SERPINA5	0.0008356	0.0252721	285.75	74.1577	3.85327
1808	203799_at	CD302	0.0008364	0.0252721	363.757	56.8074	6.40333
1810	232060_at	ROR1	0.0008374	0.0252721	323.531	12.9782	24.9288
1811	226777_at	NA	0.0008378	0.0252721	1143.05	22.7038	50.3462
1812	228370_at	SNRPN	0.000838	0.0252721	129.221	16.4586	7.85127
1813	201445_at	CNN3	0.0008381	0.0252721	661.452	17.3957	38.0238
1816	231577_s_at	GBP1	0.0008394	0.0252721	1869.75	26.3673	70.9118
1819	201266_at	TXNRD1	0.0008423	0.0253033	16847.5	5109.17	3.2975
1828	208782_at	FSTL1	0.0008461	0.0253066	2468.68	40.1772	61.4448
1830	200931_s_at	VCL	0.0008473	0.02531	4791.42	1224.88	3.91176
1832	225292_at	COL27A1	0.0008486	0.0253185	175.039	105.454	1.65987
1833	57163_at	ELOVL1	0.0008493	0.0253185	1887.94	1077.03	1.75291
1836	205079_s_at	MPDZ	0.0008502	0.0253185	548.164	247.545	2.2144
1838	205016_at	TGFA	0.0008519	0.0253415	167.2	101.113	1.6536
1839	200661_at	CTSA	0.0008527	0.0253466	3003.45	1862.01	1.61302
1840	212230_at	PPAP2B	0.000853	0.0253466	1753.11	103.718	16.9027
1841	206765_at	KCNJ2	0.0008546	0.0253804	175.185	19.739	8.87507
1842	202022_at	ALDOC	0.0008554	0.0253819	1200.97	588.809	2.03965
1843	204780_s_at	FAS	0.0008558	0.0253819	1689.96	143.083	11.8111
1845	226022_at	SASH1	0.000857	0.0253819	604.029	223.706	2.7001
1846	242037_at	ASPH	0.0008571	0.0253819	704.677	40.0415	17.5987
1847	211367_s_at	CASP1	0.0008575	0.0253819	302.998	12.0664	25.1109
1851	1568836_at	CLK4	0.000861	0.0254323	257.213	72.7317	3.53646
1852	1556190_s_at	PRNP	0.0008623	0.0254569	324.695	16.615	19.5422
1853	227113_at	ADHFE1	0.0008647	0.0254983	445.625	213.687	2.08541
1857	212698_s_at	2010-09-01	0.0008674	0.0255101	3946.36	617.267	6.39327
1858	206375_s_at	HSPB3	0.0008676	0.0255101	328.509	49.6301	6.61916
1859	213478_at	RP1-21O18.1	0.0008681	0.0255101	1405.5	844.522	1.66426
1866	228488_at	TBC1D16	0.0008718	0.0255443	774.006	393.546	1.96675
1868	225288_at	COL27A1	0.0008731	0.025553	580.718	47.4056	12.25
1870	206197_at	NME5	0.0008741	0.0255569	159.803	40.7896	3.91775
1873	212276_at	LPIN1	0.0008759	0.0255596	1125.86	505.435	2.22751
1875	222937_s_at	MMP28	0.0008776	0.0255596	443.391	187.807	2.36089
1876	218332_at	BEX1	0.0008781	0.0255596	207.382	70.9823	2.9216
1877	230240_at	NA	0.0008781	0.0255596	267.619	138.017	1.93904
1879	239043_at	ZNF404	0.0008784	0.0255596	125.902	13.9549	9.0221
1884	224735_at	CYBASC3	0.0008813	0.0255633	2237.21	876.569	2.55224
1885	202657_s_at	SERTAD2	0.0008814	0.0255633	1118.44	532.095	2.10196
1887	219983_at	HRASLS	0.000884	0.0256056	239.138	14.3576	16.6559
1888	227061_at	NA	0.0008854	0.0256056	502.38	32.743	15.3431
1889	243141_at	SGMS2	0.0008854	0.0256056	183.354	87.8861	2.08627
1890	217202_s_at	GLUL	0.0008856	0.0256056	7407.13	556.554	13.3089
1891	226077_at	RNF145	0.0008856	0.0256056	1144.05	361.115	3.16811
1892	200648_s_at	GLUL	0.0008861	0.0256065	5926.54	422.818	14.0167
1893	212904_at	LRRC47	0.0008878	0.0256348	3063.71	1627.8	1.88212
1895	221958_s_at	GPR177	0.0008899	0.0256348	821.937	64.448	12.7535
1897	225097_at	HIPK2	0.0008906	0.0256348	4184.46	701.386	5.96599
1898	223046_at	EGLN1	0.0008911	0.0256348	1694	840.879	2.01456
1901	218847_at	IGF2BP2	0.0008913	0.0256348	1071.41	272.192	3.93624
1903	223407_at	C16orf48	0.0008933	0.0256392	602.931	197.514	3.05261
1904	211031_s_at	CLIP2	0.0008936	0.0256392	215.811	63.8338	3.38083
1905	203695_s_at	DFNA5	0.0008938	0.0256392	1134.04	91.5305	12.3897
1910	209537_at	EXTL2	0.0008969	0.0256392	800.777	330.749	2.4211
1914	202587_s_at	AK1	0.0008986	0.0256392	1970.69	781.251	2.52248
1920	238468_at	TNRC6B	0.0009009	0.0256392	455.175	190.071	2.39476
1921	226103_at	NEXN	0.0009012	0.0256392	903.683	15.1869	59.504
1926	210896_s_at	ASPH	0.0009051	0.0256885	4813.19	180.793	26.6227
1933	224472_x_at	SDF4	0.0009082	0.0256885	1980.92	1252.74	1.58128
1936	226436_at	RASSF4	0.0009109	0.025719	184.895	41.6863	4.43538
1937	225372_at	C10orf54	0.0009114	0.025719	692.449	36.2338	19.1106
1950	219054_at	C5orf23	0.0009214	0.0258013	580.729	249.082	2.33147
1952	213154_s_at	BICD2	0.0009217	0.0258013	1341.1	853.41	1.57146
1954	239719_at	CD109	0.0009221	0.0258013	553.222	40.0152	13.8253
1955	217771_at	GOLM1	0.000923	0.0258133	1234.67	268.793	4.59338
1958	214724_at	DIXDC1	0.000928	0.0258921	607.224	130.15	4.66558
1959	207233_s_at	MITF	0.0009284	0.0258921	837.59	108.569	7.71483
1960	201193_at	IDH1	0.0009291	0.0258921	10377.4	2833.49	3.6624
1961	202626_s_at	LYN	0.0009295	0.0258921	807.036	66.2846	12.1753
1962	214247_s_at	DKK3	0.0009296	0.0258921	604.009	31.2622	19.3207
1963	203715_at	TBCE	0.0009302	0.0258921	581.088	267.224	2.17454
1965	215436_at	HSDL2	0.0009311	0.0258921	200.584	70.1491	2.8594
1967	220419_s_at	USP25	0.0009315	0.0258921	1118.18	491.604	2.27455
1970	213052_at	PRKAR2A	0.0009346	0.0259387	1524.38	950.222	1.60424
1973	219157_at	KLHL2	0.0009366	0.0259526	1063.91	253.275	4.20061
1975	201707_at	PEX19	0.0009382	0.0259623	1659.49	591.253	2.80673
1976	209822_s_at	VLDLR	0.0009383	0.0259623	1567.98	46.8576	33.4628
1979	221485_at	B4GALT5	0.0009401	0.0259727	1645.24	499.801	3.2918
1981	228260_at	ELAVL2	0.0009425	0.0259837	554.801	17.6065	31.5111
1983	207614_s_at	CUL1	0.0009432	0.0259837	1612.59	874.723	1.84354
1985	218980_at	FHOD3	0.0009442	0.0259837	541.099	29.8597	18.1214
1986	219343_at	CDC37L1	0.0009445	0.0259837	672.559	247.95	2.71248
1987	209294_x_at	TNFRSF10B	0.000945	0.0259837	579.117	245.165	2.36215
1990	225662_at	ZAK	0.000946	0.0259837	1691.72	154.721	10.934
1997	227966_s_at	NA	0.0009528	0.0260409	1579.16	291.124	5.42436
2000	235109_at	NA	0.0009543	0.0260409	1212.71	402.093	3.01599
2004	203887_s_at	THBD	0.0009568	0.0260409	1030.35	136.449	7.5512
2007	204646_at	DPYD	0.0009578	0.0260409	1460.17	8.81536	165.639
2009	203435_s_at	MME	0.0009597	0.0260409	5101.26	166.188	30.6958
2012	223204_at	C4orf18	0.0009603	0.0260409	620.522	27.7294	22.3777
2013	202345_s_at	FABP5	0.0009604	0.0260409	4196.45	1146.03	3.66173
2014	203279_at	EDEM1	0.0009605	0.0260409	1253.7	511.506	2.45099
2015	223641_at	NA	0.0009618	0.0260409	184.336	50.6773	3.63744
2016	211056_s_at	SRD5A1	0.0009621	0.0260409	884.292	544.269	1.62473
2019	224150_s_at	CEP70	0.0009635	0.0260409	2091.13	341.89	6.11638
2021	209654_at	KIAA0947	0.0009648	0.0260409	1666.32	659.017	2.52849
2022	221044_s_at	NA	0.0009665	0.0260409	264.218	72.9156	3.62362
2024	202510_s_at	TNFAIP2	0.0009672	0.0260409	1102.73	187.112	5.89344
2026	231879_at	COL12A1	0.0009677	0.0260409	374.049	27.5786	13.563
2028	216252_x_at	FAS	0.0009688	0.0260409	532.993	44.8076	11.8952
2033	203827_at	WIPI1	0.0009707	0.0260409	731.861	271.384	2.69677
2038	218679_s_at	VPS28	0.0009717	0.0260409	4838.94	2009.07	2.40855
2039	223268_at	C11orf54	0.000972	0.0260409	877.435	510.638	1.71831
2042	225763_at	RCSD1	0.0009728	0.0260469	541.057	16.444	32.903
2043	206714_at	ALOX15B	0.0009741	0.0260473	152.021	70.9538	2.14254
2047	232113_at	NA	0.0009758	0.0260473	579.045	13.6707	42.3567
2050	212233_at	MAP1B	0.0009771	0.0260473	2335.73	93.7607	24.9116
2053	240405_at	NA	0.0009781	0.0260485	379.485	217.374	1.74577
2054	219276_x_at	C9orf82	0.00098	0.0260737	2551.68	1226.66	2.08019
2055	203810_at	DNAJB4	0.00098	0.0260737	494.031	84.8393	5.82314
2059	228131_at	ERCC1	0.0009834	0.0261086	429.91	198.538	2.16538
2061	233011_at	ANXA1	0.000985	0.0261163	147.847	22.0632	6.70108
2062	202052_s_at	RAI14	0.0009852	0.0261163	1232.19	368.403	3.34468
2063	204916_at	RAMP1	0.0009855	0.0261163	1486.02	183.268	8.10846
2068	212954_at	DYRK4	0.0009897	0.0261589	558.665	190.624	2.93072
2069	207509_s_at	LAIR2	0.0009899	0.0261589	167.925	102.219	1.6428
2072	226636_at	PLD1	0.0009946	0.0262224	184.66	82.7466	2.23164
2074	203234_at	UPP1	0.0009947	0.0262224	560.052	93.6931	5.97752
2077	217975_at	WBP5	0.0009984	0.0262593	2824.16	9.92288	284.611
2079	229427_at	SEMA5A	0.0009985	0.0262593	234.613	29.3058	8.0057
2088	230686_s_at	SLC13A3	0.0010044	0.0262737	201.744	82.4301	2.44745
2092	218617_at	TRIT1	0.0010065	0.0262737	706.622	423.048	1.67031
2093	223315_at	NTN4	0.0010066	0.0262737	570.387	56.0419	10.1779
2097	223599_at	TRIM6	0.0010077	0.0262737	243.613	32.9242	7.3992
2098	1557051_s_at	NA	0.0010084	0.0262794	959.413	128.344	7.47535
2101	201373_at	PLEC1	0.0010114	0.0263015	1012.84	441.409	2.29456
2104	201149_s_at	TIMP3	0.0010127	0.0263015	6257.75	453.652	13.7942
2105	201963_at	ACSL1	0.0010135	0.0263015	2821.4	357.295	7.89655
2106	225725_at	NA	0.0010146	0.0263015	1615.84	299.59	5.39351
2109	232231_at	RUNX2	0.0010154	0.0263015	1613.48	138.306	11.666
2111	208731_at	RAB2A	0.0010155	0.0263015	4648.47	1552.6	2.994
2115	214579_at	NIPAL3	0.0010201	0.0263707	405.005	137.415	2.94731
2116	204820_s_at	NA	0.0010224	0.0264176	1453.31	95.1745	15.27
2117	225582_at	ITPRIP	0.001023	0.0264207	450.023	245.415	1.83372
2118	214329_x_at	TNFSF10	0.0010248	0.0264546	69.3851	13.0095	5.33343
2120	231899_at	ZC3H12C	0.0010264	0.0264688	889.803	20.5145	43.3744
2126	227032_at	PLXNA2	0.0010297	0.0264811	829.966	105.678	7.85373
2127	222572_at	PDP1	0.0010314	0.0265124	2218.68	474.032	4.68044
2132	228653_at	SAMD5	0.0010364	0.0265353	271.084	43.1461	6.28294
2133	1559840_s_at	TBX18	0.0010369	0.0265353	235.928	14.8176	15.9221
2134	203036_s_at	MTSS1	0.001037	0.0265353	286.447	115.272	2.48496
2139	208581_x_at	MT1X	0.0010386	0.0265353	11627.2	3503.57	3.31869
2143	208790_s_at	PTRF	0.0010404	0.026544	245.601	54.3965	4.51501
2148	213258_at	TFPI	0.0010461	0.0266273	7268.78	1205.88	6.02776
2150	239273_s_at	MMP28	0.0010491	0.0266461	317.969	24.1591	13.1615
2151	212650_at	EHBP1	0.0010493	0.0266461	784.463	167.485	4.68377
2153	226713_at	CCDC50	0.0010508	0.0266461	571.615	173.707	3.29069
2155	219410_at	TMEM45A	0.0010515	0.0266461	920.145	32.5853	28.238
2159	203199_s_at	MTRR	0.0010522	0.0266461	1584.41	423.266	3.7433
2160	213798_s_at	CAP1	0.001053	0.0266541	6792.99	2923.64	2.32347
2171	226235_at	LOC339290	0.0010634	0.0267286	452.364	76.3652	5.9237
2172	202784_s_at	NNT	0.0010643	0.0267286	3190.69	485.624	6.5703
2173	224657_at	ERRFI1	0.0010649	0.0267286	5592.96	656.467	8.51979
2175	211724_x_at	MIOS	0.0010663	0.0267286	2244.96	777.886	2.88598
2176	219682_s_at	TBX3	0.0010666	0.0267286	783.139	94.9004	8.25222
2178	212226_s_at	PPAP2B	0.0010687	0.0267286	2651.79	208.737	12.7039
2180	218559_s_at	MAFB	0.0010699	0.0267286	1695.76	508.193	3.33683
2183	209824_s_at	ARNTL	0.0010705	0.0267286	767.845	285.918	2.68554
2184	223766_at	LOC100133130	0.0010707	0.0267286	399.789	259.631	1.53984
2185	212398_at	RDX	0.0010708	0.0267286	1241.65	580.271	2.13977
2188	231929_at	IKZF2	0.0010717	0.0267286	707.447	112.768	6.27348
2190	244025_at	NA	0.0010721	0.0267286	158.83	100.715	1.57703
2192	206377_at	FOXF2	0.0010731	0.0267286	291.723	53.9985	5.40243
2193	231793_s_at	CAMK2D	0.0010732	0.0267286	136.778	30.0946	4.54492
2194	204602_at	DKK1	0.0010733	0.0267286	14830.1	6600.16	2.24693
2195	218963_s_at	KRT23	0.0010735	0.0267286	206.492	45.2751	4.56083
2199	209682_at	CBLB	0.0010755	0.0267286	964.608	372.863	2.58703
2201	232825_s_at	DSEL	0.0010769	0.0267513	212.645	62.6399	3.39473
2202	219819_s_at	MRPS28	0.0010785	0.0267766	2180.19	1449.41	1.50419
2203	244363_at	ROS1	0.0010789	0.0267766	315.116	14.0973	22.3529
2205	220751_s_at	C5orf4	0.0010801	0.0267821	166.673	67.8931	2.45493
2207	203048_s_at	TTC37	0.0010811	0.0267826	1277.46	658.688	1.9394
2211	211366_x_at	CASP1	0.0010831	0.0267836	696.673	127.793	5.45159
2214	224588_at	XIST	0.0010872	0.0268463	5291.83	39.8036	132.948
2216	212746_s_at	CEP170	0.0010884	0.0268539	1173.86	253.924	4.62288
2225	203875_at	SMARCA1	0.001094	0.0268733	337.807	88.7055	3.80818
2227	223796_at	NA	0.0010957	0.0269005	278.824	17.5526	15.885
2229	224953_at	YIPF5	0.0010971	0.0269107	725.162	249.386	2.90779
2230	225796_at	PXK	0.0010993	0.0269405	261.14	87.1353	2.99695
2234	209471_s_at	FNTA	0.0011032	0.0269998	1694.93	682.997	2.4816
2237	225525_at	KIAA1671	0.001105	0.0270075	959.299	636.902	1.50619
2240	202133_at	WWTR1	0.001107	0.0270202	1541.12	717.136	2.14899
2242	219400_at	CNTNAP1	0.0011091	0.0270356	423.463	121.773	3.47747
2246	201010_s_at	TXNIP	0.0011106	0.0270356	5916.44	3931.34	1.50494
2248	231779_at	IRAK2	0.0011116	0.0270359	293.633	50.6419	5.79823
2249	1558541_at	C8orf79	0.0011135	0.0270425	193.638	40.502	4.78094
2253	211003_x_at	TGM2	0.0011152	0.0270425	144.185	85.6783	1.68287
2255	227295_at	IKIP	0.0011158	0.0270425	549.218	161.015	3.41097
2256	219195_at	PPARGC1A	0.0011164	0.0270425	773.596	32.5492	23.767
2260	201874_at	MPZL1	0.0011183	0.0270425	1916.8	595.151	3.22069
2261	220115_s_at	CDH10	0.0011183	0.0270425	115.335	20.7246	5.56511
2264	1552307_a_at	TTC39C	0.0011206	0.0270575	435.104	115.002	3.78346
2266	233613_x_at	REXO2	0.0011214	0.0270576	33.2668	15.7044	2.11832
2272	235287_at	CDK6	0.0011265	0.0270757	39.544	21.4638	1.84236
2274	208908_s_at	CAST	0.0011268	0.0270757	1425.55	882.778	1.61484
2275	227976_at	LOC644538	0.0011269	0.0270757	30.6941	18.3415	1.67348
2277	202952_s_at	ADAM12	0.0011288	0.0271046	881.765	40.6386	21.6977
2279	223464_at	OSBPL5	0.001131	0.0271198	677.885	100.777	6.72658
2282	212958_x_at	PAM	0.0011326	0.0271198	3294.14	555.376	5.93137
2284	219036_at	CEP70	0.0011331	0.0271198	2644.4	546.64	4.83756
2293	203157_s_at	GLS	0.0011403	0.0271522	339.949	155.735	2.18287
2295	206295_at	IL18	0.0011409	0.0271522	940.079	43.2659	21.7279
2302	224855_at	PYCR2	0.0011432	0.0271522	815.442	423.879	1.92376
2303	228225_at	PXMP3	0.0011442	0.0271595	494.118	218.287	2.26362
2305	226221_at	KIAA1432	0.0011457	0.0271626	833.654	291.028	2.86452
2306	225368_at	HIPK2	0.0011459	0.0271626	7364.43	1186.65	6.20609
2307	211828_s_at	TNIK	0.0011465	0.0271626	377.013	39.5154	9.5409
2311	229146_at	C7orf31	0.0011484	0.0271626	204.606	23.169	8.83106
2312	213380_x_at	MSTP9	0.0011489	0.0271626	572.187	273.747	2.0902
2316	213326_at	VAMP1	0.0011517	0.0271842	296.644	152.804	1.94133
2317	201860_s_at	PLAT	0.0011521	0.0271842	195.858	19.5525	10.017
2322	202206_at	ARL4C	0.0011566	0.0272339	212.645	92.0237	2.31076
2327	238903_at	UBXN2B	0.0011607	0.0272577	264.225	174.25	1.51635
2329	206758_at	EDN2	0.0011611	0.0272577	654.883	144.377	4.53594
2330	213445_at	ZC3H3	0.0011623	0.0272602	427.803	261.772	1.63426
2332	230003_at	NA	0.0011631	0.0272602	324.231	14.7585	21.9691
2335	222942_s_at	TIAM2	0.0011664	0.0272792	209.808	86.6803	2.42048
2337	46270_at	NA	0.0011678	0.0272792	859.758	454.956	1.88976
2341	225612_s_at	B3GNT5	0.0011688	0.0272792	773.829	176.692	4.37953
2347	1557558_s_at	LOC100129196	0.0011733	0.0273328	340.796	130.083	2.61983
2349	201007_at	HADHB	0.0011758	0.0273466	13203.9	3545.32	3.72431
2353	1559005_s_at	CNTLN	0.0011779	0.0273466	346.196	15.9027	21.7696
2354	215706_x_at	ZYX	0.0011785	0.0273466	3699.88	662.067	5.58837
2356	213313_at	RABGAP1	0.0011793	0.0273466	2014.09	1275.64	1.57888
2358	209040_s_at	PSMB8	0.001181	0.0273466	1625.09	56.7805	28.6207
2360	218471_s_at	BBS1	0.0011819	0.0273466	990.333	498.717	1.98576
2363	203340_s_at	SLC25A12	0.0011839	0.0273466	1063.55	322.733	3.29545
2366	204140_at	TPST1	0.0011845	0.0273466	1442.32	185.306	7.78343
2368	239252_at	NA	0.001185	0.0273466	170.396	62.8616	2.71066
2372	201116_s_at	CPE	0.0011878	0.0273466	3152.01	573.188	5.49909
2374	212963_at	TM2D1	0.0011891	0.0273466	140.093	77.2297	1.81398
2375	207275_s_at	ACSL1	0.0011895	0.0273466	1622.29	206.259	7.86533
2376	223519_at	ZAK	0.0011903	0.0273466	1001.27	121.614	8.23313
2379	209762_x_at	SP110	0.0011924	0.0273466	612.196	206.018	2.97157
2384	217294_s_at	ENO1	0.0011949	0.0273466	16067.9	8690	1.84901
2387	209485_s_at	OSBPL1A	0.0011954	0.0273466	3084.59	403.384	7.64679
2389	224895_at	YAP1	0.0011961	0.0273466	3515.75	851.088	4.13089
2396	244091_at	NA	0.0011985	0.0273489	143.253	24.5081	5.84513
2398	207808_s_at	PROS1	0.0012009	0.027374	2129.34	26.8627	79.2677
2400	235352_at	NA	0.001202	0.0273831	668.175	94.7753	7.05009
2403	212859_x_at	MT1E	0.001206	0.0274399	12486.5	587.342	21.2594
2408	205089_at	ZNF7	0.0012094	0.0274417	1115.94	572.212	1.95022
2409	203434_s_at	MME	0.0012104	0.0274417	7039.06	22.2743	316.017
2411	206571_s_at	MAP4K4	0.0012108	0.0274417	1364.71	291.151	4.6873
2413	200946_x_at	GLUD1	0.0012111	0.0274417	3682.66	1225.7	3.00452
2416	222872_x_at	OBFC2A	0.0012171	0.0275434	3450.42	392.276	8.79592
2418	210849_s_at	VPS41	0.0012189	0.0275614	1344.98	802.076	1.67687
2421	204971_at	CSTA	0.0012214	0.027565	1806.49	353.561	5.10943
2422	203065_s_at	CAV1	0.001222	0.027565	8050.28	327.884	24.5522
2423	200878_at	EPAS1	0.0012223	0.027565	6906.31	315.992	21.8559
2431	1564796_at	EMP1	0.0012273	0.0275833	355.648	31.9261	11.1397
2432	217626_at	NA	0.0012281	0.0275833	558.156	62.694	8.90287
2434	233176_at	NA	0.0012293	0.0275833	679.879	69.1098	9.83767
2435	235428_at	NA	0.0012293	0.0275833	472.972	109.179	4.33207
2438	1555097_a_at	PTGFR	0.0012316	0.0275833	58.4307	13.7097	4.262
2439	32625_at	NPR1	0.0012325	0.0275833	157.993	94.0904	1.67917
2441	201487_at	CTSC	0.0012328	0.0275833	1617.47	365.301	4.42778
2442	232645_at	LOC153684	0.0012329	0.0275833	533.636	328.43	1.62481
2445	204773_at	IL11RA	0.001234	0.0275833	467.269	145.958	3.20139
2449	227102_at	TRIM35	0.0012376	0.0276187	673.956	168.965	3.98873
2454	204608_at	ASL	0.0012411	0.0276516	1640.93	823.202	1.99335
2456	1569157_s_at	ZNF846	0.0012436	0.0276664	151.622	75.1036	2.01884
2459	227642_at	TFCP2L1	0.0012446	0.0276664	546.302	58.8904	9.27659
2461	209755_at	NMNAT2	0.0012454	0.0276685	193.085	65.1116	2.96544
2462	204526_s_at	TBC1D8	0.0012468	0.0276884	1954.19	318.458	6.13642
2463	200989_at	HIF1A	0.0012484	0.0276964	7137.15	3080.05	2.31722
2466	205729_at	OSMR	0.0012503	0.0276964	757.614	188.614	4.01673
2468	213844_at	HOXA5	0.0012517	0.0276964	1947.9	293.822	6.62952
2470	202763_at	CASP3	0.0012529	0.0276964	527.461	305.007	1.72934
2472	202359_s_at	SNX19	0.0012536	0.0276964	798.066	283.648	2.81358
2473	225381_at	LOC399959	0.0012541	0.0276964	303.634	13.1478	23.094
2476	210222_s_at	RTN1	0.0012558	0.0276964	934.079	68.9318	13.5508
2477	205875_s_at	TREX1	0.0012562	0.0276964	542.494	344.091	1.5766
2482	224848_at	CDK6	0.0012575	0.0276964	686.444	126.638	5.42053
2484	204271_s_at	EDNRB	0.001259	0.027709	203.319	42.7175	4.75961
2486	223250_at	KLHL7	0.0012601	0.027709	1133.99	216.816	5.2302
2487	222891_s_at	BCL11A	0.0012604	0.027709	184.063	21.9991	8.36686
2489	212464_s_at	FN1	0.0012639	0.0277513	3818.41	161.045	23.7102
2490	227022_at	GNPDA2	0.0012645	0.0277513	276.317	88.5604	3.1201
2491	209584_x_at	APOBEC3C	0.0012649	0.0277513	739.734	248.673	2.97472
2495	228460_at	ZNF319	0.0012665	0.0277513	325.484	137.394	2.36898
2497	204079_at	TPST2	0.0012674	0.0277513	737.305	334.63	2.20334
2499	205641_s_at	TRADD	0.0012687	0.0277576	1159.69	598.26	1.93844
2502	229568_at	MOBKL2B	0.0012703	0.0277593	593.264	11.9516	49.639
2504	201736_s_at	2006-03-01	0.0012732	0.0277937	4062.6	1167.74	3.47903
2507	221218_s_at	TPK1	0.0012751	0.0278086	225.311	94.6262	2.38107
2508	200843_s_at	EPRS	0.0012766	0.0278302	2262.4	1251.17	1.80822
2511	203650_at	PROCR	0.0012792	0.0278535	2059.99	103.099	19.9806
2512	232235_at	DSEL	0.0012803	0.0278664	594.161	8.59997	69.0888
2513	201311_s_at	SH3BGRL	0.0012811	0.0278727	1440.73	456.244	3.15781
2514	216080_s_at	FADS3	0.0012845	0.0279081	2324.56	697.135	3.33445
2516	214003_x_at	RPS20	0.0012857	0.0279081	27576.1	18263.6	1.5099
2520	236194_at	NA	0.0012863	0.0279081	982.05	267.148	3.67605
2521	218109_s_at	MFSD1	0.0012875	0.0279139	2313.28	1490.88	1.55161
2522	209014_at	MAGED1	0.0012879	0.0279139	2880.36	1585.28	1.81694
2523	1568609_s_at	NA	0.0012881	0.0279139	860.668	398.615	2.15915
2524	201398_s_at	TRAM1	0.0012892	0.0279267	9016.08	2094.04	4.3056
2526	218330_s_at	NAV2	0.0012915	0.0279476	1312.27	40.5199	32.3859
2528	225670_at	FAM173B	0.0012943	0.0279839	1322.98	560.734	2.35937
2529	210015_s_at	MAP2	0.0012944	0.0279839	1443.06	84.2867	17.1208
2530	229616_s_at	GRAMD2	0.0012951	0.027988	224.99	80.17	2.80641
2532	221269_s_at	SH3BGRL3	0.0012967	0.0280004	2540.14	895.755	2.83575
2536	202897_at	SIRPA	0.0013047	0.0281232	273.242	70.7004	3.86479
2537	212701_at	TLN2	0.001305	0.0281232	328.588	165.415	1.98644
2538	200600_at	MSN	0.001306	0.0281232	3634.1	45.8141	79.3228
2539	207147_at	DLX2	0.0013061	0.0281232	319.741	201.395	1.58763
2544	210223_s_at	MR1	0.0013119	0.0281808	748.682	307.149	2.43752
2548	231153_at	C16orf86	0.0013133	0.0281808	251.063	142.96	1.75617
2552	202609_at	EPS8	0.0013175	0.028208	4392.35	1324.02	3.31743
2556	203126_at	IMPA2	0.0013211	0.028208	3353.95	1138.62	2.94562
2560	225782_at	MSRB3	0.0013229	0.028208	731.789	71.6134	10.2186
2561	213455_at	FAM114A1	0.001323	0.028208	645.278	220.515	2.92623
2567	213022_s_at	UTRN	0.001326	0.028208	324.924	113.041	2.87439
2569	57715_at	CALHM2	0.0013262	0.028208	1001.64	608.819	1.64521
2571	203637_s_at	MID1	0.001328	0.028208	233.284	25.5906	9.116
2572	222154_s_at	SPATS2L	0.0013281	0.028208	6561.55	1033.58	6.34838
2574	218594_at	HEATR1	0.0013297	0.028208	1625.92	716.048	2.27068
2578	1570153_at	C13orf38	0.0013315	0.028208	135.91	19.879	6.83684
2583	205541_s_at	GSPT2	0.0013338	0.028208	369.969	28.8832	12.8091
2584	200696_s_at	GSN	0.0013343	0.028208	1488.61	464.076	3.20769
2587	217993_s_at	MAT2B	0.0013358	0.028208	6663.44	3413.98	1.95181
2588	224942_at	PAPPA	0.0013358	0.028208	162.83	32.2286	5.05233
2590	201300_s_at	PRNP	0.0013367	0.028208	2649.75	731.281	3.62343
2591	203603_s_at	ZEB2	0.0013368	0.028208	259.121	8.03121	32.2642
2592	229404_at	TWIST2	0.0013374	0.028208	333.436	45.5057	7.32736
2598	227224_at	RALGPS2	0.0013406	0.028213	1969.17	691.335	2.84836
2600	220095_at	CNTLN	0.0013443	0.0282481	138.693	43.2062	3.21002
2601	213533_at	D4S234E	0.0013444	0.0282481	1083.73	147.708	7.33698
2605	213596_at	CASP4	0.0013459	0.0282481	132.59	56.1754	2.36028
2606	1553055_a_at	SLFN5	0.0013464	0.0282481	111.15	25.1131	4.42597
2607	202074_s_at	OPTN	0.0013482	0.0282697	886.69	258.194	3.4342
2611	227242_s_at	EBF3	0.0013502	0.0282735	117.361	8.11788	14.4571
2612	218107_at	WDR26	0.0013518	0.0282808	2862.58	1412.38	2.02678
2614	214577_at	MAP1B	0.0013521	0.0282808	657.935	77.5957	8.47901
2615	209288_s_at	CDC42EP3	0.001353	0.0282864	2503.39	29.4511	85.0017
2616	209740_s_at	PNPLA4	0.0013534	0.0282864	115.393	70.1198	1.64565
2619	231995_at	C9orf82	0.0013557	0.028302	427.436	175.906	2.42992
2622	204297_at	PIK3C3	0.0013617	0.0283805	600.303	243.075	2.46962
2623	209098_s_at	JAG1	0.0013623	0.0283805	157.691	24.856	6.3442
2625	1569607_s_at	NA	0.0013639	0.0283805	2643.71	306.811	8.61674
2628	201471_s_at	SQSTM1	0.0013658	0.0283805	4411.61	2450.24	1.80048
2632	218199_s_at	NOL6	0.0013671	0.0283805	761.832	320.699	2.37553
2635	212730_at	SYNM	0.0013689	0.0283805	544.312	172.197	3.16099
2636	226615_at	XPR1	0.0013691	0.0283805	331.507	102.793	3.22499
2637	228776_at	GJC1	0.0013694	0.0283805	308.941	15.4866	19.9489
2640	202917_s_at	S100A8	0.001371	0.0283805	624.781	92.0004	6.79106
2645	205174_s_at	QPCT	0.0013743	0.0284017	282.928	53.9414	5.2451
2648	217257_at	SH3BP2	0.0013778	0.0284113	29.2531	12.9818	2.25339
2649	203140_at	BCL6	0.0013782	0.0284113	2720.65	684.726	3.97334
2650	219938_s_at	PSTPIP2	0.0013796	0.0284113	362.225	160.194	2.26117
2651	218322_s_at	ACSL5	0.0013796	0.0284113	1277.88	31.6163	40.4184
2652	209676_at	TFPI	0.0013797	0.0284113	1902.45	383.903	4.95556
2657	221039_s_at	ASAP1	0.0013808	0.0284113	1602.39	627.391	2.55405
2658	222133_s_at	PHF20L1	0.0013812	0.0284113	374.244	128.606	2.91001
2659	203407_at	PPL	0.0013821	0.0284191	3897.92	1442.38	2.70243
2662	204726_at	CDH13	0.0013852	0.0284507	735.984	39.3525	18.7023
2668	225665_at	ZAK	0.0013897	0.028479	2548.64	213.211	11.9536
2670	219763_at	DENND1A	0.0013916	0.0284936	654.88	209.991	3.11862
2672	201848_s_at	BNIP3	0.0013925	0.0284936	1350.26	874.966	1.54322
2673	202828_s_at	MMP14	0.0013943	0.0285198	536.094	198.638	2.69886
2675	233589_x_at	C9orf167	0.0013969	0.0285516	380.194	229.009	1.66017
2677	213238_at	ATP10D	0.001401	0.0285928	324.713	24.92	13.0303
2680	223092_at	ANKH	0.0014024	0.0285928	2266.81	745.759	3.0396
2683	219952_s_at	MCOLN1	0.0014031	0.0285928	786.032	334.145	2.35237
2685	239493_at	RPL7	0.0014051	0.0286122	172.248	64.8868	2.6546
2686	320_at	PEX6	0.0014064	0.0286139	243.543	103.703	2.34846
2688	227221_at	NA	0.001407	0.0286139	1855.16	326.206	5.68707
2690	201200_at	CREG1	0.0014078	0.0286139	13396.9	3433.66	3.90165
2693	202402_s_at	CARS	0.001414	0.0287013	621.56	369.304	1.68306
2694	216841_s_at	SOD2	0.0014142	0.0287013	2034.33	271.953	7.48045
2696	206276_at	LY6D	0.0014163	0.0287059	438.667	99.4092	4.41274
2697	238530_at	NNT	0.0014167	0.0287059	591.337	105.826	5.58782
2699	210517_s_at	AKAP12	0.0014176	0.0287059	3937.16	42.2907	93.0974
2701	204639_at	ADA	0.0014191	0.0287059	3176.71	388.277	8.18158
2702	225325_at	MFSD6	0.0014194	0.0287059	1084.12	417.096	2.59922
2703	209761_s_at	SP110	0.0014205	0.0287059	532.287	166.578	3.19542
2705	1555579_s_at	PTPRM	0.0014217	0.0287059	2317.62	53.6431	43.2045
2706	242775_at	PTGR1	0.0014218	0.0287059	1077.78	68.5617	15.7198
2707	204301_at	KBTBD11	0.0014239	0.0287059	290.725	147.033	1.97728
2708	224002_s_at	FKBP7	0.001424	0.0287059	1145.02	127.214	9.00072
2710	229211_at	DUSP28	0.0014244	0.0287059	368.55	149.072	2.4723
2711	201681_s_at	DLG5	0.0014244	0.0287059	6168.31	1466.7	4.20557
2714	1554835_a_at	B3GNT5	0.0014253	0.0287059	165.91	77.9701	2.12787
2715	244677_at	NA	0.001426	0.0287059	171.766	51.2404	3.35215
2716	218183_at	C16orf5	0.0014261	0.0287059	685.99	107.356	6.38986
2718	209513_s_at	HSDL2	0.0014282	0.028721	2016	859.643	2.34516
2724	202321_at	GGPS1	0.0014312	0.0287265	338.184	183.386	1.84411
2727	226764_at	ZNF827	0.0014346	0.0287444	174.299	36.1885	4.81641
2728	209713_s_at	SLC35D1	0.0014353	0.0287444	216.761	81.2987	2.66624
2729	210916_s_at	CD44	0.0014354	0.0287444	1159.79	147.368	7.87
2730	223241_at	SNX8	0.0014357	0.0287444	930.557	202.585	4.59342
2732	222588_s_at	C11orf57	0.0014363	0.0287444	724.748	475.672	1.52363
2733	224560_at	TIMP2	0.0014381	0.0287654	2591.37	569.825	4.54766
2736	1554053_at	SPTLC1	0.0014419	0.0288058	233.369	49.1017	4.75278
2737	205846_at	PTPRB	0.001442	0.0288058	123.265	59.3055	2.07848
2738	218491_s_at	THYN1	0.0014433	0.0288212	1581.29	855.394	1.84861
2740	223354_x_at	MFF	0.0014453	0.0288355	1161.24	743.921	1.56097
2743	203562_at	FEZ1	0.001449	0.0288612	1677.61	254.108	6.60195
2744	204467_s_at	SNCA	0.001449	0.0288612	151.809	52.7125	2.87994
2745	209272_at	NAB1	0.001449	0.0288612	1728.84	424.357	4.07403
2750	226084_at	MAP1B	0.0014558	0.0289359	2997.93	37.7383	79.4401
2753	205913_at	PLIN1	0.0014574	0.0289359	340.899	139.88	2.43707
2755	225045_at	CCDC88A	0.0014583	0.0289359	520.119	19.0248	27.339
2756	213905_x_at	BGN	0.0014586	0.0289359	1193.78	97.9698	12.1852
2757	212112_s_at	STX12	0.0014591	0.0289359	1672.23	679.758	2.46004
2758	217788_s_at	GALNT2	0.0014598	0.0289367	1490.61	548.289	2.71866
2762	200827_at	PLOD1	0.0014623	0.0289414	786.52	311.935	2.52142
2763	231270_at	CA13	0.0014628	0.0289414	447.552	23.0567	19.4109
2765	225242_s_at	CCDC80	0.0014642	0.0289414	1167.5	34.0658	34.2718
2768	202793_at	LPCAT3	0.0014652	0.0289414	336.465	162.253	2.0737
2770	1553993_s_at	MED25	0.0014679	0.0289588	1241.75	767.05	1.61887
2776	218575_at	ANAPC1	0.0014752	0.0290504	1270.11	771.297	1.64672
2777	204114_at	NID2	0.0014755	0.0290504	461.778	26.1579	17.6535
2778	236578_at	NA	0.0014767	0.0290597	143.827	58.3927	2.4631
2781	206042_x_at	NA	0.0014781	0.0290597	916.634	90.7126	10.1048
2782	204334_at	KLF7	0.0014792	0.0290709	727.12	224.999	3.23166
2784	1561908_a_at	HS3ST3B1	0.0014814	0.0290906	375.254	101.985	3.67951
2788	226925_at	ACPL2	0.0014843	0.0290999	877.997	443.415	1.98008
2793	208937_s_at	ID1	0.0014869	0.0291071	13985.1	3543.02	3.94722
2794	220201_at	RC3H2	0.0014889	0.029113	496.82	259.346	1.91566
2795	209493_at	PDZD2	0.0014899	0.029113	1035.21	27.4787	37.6734
2797	226342_at	SPTBN1	0.0014914	0.029113	768.493	149.746	5.13198
2799	201559_s_at	CLIC4	0.0014918	0.029113	1256.73	529.328	2.37421
2800	213023_at	UTRN	0.001493	0.029113	240.261	110.237	2.17951
2805	223093_at	ANKH	0.0014953	0.029113	333.527	128.586	2.59381
2811	213030_s_at	PLXNA2	0.0014978	0.029113	856.118	90.9403	9.41407
2813	1557943_at	CNP	0.0014986	0.029113	217.409	113.927	1.90831
2816	239170_at	NA	0.0015006	0.029113	117.027	57.2128	2.04547
2821	226109_at	C21orf91	0.0015029	0.029113	875.281	359.111	2.43735
2826	204719_at	ABCA8	0.0015071	0.029113	194.436	11.4101	17.0407
2827	215719_x_at	FAS	0.0015073	0.029113	799.777	57.3892	13.936
2828	202377_at	NA	0.001508	0.029113	2226.64	1304.86	1.70642
2835	218246_at	MUL1	0.0015122	0.029113	755.149	423.841	1.78168
2836	208630_at	HADHA	0.0015126	0.029113	4012.24	1517.2	2.6445
2837	212472_at	MICAL2	0.0015135	0.029113	279.105	133.274	2.09423
2840	210113_s_at	NLRP1	0.0015144	0.029113	177.271	70.826	2.50291
2843	212063_at	CD44	0.0015154	0.029113	4026.14	399.069	10.0888
2847	210275_s_at	ZFAND5	0.0015189	0.029113	4071.74	1645.15	2.47499
2852	218981_at	ACN9	0.0015195	0.029113	828.382	22.1892	37.3326
2853	228714_at	NA	0.0015197	0.029113	171.56	65.2502	2.62927
2854	212624_s_at	CHN1	0.0015224	0.029113	2701.96	932.671	2.89701
2857	239823_at	NA	0.0015235	0.029113	412.543	80.6856	5.11298
2862	1555292_at	FAM40B	0.0015252	0.029113	63.1957	22.432	2.81721
2864	213134_x_at	BTG3	0.0015252	0.029113	1931.95	348.631	5.54153
2870	202733_at	P4HA2	0.0015294	0.0291359	1189.26	537.594	2.21218
2875	228402_at	ZBED3	0.001534	0.0291727	1312.98	576.778	2.2764
2879	220795_s_at	BEGAIN	0.001538	0.0292043	185.578	102.932	1.80292
2880	238154_at	CEP70	0.0015387	0.0292043	1252.48	74.9336	16.7145
2881	212195_at	IL6ST	0.0015389	0.0292043	5608.66	1252.58	4.47768
2883	230416_at	NA	0.0015406	0.0292087	1416.53	306.053	4.62838
2888	209432_s_at	CREB3	0.0015446	0.029242	1599.67	645.66	2.47758
2889	204422_s_at	FGF2	0.0015469	0.0292672	363.799	13.6801	26.5933
2893	221020_s_at	SLC25A32	0.0015495	0.0292841	3199.04	1875.15	1.70602
2898	225331_at	CCDC50	0.0015541	0.0293062	2762.67	1423.06	1.94136
2900	225664_at	COL12A1	0.0015548	0.0293062	1304.15	51.8688	25.1432
2901	235507_at	PCMTD1	0.0015555	0.0293062	1522.82	219.189	6.94752
2903	232032_x_at	SDF4	0.0015564	0.0293062	4073.21	2438.71	1.67023
2906	212149_at	EFR3A	0.0015582	0.0293168	4725.09	2052.18	2.30248
2909	212737_at	GM2A	0.0015607	0.0293291	1835.37	708.461	2.59065
2910	221517_s_at	MED17	0.0015612	0.0293291	1817.51	1013.87	1.79265
2912	218028_at	ELOVL1	0.0015631	0.0293291	1758.21	904.464	1.94393
2916	213823_at	HOXA11	0.0015653	0.0293291	347.541	169.786	2.04693
2919	221974_at	IPW	0.0015666	0.0293291	390.391	8.72346	44.7519
2920	205873_at	PIGL	0.0015669	0.0293291	443.302	221.879	1.99794
2921	218285_s_at	BDH2	0.0015669	0.0293291	1146.91	404.838	2.833
2923	212752_at	CLASP1	0.0015689	0.0293464	1364.93	569.852	2.39524
2926	1552301_a_at	CORO6	0.0015744	0.0294132	298.181	71.7521	4.15572
2932	219735_s_at	TFCP2L1	0.0015795	0.0294477	376.778	81.6839	4.61263
2935	239846_at	MTHFD1	0.0015814	0.0294584	123.403	14.3213	8.61673
2938	210024_s_at	UBE2E3	0.0015832	0.0294584	4183.73	2528.89	1.65437
2940	227272_at	C15orf52	0.001585	0.0294584	611.245	94.4175	6.47385
2946	221541_at	CRISPLD2	0.0015893	0.0294889	707.192	335.166	2.10997
2949	234985_at	LDLRAD3	0.0015916	0.0294934	2061.14	350.641	5.8782
2951	221979_at	LOC100129250	0.0015922	0.0294934	489.444	292.66	1.6724
2952	228825_at	PTGR1	0.0015927	0.0294934	1360.37	132.373	10.2768
2953	209505_at	NR2F1	0.0015936	0.0294934	437.859	48.3563	9.05485
2955	204368_at	SLCO2A1	0.0015941	0.0294934	982.615	146.045	6.72816
2956	219511_s_at	SNCAIP	0.0015951	0.0294934	1053.7	96.4503	10.9248
2957	209135_at	ASPH	0.0015951	0.0294934	3683.41	160.688	22.9227
2961	202898_at	SDC3	0.0016012	0.0295662	464.812	116.557	3.98785
2963	233533_at	KRTAP1-5	0.0016048	0.0296023	95.9673	40.2604	2.38366
2964	207850_at	CXCL3	0.0016058	0.0296023	223.806	40.5753	5.51582
2967	227771_at	LIFR	0.0016064	0.0296023	264.635	85.7782	3.0851
2970	224791_at	ASAP1	0.0016093	0.0296258	3763.68	1499.12	2.51059
2971	205609_at	ANGPT1	0.001612	0.0296647	1529.97	17.9858	85.0652
2975	218087_s_at	SORBS1	0.0016154	0.02967	99.6549	11.7583	8.47532
2977	243805_at	CCBE1	0.001616	0.02967	172.353	22.9562	7.5079
2978	226021_at	RDH10	0.0016167	0.02967	581.083	165.618	3.50857
2983	213169_at	SEMA5A	0.0016205	0.02967	326.532	59.9872	5.44335
2987	210594_x_at	MPZL1	0.0016213	0.02967	1063.11	331.348	3.20843
2990	219654_at	PTPLA	0.001623	0.02967	2133.09	639.477	3.33568
2994	210976_s_at	PFKM	0.0016264	0.0297005	2571.18	1497.6	1.71686
2995	212923_s_at	C6orf145	0.0016295	0.0297472	1609.66	220.754	7.29164
2996	228835_at	NA	0.0016312	0.0297683	341.986	194.125	1.76168
3000	229810_at	NA	0.0016359	0.0298136	358.65	163.947	2.1876
3003	200625_s_at	CAP1	0.0016375	0.0298136	7323.92	3071.82	2.38423
3004	226311_at	NA	0.0016388	0.0298237	435.168	51.3944	8.46723
3007	239058_at	NA	0.0016414	0.0298237	271.247	73.3112	3.69994
3008	226545_at	CD109	0.0016417	0.0298237	5612.07	57.2255	98.0693
3014	219865_at	HSPC157	0.0016443	0.0298237	716.338	122.87	5.83003
3019	226483_at	TMEM68	0.0016488	0.0298603	741.81	164.566	4.50769
3024	224995_at	SPIRE1	0.0016523	0.0298661	1740.18	866.968	2.0072
3025	223825_at	KIAA1432	0.0016524	0.0298661	44.0748	16.9399	2.60183
3026	203894_at	TUBG2	0.001655	0.0299006	515.529	203.447	2.53398
3029	213016_at	BBX	0.0016584	0.0299081	798.155	487.031	1.63882
3034	210042_s_at	CTSZ	0.0016604	0.0299217	201.897	54.6863	3.69191
3035	233366_at	FBXO4	0.0016634	0.0299515	126.033	56.0184	2.24985
3036	218901_at	PLSCR4	0.0016634	0.0299515	1010.61	23.6348	42.7595
3039	220251_at	C1orf107	0.001666	0.0299592	294.952	127.005	2.32238
3044	216222_s_at	MYO10	0.0016698	0.0299592	104.448	57.6129	1.81293
3047	209866_s_at	LPHN3	0.0016703	0.0299592	259.889	24.7467	10.502
3048	208146_s_at	CPVL	0.0016706	0.0299592	782.735	29.7271	26.3307
3049	226305_at	LYNX1	0.0016707	0.0299592	508.655	168.921	3.01121
3051	221875_x_at	HLA-F	0.001673	0.0299808	2140.14	536.297	3.99059
3055	205088_at	MAMLD1	0.001678	0.0299815	412.48	161.487	2.55427
3058	201453_x_at	RHEB	0.0016793	0.0299815	9013.77	5189.31	1.73699
3059	202260_s_at	STXBP1	0.00168	0.0299815	1356.12	610.355	2.22185
3061	211681_s_at	PDLIM5	0.0016805	0.0299815	562.058	276.571	2.03223
3062	230874_at	NA	0.0016809	0.0299815	73.9971	10.4635	7.0719
3066	210609_s_at	TP53I3	0.0016831	0.0299815	2140.03	667.351	3.20676
3067	203910_at	ARHGAP29	0.0016836	0.0299815	1583.38	987.848	1.60286
3077	212135_s_at	ATP2B4	0.0016886	0.030002	2103.85	415.751	5.06036
3080	209651_at	TGFB1I1	0.0016909	0.0300066	3230.15	75.9352	42.5383
3081	211320_s_at	PTPRU	0.0016916	0.0300066	805.111	452.875	1.77778
3085	220935_s_at	CDK5RAP2	0.0016939	0.0300066	494.904	319.477	1.54911
3089	209502_s_at	BAIAP2	0.0016955	0.0300093	564.751	235.134	2.40183
3090	225146_at	C9orf25	0.001696	0.0300093	712.38	255.122	2.79231
3091	218671_s_at	ATPIF1	0.0016972	0.0300138	2591.73	1388.67	1.86634
3093	232125_at	NA	0.0016979	0.0300138	72.8337	11.1049	6.55872
3094	217312_s_at	COL7A1	0.001702	0.0300669	785.698	152.727	5.14447
3096	227359_at	OSCP1	0.0017036	0.0300669	342.967	120.779	2.83963
3098	223276_at	MST150	0.0017037	0.0300669	732.96	306.516	2.39126
3100	228479_at	NA	0.001706	0.0300669	1673.43	213.311	7.845
3103	215561_s_at	IL1R1	0.0017082	0.0300669	132.867	26.3624	5.04002
3108	206907_at	TNFSF9	0.0017097	0.0300669	379.148	70.8531	5.35119
3110	205294_at	BAIAP2	0.0017107	0.0300669	254.84	163.036	1.56309
3113	219381_at	C5orf42	0.0017119	0.0300669	304.531	30.321	10.0436
3119	235051_at	CCDC50	0.0017206	0.0301519	287.04	53.5176	5.36347
3125	212774_at	ZNF238	0.0017248	0.0301665	500.837	17.4074	28.7716
3127	223497_at	FAM135A	0.0017253	0.0301665	120.802	39.6515	3.04661
3129	202332_at	CSNK1E	0.0017272	0.0301805	566.75	355.189	1.59563
3132	212543_at	AIM1	0.0017333	0.0302414	959.777	363.065	2.64354
3134	200949_x_at	RPS20	0.0017343	0.0302414	23733.4	12093.4	1.96251
3139	1555886_at	PDSS2	0.0017378	0.0302414	223.633	108.656	2.05818
3144	238601_at	PHKB	0.0017404	0.0302414	268.91	165.496	1.62488
3147	231955_s_at	HIBADH	0.0017409	0.0302414	1166.47	459.404	2.5391
3148	217185_s_at	NA	0.0017414	0.0302414	1179.18	600.767	1.96279
3150	214930_at	SLITRK5	0.0017423	0.0302414	289.164	69.7618	4.14503
3152	240254_at	NA	0.0017439	0.0302499	16.2743	9.50852	1.71155
3155	205130_at	RAGE	0.0017493	0.0303147	425.065	199.971	2.12564
3157	218527_at	APTX	0.0017527	0.03035	1087.63	543.738	2.00028
3159	221864_at	ORAI3	0.0017544	0.0303583	1933.94	722.814	2.67557
3162	236328_at	ZNF285A	0.0017557	0.0303583	125.759	35.4869	3.54382
3163	230621_at	NA	0.0017574	0.0303702	1480.62	740.376	1.99982
3164	201642_at	IFNGR2	0.0017575	0.0303702	1428.15	686.3	2.08094
3166	201983_s_at	EGFR	0.0017622	0.0304285	1002.64	60.8155	16.4865
3171	202263_at	CYB5R1	0.001765	0.0304325	2851.48	1283.01	2.2225
3173	229831_at	CNTN3	0.001769	0.0304822	155.354	8.4072	18.4787
3176	224252_s_at	FXYD5	0.0017721	0.0305068	1535.94	106.082	14.4788
3179	202336_s_at	PAM	0.0017772	0.0305462	4125.43	575.168	7.17257
3180	202007_at	NID1	0.0017777	0.0305462	268.128	12.6022	21.2763
3183	223340_at	ATL1	0.0017791	0.0305462	286.409	39.8006	7.19611
3184	225424_at	GPAM	0.0017824	0.0305462	1539.89	352.061	4.37394
3188	202054_s_at	ALDH3A2	0.0017828	0.0305462	4085.26	1177.47	3.46953
3189	212580_at	NA	0.001783	0.0305462	38.8996	22.338	1.74141
3194	227345_at	TNFRSF10D	0.0017846	0.0305462	227.943	42.1686	5.40552
3198	213711_at	KRT81	0.0017877	0.0305462	6924.28	1089.5	6.3555
3199	222683_at	RNF20	0.0017888	0.0305462	2116.33	1323.87	1.59859
3202	229517_at	PTPDC1	0.0017907	0.0305462	427.827	214.247	1.99688
3207	210018_x_at	MALT1	0.001793	0.0305462	442.672	178.606	2.47848
3213	229900_at	CD109	0.0017978	0.0305781	776.503	67.5575	11.494
3216	239069_s_at	NA	0.0017997	0.0305781	669.277	381.841	1.75277
3217	1554795_a_at	FBLIM1	0.0018006	0.0305781	290.52	56.5573	5.13674
3223	232011_s_at	MAP1LC3A	0.0018037	0.0305781	378.638	85.5679	4.425
3224	226386_at	C7orf30	0.0018052	0.0305781	1992.58	1299.6	1.53322
3226	218412_s_at	GTF2IRD1	0.0018061	0.0305781	2248.03	1365.41	1.64641
3228	200879_s_at	EPAS1	0.0018064	0.0305781	297.103	61.6434	4.81971
3230	1552487_a_at	BNC1	0.0018069	0.0305781	223.57	14.4002	15.5255
3233	226282_at	NA	0.0018085	0.0305845	6909.11	735.443	9.39449
3237	205399_at	DCLK1	0.0018128	0.0306194	94.4225	29.5978	3.19018
3240	223819_x_at	COMMD5	0.0018168	0.0306585	1141.34	583.695	1.95537
3242	203456_at	PRAF2	0.0018199	0.0306919	683.698	384.538	1.77797
3243	242766_at	NA	0.0018212	0.0307043	299.806	26.6986	11.2293
3245	209829_at	FAM65B	0.0018229	0.030714	861.09	9.95941	86.46
3247	204781_s_at	FAS	0.0018252	0.0307233	632.711	61.4232	10.3009
3250	238067_at	TBC1D8B	0.0018278	0.0307492	91.9538	24.9785	3.68132
3251	219534_x_at	CDKN1C	0.0018288	0.0307566	379.114	60.7589	6.23965
3253	212067_s_at	C1R	0.00183	0.0307578	928.023	101.291	9.16194
3254	222803_at	PRTFDC1	0.0018317	0.030777	195.748	75.6297	2.58824
3255	227762_at	NA	0.0018343	0.0308101	3159.22	100.522	31.4283
3261	227326_at	MXRA7	0.0018399	0.0308425	492.324	120.558	4.08372
3263	235433_at	APOOL	0.0018416	0.0308425	612.809	231.315	2.64924
3264	242515_x_at	C11orf17	0.0018417	0.0308425	961.165	472.705	2.03333
3266	1555736_a_at	AGTRAP	0.0018431	0.0308425	2155.53	595.851	3.61757
3267	223300_s_at	CCDC82	0.0018434	0.0308425	668.377	70.3217	9.50456
3268	206090_s_at	DISC1	0.0018435	0.0308425	127.117	54.4159	2.33603
3269	202867_s_at	DNAJB12	0.0018452	0.0308615	1250.81	460.035	2.71895
3271	218517_at	PHF17	0.0018477	0.0308628	791.295	363.959	2.17413
3273	213959_s_at	RPGRIP1L	0.0018478	0.0308628	255.485	63.8556	4.00098
3275	206542_s_at	SMARCA2	0.0018498	0.0308641	1166.58	287.509	4.05754
3282	226722_at	FAM20C	0.0018554	0.0308983	1439.06	377.691	3.81014
3286	1552717_s_at	NA	0.0018572	0.0308983	242.195	103.606	2.33765
3292	209180_at	RABGGTB	0.0018636	0.0309482	1416.17	832.617	1.70087
3293	204030_s_at	SCHIP1	0.0018646	0.0309482	826.183	105.73	7.81409
3294	1556033_at	FLJ39739	0.001865	0.0309482	246.199	130.817	1.88201
3295	210187_at	FKBP1A	0.0018651	0.0309482	220.065	90.305	2.4369
3297	201621_at	NBL1	0.0018679	0.0309654	911.746	270.704	3.36806
3300	209984_at	KDM4C	0.0018694	0.0309726	488.192	160.975	3.03273
3301	218124_at	RETSAT	0.001872	0.0310029	1833.33	367.427	4.98965
3302	214136_at	NUDT13	0.0018725	0.0310029	455.044	248.619	1.83029
3304	1554018_at	GPNMB	0.0018735	0.0310029	75.3945	15.7274	4.79383
3307	227444_at	ARMCX4	0.0018769	0.031026	39.5778	14.6977	2.69279
3312	219771_at	TBC1D8B	0.0018813	0.0310302	189.593	82.3482	2.30233
3313	211473_s_at	COL4A6	0.0018828	0.0310302	205.795	50.2755	4.09336
3318	228291_s_at	C20orf19	0.0018842	0.0310302	1069.89	537.963	1.98877
3319	200824_at	GSTP1	0.0018843	0.0310302	5468.05	267.453	20.4449
3320	236029_at	FAT3	0.0018847	0.0310302	1098	21.0142	52.2506
3322	227038_at	SGMS2	0.0018861	0.0310401	735.14	140.811	5.22076
3327	231130_at	FKBP7	0.0018903	0.0310608	414.839	26.7633	15.5003
3331	225390_s_at	KLF13	0.0018946	0.0310934	1999.65	535.315	3.73546
3333	219497_s_at	BCL11A	0.0018957	0.0310934	144.569	34.9876	4.132
3334	204560_at	FKBP5	0.0018962	0.0310934	2970.54	192.757	15.4108
3335	204753_s_at	HLF	0.0018966	0.0310934	374.677	70.5559	5.31035
3336	201389_at	ITGA5	0.0019002	0.0311431	417.962	143.166	2.91942
3337	243606_at	FAM55C	0.0019018	0.03116	251.016	57.5445	4.36213
3338	213790_at	ADAM12	0.0019036	0.0311711	274.36	19.7866	13.866
3342	203774_at	MTR	0.0019055	0.0311711	995.068	528.814	1.8817
3343	226058_at	B3GNT9	0.0019059	0.0311711	320.368	107.355	2.9842
3344	201347_x_at	GRHPR	0.0019085	0.0312043	3272.01	949.616	3.44561
3355	1559942_at	MDFIC	0.0019178	0.0312536	68.8818	21.0019	3.27978
3357	218017_s_at	HGSNAT	0.0019216	0.0312871	586.479	246.242	2.38172
3360	203851_at	IGFBP6	0.0019235	0.0312871	1640.87	78.2798	20.9617
3362	202087_s_at	CTSL1	0.001925	0.0312871	3156.47	923.895	3.41648
3363	238847_at	NA	0.0019254	0.0312871	105.766	32.3287	3.27157
3366	222757_s_at	ZAK	0.0019273	0.0312871	878.444	274.119	3.2046
3370	211272_s_at	DGKA	0.0019295	0.0312871	418.545	51.0235	8.203
3372	208920_at	SRI	0.0019311	0.0312871	422.969	260.623	1.62291
3373	219799_s_at	DHRS9	0.0019312	0.0312871	567.586	190.847	2.97404
3374	219298_at	ECHDC3	0.0019313	0.0312871	1672.85	632.183	2.64615
3375	205825_at	PCSK1	0.0019313	0.0312871	70.0177	11.7605	5.95365
3376	219265_at	MOBKL2B	0.0019329	0.0313025	330.921	127.821	2.58894
3378	217889_s_at	CYBRD1	0.0019364	0.0313418	1187.64	62.0858	19.1291
3381	202862_at	FAH	0.0019403	0.0313717	631.184	288.982	2.18417
3383	218060_s_at	C16orf57	0.0019428	0.0313717	630.864	293.705	2.14795
3390	212423_at	ZCCHC24	0.0019462	0.0313717	474.351	106.265	4.46385
3392	225950_at	NA	0.0019469	0.0313717	1159.55	289.23	4.00908
3393	206170_at	ADRB2	0.0019477	0.0313717	381.473	55.2604	6.9032
3395	217853_at	TNS3	0.001948	0.0313717	6480.8	805.317	8.04751
3398	218516_s_at	IMPAD1	0.0019512	0.0313903	1235.7	351.764	3.51287
3399	217528_at	CLCA2	0.001952	0.0313903	113.735	10.4984	10.8336
3406	223370_at	PLEKHA3	0.001958	0.0314309	754.516	350.277	2.15405
3408	202949_s_at	FHL2	0.0019598	0.0314413	5140.92	394.76	13.0229
3409	224461_s_at	AIFM2	0.0019608	0.0314441	1321.52	504.796	2.61792
3413	220892_s_at	PSAT1	0.0019648	0.0314493	3165.88	530.22	5.97087
3414	212240_s_at	PIK3R1	0.0019649	0.0314493	3670.16	897.478	4.08941
3418	219001_s_at	DCAF10	0.0019669	0.0314493	632.074	291.255	2.17017
3421	201432_at	CAT	0.0019689	0.0314625	5500.67	2696.95	2.03959
3423	226603_at	SAMD9L	0.0019699	0.0314625	232.914	72.7229	3.20276
3426	228285_at	TDRD9	0.0019715	0.0314629	137.718	20.1277	6.84223
3427	202528_at	GALE	0.0019754	0.0315159	974.027	582.528	1.67207
3430	238877_at	EYA4	0.0019782	0.0315173	620.876	24.3647	25.4826
3431	220606_s_at	C17orf48	0.0019785	0.0315173	426.169	177.742	2.39769
3432	233587_s_at	SIPA1L2	0.0019789	0.0315173	390.613	168.621	2.31652
3433	212188_at	KCTD12	0.0019795	0.0315173	910.72	66.2004	13.757
3435	230314_at	NA	0.0019801	0.0315173	110.459	53.0352	2.08275
3441	210720_s_at	NECAB3	0.0019841	0.0315231	898.618	490.882	1.83062
3445	213287_s_at	KRT10	0.0019888	0.0315447	4466.49	2464.11	1.81262
3449	202824_s_at	TCEB1	0.0019899	0.0315447	6236.64	2812.69	2.21732
3454	214475_x_at	CAPN3	0.0019928	0.031545	42.5931	20.8948	2.03846
3455	242705_x_at	NA	0.0019936	0.031548	289.572	135.344	2.13952
3456	226151_x_at	CRYZL1	0.0019948	0.031548	1210.24	435.808	2.77701
3459	223983_s_at	C19orf12	0.0019965	0.0315503	799.654	508.524	1.5725
3460	225876_at	NIPAL3	0.0019966	0.0315503	825.169	212.856	3.87666
3461	210793_s_at	NUP98	0.0019991	0.0315716	380.699	240.232	1.58471
3462	212631_at	STX7	0.0019991	0.0315716	881.196	468.698	1.88009
3466	236402_at	NA	0.0020034	0.0315886	158.409	63.1548	2.50827
3467	226728_at	SLC27A1	0.0020042	0.0315886	411.481	235.689	1.74586
3468	202766_s_at	FBN1	0.0020057	0.0315886	819.986	49.2334	16.6551
3469	226754_at	ZNF251	0.002006	0.0315886	409.204	110.275	3.71076
3471	1560359_at	PELO	0.0020064	0.0315886	19.0612	12.513	1.52331
3472	202307_s_at	TAP1	0.0020065	0.0315886	792.99	362.613	2.18687
3473	235429_at	NA	0.0020076	0.0315886	619.796	218.162	2.84099
3474	202551_s_at	CRIM1	0.0020081	0.0315886	2061.07	313.418	6.57613
3478	203180_at	ALDH1A3	0.0020096	0.0315886	1236.47	362.399	3.41191
3480	218269_at	RNASEN	0.0020107	0.0315905	1593.36	974.613	1.63487
3482	235205_at	LOC346887	0.0020128	0.0316054	804.995	103.021	7.8139
3487	214589_at	FGF12	0.0020188	0.0316513	202.253	76.0023	2.66114
3493	212771_at	FAM171A1	0.0020263	0.0317171	883.648	141.091	6.26298
3496	220973_s_at	SHARPIN	0.0020298	0.0317309	542.669	301.393	1.80054
3497	212190_at	SERPINE2	0.0020299	0.0317309	431.663	140.379	3.07497
3500	227091_at	CCDC146	0.0020322	0.0317309	177.895	80.9097	2.19868
3509	219421_at	TTC33	0.0020397	0.0317813	659.506	172.517	3.82285
3510	214446_at	ELL2	0.0020403	0.0317816	915.741	89.2543	10.2599
3512	233364_s_at	NA	0.0020434	0.0318118	373.244	27.1301	13.7575
3513	202796_at	SYNPO	0.0020454	0.0318119	428.073	157.536	2.71729
3516	38241_at	BTN3A3	0.0020464	0.0318119	143.594	9.09027	15.7964
3518	221690_s_at	NLRP2	0.0020469	0.0318119	236.215	72.0353	3.27916
3521	201622_at	SND1	0.0020507	0.0318172	2642.58	1252.28	2.11021
3527	207968_s_at	MEF2C	0.0020535	0.0318172	124.823	38.8582	3.21227
3528	217935_s_at	UQCC	0.0020541	0.0318172	2353.69	890.227	2.64392
3530	210817_s_at	CALCOCO2	0.0020555	0.0318172	2640.38	1148.95	2.29807
3537	205443_at	SNAPC1	0.0020583	0.0318172	1445.06	506.916	2.8507
3539	205126_at	VRK2	0.0020609	0.0318322	1042.86	653.375	1.59611
3541	214439_x_at	BIN1	0.0020616	0.0318322	2272.22	258.532	8.78894
3545	231192_at	NA	0.0020698	0.0319228	118.656	12.9955	9.13055
3547	239761_at	GCNT1	0.0020722	0.0319418	1325.24	182.23	7.27234
3550	204298_s_at	LOX	0.0020743	0.0319471	2646.61	32.9403	80.3457
3551	221725_at	NA	0.0020761	0.0319569	1459.67	785.163	1.85907
3554	205630_at	CRH	0.0020779	0.0319583	42.7491	18.1851	2.35078
3563	221773_at	ELK3	0.0020843	0.031984	1622.41	358.233	4.52893
3565	201375_s_at	PPP2CB	0.0020865	0.0319855	4900.65	3067.9	1.59739
3566	202141_s_at	COPS8	0.0020874	0.0319855	6661.6	915.407	7.2772
3569	222582_at	PRKAG2	0.0020883	0.0319855	823.547	181.084	4.54787
3571	231240_at	DIO2	0.0020907	0.0319855	130.329	84.9249	1.53463
3572	209012_at	TRIO	0.0020908	0.0319855	1071.47	287.451	3.7275
3577	225635_s_at	LOC401504	0.0020969	0.0320514	1003.93	484.936	2.07024
3578	230939_at	NA	0.0020977	0.0320547	99.7588	66.2258	1.50634
3579	233085_s_at	OBFC2A	0.0020993	0.0320592	1602.98	183.14	8.75274
3580	212635_at	TNPO1	0.0021	0.0320592	2876.18	940.055	3.05959
3581	223098_s_at	LONP2	0.0021	0.0320592	933.715	542.529	1.72104
3582	232802_at	SYT8	0.0021008	0.0320592	748.437	123.474	6.0615
3585	224151_s_at	AK3	0.0021022	0.0320592	3787	1371.32	2.76158
3587	214211_at	FTH1	0.0021038	0.0320592	4865.87	1397.35	3.4822
3589	1553530_a_at	ITGB1	0.0021053	0.0320592	4824.1	1526.98	3.15925
3590	224699_s_at	ESYT2	0.0021057	0.0320592	4832.97	2342.78	2.06291
3593	204958_at	PLK3	0.0021077	0.0320731	181.478	101.205	1.79317
3595	214864_s_at	GRHPR	0.002111	0.0320952	4024.19	1144.42	3.51636
3600	225019_at	CAMK2D	0.0021141	0.0320965	950.203	194.806	4.87769
3601	211749_s_at	VAMP3	0.0021148	0.0320965	5040.73	2380.12	2.11785
3602	227405_s_at	FZD8	0.002115	0.0320965	647.109	238.735	2.71057
3603	202479_s_at	TRIB2	0.0021156	0.0320965	170.047	72.2853	2.35244
3606	233748_x_at	PRKAG2	0.0021179	0.0321121	1538.02	288.831	5.32497
3607	224762_at	SERINC2	0.0021205	0.0321312	2117.81	199.515	10.6148
3611	224570_s_at	IRF2BP2	0.0021242	0.0321312	1631.19	595.314	2.74006
3614	222512_at	NUB1	0.002125	0.0321312	1690.92	717.184	2.35772
3619	212397_at	RDX	0.0021292	0.0321312	4941.48	2187.82	2.25863
3621	229715_at	DKFZp686O24166	0.0021296	0.0321312	243.444	66.2993	3.67189
3626	219200_at	FASTKD3	0.0021312	0.0321312	2063.59	798.131	2.58552
3632	202942_at	ETFB	0.0021374	0.0321655	3896.05	2199.38	1.77143
3634	225919_s_at	C9orf72	0.0021381	0.0321655	428.206	37.2753	11.4876
3636	35776_at	ITSN1	0.0021399	0.0321655	1080.47	305.306	3.53898
3639	219439_at	C1GALT1	0.002142	0.0321655	519.476	144.87	3.5858
3645	227239_at	FAM126A	0.002145	0.0321677	1242.29	158.735	7.82622
3648	222217_s_at	SLC27A3	0.0021468	0.0321755	3849.43	1190.72	3.23286
3651	204557_s_at	DZIP1	0.0021503	0.0322015	229.653	7.90971	29.0343
3653	225816_at	PHF17	0.0021529	0.0322228	962.697	373.591	2.57688
3655	202955_s_at	ARFGEF1	0.0021541	0.0322231	1002.13	325.674	3.07709
3656	213836_s_at	WIPI1	0.0021559	0.0322412	871.443	393.962	2.212
3657	211528_x_at	HLA-G	0.0021583	0.0322596	5181.08	1510.43	3.4302
3658	201800_s_at	OSBP	0.0021589	0.0322596	1175.87	620.065	1.89636
3662	229699_at	LOC100129550	0.0021618	0.0322765	268.481	103.939	2.58305
3663	223008_s_at	C9orf5	0.002163	0.0322856	4262.39	1232.34	3.45877
3665	219944_at	CLIP4	0.0021662	0.0323157	576.572	35.7063	16.1476
3666	236381_s_at	WDR8	0.0021676	0.0323239	800.054	405.819	1.97145
3667	225753_at	ZNF513	0.0021689	0.0323239	201.998	78.4743	2.57406
3668	225512_at	ZBTB38	0.0021691	0.0323239	1109.75	537.239	2.06566
3672	212636_at	QKI	0.0021715	0.032333	665.439	169.587	3.92389
3673	223213_s_at	ZHX1	0.0021746	0.0323403	824.434	482.883	1.70732
3674	1569054_at	SLC1A3	0.0021746	0.0323403	132.802	12.6081	10.533
3675	235318_at	FBN1	0.002175	0.0323403	95.2753	17.8804	5.32849
3680	203836_s_at	MAP3K5	0.0021774	0.0323403	1063.27	231.139	4.60015
3681	205020_s_at	ARL4A	0.0021776	0.0323403	4075.97	1940.3	2.10069
3685	205730_s_at	ABLIM3	0.0021809	0.0323526	2587.97	186.255	13.8948
3686	201117_s_at	CPE	0.0021811	0.0323526	3187.71	525.825	6.0623
3687	227871_at	CHM	0.0021827	0.0323672	785.835	307	2.55973
3691	229238_at	C17orf97	0.0021869	0.0323672	529.44	239.574	2.20992
3694	200662_s_at	TOMM20	0.0021878	0.0323672	6524.15	2944.11	2.216
3695	78047_s_at	NA	0.0021879	0.0323672	2485.57	937.306	2.65182
3698	224926_at	EXOC4	0.0021909	0.0323925	1594.83	713.739	2.23447
3700	221210_s_at	NPL	0.0021925	0.0323979	438.461	178.539	2.45583
3701	220000_at	SIGLEC5	0.0021943	0.0323979	59.1994	38.5773	1.53456
3702	213142_x_at	PION	0.0021944	0.0323979	571.533	190.667	2.99754
3708	219630_at	PDZK1IP1	0.0021977	0.0324054	344.968	54.7748	6.29793
3712	212350_at	TBC1D1	0.002201	0.0324177	567.176	285.802	1.98451
3714	231907_at	ABL2	0.0022024	0.0324222	843.961	404.578	2.08603
3715	202143_s_at	COPS8	0.0022052	0.0324538	5300.62	721.826	7.34334
3719	203874_s_at	SMARCA1	0.0022087	0.0324538	213.782	28.3617	7.53772
3721	225626_at	PAG1	0.0022087	0.0324538	650.889	40.1768	16.2006
3725	220225_at	IRX4	0.0022161	0.032516	517.658	240.141	2.15564
3732	216685_s_at	MTAP	0.002224	0.0325766	223.584	28.8478	7.75047
3735	223421_at	CYHR1	0.0022254	0.0325766	949.004	515.307	1.84163
3736	238418_at	SLC35B4	0.002226	0.0325767	323.316	172.267	1.87683
3741	227719_at	SMAD9	0.0022303	0.0325917	420.432	115.158	3.65091
3742	219874_at	SLC12A8	0.0022306	0.0325917	419.905	97.0455	4.32689
3744	225831_at	LUZP1	0.0022345	0.0326155	994.752	344.503	2.8875
3745	235753_at	HOXA7	0.0022346	0.0326155	1076.76	99.042	10.8718
3750	218424_s_at	STEAP3	0.002237	0.0326155	2654.05	474.75	5.59042
3751	201280_s_at	DAB2	0.0022391	0.032633	446.694	63.9085	6.98959
3753	226222_at	KIAA1432	0.0022415	0.032648	419.995	137.371	3.05737
3755	227534_at	C9orf21	0.0022425	0.032648	1238.42	689.316	1.79659
3760	203518_at	LYST	0.0022461	0.032648	383.201	40.6447	9.42806
3765	226218_at	IL7R	0.0022504	0.0326657	99.9797	40.1924	2.48753
3769	212741_at	MAOA	0.0022543	0.0326963	9007.92	96.5074	93.3391
3771	219377_at	FAM59A	0.0022553	0.0326963	625.308	243.422	2.56883
3772	1557915_s_at	GSTO1	0.0022557	0.0326963	4661.87	2945.66	1.58263
3775	210017_at	MALT1	0.0022597	0.0327282	261.664	78.3326	3.34042
3779	202723_s_at	FOXO1	0.0022682	0.0328166	1324.42	125.09	10.5877
3780	228523_at	NANOS1	0.0022697	0.0328296	1802.7	492.834	3.65782
3781	205017_s_at	MBNL2	0.0022715	0.032844	265.133	117.806	2.25059
3787	235417_at	SPOCD1	0.0022778	0.0328829	781.786	121.694	6.42417
3790	212154_at	SDC2	0.0022797	0.0328829	868.953	486.383	1.78656
3792	229578_at	JPH2	0.0022815	0.0328915	349.31	133.231	2.62184
3795	220326_s_at	FLJ10357	0.0022861	0.032923	423.839	191.059	2.21837
3798	225807_at	JUB	0.0022878	0.032923	520.158	213.601	2.43519
3800	205611_at	TNFSF12	0.0022882	0.032923	149.638	66.753	2.24167
3801	222618_at	SMU1	0.0022895	0.0329308	297.949	126.187	2.36117
3809	217637_at	NA	0.0022947	0.0329308	196.491	113.384	1.73296
3810	230313_at	NA	0.0022949	0.0329308	874.585	272.871	3.20512
3812	213434_at	STX2	0.0022984	0.0329308	522.412	346.716	1.50674
3814	210102_at	VWA5A	0.0022994	0.0329308	208.11	50.9431	4.08515
3815	202269_x_at	GBP1	0.0022996	0.0329308	1015.32	34.1246	29.7532
3817	200054_at	ZNF259	0.0023011	0.0329308	1587.35	719.755	2.2054
3818	213306_at	MPDZ	0.0023013	0.0329308	1293.42	440.313	2.9375
3822	235484_at	PTAR1	0.0023025	0.0329308	494.478	213.289	2.31835
3825	205324_s_at	FTSJ1	0.0023038	0.0329308	1339.74	740.15	1.8101
3833	218927_s_at	CHST12	0.0023104	0.0329475	906.192	556.978	1.62698
3837	218032_at	SNN	0.0023128	0.0329475	540.995	322.941	1.67521
3838	218950_at	ARAP3	0.0023128	0.0329475	808.425	104.36	7.74648
3839	230499_at	NA	0.0023135	0.0329488	91.6044	57.3544	1.59716
3840	219597_s_at	DUOX1	0.0023154	0.0329673	186.659	74.1348	2.51783
3841	202130_at	RIOK3	0.0023171	0.0329829	2185.92	1095.67	1.99506
3844	226065_at	PRICKLE1	0.0023199	0.032984	250.004	103.58	2.41363
3845	226909_at	ZNF518B	0.0023208	0.032984	245.673	32.825	7.48433
3846	212867_at	NA	0.0023208	0.032984	2260.24	726.102	3.11284
3850	1565162_s_at	MGST1	0.0023238	0.033001	11526.2	2878.18	4.0047
3851	218379_at	RBM7	0.0023248	0.0330051	1874.69	763.804	2.45441
3852	212886_at	CCDC69	0.0023256	0.0330051	86.5184	47.5678	1.81885
3857	204285_s_at	PMAIP1	0.0023315	0.0330488	304.709	125.086	2.43601
3860	224811_at	NA	0.0023335	0.0330529	1306.29	589.386	2.21636
3862	218080_x_at	FAF1	0.0023373	0.0330767	1327.97	602.244	2.20503
3864	224833_at	ETS1	0.0023376	0.0330767	2130.22	13.0963	162.659
3871	201956_s_at	GNPAT	0.0023469	0.0331482	1496.61	756.894	1.9773
3872	203925_at	GCLM	0.002348	0.0331552	2343.76	1020.22	2.29729
3877	238501_at	NA	0.0023523	0.0331643	178.434	112.631	1.58423
3884	203669_s_at	DGAT1	0.002357	0.0331777	549.752	264.38	2.0794
3886	213110_s_at	COL4A5	0.0023584	0.0331777	2756.04	221.298	12.454
3888	209711_at	SLC35D1	0.0023593	0.0331777	900.506	282.286	3.19005
3893	223167_s_at	USP25	0.0023647	0.0332002	251.949	127.006	1.98375
3894	204001_at	SNAPC3	0.0023648	0.0332002	667.271	242.04	2.75686
3900	228261_at	MIB2	0.0023702	0.0332002	230.013	128.845	1.7852
3901	206847_s_at	HOXA7	0.0023703	0.0332002	787.961	170.068	4.63322
3903	219631_at	LRP12	0.0023719	0.0332002	458.518	88.9975	5.15204
3905	91684_g_at	EXOSC4	0.0023725	0.0332002	1085.26	593.593	1.82828
3909	203714_s_at	TBCE	0.0023742	0.0332002	1648.8	645.178	2.55558
3911	221566_s_at	NOL3	0.0023756	0.0332002	1679.87	603.601	2.78308
3912	212870_at	SOS2	0.0023766	0.0332002	1314.22	520.845	2.52325
3913	209373_at	MALL	0.0023769	0.0332002	530.582	149.083	3.55896
3914	218257_s_at	UGGT1	0.0023772	0.0332002	501.945	300.794	1.66873
3915	202331_at	BCKDHA	0.0023773	0.0332002	2011.85	1235.79	1.62799
3918	201325_s_at	EMP1	0.0023807	0.0332152	3421.17	56.1316	60.9491
3919	219109_at	SPAG16	0.0023808	0.0332152	325.816	11.9141	27.3471
3923	228099_at	ZNF550	0.0023847	0.0332357	372.746	185.948	2.00457
3924	217496_s_at	IDE	0.0023867	0.0332551	1172.41	734.01	1.59726
3925	224507_s_at	MGC12916	0.0023898	0.0332697	139.276	80.1491	1.73772
3926	226158_at	KLHL24	0.0023903	0.0332697	1324.92	289.909	4.57011
3927	201644_at	TSTA3	0.0023912	0.0332697	1639.93	872.72	1.8791
3929	244531_at	NNT	0.0023914	0.0332697	229.962	30.293	7.59126
3935	219974_x_at	ECHDC1	0.0023955	0.0332836	1098.87	576.198	1.9071
3938	212272_at	LPIN1	0.0023989	0.0332836	314.456	135.39	2.32259
3940	201095_at	DAP	0.0023999	0.0332836	2388.1	1144.86	2.08594
3942	224065_at	HIPK2	0.0024019	0.0332836	174.669	94.2321	1.8536
3946	222656_at	UBE2W	0.0024038	0.0332836	626.4	196.304	3.19096
3952	202422_s_at	ACSL4	0.0024062	0.0332836	330.401	26.8822	12.2907
3953	225728_at	SORBS2	0.0024064	0.0332836	334.81	20.769	16.1207
3954	1555847_a_at	LOC284454	0.0024077	0.0332931	735.099	361.615	2.03282
3960	218187_s_at	C8orf33	0.0024136	0.033309	2014.74	919.204	2.19184
3961	205885_s_at	ITGA4	0.002414	0.033309	206.627	10.0164	20.629
3964	209305_s_at	GADD45B	0.0024153	0.033309	1314.25	657.104	2.00006
3965	227752_at	SPTLC3	0.0024164	0.033309	151.925	34.6482	4.3848
3970	228904_at	HOXB3	0.002421	0.033309	825.316	71.751	11.5025
3974	204682_at	LTBP2	0.0024233	0.033309	289.866	151.44	1.91407
3975	242828_at	FIGN	0.0024236	0.033309	176.948	35.0235	5.05227
3979	218219_s_at	LANCL2	0.0024245	0.033309	430.139	203.411	2.11463
3986	233801_s_at	SEMA6D	0.0024322	0.0333549	252.972	158.456	1.59648
3989	225802_at	TOP1MT	0.0024351	0.0333681	1002.26	524.642	1.91036
3997	229268_at	FAM105B	0.0024437	0.0333978	527.422	340.744	1.54786
3998	216997_x_at	TLE4	0.0024437	0.0333978	86.8264	16.3332	5.31593
3999	241418_at	LOC344887	0.0024439	0.0333978	494.1	29.553	16.7191
4001	203179_at	GALT	0.0024446	0.0333978	1100.48	228.264	4.82107
4002	225767_at	LOC284801	0.0024451	0.0333978	269.148	129.792	2.07368
4008	224893_at	ATL3	0.0024541	0.0334775	3435	1973.91	1.74021
4009	219821_s_at	GFOD1	0.0024549	0.0334801	776.494	343.704	2.2592
4010	211574_s_at	CD46	0.0024576	0.0334844	2415.67	778.957	3.10116
4011	236077_at	NA	0.002458	0.0334844	204.357	77.9252	2.62248
4019	231067_s_at	NA	0.0024622	0.0334891	226.563	21.425	10.5747
4021	209216_at	WDR45	0.0024651	0.0335046	922.894	540.832	1.70643
4022	1569144_a_at	C9orf169	0.0024657	0.0335046	672.305	219.3	3.06568
4025	204745_x_at	MT1G	0.0024665	0.0335046	7020.23	2315.7	3.03157
4028	1553995_a_at	NT5E	0.0024703	0.0335252	204.645	54.9802	3.72215
4029	228093_at	ZNF599	0.0024709	0.0335252	306.079	203.167	1.50654
4032	202374_s_at	RAB3GAP2	0.0024731	0.0335286	844.25	372.08	2.269
4036	213447_at	NA	0.0024771	0.033547	266.601	64.1901	4.15331
4038	222714_s_at	LACTB2	0.0024776	0.033547	2659.89	700.834	3.79532
4039	206082_at	HCP5	0.0024787	0.033548	235.064	38.8337	6.05309
4040	211509_s_at	RTN4	0.0024789	0.033548	8980.12	5450.85	1.64747
4041	208619_at	DDB1	0.0024832	0.0335979	5305.43	2716.81	1.95281
4042	205878_at	POU6F1	0.002484	0.0336004	73.9321	37.9506	1.94811
4044	210977_s_at	HSF4	0.0024856	0.0336054	404.029	259.778	1.55529
4046	239110_s_at	LOC728190	0.0024893	0.0336235	54.1349	35.6713	1.5176
4047	219322_s_at	WDR8	0.0024894	0.0336235	734.728	441.779	1.66311
4048	227036_at	RASAL2	0.0024894	0.0336235	487.796	116.028	4.20413
4049	1569030_s_at	NUB1	0.0024926	0.0336514	805.957	388.424	2.07494
4050	208025_s_at	HMGA2	0.0024927	0.0336514	107.532	27.0208	3.97961
4054	238604_at	NA	0.0024963	0.0336532	1154.81	136.097	8.48518
4057	221159_at	NA	0.0024975	0.0336532	122.136	35.9691	3.39558
4058	213910_at	IGFBP7	0.002498	0.0336532	35.6198	13.5866	2.62169
4059	218595_s_at	HEATR1	0.0024985	0.0336532	1564.9	769.262	2.03429
4060	202935_s_at	SOX9	0.002499	0.0336532	189.22	18.7783	10.0765
4064	226541_at	FBXO30	0.0025031	0.0336701	1884.28	455.306	4.1385
4065	201859_at	SRGN	0.0025035	0.0336701	214.654	11.0161	19.4854
4066	229310_at	KLHL29	0.0025044	0.0336701	829.914	85.8457	9.66752
4071	228171_s_at	PLEKHG4	0.0025075	0.0336724	1020.49	403.112	2.53154
4072	205160_at	PEX11A	0.0025078	0.0336724	1049.73	623.753	1.68293
4076	226069_at	PRICKLE1	0.0025145	0.0337256	134.01	35.6132	3.76294
4080	229603_at	BBS12	0.0025167	0.0337256	341.583	114.535	2.98236
4082	210202_s_at	BIN1	0.0025182	0.0337276	608.056	85.8659	7.08146
4087	228053_s_at	TOMM5	0.0025227	0.0337481	5770.52	3140.31	1.83756
4088	222016_s_at	ZNF323	0.0025262	0.0337867	611.115	204.201	2.99271
4089	217165_x_at	MT1F	0.0025272	0.0337918	6581.59	1711.61	3.84525
4091	241762_at	FBXO32	0.0025294	0.0337953	1963.2	25.696	76.4008
4092	1557236_at	APOL6	0.0025307	0.0337953	28.0968	6.7762	4.1464
4098	217028_at	CXCR4	0.0025346	0.0337953	503.473	227.049	2.21746
4101	222550_at	ARMC1	0.0025351	0.0337953	3277.2	1344.17	2.43808
4103	203068_at	KLHL21	0.0025364	0.0337991	981.55	238.229	4.12019
4104	201042_at	TGM2	0.0025377	0.0338082	554.338	125.237	4.42631
4106	214741_at	ZNF131	0.0025412	0.0338383	1821.22	801.724	2.27162
4112	218380_at	NLRP1	0.0025506	0.0339067	237.06	121.367	1.95325
4115	1559028_at	NA	0.0025534	0.0339255	748.971	204.084	3.66991
4118	201312_s_at	SH3BGRL	0.0025557	0.0339255	3298.43	942.502	3.49966
4120	238733_at	NA	0.0025572	0.0339255	266.428	30.1894	8.8252
4124	235737_at	TSLP	0.0025599	0.0339255	15.9636	9.40844	1.69673
4126	211419_s_at	CHN2	0.0025603	0.0339255	70.4094	31.3669	2.2447
4127	204050_s_at	CLTA	0.0025608	0.0339255	5393.1	2431.12	2.21836
4129	241379_at	APLF	0.0025623	0.0339255	25.1772	7.02519	3.58385
4130	205439_at	GSTT2	0.0025629	0.0339255	487.035	117.338	4.1507
4134	219563_at	C14orf139	0.0025656	0.0339318	172.736	92.3151	1.87116
4138	226609_at	DCBLD1	0.0025719	0.0339823	1354.07	185.35	7.30547
4145	224931_at	SLC41A3	0.0025788	0.0340159	1123.87	318.571	3.52786
4148	204439_at	IFI44L	0.0025824	0.0340276	127.712	23.8886	5.34615
4151	223125_s_at	C1orf21	0.0025844	0.0340405	3799.93	1801.83	2.10893
4154	203374_s_at	TPP2	0.0025895	0.0340729	579.038	333.879	1.73427
4155	230803_s_at	ARHGAP24	0.0025896	0.0340729	128.157	54.4007	2.35579
4163	231948_s_at	UBE2F	0.002596	0.0340846	548.013	250.89	2.18428
4167	222893_s_at	RPAP2	0.002598	0.0340882	735.807	372.56	1.975
4168	231116_at	NA	0.0026015	0.0341045	177.417	88.4788	2.00519
4169	200904_at	HLA-E	0.0026021	0.0341045	836.062	286.679	2.91637
4170	242469_at	LOC120376	0.0026022	0.0341045	157.325	90.8142	1.73239
4174	226835_s_at	C20orf199	0.0026058	0.0341045	12750.4	5280.47	2.41464
4176	220127_s_at	FBXL12	0.0026067	0.0341045	981.13	633.387	1.54902
4177	204389_at	MAOA	0.0026074	0.0341045	4010.26	18.6399	215.144
4179	227936_at	TMEM68	0.0026078	0.0341045	634.28	190.823	3.32391
4182	201984_s_at	EGFR	0.0026086	0.0341045	527.178	111.965	4.70841
4189	201816_s_at	GBAS	0.0026164	0.0341253	5872.65	1570.92	3.73834
4190	229405_at	KIF7	0.0026166	0.0341253	570.67	137.846	4.13991
4194	217845_x_at	HIGD1A	0.0026181	0.0341253	6273.86	2226.66	2.81762
4198	222529_at	SLC25A37	0.0026226	0.0341569	742.887	323.573	2.29588
4199	213435_at	SATB2	0.0026238	0.0341644	386.355	187.267	2.06312
4207	243964_at	NA	0.0026325	0.0342083	34.2998	20.1482	1.70237
4210	228062_at	NAP1L5	0.002637	0.0342273	271.408	29.1401	9.3139
4211	209575_at	IL10RB	0.0026376	0.0342273	649.255	392.811	1.65284
4212	222787_s_at	TMEM106B	0.0026379	0.0342273	715.715	286.122	2.50144
4213	230175_s_at	NA	0.0026382	0.0342273	345.586	13.8763	24.9047
4215	238389_s_at	NA	0.0026393	0.0342273	596.325	336.571	1.77176
4216	239861_at	NA	0.0026395	0.0342273	97.4864	43.0859	2.26261
4218	202659_at	PSMB10	0.0026428	0.0342314	1457.51	546.508	2.66694
4220	219304_s_at	PDGFD	0.0026434	0.0342314	739.189	38.2505	19.3249
4223	215707_s_at	PRNP	0.0026444	0.0342314	857.31	272.095	3.15077
4224	205768_s_at	SLC27A2	0.0026446	0.0342314	885.56	522.743	1.69406
4225	209011_at	TRIO	0.0026458	0.0342324	981.464	431.747	2.27324
4226	220974_x_at	SFXN3	0.0026466	0.0342324	979.397	373.383	2.62304
4227	210544_s_at	ALDH3A2	0.0026469	0.0342324	2011.74	579.989	3.46857
4228	224689_at	MANBAL	0.0026493	0.0342324	1935.34	1270.17	1.52368
4233	229758_at	TIGD5	0.0026528	0.0342324	558.267	352.54	1.58356
4245	211456_x_at	MT1P2	0.0026585	0.0342395	10545.2	3541.54	2.97756
4248	242663_at	LOC148189	0.002662	0.034262	62.7452	35.3456	1.77519
4252	218197_s_at	OXR1	0.0026671	0.0342953	1461.93	731.732	1.99791
4256	1569086_at	EML2	0.0026732	0.0343331	355.183	83.7795	4.2395
4260	203167_at	TIMP2	0.0026767	0.0343331	518.143	180.81	2.86568
4262	224911_s_at	DCBLD2	0.002677	0.0343331	1008.34	14.8539	67.8841
4263	222548_s_at	MAP4K4	0.0026774	0.0343331	531.82	193.588	2.74717
4265	210006_at	ABHD14A	0.0026782	0.0343331	455.914	202.097	2.25591
4269	243940_at	TSHZ2	0.0026821	0.0343509	27.7627	7.83362	3.54404
4270	228780_at	NA	0.0026831	0.0343553	208.642	82.6629	2.52401
4272	221036_s_at	APH1B	0.0026848	0.0343613	616.307	272.126	2.26479
4274	204688_at	SGCE	0.0026872	0.0343642	773.435	41.8128	18.4976
4277	217436_x_at	NA	0.0026902	0.0343642	803.348	321.89	2.49572
4280	218429_s_at	C19orf66	0.0026924	0.0343642	661.901	288.563	2.29378
4281	210830_s_at	PON2	0.0026927	0.0343642	3487.24	1247.69	2.79496
4284	201123_s_at	EIF5A	0.0026945	0.0343642	6894.47	1031.42	6.68446
4286	201236_s_at	BTG2	0.0026947	0.0343642	906.594	433.431	2.09167
4288	205708_s_at	TRPM2	0.0026954	0.0343642	199.369	116.762	1.70748
4293	220156_at	EFCAB1	0.0026987	0.0343702	90.9611	38.697	2.3506
4294	219991_at	SLC2A9	0.0026996	0.0343737	485.421	117.007	4.14865
4295	1487_at	ESRRA	0.0027004	0.0343759	1755.31	866.022	2.02687
4296	239272_at	MMP28	0.0027019	0.0343802	484.999	14.3024	33.9104
4304	242871_at	PAQR5	0.0027092	0.0344158	263.19	120.423	2.18556
4306	205497_at	ZNF175	0.0027111	0.0344239	383.712	107.769	3.5605
4307	225897_at	MARCKS	0.0027124	0.0344324	1023.85	573.851	1.78417
4313	222860_s_at	PDGFD	0.0027187	0.0344516	214.501	79.6254	2.69388
4314	223094_s_at	ANKH	0.0027193	0.0344516	459.126	137.112	3.34854
4318	225860_at	NA	0.0027213	0.0344516	2263.4	774.957	2.92068
4320	208485_x_at	CFLAR	0.0027221	0.0344516	721.954	296.051	2.43862
4330	213295_at	CYLD	0.0027322	0.0344992	171.782	105.241	1.63228
4333	203523_at	LSP1	0.0027351	0.0345123	269.426	79.5185	3.38822
4339	230728_at	NA	0.002739	0.0345134	587.752	184.496	3.18571
4341	202643_s_at	TNFAIP3	0.0027413	0.0345134	156.577	62.2994	2.5133
4343	213895_at	EMP1	0.0027415	0.0345134	125.36	15.377	8.15239
4346	215143_at	DPY19L2P2	0.0027439	0.0345197	236.121	19.7751	11.9404
4348	209726_at	CA11	0.0027486	0.0345613	214.835	122.675	1.75126
4349	224312_x_at	CPSF3L	0.0027491	0.0345613	1023.89	584.281	1.75239
4353	223430_at	SIK2	0.0027524	0.034571	274.604	180.373	1.52242
4354	218642_s_at	CHCHD7	0.0027539	0.034576	791.275	194.138	4.07583
4355	230294_at	NA	0.0027545	0.034576	804.282	227.673	3.53263
4363	208887_at	EIF3G	0.0027637	0.03461	3753.35	2129.1	1.76288
4364	228462_at	IRX2	0.002764	0.03461	4080.78	1196.8	3.40974
4368	218298_s_at	C14orf159	0.0027668	0.03461	1031.02	121.718	8.47059
4369	228333_at	NA	0.002768	0.03461	199.775	14.4443	13.8307
4375	203567_s_at	TRIM38	0.0027701	0.03461	576.459	96.9545	5.94566
4378	212274_at	LPIN1	0.0027742	0.0346425	1166.18	450.49	2.5887
4379	218181_s_at	MAP4K4	0.002775	0.0346425	889.292	340.969	2.60813
4382	225615_at	IFFO2	0.0027775	0.0346533	331.035	119.056	2.78049
4385	224518_s_at	ZNF559	0.0027795	0.0346537	216.649	11.4315	18.9519
4388	238346_s_at	TGS1	0.0027826	0.0346715	570.564	186.445	3.06022
4390	204011_at	SPRY2	0.0027851	0.034679	573.265	68.3064	8.39254
4394	204257_at	FADS3	0.0027885	0.0346947	2378.94	850.861	2.79592
4396	209955_s_at	FAP	0.0027896	0.0346955	84.4611	31.1554	2.71096
4397	218319_at	PELI1	0.0027924	0.0347224	208.081	78.9873	2.63436
4402	219250_s_at	FLRT3	0.0027988	0.0347571	192.109	42.1728	4.55528
4403	1554785_at	CCDC82	0.002799	0.0347571	27.0465	17.8823	1.51247
4406	219572_at	CADPS2	0.0028032	0.0347813	336.039	137.287	2.44771
4409	214012_at	ERAP1	0.0028056	0.0347862	123.93	26.7258	4.63711
4416	213436_at	CNR1	0.0028147	0.0348403	1001.52	12.26	81.6899
4418	225905_s_at	ST3GAL3	0.0028174	0.0348403	255.301	143.888	1.77431
4422	206544_x_at	SMARCA2	0.0028212	0.0348403	890.918	199.918	4.45642
4423	230520_at	AIG1	0.0028223	0.0348403	135.062	57.0874	2.36587
4424	203972_s_at	PEX3	0.0028229	0.0348403	1548.74	782.054	1.98035
4425	212611_at	DTX4	0.0028232	0.0348403	478.9	295.447	1.62093
4430	210971_s_at	ARNTL	0.002827	0.0348403	451.326	170.089	2.65347
4433	218027_at	MRPL15	0.0028274	0.0348403	7482.27	2387.99	3.13329
4437	227665_at	NA	0.0028296	0.0348403	590.569	216.581	2.72678
4438	222074_at	UROD	0.0028297	0.0348403	70.0489	30.7187	2.28034
4440	205192_at	MAP3K14	0.0028308	0.0348403	397.337	145.491	2.731
4442	206155_at	ABCC2	0.0028315	0.0348403	575.938	73.53	7.83269
4447	208918_s_at	NADK	0.0028354	0.0348403	1827.27	1005.83	1.81668
4448	202552_s_at	CRIM1	0.0028359	0.0348403	1423.88	267.023	5.33244
4451	219372_at	IFT81	0.0028376	0.0348403	1449.77	508.766	2.84958
4459	212934_at	UBXN2B	0.0028461	0.0348935	1342.34	530.82	2.5288
4465	222236_s_at	ASAP3	0.002855	0.0349536	940.434	274.861	3.42149
4470	208734_x_at	RAB2A	0.0028609	0.0349866	4232.04	1324.55	3.19509
4474	208964_s_at	FADS1	0.0028646	0.0349998	2124.85	950.947	2.23446
4476	225881_at	SLC35B4	0.0028663	0.0349998	1046.12	381.082	2.74512
4481	225875_s_at	NIPAL3	0.0028709	0.0350293	741.627	202.33	3.66544
4485	241706_at	CPNE8	0.0028757	0.035052	250.573	55.9044	4.48216
4487	211733_x_at	SCP2	0.0028772	0.035052	3260.47	2031.18	1.60521
4489	205738_s_at	FABP3	0.0028779	0.035052	200.717	77.8092	2.5796
4492	228075_x_at	TFB1M	0.0028817	0.035052	740.932	371.683	1.99345
4494	218801_at	UGGT2	0.002883	0.035052	564.742	257.574	2.19254
4495	207006_s_at	CCDC106	0.0028841	0.035052	269.619	121.98	2.21034
4497	214434_at	HSPA12A	0.0028844	0.035052	361.446	94.4095	3.8285
4498	225199_at	NA	0.0028849	0.035052	3284.05	1477.48	2.22274
4501	212758_s_at	ZEB1	0.0028865	0.035052	402.746	40.4504	9.95652
4503	205082_s_at	AOX1	0.0028874	0.035052	1526.97	166.919	9.14797
4504	219240_s_at	C10orf88	0.0028875	0.035052	292.138	186.17	1.5692
4505	200818_at	ATP5O	0.0028888	0.0350568	7553.65	4983.68	1.51568
4506	206483_at	LRRC6	0.0028901	0.0350568	346.848	107.775	3.21826
4509	200905_x_at	HLA-E	0.0028911	0.0350568	4041.51	1707.56	2.36683
4510	201122_x_at	EIF5A	0.0028931	0.0350632	3674.39	938.805	3.9139
4514	212992_at	AHNAK2	0.0028955	0.0350632	2015.37	170.124	11.8465
4515	220173_at	C14orf45	0.0028967	0.0350632	332.582	153.42	2.16779
4518	204157_s_at	QSK	0.0028974	0.0350632	417.198	174.341	2.39299
4519	218260_at	DDA1	0.0029016	0.0350932	1352.4	748.012	1.808
4520	200947_s_at	GLUD1	0.0029032	0.0350932	3452.46	1185.36	2.91258
4521	228910_at	NA	0.0029033	0.0350932	223.89	120.928	1.85144
4523	202570_s_at	DLGAP4	0.0029042	0.0350932	434.486	223.725	1.94206
4524	1570454_at	EIF4EBP2	0.0029043	0.0350932	100.473	38.2125	2.62932
4525	240429_at	ZNF546	0.0029054	0.0350932	53.2135	27.9759	1.90212
4527	213039_at	ARHGEF18	0.0029062	0.0350932	1087.77	655.254	1.66008
4530	222547_at	MAP4K4	0.0029114	0.0351392	617.994	183.739	3.36344
4533	231902_at	ZNF827	0.0029148	0.0351405	123.79	24.8059	4.99034
4535	229363_at	NA	0.0029166	0.0351405	95.5091	41.3266	2.31108
4537	201157_s_at	NMT1	0.0029186	0.0351405	2457.49	1247.48	1.96996
4542	218510_x_at	FAM134B	0.0029237	0.0351405	519.133	162.48	3.19505
4543	221211_s_at	C21orf7	0.002924	0.0351405	57.3703	16.124	3.55807
4544	211368_s_at	CASP1	0.0029245	0.0351405	856.344	18.9775	45.1242
4545	205289_at	BMP2	0.002925	0.0351405	290.906	18.3764	15.8304
4553	1556242_a_at	NA	0.0029325	0.0351405	502.195	275.59	1.82226
4554	221572_s_at	NA	0.0029329	0.0351405	525.407	195.001	2.69438
4560	225188_at	RAPH1	0.0029361	0.0351405	1671.14	764.95	2.18464
4561	208427_s_at	ELAVL2	0.0029361	0.0351405	47.2109	12.1835	3.875
4562	221551_x_at	ST6GALNAC4	0.0029364	0.0351405	705.154	118.972	5.92704
4563	225147_at	CYTH3	0.0029366	0.0351405	765.764	164.064	4.66746
4564	230127_at	NA	0.002937	0.0351405	115.762	12.1343	9.54002
4567	210105_s_at	FYN	0.0029382	0.0351405	258.159	113.463	2.27527
4569	203883_s_at	RAB11FIP2	0.0029397	0.0351405	1297.75	590.656	2.19714
4570	225115_at	HIPK2	0.0029403	0.0351405	1120.72	208.545	5.37402
4572	202861_at	PER1	0.0029412	0.0351405	734.434	252.125	2.91298
4574	205608_s_at	ANGPT1	0.0029417	0.0351405	1478.84	47.0896	31.4048
4576	208961_s_at	KLF6	0.0029425	0.0351405	1173.26	652.491	1.79813
4580	218374_s_at	C12orf4	0.0029446	0.0351515	268.588	176.766	1.51945
4582	213564_x_at	LDHB	0.002947	0.0351607	12110.1	19.4935	621.242
4585	222132_s_at	AGK	0.0029487	0.035161	1707.89	1048.75	1.62849
4587	226272_at	RCAN3	0.0029514	0.035161	1181	457.343	2.58231
4590	201326_at	CCT6A	0.0029533	0.035161	3295.03	1756	1.87644
4593	227001_at	NIPAL2	0.0029544	0.035161	1549.63	475.261	3.26059
4595	238332_at	ANKRD29	0.002955	0.035161	293.145	26.6637	10.9942
4597	1559835_at	NA	0.0029574	0.0351698	113	37.7711	2.9917
4603	205308_at	FAM164A	0.0029641	0.0351962	819.265	256.948	3.18844
4604	202446_s_at	PLSCR1	0.0029643	0.0351962	2550.19	1294.88	1.96944
4606	219691_at	SAMD9	0.0029656	0.0352028	387.786	44.6394	8.68708
4607	207643_s_at	TNFRSF1A	0.0029668	0.0352094	1779.3	791.09	2.24917
4608	209846_s_at	BTN3A2	0.0029715	0.0352575	695.133	51.9947	13.3693
4613	202688_at	TNFSF10	0.0029792	0.0352672	184.233	32.7549	5.62459
4615	201599_at	OAT	0.0029814	0.0352672	5597.55	2763.91	2.02523
4618	207627_s_at	TFCP2	0.0029832	0.0352672	318.251	29.0791	10.9443
4619	231086_at	NA	0.0029834	0.0352672	254.596	154.877	1.64386
4620	212689_s_at	KDM3A	0.0029834	0.0352672	971.146	549.232	1.76819
4623	218273_s_at	PDP1	0.0029851	0.0352672	682.463	137.306	4.97037
4626	202912_at	ADM	0.0029875	0.0352672	905.037	168.515	5.37067
4630	218722_s_at	CCDC51	0.0029905	0.0352672	1116.33	696.86	1.60194
4631	204115_at	GNG11	0.0029909	0.0352672	201.705	23.0627	8.74592
4639	228011_at	FAM92A1	0.002995	0.0352672	1015.1	131.59	7.7141
4643	227694_at	C1orf201	0.0029974	0.0352672	238.533	158.268	1.50715
4647	244822_at	GART	0.0029988	0.0352672	119.98	49.2961	2.43386
4649	212239_at	PIK3R1	0.0029996	0.0352672	2976.91	582.075	5.11431
4650	242321_at	NA	0.0030002	0.0352672	556.275	66.1407	8.41047
4654	200727_s_at	ACTR2	0.003003	0.0352672	1305.1	837.592	1.55816
4658	203440_at	CDH2	0.0030055	0.0352672	483.471	46.4255	10.4139
4659	209306_s_at	SWAP70	0.0030056	0.0352672	549.269	307.919	1.78381
4665	206280_at	CDH18	0.0030098	0.0352672	483.772	91.7551	5.27243
4669	223434_at	GBP3	0.0030129	0.0352672	97.1199	13.0592	7.43691
4670	241353_s_at	NA	0.003013	0.0352672	1554.21	380.139	4.08853
4672	215945_s_at	TRIM2	0.0030136	0.0352672	168.113	99.2147	1.69443
4673	221962_s_at	UBE2H	0.0030187	0.0353124	1597.63	561.238	2.84663
4678	228315_at	NA	0.003024	0.0353436	2119	346.329	6.11846
4679	242335_at	SLC25A37	0.003025	0.0353477	169.352	76.6141	2.21046
4681	220643_s_at	FAIM	0.0030271	0.0353571	4565.22	1159.4	3.93756
4682	1598_g_at	GAS6	0.003028	0.0353601	969.625	469.248	2.06634
4684	226492_at	SEMA6D	0.0030315	0.0353858	414.831	33.623	12.3377
4686	209316_s_at	HBS1L	0.0030338	0.0353976	1367.06	837.103	1.63308
4687	202033_s_at	RB1CC1	0.0030349	0.0354028	2565.1	952.072	2.69423
4688	208392_x_at	SP110	0.0030358	0.0354057	207.921	98.4605	2.11172
4692	206070_s_at	EPHA3	0.0030388	0.0354057	531.61	15.0018	35.4364
4694	224590_at	XIST	0.0030407	0.0354057	931.448	11.4384	81.4317
4698	212483_at	NIPBL	0.0030434	0.0354057	396.962	200.176	1.98307
4699	207023_x_at	KRT10	0.0030436	0.0354057	3909.86	2065.85	1.89262
4700	224347_x_at	UBE2J2	0.0030447	0.0354057	357.785	232.595	1.53823
4705	214318_s_at	FRY	0.0030468	0.0354057	48.5623	31.2573	1.55363
4706	213183_s_at	CDKN1C	0.00305	0.0354227	85.7809	36.1682	2.37172
4714	240259_at	FLRT2	0.0030542	0.0354239	148.713	15.2399	9.75817
4715	205042_at	GNE	0.0030557	0.0354252	627.729	28.9331	21.6959
4716	206538_at	MRAS	0.0030559	0.0354252	306.649	104.705	2.92869
4720	224916_at	TMEM173	0.0030582	0.0354252	621.335	63.1704	9.83585
4730	221842_s_at	ZNF131	0.0030711	0.035477	1825.06	1120.2	1.62922
4732	1554701_a_at	TBC1D16	0.0030718	0.035477	341.039	135.615	2.51475
4734	212259_s_at	PBXIP1	0.0030724	0.035477	528.515	288.668	1.83088
4735	206189_at	UNC5C	0.0030724	0.035477	135.53	22.7067	5.96874
4737	209191_at	TUBB6	0.0030752	0.0354943	2946.58	1838.93	1.60233
4741	221004_s_at	ITM2C	0.0030811	0.0355324	735.64	422.1	1.74281
4744	235850_at	WDR5B	0.0030835	0.035533	89.3482	45.2099	1.9763
4756	225544_at	TBX3	0.003099	0.0356261	427.753	165.707	2.58139
4759	235534_at	NA	0.0031018	0.0356358	249.588	138.058	1.80785
[truncated: 3,853 more rows]

## Sheet: UP in Untreated MCF7
	Probe set	Gene symbol	Parametric p-value	FDR	MCF12A Mock	MCF7 Mock	Fold-change (MCF12A/MCF7)
1	227212_s_at	PHF19	6e-07	0.0172321	816.268	1840.86	0.443416
6	1553186_x_at	RASEF	2.5e-06	0.0172321	117.539	1457.22	0.0806599
7	208650_s_at	CD24	3e-06	0.0172321	879.258	6877.63	0.127843
10	211933_s_at	NA	3.9e-06	0.0172321	2449.1	5093.41	0.480838
11	242915_at	ZNF682	4.1e-06	0.0172321	16.2658	39.6959	0.409761
13	232656_at	NA	4.5e-06	0.0172321	12.8453	56.8597	0.225913
14	210749_x_at	DDR1	4.8e-06	0.0172321	1013.61	3019.93	0.33564
15	200052_s_at	ILF2	5.3e-06	0.0172321	3456.75	6082.02	0.568355
16	205225_at	ESR1	6.1e-06	0.0172321	27.1	3958.59	0.0068459
17	210054_at	HAUS3	6.4e-06	0.0172321	283.046	619.902	0.456599
19	240827_at	FLJ45983	7.6e-06	0.0172321	67.631	216.874	0.311845
20	224650_at	MAL2	8.4e-06	0.0172321	12.263	4157.54	0.0029496
21	214240_at	GAL	9.2e-06	0.0172321	304.369	1404.8	0.216663
22	213568_at	OSR2	9.3e-06	0.0172321	92.9048	365.925	0.253891
33	208316_s_at	OCRL	1.58e-05	0.0172321	423.177	739.544	0.572214
40	201023_at	TAF7	1.67e-05	0.0172321	2010.71	4643.38	0.433027
43	212291_at	HIPK1	1.82e-05	0.0172321	189.829	1755.1	0.108158
47	240180_at	NA	1.97e-05	0.0172321	32.0087	131.081	0.244191
48	232116_at	GRHL3	2.01e-05	0.0172321	86.7516	245.743	0.353017
50	230644_at	LRFN5	2.03e-05	0.0172321	45.6397	1311.26	0.034806
51	225792_at	HOOK1	2.07e-05	0.0172321	12.3262	549.871	0.0224165
63	208942_s_at	SEC62	2.38e-05	0.0172321	1984.59	3080.53	0.644235
66	212309_at	CLASP2	2.41e-05	0.0172321	235.409	354.912	0.663289
70	237268_at	DSCAM	2.5e-05	0.0172321	32.2189	408.973	0.07878
72	223728_at	MGC16385	2.53e-05	0.0172321	221.88	569.785	0.38941
73	1555500_s_at	SLC2A4RG	2.57e-05	0.0172321	188.523	446.443	0.422277
75	227198_at	AFF3	2.63e-05	0.0172321	11.9875	624.67	0.0191902
79	214433_s_at	SELENBP1	2.71e-05	0.0172321	855.188	1978.23	0.432299
82	206102_at	GINS1	2.79e-05	0.0172321	326.185	2335.51	0.139664
83	226535_at	ITGB6	2.85e-05	0.0172321	18.6729	271.046	0.068892
85	224692_at	PPP1R15B	2.89e-05	0.0172321	1352.63	2574.28	0.52544
86	207922_s_at	MAEA	2.93e-05	0.0172321	1351.26	2471.63	0.546705
89	226829_at	AFAP1L2	3e-05	0.0172321	55.0908	404.058	0.136344
92	65493_at	HEATR6	3.06e-05	0.0172321	207.774	1244.75	0.166921
93	214268_s_at	MTMR4	3.09e-05	0.0172321	650.021	1447.88	0.448946
94	219616_at	ACSS3	3.11e-05	0.0172321	97.3387	548.812	0.177363
95	225516_at	SLC7A2	3.14e-05	0.0172321	141.745	3943.88	0.0359404
96	213400_s_at	TBL1X	3.16e-05	0.0172321	164.673	2092.27	0.0787056
97	204088_at	P2RX4	3.21e-05	0.0172321	138.165	3939.03	0.035076
98	236335_at	NA	3.28e-05	0.0172321	10.4855	351.032	0.0298705
99	202890_at	MAP7	3.33e-05	0.0172321	15.6355	1520.92	0.0102803
103	202165_at	PPP1R2	3.5e-05	0.0172321	503.618	1700.49	0.29616
105	241652_x_at	NA	3.51e-05	0.0172321	9.98569	154.807	0.0645043
106	209031_at	CADM1	3.54e-05	0.0172321	50.1067	1181.38	0.0424136
107	225826_at	MMAB	3.59e-05	0.0172321	245.358	1004.91	0.244159
113	205009_at	TFF1	3.78e-05	0.0172321	80.7271	21525.2	0.0037504
114	218334_at	THOC7	3.83e-05	0.0172321	1304.62	7096.31	0.183845
117	230964_at	FREM2	3.86e-05	0.0172321	10.2304	1215.17	0.0084189
118	242660_at	C10orf112	3.86e-05	0.0172321	16.8707	346.919	0.0486303
119	232424_at	PRDM16	3.88e-05	0.0172321	10.6729	33.9353	0.314509
121	204127_at	RFC3	3.89e-05	0.0172321	586.574	2308.58	0.254085
126	226980_at	DEPDC1B	4.04e-05	0.0172321	163.416	1076.43	0.151812
129	218040_at	PRPF38B	4.12e-05	0.0172321	419.033	1091.38	0.383948
133	227524_at	NA	4.29e-05	0.0172321	66.4173	321.672	0.206475
135	203911_at	RAP1GAP	4.33e-05	0.0172321	247.532	718.007	0.344748
136	201131_s_at	CDH1	4.37e-05	0.0172321	34.8427	10472.4	0.0033271
138	203988_s_at	FUT8	4.43e-05	0.0172321	195.204	947.09	0.20611
140	202771_at	FAM38A	4.47e-05	0.0172321	547.213	4542.8	0.120457
141	223551_at	PKIB	4.48e-05	0.0172321	645.722	6312.62	0.102291
143	213009_s_at	TRIM37	4.52e-05	0.0172321	1857.24	11595.4	0.160171
145	201019_s_at	NA	4.57e-05	0.0172321	3258.33	6207.09	0.524937
147	227025_at	PPHLN1	4.74e-05	0.017606	179.425	436.996	0.410587
149	226473_at	CBX2	4.89e-05	0.017606	422.892	1252.9	0.33753
152	203680_at	PRKAR2B	4.97e-05	0.017606	11.3093	1148.14	0.0098501
153	204835_at	POLA1	5.06e-05	0.017606	238.709	751.707	0.317557
154	219918_s_at	ASPM	5.08e-05	0.017606	990.201	2402.43	0.412166
155	204886_at	PLK4	5.09e-05	0.017606	54.3757	354.031	0.15359
160	225515_s_at	NA	5.18e-05	0.017641	1472.4	2315.61	0.635858
164	225727_at	PLEKHH1	5.39e-05	0.017641	33.8158	461.56	0.0732643
165	200853_at	H2AFZ	5.43e-05	0.017641	4075.86	11505.4	0.354257
166	225846_at	ESRP1	5.44e-05	0.017641	27.8497	3006.46	0.0092633
167	201405_s_at	COPS6	5.47e-05	0.017641	2935.43	5051.98	0.581046
171	202915_s_at	FAM20B	5.64e-05	0.017641	722.594	1213.63	0.5954
174	239319_at	LOC728342	5.67e-05	0.017641	34.5784	1057	0.0327138
175	222635_s_at	MED28	5.71e-05	0.017641	361.743	587.759	0.615462
176	236551_at	ZNF311	5.73e-05	0.017641	82.5992	151.767	0.54425
179	226652_at	USP3	5.84e-05	0.017641	175.269	484.951	0.361415
183	223611_s_at	LNX1	5.96e-05	0.0176959	32.3452	208.388	0.155216
184	200851_s_at	KIAA0174	5.97e-05	0.0176959	2039.84	3080.08	0.662268
185	202107_s_at	MCM2	6e-05	0.0176959	1162.45	3838.5	0.302839
187	230820_at	NA	6.06e-05	0.0177158	106.675	332.292	0.321028
188	218212_s_at	MOCS2	6.18e-05	0.0177158	665.027	3418.23	0.194553
190	206114_at	EPHA4	6.3e-05	0.0177158	129.174	350.016	0.369051
191	230479_at	NA	6.3e-05	0.0177158	27.8708	92.6055	0.300963
192	242342_at	NA	6.35e-05	0.0177158	18.884	141.05	0.133882
194	227811_at	FGD3	6.4e-05	0.0177158	144.261	3074.27	0.0469254
199	222816_s_at	ZCCHC2	6.49e-05	0.0177158	76.8127	427.33	0.179751
200	37586_at	ZNF142	6.51e-05	0.0177158	137.385	313.742	0.437891
202	239417_x_at	C6orf52	6.56e-05	0.0177158	167.817	288.844	0.580993
209	201608_s_at	PWP1	6.9e-05	0.0180506	1976.34	3453.54	0.572265
211	202646_s_at	CSDE1	7.14e-05	0.0185014	1355.36	6093.73	0.222418
212	214798_at	ATP2C2	7.19e-05	0.018533	80.5792	178.219	0.452137
214	1555543_a_at	CLCC1	7.26e-05	0.0185398	230.954	480.962	0.480193
216	202631_s_at	APPBP2	7.35e-05	0.0185398	237.511	2132.16	0.111394
218	1568838_at	LOC100132169	7.42e-05	0.0185398	13.3044	443.43	0.0300034
221	204417_at	GALC	7.55e-05	0.0186786	202.795	700.67	0.28943
223	216262_s_at	TGIF2	7.9e-05	0.0191698	275.379	812.345	0.338993
227	201596_x_at	KRT18	8.14e-05	0.0191698	2628.96	33040.4	0.079568
229	225853_at	GNPNAT1	8.18e-05	0.0191698	720.443	2187.33	0.329371
230	226482_s_at	NA	8.19e-05	0.0191698	585.238	6294.66	0.0929737
231	224232_s_at	PRELID1	8.27e-05	0.0191698	661.349	1528.95	0.43255
233	238344_at	NA	8.33e-05	0.0191698	22.5415	45.1041	0.499767
234	1554020_at	BICD1	8.36e-05	0.0191698	119.928	293.122	0.40914
235	209358_at	TAF11	8.36e-05	0.0191698	359.893	1788.9	0.201182
238	213085_s_at	WWC1	8.46e-05	0.0191698	259.565	751.017	0.345618
240	226353_at	SPPL2A	8.53e-05	0.0191698	1336.44	4738.65	0.282029
241	203469_s_at	CDK10	8.6e-05	0.0191698	250.072	442.413	0.565245
242	1554887_at	NA	8.61e-05	0.0191698	45.4834	156.647	0.290357
244	203362_s_at	MAD2L1	8.69e-05	0.0191698	1149.71	4183.58	0.274814
248	226413_at	LOC400027	8.81e-05	0.0191698	310.896	1180.17	0.263434
249	1558103_a_at	NA	8.98e-05	0.0191698	57.7102	227.028	0.254199
251	229691_at	ZBTB42	9e-05	0.0191698	102.206	653.175	0.156475
253	209268_at	VPS45	9.17e-05	0.0191698	691.754	1151.78	0.600593
254	229842_at	ELF3	9.19e-05	0.0191698	37.9993	639.637	0.0594075
255	202596_at	ENSA	9.26e-05	0.0191698	1964.74	9524.51	0.206283
256	213631_x_at	DHODH	9.28e-05	0.0191698	83.5441	129.642	0.644422
262	203685_at	BCL2	9.5e-05	0.0191698	56.8973	939.501	0.0605612
264	31845_at	ELF4	9.53e-05	0.0191698	334.932	794.266	0.421688
265	203304_at	BAMBI	9.53e-05	0.0191698	247.394	6854.81	0.0360906
266	215158_s_at	DEDD	9.62e-05	0.0191698	1059.89	2027.7	0.522708
267	201931_at	ETFA	9.64e-05	0.0191698	2547.62	7180.36	0.354804
269	221931_s_at	SEH1L	9.65e-05	0.0191698	995.91	2156.64	0.461787
270	202629_at	APPBP2	9.65e-05	0.0191698	569.166	5320.01	0.106986
275	208651_x_at	CD24	9.91e-05	0.0191698	840.406	5409.88	0.155346
280	59697_at	RAB15	9.99e-05	0.0191698	214.825	971.216	0.221192
281	205382_s_at	CFD	0.0001001	0.0191698	79.309	359.911	0.220358
282	202088_at	SLC39A6	0.0001005	0.0191698	2566.1	16513.8	0.155391
285	1552365_at	SCIN	0.0001019	0.0191698	12.6621	2433.73	0.0052028
290	1053_at	RFC2	0.0001034	0.0191698	482.4	1618.73	0.298011
291	218542_at	CEP55	0.0001036	0.0191698	767.626	2482.9	0.309165
294	226750_at	LARP1B	0.0001051	0.0191698	121.51	303.448	0.40043
295	1559026_at	NA	0.0001055	0.0191698	28.3092	121.197	0.233581
296	203832_at	SNRPF	0.0001055	0.0191698	1978.58	5509.27	0.359137
299	223530_at	TDRKH	0.000106	0.0191698	100.171	884.911	0.113198
300	212915_at	PDZRN3	0.0001063	0.0191698	12.3026	212.33	0.0579408
302	204255_s_at	VDR	0.0001066	0.0191698	164.424	311.414	0.527991
303	1558097_at	C22orf30	0.0001066	0.0191698	767.555	1186.5	0.646906
304	221667_s_at	HSPB8	0.0001083	0.0191698	511.536	8452.45	0.0605192
305	1555369_at	BAGE	0.0001084	0.0191698	12.2764	21.6491	0.567063
306	208821_at	SNRPB	0.0001087	0.0191698	2423.12	5224.23	0.463823
307	203445_s_at	CTDSP2	0.0001088	0.0191698	1236.18	2165.48	0.57086
310	1555764_s_at	TIMM10	0.0001097	0.0191698	1310.19	3519.03	0.372314
313	221970_s_at	NOL11	0.0001104	0.0191698	1878.98	4044.64	0.464562
315	213912_at	NA	0.0001107	0.0191698	35.7733	610.036	0.0586412
316	1553179_at	ADAMTS19	0.0001114	0.0191698	40.5719	1999.62	0.0202898
317	203123_s_at	SLC11A2	0.0001115	0.0191698	295.635	638.253	0.463193
318	200975_at	PPT1	0.0001119	0.0191698	3045.05	7718.47	0.394514
321	204317_at	GTSE1	0.0001131	0.0191698	62.0893	351.148	0.176818
322	207335_x_at	ATP5I	0.0001139	0.0191698	1717.42	3291.3	0.521807
324	221542_s_at	ERLIN2	0.000114	0.0191698	144.366	402.504	0.35867
328	240042_at	FIBCD1	0.0001153	0.0191884	48.3637	210.189	0.230096
330	38158_at	ESPL1	0.000117	0.0191884	361.605	1252.79	0.28864
332	201631_s_at	IER3	0.000119	0.0191884	710.823	7556.8	0.094064
333	230951_at	NA	0.0001192	0.0191884	22.3837	1003.53	0.022305
334	217948_at	FAM127B	0.0001192	0.0191884	726.121	1537.97	0.47213
336	229354_at	AHRR	0.0001202	0.0191884	333.79	830.153	0.402082
339	226287_at	CCDC34	0.0001203	0.0191884	214.945	1095.83	0.196147
341	203108_at	GPRC5A	0.0001208	0.0191884	725.232	1605.99	0.451579
342	209932_s_at	DUT	0.0001208	0.0191884	3367.84	5864.19	0.574306
343	226550_at	NA	0.0001216	0.0191884	20.3821	161.313	0.126352
346	216920_s_at	NA	0.0001225	0.0191884	38.4698	9046.07	0.0042527
347	211782_at	IDS	0.0001225	0.0191884	19.8266	65.2523	0.303845
352	38703_at	DNPEP	0.0001247	0.0191884	1551.91	3836.99	0.40446
353	55583_at	DOCK6	0.0001248	0.0191884	315.283	568.369	0.554715
355	207018_s_at	RAB27B	0.0001254	0.0191884	31.6615	131.01	0.241673
360	227230_s_at	KIAA1211	0.000127	0.0191884	22.9646	225.27	0.101942
361	224925_at	PREX1	0.0001277	0.0191884	102.931	4155.71	0.0247687
367	213368_x_at	PPFIA3	0.0001288	0.0191884	213.565	492.006	0.434069
368	226569_s_at	CHTF18	0.0001295	0.0192403	124.205	517.037	0.240224
373	201811_x_at	SH3BP5	0.0001338	0.0195123	497.487	4449.05	0.111819
376	214745_at	PLCH1	0.0001344	0.0195123	22.7938	198.556	0.114798
379	224909_s_at	PREX1	0.0001363	0.0196129	87.3307	6069.52	0.0143884
382	212151_at	PBX1	0.0001376	0.0196129	174.545	5540.58	0.031503
385	212977_at	CXCR7	0.0001389	0.0196129	302.255	1290.21	0.234267
391	227556_at	NA	0.0001404	0.0196162	83.4838	1586.07	0.0526355
396	212931_at	TCF20	0.0001451	0.0198674	531.067	967.268	0.549038
398	208760_at	UBE2I	0.0001456	0.0198674	326.01	683.569	0.476923
399	201802_at	SLC29A1	0.0001457	0.0198674	249.778	463.699	0.538666
400	228775_at	NA	0.000146	0.0198674	388.813	725.602	0.535849
402	224462_s_at	CHCHD6	0.0001475	0.0198674	231.312	419.583	0.551291
408	239350_at	MARVELD3	0.0001491	0.0198674	113.678	340.192	0.334159
416	223184_s_at	AGPAT3	0.0001526	0.0198971	299.889	525.587	0.570579
419	213947_s_at	NUP210	0.0001532	0.0198971	186.58	1666.6	0.111953
421	211144_x_at	NA	0.000154	0.0198971	40.0732	7455.14	0.0053753
423	1558529_s_at	NA	0.000154	0.0198971	129.852	395.561	0.328272
425	209095_at	DLD	0.0001554	0.0199918	3838.05	7958.51	0.482257
426	219990_at	E2F8	0.0001566	0.0200988	83.8559	878.858	0.0954147
428	227880_s_at	TMEM185A	0.0001583	0.0201537	208.464	337.184	0.61825
433	218900_at	CNNM4	0.0001609	0.0201537	162.855	612.656	0.265818
434	220004_at	DDX43	0.000161	0.0201537	14.2419	113.351	0.125645
436	214023_x_at	TUBB2B	0.0001614	0.0201537	27.0754	84.8165	0.319223
437	219330_at	VANGL1	0.0001617	0.0201537	254.276	722.9	0.351744
438	201534_s_at	UBL3	0.0001622	0.0201537	1013.7	8106.9	0.125041
440	209449_at	LSM2	0.0001634	0.0201537	601.195	1312.82	0.457942
448	228494_at	PPP1R9A	0.0001652	0.0201614	11.9195	269.534	0.0442225
449	217802_s_at	NUCKS1	0.0001668	0.020233	2541.3	6882.08	0.369264
450	201689_s_at	TPD52	0.0001669	0.020233	597.889	2795.62	0.213866
451	226568_at	FAM102B	0.000167	0.020233	103.636	3212.9	0.0322563
453	202279_at	C14orf2	0.0001706	0.020233	1178.44	2269.79	0.519184
455	1559633_a_at	CHRM3	0.0001711	0.020233	21.7676	108.191	0.201197
457	227019_at	C1orf226	0.0001722	0.020233	150.518	300.687	0.500578
459	204014_at	DUSP4	0.0001724	0.020233	103.471	212.45	0.487038
463	218039_at	NUSAP1	0.0001734	0.020233	979.869	3120.18	0.314043
464	1552304_at	ALG10	0.0001736	0.020233	26.2467	119.106	0.220365
465	238727_at	LOC440934	0.0001736	0.020233	102.54	253.128	0.40509
467	218928_s_at	SLC37A1	0.0001746	0.020233	156.725	407.589	0.384517
470	205518_s_at	CMAH	0.0001762	0.020233	36.0214	1118.91	0.0321934
472	229498_at	NA	0.000177	0.020233	195.075	1347.44	0.144774
473	242447_at	C3orf70	0.0001773	0.020233	19.6978	87.8473	0.224227
477	219162_s_at	MRPL11	0.000178	0.020233	1075.68	2451.62	0.43876
479	201854_s_at	ATMIN	0.0001787	0.020233	405.784	1222.34	0.331972
480	213734_at	NA	0.0001792	0.020233	236.944	495.532	0.478162
482	210715_s_at	SPINT2	0.0001804	0.020233	104.883	5296.27	0.0198033
483	204146_at	RAD51AP1	0.0001805	0.020233	282.443	1055.8	0.267515
485	203338_at	PPP2R5E	0.0001814	0.020233	1170.76	2776.26	0.421704
486	202690_s_at	SNRPD1	0.0001814	0.020233	1888.38	4383.95	0.430749
487	210141_s_at	INHA	0.000182	0.020233	98.3656	253.188	0.388508
489	230738_at	LOC730631	0.0001826	0.020233	101.153	1060.99	0.0953381
494	204667_at	FOXA1	0.0001856	0.020233	37.8917	2406.03	0.0157486
495	230591_at	LOC729887	0.000186	0.020233	126.408	362.388	0.34882
498	217985_s_at	BAZ1A	0.0001867	0.020233	857.792	1815.24	0.472549
499	208873_s_at	REEP5	0.0001869	0.020233	1614.81	5411.84	0.298385
501	1560101_at	SYDE2	0.0001873	0.020233	38.9388	241.919	0.160958
503	221601_s_at	FAIM3	0.0001874	0.020233	192.697	774.15	0.248914
507	227550_at	GFRA1	0.0001881	0.020233	102.743	3723.92	0.02759
512	202712_s_at	NA	0.0001903	0.0202594	243.1	2214.61	0.109771
519	222587_s_at	GALNT7	0.0001928	0.0203109	121.388	421.454	0.288022
520	227960_s_at	FAHD1	0.0001933	0.0203244	966.329	2650.56	0.364575
523	228010_at	PPP2R2C	0.0001966	0.0205474	67.3084	944.055	0.0712971
525	206546_at	SYCP2	0.0001973	0.0205474	16.7032	381.829	0.0437453
528	223471_at	RAB3IP	0.0001993	0.0206297	26.5938	593.495	0.0448088
530	209529_at	PPAP2C	0.0002006	0.0206859	111.07	938.576	0.118339
532	230005_at	SVIP	0.0002018	0.0207395	36.8655	513.36	0.0718122
535	205054_at	NEB	0.0002048	0.0209298	32.2217	122.561	0.262904
536	203209_at	RFC5	0.0002055	0.0209622	288.641	1664.17	0.173445
539	219118_at	FKBP11	0.0002091	0.0210395	82.7762	871.993	0.0949276
540	204942_s_at	ALDH3B2	0.0002105	0.0210395	27.6908	347.294	0.0797329
544	214553_s_at	ARPP19	0.0002115	0.0210395	399.996	1824.51	0.219234
546	229305_at	MLF1IP	0.000212	0.0210395	40.6439	578.963	0.0702012
554	209790_s_at	CASP6	0.0002135	0.0210706	375.736	1044.48	0.359736
555	209053_s_at	WHSC1	0.0002142	0.0210749	177.285	1254.2	0.141353
558	224952_at	TANC2	0.0002152	0.0210751	632.271	1389.51	0.455032
559	225564_at	SPATA13	0.0002161	0.0210751	74.4393	520.076	0.143132
564	204385_at	KYNU	0.0002174	0.0210751	430.323	2552.17	0.168611
566	235387_at	GSTCD	0.0002192	0.0211244	146.581	545.492	0.268714
567	208878_s_at	PAK2	0.0002201	0.0211244	714.935	2324.45	0.307572
569	218055_s_at	WDR41	0.0002207	0.0211244	207.184	1021.3	0.202864
571	225362_at	FAM122B	0.0002218	0.0211244	324.721	1337.68	0.24275
575	203895_at	PLCB4	0.0002238	0.0211244	17.6086	682.148	0.0258135
576	218186_at	RAB25	0.0002239	0.0211244	48.5331	2647.07	0.0183346
579	210663_s_at	KYNU	0.0002244	0.0211244	412.334	2816.84	0.146382
581	227929_at	NA	0.0002258	0.0211244	43.4729	418.583	0.103857
582	221874_at	KIAA1324	0.0002258	0.0211244	27.709	126.758	0.218597
583	209132_s_at	COMMD4	0.000226	0.0211244	928.557	1594.28	0.582429
584	206173_x_at	GABPB1	0.0002261	0.0211244	162.648	619.045	0.26274
586	204474_at	ZNF142	0.0002266	0.0211244	298.979	550.334	0.543268
588	205361_s_at	PFDN4	0.0002288	0.0211244	3128.69	14378.4	0.217596
590	201928_at	PKP4	0.0002293	0.0211244	425.484	1662.99	0.255855
595	202495_at	TBCC	0.0002318	0.0211244	682.69	1272.23	0.536608
597	213379_at	COQ2	0.0002335	0.0211244	529.147	1141.82	0.463425
598	213092_x_at	DNAJC9	0.0002335	0.0211244	286.298	1258.43	0.227504
601	218755_at	KIF20A	0.0002338	0.0211244	545.25	2152.85	0.253269
602	238523_at	KLHL36	0.0002341	0.0211244	368.848	836.918	0.440722
603	242827_x_at	NA	0.0002344	0.0211244	31.4086	110.27	0.284833
605	214426_x_at	CHAF1A	0.0002349	0.0211244	286.569	598.029	0.479189
610	208079_s_at	AURKA	0.0002364	0.0211244	794.988	2978.16	0.266939
614	209680_s_at	KIFC1	0.0002374	0.0211244	295.77	730.187	0.40506
618	212057_at	KIAA0182	0.0002404	0.0212605	441.752	3943.43	0.112022
620	206794_at	ERBB4	0.0002425	0.021385	49.8915	126.783	0.393519
622	226453_at	RNASEH2C	0.0002435	0.0214041	655.454	1448.92	0.452374
624	214993_at	ASPHD1	0.0002452	0.0214381	150.478	277.665	0.541941
627	234344_at	RAP2C	0.0002468	0.0214381	34.4016	271.559	0.126682
629	211578_s_at	RPS6KB1	0.0002473	0.0214381	278.995	2643.57	0.105538
630	1554742_at	PMS1	0.0002474	0.0214381	27.5888	60.9058	0.452975
631	233110_s_at	BCL2L12	0.0002481	0.0214381	221.872	603.287	0.367771
633	240539_at	NA	0.0002482	0.0214381	10.7993	33.8394	0.319135
635	231856_at	KIAA1244	0.0002508	0.0214612	20.9528	329.884	0.0635156
643	230030_at	HS6ST2	0.0002528	0.0214959	9.68713	512.591	0.0188983
644	224779_s_at	FAM96A	0.0002536	0.021514	3154.57	5523.03	0.571168
646	213506_at	F2RL1	0.0002548	0.0215325	220.72	1278.12	0.172691
647	223026_s_at	VPS29	0.0002552	0.0215325	2210.45	3822.92	0.578208
649	214938_x_at	HMGB1	0.0002562	0.0215836	9130.58	18314.1	0.498555
651	205440_s_at	NPY1R	0.0002573	0.0216096	16.2321	1848.97	0.008779
653	228151_at	NA	0.0002583	0.0216272	203.327	731.4	0.277997
654	222771_s_at	MYEF2	0.0002593	0.02164	19.8182	812.776	0.0243833
659	226375_at	NA	0.0002618	0.02164	249.602	642.219	0.388655
663	238853_at	RAB3IP	0.0002635	0.02164	79.7932	247.526	0.322363
666	209054_s_at	WHSC1	0.0002669	0.02164	239.269	1034	0.231401
667	200048_s_at	JTB	0.0002672	0.02164	5852.95	9073.78	0.64504
668	205316_at	SLC15A2	0.0002672	0.02164	23.0347	185.126	0.124427
678	205190_at	PLS1	0.0002717	0.02164	190.65	1054.88	0.180732
680	238174_at	NA	0.0002721	0.02164	25.9571	45.9459	0.564949
681	215785_s_at	CYFIP2	0.0002722	0.02164	175.854	840.195	0.209302
682	234974_at	GALM	0.0002722	0.02164	125.929	328.41	0.38345
683	220488_s_at	BCAS3	0.0002725	0.02164	219.977	7840.97	0.0280549
685	216026_s_at	POLE	0.0002733	0.02164	244.85	795.832	0.307665
686	211075_s_at	CD47	0.0002742	0.02164	1738.92	7560.91	0.229988
687	210674_s_at	NA	0.0002744	0.02164	82.0462	549.137	0.149409
688	215321_at	RUNDC3B	0.0002746	0.02164	19.2477	87.7794	0.219274
692	209760_at	KIAA0922	0.0002751	0.02164	155.917	851.351	0.183141
700	226612_at	FLJ25076	0.0002797	0.02164	14.362	370.127	0.0388029
702	222495_at	TMEM167B	0.0002799	0.02164	677.297	1405.34	0.481946
705	202983_at	HLTF	0.0002807	0.02164	2169.72	3461.75	0.626769
709	1553734_at	AK7	0.0002817	0.02164	64.3189	1605.04	0.0400731
711	209531_at	GSTZ1	0.0002817	0.02164	293.594	1159.84	0.253133
718	229073_at	PRTG	0.0002859	0.0217559	31.4482	75.8365	0.414684
720	203907_s_at	IQSEC1	0.0002882	0.0218624	309.235	705.675	0.438212
721	200653_s_at	CALM1	0.0002885	0.0218624	2742.74	8844.6	0.310103
722	230285_at	SVIP	0.0002887	0.0218624	33.2941	480.071	0.0693525
724	224734_at	HMGB1	0.0002907	0.0219531	325.514	2124.24	0.153237
725	224071_at	IL20	0.0002919	0.0219748	55.2058	7333.31	0.0075281
727	201784_s_at	C11orf58	0.0002946	0.0219748	2481.46	4769.31	0.520297
730	204641_at	NEK2	0.0002965	0.0219748	349.47	1112.58	0.314107
731	209771_x_at	CD24	0.0002973	0.0219748	2353.72	13638.2	0.172583
732	1553986_at	RASEF	0.0002978	0.0219748	86.9929	934.328	0.0931074
737	229500_at	SLC30A9	0.0002992	0.0219748	325.317	607.229	0.535739
740	228565_at	KIAA1804	0.0003005	0.0219748	105.651	241.039	0.438316
741	209836_x_at	NA	0.0003009	0.0219748	1439.15	2937.77	0.489878
746	204618_s_at	GABPB1	0.0003025	0.0219748	338.49	1565.28	0.216249
750	205253_at	PBX1	0.0003054	0.0219748	58.7053	690.467	0.0850225
751	218816_at	LRRC1	0.0003057	0.0219748	410.144	1118.49	0.366693
754	225687_at	FAM83D	0.0003076	0.0219748	807.586	2536.32	0.318408
755	221042_s_at	CLMN	0.0003076	0.0219748	149.888	415.948	0.360353
756	216379_x_at	CD24	0.0003078	0.0219748	2217.66	13977	0.158665
760	206139_at	PI4KB	0.000311	0.0219748	253.604	409.523	0.619266
762	232914_s_at	SYTL2	0.0003122	0.0219748	117.107	5167.63	0.0226617
763	209106_at	NCOA1	0.0003139	0.0219748	181.091	366.905	0.493563
765	203406_at	MFAP1	0.000314	0.0219748	965.093	1470.57	0.656271
766	220321_s_at	CCDC121	0.0003146	0.0219748	30.6332	60.9572	0.502536
767	220205_at	TPTE	0.0003146	0.0219748	14.8022	388.399	0.0381108
770	203913_s_at	HPGD	0.000315	0.0219748	33.5509	293.273	0.114402
771	219648_at	MREG	0.0003168	0.0219748	63.5974	4074.41	0.015609
772	217871_s_at	MIF	0.0003172	0.0219748	11018.6	16950	0.650063
774	203397_s_at	GALNT3	0.0003181	0.0219748	105.441	1402.42	0.0751854
777	1553185_at	RASEF	0.0003184	0.0219748	268.508	2955.42	0.0908526
778	235144_at	NA	0.0003191	0.0219748	62.9329	758.715	0.0829466
780	202178_at	PRKCZ	0.0003197	0.0219748	244.909	808.55	0.302899
781	223808_s_at	PTPMT1	0.0003201	0.0219748	419.63	1563.68	0.26836
782	223423_at	GPR160	0.0003203	0.0219748	41.6996	3002.99	0.013886
784	218673_s_at	ATG7	0.0003217	0.0219748	416.243	662.131	0.628642
786	205413_at	MPPED2	0.0003223	0.0219748	9.85542	123.395	0.0798689
790	213064_at	ZC3H14	0.0003229	0.0219748	809.016	1305.15	0.619865
791	209369_at	ANXA3	0.0003229	0.0219748	74.8739	825.485	0.090703
793	236641_at	KIF14	0.000323	0.0219748	192.175	960.743	0.200027
795	203350_at	AP1G1	0.0003234	0.0219748	412.885	1226.32	0.336687
797	240486_at	HELZ	0.0003236	0.0219748	116.492	213.318	0.546095
798	1555216_a_at	LOC645722	0.0003239	0.0219748	198.44	3844.68	0.0516142
[truncated: 6,735 more rows]
