# Supplementary material for: Transgelin gene is frequently downregulated by promoter DNA hypermethylation in breast cancer
Source: Clin Epigenetics. 2015 Sep 28;7:104. doi: 10.1186/s13148-015-0138-5 (PMC4587865; doi:10.1186/s13148-015-0138-5)
Supplement: Additional file 3: — Final gene lists altered upon AZA treatments only in breast cancer cell lines. Probe IDs, gene names, accession numbers and fold change ratios of the genes altered upon AZA treatment, in each breast cancer cell line at 1.5 fold and P < 0.05, and filtered as shown in Fig. 1A have been listed. (XLSX 387 kb) [file 13148_2015_138_MOESM3_ESM.xlsx]

## Sheet: 231 DOWN Final List
Probe set	GB acc	Gene Symbol	MCF7 Fold Change (AZA/CTRL)	231 Fold Change (AZA/CTRL)
1558048_x_at	BG389789		0.902962	0.656337
243278_at	AW291402	FOXP2	0.440847	0.510018
205893_at	NM_014932	NLGN1	0.63227	0.486508
220227_at	NM_024883	CDH4	1.30275	0.634921
231964_at	AL117598		0.776209	0.535381
231361_at	AI912122	NLGN1	0.91248	0.634259
206866_at	NM_001794	CDH4	0.873699	0.65857
235355_at	AL037998		0.970435	0.601955
229461_x_at	AI123532	NEGR1	1.03969	0.172504
230465_at	AI806674	HS2ST1	0.764875	0.64161
1570469_at	BC017988		0.751951	0.595649
235201_at	AW167727	FOXP2	0.947553	0.543022
214587_at	BE877796	COL8A1	1.20823	0.656727
1553194_at	NM_173808	NEGR1	1.13355	0.559301
220786_s_at	NM_018018	SLC38A4	0.881374	0.559663
228915_at	AI650353	DACH1	2.67189	0.493891
214591_at	BF215673	KLHL4	3.08343	0.569366
227126_at	AI857788	PTPRG	0.734673	0.638631
238370_x_at	AI252081	RPL22	1.05584	0.622015
215666_at	U70544	HLA-DRB4	0.791867	0.655692
237939_at	BE218107	EPHA5	0.535622	0.566376
213537_at	AI128225	HLA-DPA1	1.024	0.651969
203685_at	NM_000633	BCL2	0.956616	0.508421
207638_at	NM_002772	PRSS7	0.842562	0.612849
1555431_a_at	AF106913	IL31RA	1.08791	0.571807
231867_at	AB032953	ODZ2	0.761469	0.549259
207331_at	NM_016343	CENPF	0.42146	0.655217
221207_s_at	NM_015678	NBEA	0.453808	0.661141
235635_at	N50119	ARHGAP5	0.990205	0.567779
223794_at	AL136859	ARMC4	0.980597	0.644232
202920_at	BF726212	ANK2	1.19738	0.596571
210683_at	AL161995	NRTN	1.11116	0.5646
231597_x_at	AI371550		0.799455	0.653738
40665_at	M83772	FMO3	0.528686	0.393502
213308_at	BF435773	SHANK2	1.26995	0.657043
235489_at	AI583530	RHOJ	1.09232	0.62546
242985_x_at	H05502	RNF180	0.923047	0.56384
242051_at	AI695695		0.77993	0.453546
232024_at	AI431931	GIMAP2	0.884522	0.243569
220872_at	NM_018547	PRO2964	0.890029	0.457411
238906_s_at	BE218803	RHOJ	0.737834	0.536429
235506_at	AI076788		1.3419	0.655807
229912_at	AL042166	SDK1	1.11818	0.358629
228728_at	BF724137	C7orf58	0.710349	0.388507
242033_at	BE672684	RNF180	0.965502	0.303884
219574_at	NM_017923	2013-03-01	0.734119	0.561468
243357_at	AA115106	NEGR1	0.89905	0.648991
212182_at	AB007956		0.617883	0.503334
226302_at	BG290908	ATP8B1	0.78969	0.542828
241871_at	AL529104	CAMK4	0.421485	0.525501
232876_at	AK025534		0.587177	0.540198
243481_at	AA181207	RHOJ	1.53041	0.455341
237673_at	BE465103		0.636894	0.525374
229073_at	AA912476	PRTG	0.930217	0.566857
1560349_at	BC036897		0.626078	0.620585
231121_at	N72151	HPS3	0.990939	0.571112
239548_at	AW001754	NEGR1	0.952273	0.55103
235385_at	AI935334		0.71513	0.584589
205669_at	NM_004540	NCAM2	0.712786	0.555001
243302_at	AI452738		0.881991	0.569764
221538_s_at	AL136663	PLXNA1	0.741608	0.539635
1555233_at	BC025770	RHOJ	0.605425	0.40877
1557756_a_at	AW028337	C14orf145	0.720883	0.572606
210173_at	D37781	PTPRJ	0.882118	0.563633
1555345_at	AF193836	SLC38A4	1.07679	0.0629514
229178_at	AV699825	PRTG	0.577386	0.426872
233035_at	AU146886		1.32551	0.613419
239292_at	AA825563		0.759688	0.559661
235763_at	AA001450	SLC44A5	1.46825	0.467242
239630_at	BF516583		0.622921	0.553869
202156_s_at	N36839	CUGBP2	0.478529	0.5788
208025_s_at	NM_003483	HMGA2	1.01655	0.619736
219501_at	NM_017993	ENOX1	0.360356	0.421071
226237_at	AL359062		1.33324	0.578407
215739_s_at	AJ003062	TUBGCP3	2.10536	0.618331
1563223_a_at	BC005967	CENPI	0.657291	0.525881
224400_s_at	AF332473	CHST9	1.25655	0.508277
244688_at	AI743120		1.01355	0.621972
230836_at	AI422986	ST8SIA4	0.746163	0.636524
1568287_at	U29120	HMGA2	0.799944	0.512393
1569128_at	BC016013	C3orf38	1.08645	0.530085
229075_at	AI754871	SPATA5	0.591256	0.427219
242251_at	BF791392	SPATA5	0.821507	0.570191
1561396_at	AK092565	EPHA6	0.975307	0.511403
242228_at	AA825721		1.04369	0.470798
241749_at	AA446953	MURC	1.00231	0.638332
1562288_at	BC038299		0.963818	0.511448
241365_at	AA002140		1.11402	0.568662
242052_at	AW979272		0.96748	0.638314
213589_s_at	AW468201	B3GNTL1	0.853502	0.5241
229956_at	AI659426	NR2C1	0.592563	0.581397
224047_at	AF130056		1.25083	0.609873
219911_s_at	NM_016354	SLCO4A1	0.995083	0.520865
223257_at	AI823905	G2E3	0.998193	0.642286
227759_at	W92036	PCSK9	0.921208	0.633198
230869_at	H09780	FAM155A	0.717387	0.452815
236350_at	AW959771		0.58413	0.589366
206298_at	NM_021226	ARHGAP22	0.785973	0.564039
1569323_at	BU853579	PTPRG	0.685655	0.654866
219353_at	NM_017687	NHLRC2	0.670787	0.597582
234472_at	AC009227	GALNT13	1.05642	0.559671
210078_s_at	L39833	KCNAB1	0.929647	0.664305
230053_at	N36762		0.520145	0.55757
239744_at	AW151660		0.518145	0.631664
1556580_a_at	BE044068		0.611511	0.581652
235611_at	AA026666		0.577397	0.530915
225440_at	BE737251	AGPAT3	1.10605	0.490645
229092_at	AI420144	NR2F2	1.16647	0.599723
226438_at	AK025100	SNTB1	1.27946	0.639408
235918_x_at	AL559474	CEP97	0.892244	0.568104
221886_at	AL037701	DENND2A	0.598513	0.574616
209081_s_at	NM_030582	COL18A1	0.429286	0.527522
220729_at	NM_014092		0.496354	0.616533
227396_at	AI631833	PTPRJ	0.696565	0.622411
214764_at	AW029169	RRP15	1.49737	0.521224
237515_at	AA054642	TMEM56	0.575322	0.546905
244623_at	BF513800	KCNQ5	1.6853	0.555651
1562876_s_at	BC035991	LOC541471	0.537555	0.412178
239729_at	BE066500		0.814803	0.658887
243613_at	AW136535	DENND5B	0.685458	0.468982
208010_s_at	NM_012411	PTPN22	1.26634	0.599076
242263_at	BE620297	TMED5	0.809198	0.53111
234645_at	AK025317		0.687866	0.523269
204944_at	NM_002841	PTPRG	0.933081	0.600877
214934_at	AW411030	ATP9B	1.01909	0.434551
1562857_at	BC039544		0.930417	0.303191
220039_s_at	NM_017774	CDKAL1	1.26763	0.324668
204376_at	NM_014703	VPRBP	0.696785	0.598035
202240_at	NM_005030	PLK1	0.571463	0.66303
242422_at	AA180161	G3BP1	0.762753	0.660849
237968_at	AW055205	ATL2	0.806198	0.66086
238868_at	AW264269	UACA	0.690781	0.659596
202177_at	NM_000820	GAS6	0.747635	0.517397
237778_at	BG054792		1.39478	0.635496
224843_at	AB040891	SLAIN2	0.969975	0.514479
214841_at	AF070524	CNIH3	0.833527	0.501765
229088_at	BF591996	ENPP1	1.04341	0.478527
1563933_a_at	AK091691	PLD5	0.630375	0.554878
244849_at	BF102683	SEMA3A	0.754669	0.629428
1569577_x_at	BC012429		1.06726	0.566251
1570120_at	BC024027		1.14584	0.63597
235764_at	AA029888		0.592429	0.527545
235156_at	AI652228		0.835876	0.595847
238050_at	R94785	ANTXR2	0.718852	0.597595
209696_at	D26054	FBP1	1.41429	0.631021
219886_at	NM_024548	CEP97	0.582119	0.636977
236302_at	R40892	PPM1E	0.76597	0.584311
244820_at	AI057239		0.681089	0.54601
239253_at	AI926924		1.11202	0.62717
205471_s_at	AW772082	DACH1	1.08095	0.616338
205501_at	AI143879	PDE10A	0.712155	0.559313
232918_at	AK001796	LOC541471	0.478188	0.528506
237145_at	AI953362	EIF2AK4	0.5321	0.578112
235281_x_at	AA523289	AHNAK	0.746095	0.630812
238983_at	AI538394	NSUN7	0.841183	0.611971
208608_s_at	NM_021021	SNTB1	0.816834	0.626949
235610_at	AI590659	ALKBH8	2.42545	0.402427
242247_at	AL580319	METT5D1	0.817884	0.665075
202158_s_at	NM_006561	CUGBP2	0.694921	0.640198
222912_at	BE207758	ARRB1	0.642942	0.660062
241864_x_at	AW025980		0.671446	0.534827
1554831_x_at	BC030659	ALS2CR11	0.697678	0.599755
235890_at	AI669022		0.724298	0.602251
225962_at	AI199541	ZNRF1	1.44394	0.458748
213745_at	AW151108	ATRNL1	0.783908	0.578227
244163_at	BF215018	SEMA3A	0.821445	0.526971
204205_at	NM_021822	APOBEC3G	4.37261	0.5045
230831_at	AW294986	FRMD5	0.51877	0.631741
224321_at	AB004064	TMEFF2	0.472323	0.634323
1556209_at	CA447397	CLEC2B	1.27146	0.610241
222777_s_at	AI770166	WHSC1	1.14137	0.618915
214221_at	AI825212	ALMS1	0.635672	0.610142
229588_at	AA651899	DNAJC10	0.572048	0.632015
227697_at	AI244908	SOCS3	0.633105	0.405559
205514_at	NM_018355	ZNF415	0.782698	0.509984
238520_at	BF724270	TRERF1	0.504233	0.44018
214708_at	BG484314	SNTB1	0.487938	0.457496
213307_at	AF131790	SHANK2	0.540525	0.471215
224772_at	AB032977	NAV1	0.55557	0.319629
205624_at	NM_001870	CPA3	0.811439	0.52316
238429_at	AI342543	TMEM71	0.772846	0.615696
239133_at	AW169159		0.922199	0.559859
244574_at	AV752058	PTPRG	0.743712	0.406332
205921_s_at	U16120	SLC6A6	0.735493	0.43391
221614_s_at	BC005153	RPH3AL	0.776118	0.430577
239672_at	AW960100		1.12805	0.56923
235251_at	AW292765		0.889574	0.577237
214786_at	AA361361	MAP3K1	0.867637	0.665979
1563881_at	AL831897		1.09397	0.55744
244396_at	BE673925	G3BP1	0.524218	0.429143
228461_at	AL566989	SH3RF3	1.10112	0.591933
238748_at	AA287223		0.650282	0.546298
1558103_a_at	AK055438		0.73582	0.51766
210026_s_at	AY028896	CARD10	0.7958	0.577714
227448_at	AL045916	ARGLU1	0.954179	0.568939
222344_at	AW972765		0.80383	0.614914
220735_s_at	NM_020654	SENP7	0.670547	0.595945
1558750_a_at	BG109249		1.06185	0.414912
223455_at	BG493862	TCHP	1.06382	0.432122
211973_at	AW341200		1.03325	0.406765
230122_at	BE219716	MLLT10	0.994473	0.576006
226439_s_at	AI246710	NBEA	1.44675	0.259479
228551_at	AL137364	DENND5B	0.555183	0.378243
206221_at	NM_007368	RASA3	0.483845	0.272255
235268_at	AA830590		0.622609	0.648763
229824_at	AL133706		1.36592	0.543186
204584_at	AI653981	L1CAM	0.819333	0.464577
221910_at	BF131965	ETV1	0.868938	0.470282
214220_s_at	AW003635	ALMS1	0.631038	0.493804
205046_at	NM_001813	CENPE	0.771983	0.653203
224282_s_at	AB040138	AGPAT3	0.822169	0.642478
228471_at	AA744636	ANKRD44	1.14487	0.574177
214664_at	AU121975	PAICS	0.525152	0.501672
238699_s_at	AI659225	CASK	1.01112	0.616315
228952_at	BF057080	ENPP1	0.601215	0.459596
230921_s_at	BE467612		0.988666	0.590301
219941_at	NM_018279	TMEM19	1.05704	0.606284
234224_at	AL137541		2.88537	0.608147
39548_at	U77970	NPAS2	0.635366	0.611421
225166_at	AU158022	ARHGAP18	1.42549	0.618939
235082_at	BG024649	PCNX	1.01795	0.594623
1555004_a_at	BC032247	RBL1	0.916568	0.497969
205422_s_at	NM_004791	ITGBL1	1.42309	0.634767
217966_s_at	NM_022083	FAM129A	1.65247	0.638746
224229_s_at	AL117525	AKT3	0.726821	0.641997
227486_at	AI086864	NT5E	0.687628	0.6326
227896_at	AI373643	BCCIP	0.738192	0.608259
229287_at	BE326214	PCNX	0.926373	0.539249
242220_at	H29479	SPTBN1	1.07073	0.466711
229029_at	AI745230		1.10148	0.606667
201896_s_at	BC001425	PSRC1	3.3069	0.578872
237245_at	AA218973		0.627048	0.660835
201868_s_at	AI082187	TBL1X	0.490881	0.462179
223258_s_at	BC000973	G2E3	0.625316	0.627577
203724_s_at	NM_014961	RUFY3	1.29123	0.630624
206254_at	NM_001963	EGF	0.777742	0.625051
230113_at	AW665447		0.766681	0.437357
228740_at	BF059276		1.78126	0.624531
239833_at	H15900		2.1075	0.636627
223456_s_at	BC004285	TCHP	0.716384	0.500217
226868_at	BF977231	GLT8D3	0.662985	0.60606
212609_s_at	U79271	AKT3	0.756248	0.59676
240331_at	AI820961		1.3682	0.643139
223036_at	D84430	FARSB	1.19723	0.588764
212608_s_at	W85912		1.50615	0.30393
229065_at	BF968270	SLC35F3	1.64152	0.426111
235603_at	N95466	HNRNPU	4.91007	0.483451
227084_at	AW339310	DTNA	0.522268	0.55805
241836_x_at	R12027	CEP97	1.48123	0.599607
1569112_at	AW020413	SLC44A5	8.17865	0.624378
212061_at	AB002330	SR140	5.29247	0.624387
233921_s_at	AK022078		7.58114	0.625279
239447_at	AI052687	TRA2B	0.498789	0.519924
1569369_at	BC035793	ZFYVE28	0.677623	0.635673
236487_at	AW513286	SCLT1	0.595065	0.590614
232444_at	AF308284	C6orf204	0.598982	0.477581
1554536_at	BC008379	DPYD	0.61233	0.56753
235106_at	AW847318	MAML2	1.1829	0.660185
226846_at	AL545998	PHYHD1	0.916457	0.666587
223737_x_at	AF239821	CHST9	1.58417	0.595759
228722_at	AI928367	PRMT2	1.45336	0.532146
227156_at	AK025872	CASK	0.748679	0.646596
225255_at	AA810707	MRPL35	0.516224	0.588619
231993_at	AK026784	ITGBL1	0.762317	0.666626
225999_at	AI743612	RIMKLB	2.22038	0.606843
209789_at	BF939649	CORO2B	1.36229	0.629369
204492_at	NM_014783	ARHGAP11A	0.531703	0.392347
232493_at	AK022015		0.501704	0.541601
222517_at	AU152391	AP3M1	3.78823	0.64799
1560764_at	BC043540	ARHGAP22	0.96244	0.573936
228771_at	AI651212	ADRBK2	0.551117	0.483789
1562051_at	AK092805	LOC284757	0.70092	0.566364
209407_s_at	AF068892	DEAF1	2.2823	0.505144
229881_at	R41200	KLF12	0.984819	0.499866
1567359_at	AJ011597	BDNFOS	0.902104	0.61223
238781_at	AI859076		4.31035	0.581851
233937_at	AK024883	GGNBP2	8.41435	0.59801
205938_at	NM_014906	PPM1E	0.652647	0.650626
210379_s_at	AF162666	TLK1	0.265624	0.224024
219208_at	NM_025133	FBXO11	1.58191	0.604043
210837_s_at	AF012074	PDE4D	1.83416	0.558627
1559147_at	AK026981		0.705271	0.508281
238243_at	AW085501		0.955525	0.475422
227354_at	BF589359	PAG1	0.379341	0.406648
1556021_at	BF105980		0.465773	0.563509
242939_at	AI950069	TFDP1	1.07003	0.517677
230069_at	BF593817	SFXN1	3.43559	0.608706
205741_s_at	NM_001392	DTNA	0.962215	0.641551
1563229_at	BC038090	DLEU2	2.81489	0.553825
214745_at	AW665865	PLCH1	2.30273	0.588318
1568951_at	AL530743	ZNF280D	1.04909	0.482967
231851_at	AL359613	RAVER2	1.64062	0.617537
1554378_a_at	BC022479	PDE1C	0.958079	0.501154
241387_at	AW276701		0.615311	0.540864
1556051_a_at	CA777994	BICD1	0.644128	0.46823
229016_s_at	AJ277276	TRERF1	0.628002	0.624583
218613_at	NM_018422	PSD3	0.627352	0.478745
230165_at	N31731	SGOL2	0.450214	0.578468
222924_at	BF526855	SLMAP	0.750742	0.660077
227539_at	AW298099	GNA13	0.696259	0.566342
202179_at	NM_000386	BLMH	1.24736	0.389874
1555427_s_at	AY034482	SYNCRIP	1.03794	0.665727
232667_at	AK023752		0.539548	0.618336
242538_at	AW007021	TFDP1	0.930165	0.440692
239179_at	AU155612		0.432536	0.578163
244320_at	BE046449	NHLRC2	1.01576	0.505423
244550_at	AA552017		0.975258	0.652753
223891_at	AF249278	KCNQ5	1.00555	0.663121
1562303_at	AK091225	ZKSCAN3	0.818177	0.599855
201927_s_at	BG292559	PKP4	0.813893	0.627099
217967_s_at	AF288391	FAM129A	0.981207	0.619262
1557755_at	AW028337	C14orf145	0.769534	0.415958
242188_at	AI743332		1.0803	0.616693
216639_at	AL110206	SRPX2	2.49696	0.486902
235202_x_at	BG498328	IKIP	0.374496	0.460031
244514_at	BF061590		0.142832	0.477446
243489_at	BF514098		0.6721	0.663964
214806_at	U90030	BICD1	1.43656	0.4066
208317_at	NM_005108	XYLB	0.57322	0.64911
226676_at	AK021452	ZNF521	0.475855	0.63303
1562866_at	BC036004		0.944445	0.572161
225562_at	AI684746	RASA3	0.769602	0.642126
1563364_at	BC008462		0.646097	0.639286
220792_at	NM_018699	PRDM5	1.6894	0.663518
230249_at	AI650382	KHDRBS3	1.14724	0.631264
226382_at	AA528080	LOC283070	0.765781	0.564718
206923_at	NM_002737	PRKCA	0.432974	0.426763
235236_at	AI991459	LOC100131897	0.509894	0.489268
1598_g_at	L13720	GAS6	1.59025	0.653244
240326_at	AV700865		0.639101	0.546175
243779_at	BF346193	GALNT13	0.614463	0.522144
238109_at	AW104978		0.599971	0.584766
208776_at	BF432873	PSMD11	1.08638	0.599127
238905_at	BE218803	RHOJ	0.564847	0.652613
1555234_a_at	BC025770	RHOJ	0.872814	0.643043
225745_at	AV725248	LRP6	1.15157	0.293315
1569208_a_at	BC020895		1.03775	0.460423
229975_at	AI826437	BMPR1B	1.24771	0.417752
235545_at	AI810054	DEPDC1	0.581998	0.498792
228252_at	AF108138	PIF1	0.534758	0.303744
212743_at	AV694093	RCHY1	1.3341	0.465297
239749_at	AW205090	FAF1	0.801692	0.596154
213400_s_at	AV753028	TBL1X	0.687058	0.592772
219973_at	NM_024590	ARSJ	1.4947	0.55488
230109_at	AI638433	PDE7B	1.13178	0.525074
217173_s_at	S70123	LDLR	1.85077	0.525111
205019_s_at	NM_004624	VIPR1	0.946878	0.57434
204967_at	NM_001649	SHROOM2	2.30358	0.488859
224509_s_at	BC006399	RTN4IP1	0.500196	0.397215
232020_at	AU157259	SMURF2	0.669891	0.592224
1562467_at	AK097085		2.26349	0.505876
218788_s_at	NM_022743	SMYD3	1.0083	0.636694
241950_at	BG034847		0.642095	0.660795
222956_at	AK025747	FIGN	0.313854	0.53854
202997_s_at	BE251211	LOXL2	0.6724	0.657514
234118_at	AK000141		0.759788	0.523863
201867_s_at	AW968555	TBL1X	0.621098	0.641944
235457_at	AI769569	MAML2	0.818582	0.620116
238917_s_at	AI732405	DENND5B	0.566437	0.612626
217953_at	AL050329	PHF3	1.08434	0.512532
228369_at	AI262560	CNPY3	1.2867	0.627018
201249_at	AI091047	SLC2A1	1.43453	0.611082
226136_at	N32834	GLIPR1	1.43628	0.387591
202662_s_at	NM_002223	ITPR2	1.48166	0.547298
205235_s_at	NM_016195	KIF20B	1.0973	0.487887
1554549_a_at	BC030654	WDR20	0.576438	0.629578
235425_at	AW965339	SGOL2	1.30491	0.358446
222446_s_at	AF178532	BACE2	0.903057	0.466486
238554_at	BE501733	CYB5B	1.08493	0.55359
244612_at	AW117181		1.19593	0.62286
205248_at	NM_005128	DOPEY2	0.918352	0.316947
239184_at	AI122555		0.524197	0.433422
235046_at	AA456099		2.05723	0.540346
215767_at	AF052145	ZNF804A	0.68678	0.522108
1555153_s_at	BC014311	FCHO2	1.06601	0.541331
1553315_at	NM_144990	SLFNL1	1.83473	0.599967
1559901_s_at	BM194465	C21orf34	0.671867	0.627442
227623_at	H16409		1.05365	0.158467
228108_at	AW274846		1.43283	0.49093
237863_at	AW055028	TMPO	1.09284	0.458328
235133_at	AI807143		0.338497	0.536736
211966_at	AA909035	COL4A2	0.37587	0.623403
229905_at	N92500	RAP1GDS1	0.416978	0.636076
231048_at	BF675806		0.676879	0.634239
216971_s_at	Z54367	PLEC1	1.15191	0.551231
1559394_a_at	AA284248		1.64371	0.594808
1566539_at	AL050129		0.901183	0.564311
238565_at	BE348291		0.846467	0.462358
1561056_a_at	AF147437		1.31271	0.599693
1559559_at	AL834438	C9orf79	1.28256	0.523203
1552735_at	AL832028		1.74179	0.301335
233300_at	AU144781		0.607812	0.531925
230948_at	H04318	TAF1B	0.478785	0.632593
241840_at	AW204148		1.07254	0.592807
206190_at	NM_005291	GPR17	0.376592	0.430262
232122_s_at	AK022666	VEPH1	1.01014	0.628414
222880_at	AF135794	AKT3	0.897806	0.648138
235131_at	AA461242	RHOJ	0.565238	0.603821
205920_at	NM_003043	SLC6A6	0.536185	0.654061
214106_s_at	AI762113	GMDS	1.20039	0.617338
216952_s_at	M94363	LMNB2	1.2203	0.636088
221858_at	N34407	TBC1D12	0.977939	0.615008
207413_s_at	NM_000335	SCN5A	1.06504	0.0976464
1559067_a_at	AI199398		0.755487	0.623243
213795_s_at	AL121905	PTPRA	1.2665	0.495082
216174_at	AK025343	HCRP1	0.770517	0.654948
224865_at	N63551	FAR1	0.771083	0.574449
242289_at	AW962413		1.43223	0.661965
235072_s_at	BF594695		0.8465	0.290757
201929_s_at	NM_003628	PKP4	1.03633	0.583324
1559942_at	BC040713	MDFIC	1.62101	0.659192
232951_at	AV710143		1.13698	0.663427
226016_at	AL118798	CD47	1.03028	0.454421
243927_x_at	AI636247	KIAA1429	1.44379	0.597239
1559307_s_at	BG387892	RBL1	1.4569	0.473803
1558280_s_at	AK092668	ARHGAP29	0.965126	0.370842
219494_at	NM_012415	RAD54B	1.02621	0.657587
239999_at	N66393	C21orf34	0.437407	0.403703
205728_at	AL022718		1.28519	0.578948
206275_s_at	NM_014632	MICAL2	0.982365	0.491238
233324_at	AK002096	TRERF1	1.29354	0.220586
207620_s_at	NM_003688	CASK	0.61402	0.396243
201774_s_at	AK022511	NCAPD2	1.02498	0.562784
202817_s_at	NM_005637	SS18	1.01092	0.604776
236090_at	AW204095		0.808041	0.634994
244660_at	AA746320	ELAVL1	0.843369	0.555686
1569652_at	BC030550	MLLT3	2.14692	0.466064
226821_at	R41296		1.31467	0.661968
1554736_at	BC022483	ARHGAP29	1.3145	0.617858
202157_s_at	U69546	CUGBP2	1.18757	0.407452
226902_at	BF109140	USP13	1.02909	0.57005
222546_s_at	AW204755	EPS8L2	0.911945	0.668438
235502_at	BF030448		1.73409	0.652112
207886_s_at	NM_001742	CALCR	2.09009	0.622208
242655_at	AI668649		1.158	0.580847
201474_s_at	NM_002204	ITGA3	0.75203	0.621293
228574_at	AI862551	TMTC2	0.577518	0.636898
227209_at	AI091445	CNTN1	5.21903	0.541082
205462_s_at	NM_002149	HPCAL1	0.611161	0.494245
225927_at	AA541479	MAP3K1	0.693211	0.396713
235848_x_at	N35250	ATL2	0.71935	0.400168
221491_x_at	AA807056		1.00274	0.584404
208510_s_at	NM_015869	PPARG	1.02224	0.598545
211077_s_at	Z25421	TLK1	1.34772	0.592468
203078_at	U83410	CUL2	1.05462	0.590029
230345_at	AI654547	SEMA7A	0.616123	0.615882
228353_x_at	AA233308	UBASH3B	0.68993	0.538363
238129_s_at	AW474898		1.16327	0.443653
204817_at	NM_012291	ESPL1	0.738147	0.617898
1569519_at	BC039454		0.427463	0.425718
227100_at	AI569766	B3GALTL	0.61484	0.578392
242979_at	AI474666	IRS1	2.2989	0.645529
210694_s_at	AF041209	MID1	1.02403	0.64534
202051_s_at	NM_005095	ZMYM4	1.14457	0.602656
232833_at	AF070565		0.69533	0.577669
217513_at	BG334495	C17orf60	0.677809	0.441396
201869_s_at	BF593932	TBL1X	0.63278	0.580465
226697_at	AI742174	FAM114A1	0.622345	0.574376
223843_at	AB007830	SCARA3	0.576005	0.543804
235992_s_at	AI928392	CYB5RL	0.823241	0.438421
209725_at	AF072718	UTP20	0.480738	0.606651
235442_at	BF974463	CXorf56	1.02025	0.33569
222809_x_at	AA728758	CCDC85C	0.943432	0.510595
204233_s_at	AI991328	CHKA	0.322402	0.526809
210875_s_at	U12170	ZEB1	0.562446	0.665241
239046_at	AA322245		0.642148	0.482166
227630_at	AW274445		1.14011	0.625503
1560853_x_at	BC017970	ZNF826	0.718013	0.402688
219349_s_at	NM_018303	EXOC2	0.540142	0.554674
239121_at	AI247478		0.993416	0.613414
1557780_at	AL037473		1.02496	0.498069
204827_s_at	U17105	CCNF	0.491525	0.646084
233291_at	AU145618		0.689559	0.639837
219330_at	NM_024062	VANGL1	0.619914	0.644806
222958_s_at	AK000490	DEPDC1	0.708963	0.633632
1555225_at	BC008306	C1orf43	1.92739	0.631952
209082_s_at	AF018081	COL18A1	0.450704	0.430919
233869_x_at	AL050097		0.95366	0.57973
236297_at	AI420817		0.524914	0.265723
1566257_at	AL049452		1.06174	0.510883
220946_s_at	NM_014159	SETD2	0.587083	0.446112
232535_at	AL133570		1.10029	0.591876
231296_at	BE504098		1.06775	0.496779
213689_x_at	AL137958		1.24614	0.493671
241017_at	AA779927		1.16133	0.503155
215695_s_at	U94357	GYG2	1.05947	0.666663
205121_at	NM_000232	SGCB	0.448428	0.56971
1552518_s_at	NM_022045	MTBP	1.30324	0.486098
236723_at	AW196279		0.837428	0.637928
202293_at	AW168948	STAG1	0.468469	0.590674
209760_at	AL136932	KIAA0922	0.878202	0.649376
235694_at	N49233	TCFL5	1.65999	0.567673
213573_at	AA861608	KPNB1	2.54129	0.470791
215079_at	AK026723		0.568622	0.644634
235024_at	AI868315	PHF17	0.979128	0.33038
211444_at	BC002811		0.590801	0.654424
239585_at	AV735100	KAT2B	1.0591	0.433362
224911_s_at	AA722799	DCBLD2	0.743749	0.621388
226677_at	AF141339	ZNF521	1.22974	0.317344
219279_at	NM_017718	DOCK10	0.847609	0.499464
215509_s_at	AL137654	BUB1	0.843664	0.621958
235300_x_at	AW236209	RCHY1	0.430658	0.451691
219306_at	NM_020242	KIF15	0.635599	0.542354
1567224_at	U29113	HMGA2	0.758581	0.470313
232021_at	AI864273	GLT8D3	0.983897	0.623957
236518_at	BE208843		1.0329	0.661864
225978_at	AW409794	RIMKLB	0.805372	0.625067
203755_at	NM_001211	BUB1B	0.887459	0.663909
234975_at	BE544748	GSPT1	0.56916	0.629798
1568126_at	D28364	ANXA2	0.951207	0.457804
243030_at	AA211369		1.06871	0.443219
226641_at	AU157224		0.476452	0.319637
228962_at	BF507941	PDE4D	0.724175	0.512727
222511_x_at	AW140098	FAF1	1.09212	0.645476
240176_at	AI078180		0.736614	0.545552
213792_s_at	AA485908	INSR	1.56731	0.637265
226069_at	AA404269	PRICKLE1	1.38718	0.516519
226568_at	AI478747	FAM102B	1.41209	0.588105
240502_at	AW015920		1.09475	0.463034
236764_at	H49911		1.26119	0.454159
241546_at	BE550289	SPATA5	1.06219	0.522973
225438_at	BF445343	NUDCD1	0.771687	0.613987
235573_at	AL536101		0.800809	0.541574
212427_at	AB002366	KIAA0368	0.519264	0.51455
208712_at	M73554	CCND1	0.446454	0.603359
227584_at	BF339566	NAV1	2.16872	0.666502
229383_at	AI707896		1.00695	0.606494
232279_at	AK025001	PHF15	1.39113	0.480568
227928_at	AI224977	C12orf48	1.34606	0.532059
238622_at	AW269686	RAP2B	0.670507	0.577117
237946_at	AA017302		1.36484	0.595175
1560074_at	AL119889	PRKCA	0.637406	0.517662
206496_at	NM_006894	FMO3	0.436778	0.626223
203418_at	NM_001237	CCNA2	0.646018	0.512111
203556_at	NM_014943	ZHX2	0.960799	0.649537
238065_at	BG337831	TPM3	0.761133	0.602369
228752_at	N57931		1.0866	0.64203
222756_s_at	BC003636	ARRB1	22.5235	0.658307
208931_s_at	AF147209	ILF3	0.509744	0.635431
221752_at	AL041728	SSH1	1.16066	0.54336
238462_at	AI418293	UBASH3B	1.17407	0.578499
1556194_a_at	BC042959		1.83106	0.435814
213595_s_at	AA127643	CDC42BPA	1.37286	0.44267
1556047_s_at	AI298393	MAGEE1	0.50575	0.390913
239816_at	AW337142		0.917193	0.54553
230676_s_at	AW663887	TMEM19	1.03782	0.621417
202294_at	AI126490	STAG1	1.2733	0.600338
1555450_a_at	BC032318	NARG1L	0.926745	0.641347
200856_x_at	BF437948		0.761364	0.620449
212256_at	BE906572	GALNT10	0.775334	0.652913
217298_at	M13934		0.505683	0.596061
212719_at	AB011178	PHLPP1	1.39101	0.641937
220597_s_at	NM_018694	ARL6IP4	0.625224	0.502914
217867_x_at	NM_012105	BACE2	0.522766	0.465949
1555639_a_at	AF315633	RBM14	0.385269	0.405496
209909_s_at	M19154	TGFB2	0.534627	0.642263
228530_at	AA648525	C13orf37	0.691367	0.612183
212660_at	AI735639	PHF15	0.773272	0.608164
214825_at	L10374	FAM155A	1.10233	0.586571
214995_s_at	BF508948		1.07589	0.608747
201928_at	AA194254	PKP4	0.856837	0.653193
221152_at	NM_020351	COL8A1	0.8226	0.602721
220182_at	NM_024103	SLC25A23	0.54165	0.615322
38158_at	D79987	ESPL1	0.937702	0.524852
240153_at	AA058586		0.939006	0.36823
202444_s_at	NM_006459	ERLIN1	0.920038	0.648858
214102_at	AK023737	ARAP2	1.23079	0.466432
230210_at	AW054783	UNC84A	1.04261	0.570459
223444_at	AL136599	SENP7	0.573496	0.65438
203932_at	NM_002118	HLA-DMB	4.68425	0.542156
202687_s_at	U57059	TNFSF10	6.52083	0.546676
236760_at	W84774	AMMECR1	0.557532	0.484141
202326_at	NM_006709	EHMT2	0.853524	0.482161
228617_at	AA142842	XAF1	0.843603	0.55015
239286_at	AI038737	CDH11	1.10035	0.583017
216044_x_at	AK027146	FAM69A	1.4124	0.619321
212607_at	N32526	AKT3	1.91477	0.563806
214963_at	AK026236	NUP160	0.704029	0.5324
235585_at	AA026857		0.642646	0.592279
234998_at	N57510		0.87458	0.652017
230267_at	AI673025		3.05368	0.449851
230708_at	AA206141	PRICKLE1	5.40246	0.482642
232278_s_at	AJ278112	DEPDC1	0.917994	0.543276
223119_s_at	BC000226	USP47	1.25805	0.617864
227503_at	N26620		0.849576	0.648829
207828_s_at	NM_005196	CENPF	1.14884	0.667314
214581_x_at	BE568134	TNFRSF21	0.569548	0.491316
39549_at	AI743090	NPAS2	1.50309	0.414451
211964_at	X05610	COL4A2	0.52557	0.46985
210621_s_at	M23612	RASA1	1.29681	0.660696
235155_at	AW136198	BDH2	0.889579	0.455948
219710_at	NM_024577	SH3TC2	0.54458	0.331011
214005_at	BE326952	GGCX	0.913252	0.374318
239138_at	H16725		1.19567	0.439504
209642_at	AF043294	BUB1	0.703857	0.596522
1561130_at	AF086006	C12orf51	0.788329	0.538448
200637_s_at	AI762627	PTPRF	0.681705	0.481934
220244_at	NM_013343	LOH3CR2A	1.67701	0.615517
1558019_at	BC020911		1.00504	0.587417
213799_s_at	BF740139	PTPRA	0.450362	0.538493
212472_at	BE965029	MICAL2	1.10078	0.461373
214277_at	AI376724	COX11	0.786508	0.592179
226279_at	AW471145	PRSS23	0.739389	0.638997
230407_at	AW440490		1.57291	0.587768
236924_at	AA814383	GLMN	0.423031	0.483185
228555_at	AA029441	CAMK2D	0.933538	0.518309
31874_at	Y07846	GAS2L1	0.802423	0.561811
214464_at	NM_003607	CDC42BPA	0.421845	0.631077
236641_at	AW183154	KIF14	0.720857	0.5958
236294_at	R37670	HUWE1	1.20396	0.570538
229549_at	AA868461		0.44655	0.482477
217657_at	AL583687	BCAP29	0.502518	0.498511
212173_at	AU154985	AK2	0.629572	0.236702
208079_s_at	NM_003158	AURKA	1.04195	0.576907
211208_s_at	AB039327	CASK	0.703971	0.643895
224771_at	AI937060	NAV1	0.547345	0.409525
225541_at	BE274422	RPL22L1	0.901775	0.549123
212828_at	AA191573	SYNJ2	1.14125	0.588685
201578_at	NM_005397	PODXL	1.61317	0.582321
223779_at	BC004397	LOC84740	0.640929	0.5973
205296_at	AL365505	RBL1	0.958778	0.279801
243995_at	N36417	PTAR1	0.435585	0.427597
217457_s_at	X63465	RAP1GDS1	0.480007	0.447294
225996_at	AV709727	LONRF2	0.651768	0.286414
221908_at	AL120375	RNFT2	0.533269	0.587072
209729_at	BC001782	GAS2L1	1.16882	0.511757
208425_s_at	NM_015623	TANC2	0.597317	0.517474
206364_at	NM_014875	KIF14	2.11186	0.643311
242630_at	AA005355		0.685656	0.554143
220407_s_at	NM_003238	TGFB2	1.15259	0.553933
212362_at	AA805753	ATP2A2	2.05705	0.46879
223487_x_at	AW504458	GNB4	0.794304	0.577173
226112_at	AI678717	SGCB	0.357717	0.539091
211170_s_at	AF127480	PDE10A	1.36163	0.63066
224722_at	BE048628	MIB1	0.916151	0.601297
210220_at	L37882	FZD2	1.2172	0.523756
239730_at	AA662761	DGCR14	0.864107	0.440938
213675_at	W61005		0.73925	0.528278
215038_s_at	AF049103	SETD2	1.2221	0.662551
239100_x_at	W03928	PCNX	0.498658	0.470256
220295_x_at	NM_017779	DEPDC1	0.806207	0.648162
205206_at	NM_000216	KAL1	1.03414	0.654787
215296_at	AK027000	CDC42BPA	1.03409	0.510557
210612_s_at	AF318616	SYNJ2	1.13039	0.531355
212037_at	BF508848	PNN	0.504783	0.623802
214631_at	BG391005	ZBTB33	0.790001	0.617965
1567213_at	U59479	PNN	0.770005	0.483191
1554171_at	BC013009	ZMYM3	0.715833	0.62539
1558365_at	AK055928		0.635256	0.533474
238670_at	AI144156		0.656373	0.454325
218755_at	NM_005733	KIF20A	0.727972	0.549445
228289_at	AI131537		0.668346	0.407965
1557609_s_at	AW188458	TBC1D12	0.526889	0.390419
209025_s_at	AF037448	SYNCRIP	0.569788	0.597028
213591_at	AU149534	ALDH7A1	0.946837	0.44928
201910_at	BF213279	FARP1	1.13944	0.598994
218006_s_at	NM_006963	ZNF22	5.64232	0.458444
203600_s_at	NM_003704	C4orf8	1.03174	0.130779
208894_at	M60334	HLA-DRA	1.14133	0.239906
237215_s_at	N76327	TFRC	0.707448	0.642004
228748_at	AI653117	CD59	0.458451	0.469886
213574_s_at	AA861608	KPNB1	0.712612	0.654605
224217_s_at	AF094700	FAF1	1.29958	0.514561
226576_at	AI768563	ARHGAP26	1.41006	0.659962
40148_at	U62325	APBB2	0.762489	0.424246
235052_at	AV758821	ZNF792	0.99197	0.656071
203132_at	NM_000321	RB1	0.326844	0.573074
206359_at	BG035761	SOCS3	0.419801	0.351639
218744_s_at	NM_016223	PACSIN3	1.01529	0.422257
241900_at	AW195928		1.21239	0.48773
209264_s_at	AF054841	TSPAN4	1.05188	0.566296
221436_s_at	NM_031299	CDCA3	0.964115	0.390958
214895_s_at	AU135154	ADAM10	0.861553	0.606571
1556821_x_at	H48516	DLEU2	1.3995	0.504939
208600_s_at	NM_001508	GPR39	0.656969	0.65785
212552_at	BE617588	HPCAL1	1.05763	0.343467
1556820_a_at	H48516	DLEU2	0.979445	0.590643
226317_at	AI983837	PPP4R2	0.865919	0.613124
211080_s_at	Z25425	NEK2	0.619848	0.564269
223614_at	AL136588	MMP16	1.14831	0.536032
239019_at	BF185040	KLF12	0.418821	0.664741
210982_s_at	M60333	HLA-DRA	0.86034	0.536689
215195_at	AF035594	PRKCA	0.332367	0.531387
229105_at	AV717094	GPR39	3.54224	0.474344
203232_s_at	NM_000332	ATXN1	1.95295	0.536697
204652_s_at	NM_005011	NRF1	1.07087	0.554046
216749_at	AK024851		0.412666	0.426398
226156_at	BE866854	AKT2	0.966728	0.362117
221765_at	AI378044	UGCG	1.0988	0.588201
223270_at	AF161543	CTDSPL2	1.54035	0.616228
238612_at	AW298070		0.932454	0.617944
1553994_at	BC015940	NT5E	0.803202	0.630992
224308_s_at	AL136800	INTS2	0.336765	0.589298
1553313_s_at	NM_006933	SLC5A3	0.353565	0.298477
224774_s_at	AK022622	NAV1	2.55924	0.423526
229498_at	AI197932		0.662595	0.658204
217645_at	AW088547	COX16	2.49261	0.489518
204037_at	BF055366	LPAR1	0.607623	0.453212
210180_s_at	U87836	TRA2B	0.731152	0.59237
210531_at	M21985	NR2C1	0.769284	0.639838
216958_s_at	AK022777	IVD	0.995032	0.5849
206144_at	NM_004742	MAGI1	0.893694	0.603693
210445_at	U19869	FABP6	0.616539	0.647221
213803_at	BG545463	KPNB1	0.72669	0.652714
229192_s_at	AL096745	TBCD	0.765624	0.647302
204266_s_at	NM_001277	CHKA	0.673735	0.393407
203528_at	NM_006378	SEMA4D	0.720248	0.543874
243315_at	AW022267		0.69596	0.624198
211020_at	L19659	GCNT2	1.59143	0.409609
225179_at	AA161140	UBE2K	0.957644	0.431459
223313_s_at	BC001207		0.881911	0.633042
1569013_s_at	BC033148	LOC96610	0.614186	0.620135
204147_s_at	NM_007111	TFDP1	1.03317	0.589066
238704_at	BF245243		0.988947	0.472334
202445_s_at	NM_024408	NOTCH2	1.21747	0.66456
212949_at	D38553	NCAPH	0.793321	0.524022
231101_at	AI689803	PPP2R5E	0.510101	0.549247
236974_at	AA808018		1.21975	0.656979
241741_at	AI339837	CRLS1	0.833228	0.504009
235644_at	BF213953	CCDC138	1.26535	0.492108
213425_at	AI968085	WNT5A	0.592441	0.623934
205858_at	NM_002507	NGFR	0.753682	0.621813
236506_at	BF507371		0.969158	0.59969
212554_at	N90755	CAP2	0.912129	0.636523
1553603_s_at	NM_022374	ATL2	0.707053	0.650387
206308_at	AJ223333	TRDMT1	1.25911	0.373271
1555324_at	BC046109	PTK7	1.91559	0.375024
225601_at	AI806853	HMGB3	2.80463	0.607342
1558237_x_at	BC014318		0.591248	0.534266
223019_at	BC001979	FAM129B	0.528375	0.479898
242834_at	AA251561		0.586066	0.55553
244739_at	AI051769	RDX	0.528878	0.635413
213848_at	AI655015		0.637274	0.555755
206220_s_at	NM_007368	RASA3	0.903384	0.614023
210813_s_at	BC005259	XRCC4	0.737406	0.50557
227255_at	AI806633	PDIK1L	0.737342	0.62966
212361_s_at	AW190070	ATP2A2	2.32669	0.622645
227299_at	AA020986	CCNI	0.72154	0.520835
209908_s_at	BF061658	TGFB2	1.0383	0.544756
217777_s_at	NM_016395	PTPLAD1	0.472629	0.548907
204521_at	NM_013300	C12orf24	0.730845	0.66314
213598_at	W87688		0.664546	0.496583
209067_s_at	D89092	HNRPDL	0.641227	0.622713
215177_s_at	AV733308	ITGA6	1.48127	0.595554
210836_x_at	AF012073	PDE4D	1.0532	0.393327
226476_s_at	AK023239	VPRBP	0.631899	0.562573
232344_at	AK021812		0.784079	0.589746
225186_at	BF114947	RAPH1	0.506017	0.627064
222039_at	AA292789	KIF18B	0.798375	0.584191
242488_at	R55784		0.791433	0.577566
208711_s_at	BC000076	CCND1	0.773417	0.559033
214710_s_at	BE407516	CCNB1	0.558983	0.434354
206956_at	NM_000711	BGLAP	0.515255	0.587663
221590_s_at	AF130089		0.749448	0.373716
229202_at	AI768826		0.922854	0.613691
209525_at	BG285017	HDGFRP3	5.53493	0.498598
239271_at	AV698619	SMAD2	0.747679	0.650106
232751_at	AL121893	RBBP9	0.643586	0.61091
202705_at	NM_004701	CCNB2	1.16433	0.612839
243012_at	BF196252		0.753273	0.587884
213865_at	AI378788	DCBLD2	0.670481	0.660173
225790_at	AL048386	MSRB3	1.31222	0.583324
205072_s_at	NM_022406	XRCC4	0.47792	0.506119
222760_at	BG290193	ZNF703	1.3253	0.596854
203115_at	AU152635	FECH	0.529992	0.509272
219281_at	NM_012331	MSRA	0.285184	0.454871
1555784_s_at	AF346607	IRAK1	0.484502	0.661868
200676_s_at	NM_003347	UBE2L3	0.733713	0.47282
228914_at	AI769673		0.853526	0.455205
204032_at	NM_003567	BCAR3	0.416892	0.297456
214850_at	X75940	LOC100170939	1.0133	0.574557
235256_s_at	BE788984	GALM	0.631745	0.583307
235572_at	AI469788	SPC24	0.59442	0.527225
227624_at	AB046766	TET2	0.70665	0.436529
209763_at	AL049176	CHRDL1	0.996649	0.34188
226795_at	AW007739		1.48839	0.612002
225723_at	BE794699	C6orf129	0.572433	0.557556
228729_at	N90191	CCNB1	0.840857	0.337539
205180_s_at	NM_001109	ADAM8	1.11083	0.571289
243071_at	AA167270		0.677218	0.652683
235766_x_at	AA743462	RAB27A	1.47847	0.587353
202677_at	NM_002890	RASA1	0.503693	0.628353
243202_at	BE672014	FAM102B	0.907906	0.652382
218619_s_at	NM_003173	SUV39H1	0.605078	0.384041
209172_s_at	U30872	CENPF	1.0355	0.207047
204329_s_at	N46430	ZNF202	0.464473	0.505127
219459_at	NM_018082	POLR3B	0.752359	0.555327
204822_at	NM_003318	TTK	0.565927	0.659135
228255_at	AU150140	ALS2CR4	1.7128	0.434888
1552737_s_at	NM_007014	WWP2	0.456949	0.497346
225800_at	AI990891	JAZF1	0.47673	0.560692
209444_at	BC001851	RAP1GDS1	0.910575	0.0851977
203595_s_at	N47725	IFIT5	0.884073	0.575117
213167_s_at	BF982927		0.334823	0.461035
1562234_a_at	AF397731	NAV3	2.33094	0.494031
223307_at	BC002551	CDCA3	0.744191	0.555107
230175_s_at	AA805633		0.742793	0.476665
205066_s_at	NM_006208	ENPP1	1.57675	0.657458
1554918_a_at	BC041560	ABCC4	0.762081	0.486823
224773_at	N57538	NAV1	0.506698	0.474416
212551_at	NM_006366	CAP2	0.778688	0.224656
235203_at	AA398756		1.14975	0.507307
200635_s_at	AU145351	PTPRF	0.494673	0.598594
226626_at	AL133117	THOC2	0.803151	0.347871
224755_at	BE621524	TM9SF3	0.879221	0.567874
230274_s_at	BF589088	NUP88	0.877331	0.576961
206669_at	NM_013445	GAD1	0.719319	0.636023
1558216_at	BC043614	LOC84740	0.926542	0.605489
237241_at	AW269645	ECT2	1.68499	0.275515
238425_at	BG028041		0.784908	0.49229
209717_at	AF008915	EVI5	1.22462	0.567901
235925_at	AW057520	TCF12	0.519681	0.457958
242300_at	BF432276		0.893919	0.611257
229228_at	AI819043	CREB5	0.830288	0.64562
214918_at	AK024911	HNRNPM	0.684901	0.476988
223769_x_at	AF284750	HYI	0.947644	0.191668
239002_at	AA748494	ASPM	1.31532	0.645424
218216_x_at	NM_016638	ARL6IP4	0.553152	0.649883
1556684_at	CA413366	RPPH1	0.649231	0.392464
213419_at	U62325	APBB2	0.439799	0.645011
221520_s_at	BC001651	CDCA8	0.248412	0.580544
205036_at	NM_007080	LSM6	0.588794	0.549534
206348_s_at	NM_005391	PDK3	0.631128	0.603393
226044_at	AK023514	TDP1	0.679208	0.658078
229515_at	AA632147	PAWR	1.11331	0.453702
226477_at	AK023239	VPRBP	1.01218	0.503178
206942_s_at	NM_002674	PMCH	0.890726	0.407041
231725_at	NM_018936	PCDHB2	1.00295	0.514524
202535_at	NM_003824	FADD	0.926936	0.558417
204420_at	BG251266	FOSL1	0.987911	0.479852
1554036_at	BC036731	ZBTB24	0.309544	0.630912
204092_s_at	NM_003600	AURKA	0.547848	0.488432
243404_at	AA553477		1.34219	0.66355
1558369_at	BC036600	MPHOSPH9	0.576398	0.602841
227341_at	AW195407	BEND7	0.887256	0.627653
237097_at	AW341247		0.615733	0.614792
207334_s_at	NM_003242	TGFBR2	0.823362	0.568592
216176_at	AK025343	HCRP1	0.929033	0.570282
214690_at	AA004579	TAF1B	1.00886	0.612533
212983_at	NM_005343	HRAS	0.989623	0.519325
1554534_at	BC008379	DPYD	1.23745	0.409874
218558_s_at	NM_017446	MRPL39	0.795199	0.496329
235692_at	AW024527	SH3KBP1	0.837558	0.437065
226432_at	AI276880	ETNK1	0.851632	0.644522
218766_s_at	NM_015836	WARS2	1.037	0.501282
1569470_a_at	BC020191	FRMD5	0.931042	0.5956
210852_s_at	AF229180	AASS	0.646247	0.550317
213226_at	AI346350	CCNA2	0.476406	0.641463
218308_at	NM_006342	TACC3	1.02217	0.603464
202289_s_at	NM_006997	TACC2	0.870012	0.513591
205466_s_at	NM_005114	HS3ST1	0.999514	0.529568
204042_at	AB020707	WASF3	0.486454	0.543329
227489_at	BE962027	SMURF2	0.50238	0.354971
208250_s_at	NM_004406	DMBT1	2.40733	0.657972
204826_at	NM_001761	CCNF	0.942046	0.437512
234299_s_at	AK027054	NIN	1.4614	0.607578
226223_at	AI091432		1.01402	0.440293
213327_s_at	AI820101	USP12	1.06085	0.365665
218894_s_at	NM_018048	MAGOHB	0.759492	0.551386
223503_at	AF255647	TMEM163	1.04852	0.517773
203231_s_at	AW235612	ATXN1	0.323081	0.386824
203744_at	NM_005342	HMGB3	1.95493	0.459813
1569362_at	BC041127	ALCAM	0.642996	0.642566
229129_at	AI948456		0.461109	0.516877
226974_at	AL536553	NEDD4L	0.995368	0.531256
228121_at	AU145950	TGFB2	0.633191	0.622207
227432_s_at	AI215106		0.831384	0.545732
223041_at	AL136580	CD99L2	0.734983	0.638586
229504_at	AI810826		0.33298	0.324214
226418_at	H03165	ERGIC2	0.538705	0.382672
222294_s_at	AW971415	RAB27A	0.564658	0.519037
209661_at	BC001211	KIFC3	0.762811	0.58468
1567214_a_at	U59479	PNN	0.526385	0.468817
240148_at	AA814800	MSH6	1.11591	0.627447
213194_at	BF059159	ROBO1	1.16449	0.634855
205743_at	NM_003149	STAC	0.378617	0.563709
232002_at	AW843302		0.72738	0.558726
206805_at	NM_006080	SEMA3A	0.667153	0.307181
213054_at	AA845355	HAUS5	0.756882	0.389402
212493_s_at	AI761110	SETD2	0.612652	0.612664
200612_s_at	NM_001282	AP2B1	0.53379	0.55225
223622_s_at	AF284751	HYI	0.883276	0.60915
201626_at	BG292233	INSIG1	1.43241	0.631566
202132_at	AA081084	WWTR1	1.16796	0.642204
227293_at	AI264003		0.664158	0.63111
243752_s_at	AI870144	CYTH3	1.36281	0.525061
228725_x_at	BF003112	PRMT2	1.01029	0.534409
218149_s_at	NM_017606	ZNF395	1.0316	0.622103
201075_s_at	NM_003074	SMARCC1	1.26774	0.495736
203706_s_at	NM_003507	FZD7	1.9108	0.492752
229456_s_at	AI885718	DDAH1	0.449897	0.583488
212473_s_at	BE965029	MICAL2	1.01629	0.319515
218608_at	NM_022089	ATP13A2	1.27666	0.588683
228188_at	AI860150	FOSL2	0.89647	0.546975
211742_s_at	BC005926	EVI2B	0.749684	0.520069
211809_x_at	M59217	COL13A1	0.618416	0.470689
213935_at	AF007132	ABHD5	1.08006	0.461195
201967_at	NM_005777	RBM6	0.866748	0.453832
215731_s_at	X98258	MPHOSPH9	0.588598	0.525033
235713_at	BF242537	ALKBH8	1.54813	0.432649
225381_at	AW162210	LOC399959	0.904272	0.452241
236778_at	AA826176		2.04114	0.585024
221727_at	AA456973	SUB1	0.4504	0.44739
1563513_at	AL832596	SYTL4	1.68907	0.594564
209728_at	BC005312	HLA-DRB4	0.745991	0.567676
230788_at	BF059748	GCNT2	0.744484	0.572375
219544_at	NM_024808	C13orf34	0.703415	0.550182
211540_s_at	M19701	RB1	1.1959	0.539103
218832_x_at	NM_004041	ARRB1	0.898146	0.316544
204918_s_at	NM_004529	MLLT3	0.968525	0.575906
202617_s_at	NM_004992	MECP2	0.862573	0.587565
230150_at	N57499	BCAP29	1.16042	0.599161
222835_at	BG163478	THSD4	2.07004	0.566347
211980_at	AI922605	COL4A1	0.511824	0.559973
222700_at	AV700003	ATL2	0.724384	0.44407
205543_at	NM_014278	HSPA4L	0.600533	0.437829
203465_at	NM_014763	MRPL19	2.04318	0.409014
236483_at	AW291100		0.850992	0.612597
200636_s_at	NM_002840	PTPRF	0.893105	0.599953
227420_at	BF338045	TNFAIP8L1	1.2661	0.567069
205460_at	NM_002518	NPAS2	0.99301	0.631201
202998_s_at	NM_002318	LOXL2	0.740266	0.636856
219705_at	NM_024774	QSER1	0.765456	0.634493
208258_s_at	NM_006478	GAS2L1	1.94405	0.65351
218856_at	NM_016629	TNFRSF21	0.726198	0.398336
211519_s_at	AY026505	KIF2C	0.787696	0.553584
238587_at	AI927919	UBASH3B	1.04399	0.607349
223472_at	AF071594	WHSC1	0.435041	0.475229
212308_at	AL137636	CLASP2	1.31877	0.516064
201656_at	NM_000210	ITGA6	1.30144	0.630085
212036_s_at	AW152664	PNN	0.630562	0.594561
223366_at	BC004287		0.470136	0.443657
212170_at	BF447705	RBM12	7.36374	0.627719
220494_s_at	NM_018678		0.56017	0.623426
202094_at	AA648913	BIRC5	0.925159	0.658235
212330_at	R60866	TFDP1	1.13253	0.585216
241344_at	AI821780		0.800625	0.552679
210334_x_at	AB028869	BIRC5	0.695137	0.651485
203620_s_at	NM_014824	FCHSD2	0.835799	0.617677
226290_at	AW051603	BDP1	0.407917	0.498726
212801_at	AI861788	CIT	0.924772	0.596845
239329_at	AI308862		0.828691	0.268873
213802_at	AI810767		0.600826	0.651893
202441_at	AL568449	ERLIN1	0.95495	0.579815
228852_at	AV726322	ENSA	1.04947	0.416707
202873_at	BF034973	ATP6V1C1	0.707548	0.384719
208940_at	AI885670	SEPHS1	1.10105	0.479576
203565_s_at	NM_002431	MNAT1	0.707537	0.605327
229126_at	AI597651	TMEM19	0.513175	0.627251
204835_at	NM_016937	POLA1	0.466222	0.524521
1552619_a_at	NM_018685	ANLN	0.679545	0.410394
205364_at	NM_003500	ACOX2	1.81276	0.575297
219918_s_at	NM_018123	ASPM	0.995781	0.64222
229380_at	BF509573		1.14563	0.59851
203023_at	NM_016391	NOP16	2.35566	0.566392
219371_s_at	NM_016270	KLF2	1.98229	0.635135
236442_at	BF672019	DPF3	0.488105	0.607235
218735_s_at	AA349848	ZNF544	0.43047	0.660771
218313_s_at	NM_017423	GALNT7	0.875251	0.560647
242787_at	AI924134		0.600919	0.657147
211088_s_at	Z25433	PLK4	1.43858	0.411673
205867_at	NM_002834	PTPN11	0.576671	0.605221
243931_at	R64696		0.562736	0.592153
222627_at	AK002205	VPS54	0.52004	0.395798
228693_at	AI681307	CCDC50	0.709757	0.523021
219313_at	NM_017577	GRAMD1C	0.590149	0.654413
206659_at	NM_025024		0.620675	0.481939
219378_at	NM_024561	NARG1L	0.347725	0.422268
206670_s_at	NM_013445	GAD1	1.05596	0.649239
236473_at	AI765222	CC2D2A	2.33604	0.560094
221703_at	AF360549	BRIP1	0.51267	0.566669
225767_at	AI825833	LOC284801	0.86903	0.649377
222587_s_at	BF699855	GALNT7	0.812237	0.480752
235412_at	AI040887	ARHGEF7	1.17239	0.598433
202095_s_at	NM_001168	BIRC5	1.0143	0.490919
1568997_at	BC009757		0.887697	0.392792
229757_at	AI741365	NAF1	0.602102	0.531252
226306_at	BF984592	C6orf1	0.782764	0.471875
40420_at	AB015718	STK10	1.25188	0.172271
205071_x_at	AB017445	XRCC4	2.24157	0.445658
205120_s_at	U29586	SGCB	0.692916	0.562821
1555039_a_at	AY133679	ABCC4	1.53541	0.214367
209412_at	U61500	TRAPPC10	1.27068	0.58789
201941_at	BE349147	CPD	0.785162	0.533985
224817_at	W93554	SH3PXD2A	0.752611	0.627623
205238_at	NM_024917	TRMT2B	0.67256	0.628039
219542_at	NM_024800	NEK11	1.84531	0.626437
204857_at	NM_003550	MAD1L1	1.74754	0.664522
212503_s_at	N22859	DIP2C	0.577925	0.50335
213462_at	AW000928	NPAS2	0.681938	0.647803
242671_at	BF055144		0.553889	0.573735
238673_at	AV724325	SAMD12	1.39494	0.321262
211382_s_at	AF220152	TACC2	1.71351	0.457292
218005_at	AA744771	ZNF22	0.807932	0.588484
220968_s_at	NM_031285	TSPAN9	0.793911	0.591052
1554960_at	BC040018	C1orf110	0.761782	0.608279
1556389_at	AF161347	CNPY3	1.25731	0.648806
236249_at	BF057681	IKIP	0.687862	0.40259
229025_s_at	AW008627	IMMP1L	1.37081	0.570922
204396_s_at	NM_005308	GRK5	0.722192	0.532864
229121_at	BE857553	CMKLR1	1.40621	0.560532
204317_at	BF305380	GTSE1	0.827851	0.516111
236636_at	AI401535		1.08099	0.502723
1553336_a_at	NM_152622	MIER3	0.53137	0.598271
203264_s_at	NM_015185	ARHGEF9	0.799861	0.507573
219646_at	NM_017702	DEF8	2.10741	0.563268
236179_at	AI754693	CDH11	0.73487	0.638793
205353_s_at	NM_002567	PEBP1	0.446692	0.456579
213035_at	AI081194	ANKRD28	1.09714	0.403165
209054_s_at	AF083389	WHSC1	0.854771	0.606951
1553027_a_at	NM_057162	KLHL4	0.808947	0.372077
203636_at	BE967532	MID1	0.648634	0.442186
1554047_at	BC024223	TXNDC9	0.50197	0.648358
222405_at	AL573951	PTPLAD1	0.470215	0.663169
208793_x_at	AI744900	SMARCA4	0.764776	0.532111
212437_at	AL109804	CENPB	1.17555	0.607398
231939_s_at	AJ238520	BDP1	0.746139	0.645862
214513_s_at	M34356	CREB1	0.864126	0.450441
231869_at	BF339845	KIAA1586	0.992869	0.47487
204178_s_at	NM_006328	RBM14	0.738475	0.142664
1565867_a_at	W01876		1.51114	0.417864
218169_at	NM_018052	VAC14	1.27449	0.655995
211990_at	M27487	HLA-DPA1	0.5365	0.557388
229344_x_at	AW135012	RIMKLB	0.40173	0.646234
208859_s_at	AI650257	ATRX	0.617875	0.609948
221253_s_at	NM_030810	TXNDC5	1.45412	0.659418
223279_s_at	AF322916	UACA	0.814817	0.598208
202870_s_at	NM_001255	CDC20	1.71394	0.555185
204307_at	AB002295	TECPR2	1.84509	0.631153
225928_at	AI984620		0.999559	0.458702
238443_at	BE546873		1.59076	0.255567
224711_at	AI670903	YY1	0.77042	0.618724
224941_at	BF107618	PAPPA	1.3514	0.529591
213671_s_at	AA621558	MARS	0.516827	0.455804
201795_at	NM_002296	LBR	0.825378	0.586637
227491_at	AA777752	ELOVL6	1.58982	0.360696
1554758_a_at	AY078166	CD99L2	0.732977	0.494789
1553535_a_at	NM_002883	RANGAP1	0.619919	0.651011
211981_at	NM_001845	COL4A1	1.08658	0.509553
212423_at	AK024784	ZCCHC24	0.834314	0.41575
1555278_a_at	BC035554	CKAP5	0.729324	0.618044
1568596_a_at	AI199355	TROAP	1.09783	0.484098
209052_s_at	BF111870	WHSC1	1.19167	0.53965
229074_at	AI692267		0.688518	0.562716
205190_at	NM_002670	PLS1	0.751867	0.456265
228360_at	BF060747	LYPD6B	1.19723	0.359868
1554703_at	BC040474	ARHGEF10	0.764836	0.650861
225171_at	BE644830	ARHGAP18	1.44032	0.320058
201911_s_at	NM_005766	FARP1	0.812431	0.638819
230925_at	AI093231	APBB1IP	0.800725	0.404387
231297_at	AI479899	DOT1L	0.407211	0.51289
210187_at	BC005147	FKBP1A	0.565896	0.613952
244427_at	AW192521	KIF23	0.828382	0.643056
229676_at	AA400998	MTPAP	1.71364	0.52889
205406_s_at	NM_017425	SPA17	0.79275	0.638692
204774_at	NM_014210	EVI2A	0.942767	0.558649
222391_at	AL080250	TMEM30A	0.5183	0.508921
225959_s_at	BF432625	ZNRF1	0.540075	0.615765
213480_at	AF052100	VAMP4	0.336283	0.66538
211052_s_at	BC006364	TBCD	0.485442	0.567102
232693_s_at	AK021850		0.723449	0.645127
203705_s_at	AI333651	FZD7	0.57081	0.649628
212792_at	AB020684	DPY19L1	1.50843	0.497256
229610_at	AW088063	CKAP2L	1.97112	0.628697
202254_at	AB007900	SIPA1L1	0.800483	0.493924
201755_at	NM_006739	MCM5	1.2335	0.382407
206613_s_at	NM_005681	TAF1A	1.74232	0.482753
202479_s_at	BC002637	TRIB2	0.783012	0.638655
232113_at	N90870		0.644775	0.63851
225921_at	AL359571	NIN	1.71393	0.359496
231075_x_at	BE467087	RAPH1	0.931893	0.511978
204735_at	NM_006202	PDE4A	1.50076	0.547629
230002_at	AA406603	CLCC1	0.731799	0.633637
203145_at	NM_006461	SPAG5	18.2718	0.63013
203637_s_at	NM_000381	MID1	1.12749	0.592725
34764_at	D21851	LARS2	0.798533	0.460705
216548_x_at	AL049709	HMGB3L1	0.849945	0.527349
237289_at	AW593801	CREB1	0.799426	0.270485
231972_at	AK024681		0.524726	0.478042
235016_at	AL118571	REEP3	0.856898	0.578928
1553219_a_at	NM_015365	AMMECR1	1.30343	0.583584
226802_s_at	W87523	LOC96610	0.625981	0.535598
209891_at	AF225416	SPC25	0.532803	0.537538
226696_at	AI761595	RBBP9	0.770593	0.611306
235729_at	T93113	ZNF514	1.28455	0.592577
225805_at	AW137669	HNRNPU	0.945149	0.27181
220865_s_at	NM_014317	PDSS1	0.922689	0.367777
209068_at	D89678	HNRPDL	1.58846	0.584709
227025_at	BG284497	PPHLN1	1.47911	0.61807
221435_x_at	NM_031207	HYI	0.658874	0.458077
227477_at	AL565563	ZMYND19	0.506897	0.565597
225752_at	AI310524	NIPA1	0.980819	0.508191
1553995_a_at	BC015940	NT5E	1.04731	0.482572
225533_at	AL117477	PHF19	0.691763	0.331277
223586_at	AF256215	ARNTL2	1.51566	0.606454
212878_s_at	AA284075	KLC1	0.417427	0.291824
211343_s_at	M33653	COL13A1	1.12465	0.32408
201518_at	NM_006807	CBX1	0.538191	0.363961
237158_s_at	AW449069	MPHOSPH9	1.85912	0.526452
219201_s_at	NM_020648	TWSG1	0.980945	0.644401
223785_at	BC004277	FANCI	0.665235	0.580672
205459_s_at	NM_002518	NPAS2	0.423121	0.567246
218355_at	NM_012310	KIF4A	0.69918	0.30882
226506_at	AI742570	THSD4	0.897617	0.516176
212200_at	AK025933	ANKLE2	1.0199	0.588779
209765_at	Y13786	ADAM19	0.523664	0.620384
206157_at	NM_002852	PTX3	1.10309	0.62782
202742_s_at	NM_002731	PRKACB	0.686357	0.401256
233825_s_at	AU158444	CD99L2	0.944144	0.649927
212327_at	AK026815	LIMCH1	0.737336	0.622267
204014_at	NM_001394	DUSP4	1.73262	0.615047
212125_at	NM_002883	RANGAP1	1.09774	0.562511
202685_s_at	AI467916	AXL	0.937887	0.540986
209053_s_at	BE793789	WHSC1	1.0294	0.116632
204244_s_at	NM_006716	DBF4	0.633328	0.641725
205259_at	NM_000901	NR3C2	0.713423	0.494197
212866_at	AI081543	R3HCC1	0.616197	0.57227
240655_at	BE502785		0.900405	0.627033
230257_s_at	AI264325	TSEN15	0.696334	0.509483
228026_at	AI983535	SIKE1	0.45864	0.468274
224940_s_at	BF107618	PAPPA	1.12105	0.630821
227543_at	AI990526	RNASEH2C	0.552001	0.57343
200995_at	AI741392	IPO7	0.621946	0.571442
233421_s_at	AU146738	NUP133	0.790867	0.644712
1558517_s_at	CA773938	LRRC8C	0.307609	0.584685
225290_at	AV692425	ETNK1	0.709773	0.637449
241798_at	AI339930		0.989749	0.386907
213720_s_at	AI831675	SMARCA4	0.893131	0.425971
221744_at	AK026008	DCAF7	0.982574	0.389478
202616_s_at	AI631140	MECP2	0.889749	0.382959
217936_at	AW044631	ARHGAP5	0.881257	0.445186
214948_s_at	AL050136	TMF1	0.815765	0.532871
208863_s_at	M72709	SFRS1	0.519992	0.59479
227746_at	BE047452	ELAVL1	1.32327	0.41725
226101_at	AI093546	PRKCE	0.666388	0.379017
202171_at	AU146275	VEZF1	1.04426	0.454085
226481_at	W74375	VPRBP	0.460666	0.499403
219769_at	NM_020238	INCENP	0.625299	0.419754
233974_s_at	AK023580	FAM129B	0.830757	0.632054
208986_at	AL559478	TCF12	0.406315	0.370594
207419_s_at	NM_002872	RAC2	1.19029	0.529105
1552658_a_at	NM_014903	NAV3	1.5743	0.607287
218586_at	NM_018270	C20orf20	0.943212	0.633487
233559_s_at	AK023415	WDFY1	0.852144	0.550483
212328_at	AB029025	LIMCH1	0.654594	0.568904
215718_s_at	AI949220	PHF3	1.44569	0.575186
225436_at	AI339710	FAM108C1	0.713275	0.62749
216941_s_at	AK026521	TAF1B	1.34834	0.46652
212757_s_at	BF111268	CAMK2G	0.689365	0.47282
214095_at	AW190316		0.908154	0.294163
225750_at	BE966748		0.896959	0.52701
227259_at	BF439618	CD47	1.03412	0.54912
211376_s_at	BC005212	NSMCE4A	1.98223	0.518277
202126_at	AA156948	PRPF4B	1.10324	0.350384
201291_s_at	AU159942	TOP2A	0.125073	0.415558
1555009_a_at	BC043277	SYNJ2	1.0039	0.369021
218910_at	NM_018075	ANO10	0.61785	0.373491
219956_at	NM_007210	GALNT6	1.3565	0.59026
221571_at	AI721219	TRAF3	0.837178	0.490945
204572_s_at	NM_006223	PIN4	0.960099	0.551401
239364_at	AW195475	ETV6	0.944421	0.641532
224830_at	AL520677	NUDT21	0.8186	0.547756
228614_at	AW182614	NCRNA00116	0.266477	0.325404
219067_s_at	NM_017615	NSMCE4A	1.42211	0.5137
203047_at	NM_005990	STK10	1.32496	0.632004
202863_at	NM_003113	SP100	0.916412	0.240966
217289_s_at	AF097831	SLC37A4	0.824437	0.308215
216969_s_at	AC002301	KIF22	0.881312	0.648448
1554597_at	BC016767		1.29024	0.636432
212105_s_at	BF313832	DHX9	0.512709	0.475284
211573_x_at	M98478	TGM2	1.18348	0.197342
212298_at	BE620457	NRP1	0.698577	0.629456
242283_at	AI076810	DNAH14	0.915289	0.660598
209595_at	BC001771	GTF2F2	1.77808	0.156695
212127_at	BE379408	RANGAP1	1.06608	0.642336
223381_at	AF326731	NUF2	0.925427	0.615592
230183_at	AW189467	EXT1	1.0583	0.610842
37577_at	U79256	ARHGAP19	0.574452	0.435652
225406_at	AA195009	TWSG1	0.874328	0.510488
218009_s_at	NM_003981	PRC1	1.28728	0.448732
202043_s_at	NM_004595	SMS	1.32065	0.595188
229014_at	AW206234	FLJ42709	1.05484	0.506644
234749_s_at	AL117629	WDR51A	0.446962	0.653494
223079_s_at	AI828035	GLS	0.315233	0.425895
225095_at	W81119	SPTLC2	0.992787	0.602471
226355_at	AW001089	WDR51A	0.962794	0.613917
228128_x_at	AI110886	PAPPA	0.89253	0.560057
228340_at	BE967118	TLE3	0.766735	0.457356
226860_at	AW572609	TMEM19	0.643383	0.616049
204120_s_at	NM_001123	ADK	0.468726	0.421828
229796_at	AI554514	SIX4	0.754709	0.619295
225196_s_at	AF308301	MRPS26	0.457787	0.59355
212714_at	AL050205	LARP4	0.761204	0.564459
224800_at	AK022888	WDFY1	0.930024	0.283505
234974_at	AI769923	GALM	0.939342	0.39539
202429_s_at	AL353950	PPP3CA	0.98827	0.597515
232238_at	AK001380	ASPM	0.934309	0.434142
223488_s_at	BC000873	GNB4	1.05845	0.601443
224480_s_at	BC006236	AGPAT9	0.670407	0.476919
1554332_a_at	BC025345	hCG_2018279	0.798107	0.512267
204162_at	NM_006101	NDC80	0.774692	0.638388
204344_s_at	NM_006364	SEC23A	1.22276	0.650343
208930_s_at	BG032366	ILF3	0.936	0.573416
AFFX-BioB-3_at	AFFX-BIOB-3		0.769607	0.573906
225173_at	BE501862	ARHGAP18	0.680292	0.466554
204649_at	NM_005480	TROAP	0.924902	0.481276
217208_s_at	AL121981	DLG1	1.37354	0.652428
202611_s_at	AI971089	MED14	0.993346	0.620194
221123_x_at	NM_018660	ZNF395	0.905728	0.543341
220658_s_at	NM_020183	ARNTL2	0.974037	0.44801
213805_at	AI692428	ABHD5	0.942142	0.564103
58916_at	AI672101	KCTD14	1.73013	0.391506
215030_at	AK023187	GRSF1	0.800811	0.417408
209024_s_at	AI472757	SYNCRIP	0.60646	0.661397
228287_at	BG054893	ING5	0.821387	0.662043
209408_at	U63743	KIF2C	0.530644	0.488557
222526_at	AK024670	GATAD2A	0.582	0.562155
AFFX-BioB-5_at	AFFX-BIOB-5		0.75552	0.631705
218272_at	NM_017931	TTC38	0.711957	0.487351
238719_at	BF060712		0.42854	0.434441
224967_at	W72338	UGCG	0.615296	0.574855
228543_at	AA780252	CSRP2BP	0.864012	0.405563
223216_x_at	BC001237	ZNF395	0.782777	0.474455
202604_x_at	NM_001110	ADAM10	2.14482	0.630733
224681_at	BG028884	GNA12	0.733367	0.440018
201571_s_at	AI656493	DCTD	0.977166	0.456218
212020_s_at	AU152107	MKI67	0.797036	0.590705
203682_s_at	NM_002225	IVD	0.740422	0.632077
208614_s_at	M62994	FLNB	0.727514	0.446577
203355_s_at	NM_015310	PSD3	0.89373	0.20566
216855_s_at	D13413	HNRNPU	1.06372	0.379217
211715_s_at	BC005844	BDH1	0.457808	0.570666
212419_at	AA131324	ZCCHC24	0.787911	0.410805
205379_at	NM_001236	CBR3	1.0175	0.374879
226034_at	BE222344		0.843224	0.58556
223738_s_at	AL136705	PGM2	0.642157	0.588796
214949_at	AL050136		0.724944	0.410407
218284_at	NM_015400	SMAD3	0.618794	0.549628
205497_at	NM_007147	ZNF175	1.15456	0.292955
217881_s_at	NM_001256	CDC27	1.13401	0.379456
218694_at	NM_016608	ARMCX1	0.952081	0.619141
231798_at	AL575177	NOG	0.475664	0.39821
202478_at	NM_021643	TRIB2	1.03189	0.598022
222624_s_at	AA224199	ZNF639	0.685281	0.40542
208535_x_at	NM_005203	COL13A1	0.842342	0.213083
202153_s_at	NM_016553	NUP62	0.536993	0.53252
214141_x_at	BF033354	SFRS7	0.479646	0.333681
229220_x_at	AI249173	NOM1	0.333645	0.376029
226368_at	AI806905	CHST11	0.520136	0.54203
221965_at	AI990326	MPHOSPH9	0.759032	0.524733
200762_at	NM_001386	DPYSL2	0.61846	0.566876
222608_s_at	AK023208	ANLN	0.467709	0.4093
207375_s_at	NM_002189	IL15RA	0.485839	0.431902
203059_s_at	NM_004670	PAPSS2	0.462309	0.393985
208820_at	AL037339	PTK2	0.721881	0.246803
206874_s_at	AL138761		0.369243	0.571495
200836_s_at	NM_002375	MAP4	0.888609	0.603947
226997_at	W74476	ADAMTS12	0.77648	0.474829
215714_s_at	AF254822	SMARCA4	0.630525	0.603222
227760_at	AL522781	IGFBPL1	0.820831	0.64418
225826_at	AV702487	MMAB	1.44724	0.441118
203764_at	NM_014750	DLGAP5	0.968122	0.420424
218622_at	NM_024057	NUP37	0.571377	0.578161
200684_s_at	AI819709	UBE2L3	0.525629	0.535739
201723_s_at	U41514	GALNT1	0.779681	0.417731
222122_s_at	BG403671	THOC2	0.458001	0.285357
202910_s_at	NM_001784	CD97	1.06382	0.641993
225112_at	AA058571	ABI2	0.683684	0.574387
208954_s_at	BC003381	LARP4B	0.667224	0.568669
201920_at	NM_005415	SLC20A1	1.16286	0.614673
212377_s_at	AU158495	NOTCH2	1.20382	0.556251
201299_s_at	NM_018221	MOBKL1B	0.64557	0.592206
211991_s_at	M27487	HLA-DPA1	0.748806	0.627835
202864_s_at	NM_003113	SP100	0.246079	0.466252
209515_s_at	U38654	RAB27A	0.529795	0.441037
201724_s_at	NM_020474	GALNT1	0.852971	0.650352
211527_x_at	M27281	VEGFA	0.811723	0.637777
212073_at	AI631874		1.08996	0.661077
201587_s_at	NM_001569	IRAK1	0.616547	0.387476
215942_s_at	BF973178	GTSE1	0.930723	0.659959
208683_at	M23254	CAPN2	0.605572	0.629558
212520_s_at	AI684141	SMARCA4	0.998112	0.653063
218081_at	NM_017874	C20orf27	0.336521	0.471245
202084_s_at	NM_003003	SEC14L1	0.878305	0.583871
212832_s_at	AI143124	CKAP5	0.948187	0.608322
202771_at	NM_014745	FAM38A	0.918008	0.566687
212168_at	AL514547	RBM12	0.828541	0.586608
203255_at	NM_018693	FBXO11	0.443458	0.598828
209790_s_at	BC000305	CASP6	0.788722	0.607056
239367_at	AI127530	BDNF	1.05271	0.608562
225926_at	AI307763		0.523462	0.372821
207111_at	NM_001974	EMR1	0.588852	0.615298
1552344_s_at	NM_054026	CNOT7	0.884418	0.498035
210005_at	D32051	GART	0.815398	0.647803
1554159_a_at	BC034784	ZMYND11	0.666261	0.496549
208794_s_at	D26156	SMARCA4	0.916524	0.63064
209773_s_at	BC001886	RRM2	0.462425	0.475634
201572_x_at	NM_001921	DCTD	0.626948	0.36236
212448_at	AB007899	NEDD4L	1.01801	0.548775
203285_s_at	NM_012262	HS2ST1	0.675581	0.641315
226910_at	AW008502		1.1284	0.367839
209287_s_at	AF104857	CDC42EP3	0.996139	0.660654
218646_at	NM_017867	C4orf27	0.628106	0.399861
204729_s_at	NM_004603	STX1A	0.915053	0.45459
204015_s_at	BC002671	DUSP4	0.651542	0.571208
212107_s_at	BE561014	DHX9	0.721069	0.527774
200000_s_at	NM_006445	PRPF8	0.597328	0.445845
203320_at	NM_005475	SH2B3	0.951861	0.526257
1552977_a_at	NM_006586	CNPY3	0.811246	0.371573
227342_s_at	AA621983	MYEOV	0.720651	0.566005
201292_at	AL561834	TOP2A	1.10534	0.307559
213379_at	AF091086	COQ2	0.543614	0.623649
203058_s_at	AW299958	PAPSS2	2.48123	0.482605
226065_at	N98595	PRICKLE1	0.438132	0.317715
202908_at	NM_006005	WFS1	1.35954	0.638108
210513_s_at	AF091352	VEGFA	0.837197	0.471726
208811_s_at	AF080569		0.449544	0.502683
202420_s_at	NM_001357	DHX9	2.17012	0.574236
238538_at	BE890185	ANKRD11	0.653654	0.4933
213906_at	AW592266	MYBL1	1.67112	0.55845
207390_s_at	NM_006932	SMTN	0.506026	0.534522
209598_at	AB020690	PNMA2	1.34446	0.562654
204036_at	AW269335	LPAR1	1.04816	0.442687
218886_at	NM_017906	PAK1IP1	0.585077	0.554642
206499_s_at	NM_001269		0.488747	0.642793
225655_at	AK025578	UHRF1	0.353926	0.44548
217880_at	N21397	CDC27	0.474809	0.472119
219076_s_at	NM_018663	PXMP2	0.575699	0.433005
215707_s_at	AV725328	PRNP	0.997353	0.459359
217478_s_at	X76775	HLA-DMA	1.06327	0.280431
210510_s_at	AF145712	NRP1	1.04068	0.464272
201409_s_at	NM_002709	PPP1CB	0.511037	0.454908
235085_at	BF739767	PRAGMIN	0.417595	0.568985
202457_s_at	AA911231	PPP3CA	0.990677	0.630765
217989_at	NM_016245	HSD17B11	0.655118	0.550856
204207_s_at	AB012142	RNGTT	0.710672	0.599718
222077_s_at	AU153848	RACGAP1	0.794879	0.536395
203082_at	NM_014753	BMS1	0.408996	0.397516
204823_at	NM_014903	NAV3	0.365166	0.585409
204312_x_at	AI655737	CREB1	1.34083	0.500133
229322_at	BF529715	PPP2R5E	0.592887	0.545123
204228_at	NM_006347	PPIH	0.265635	0.451561
209258_s_at	AI373676	SMC3	0.823157	0.669136
210137_s_at	BC001286	DCTD	1.00124	0.603062
202797_at	NM_014016	SACM1L	0.632588	0.339217
212546_s_at	AI126634	FRYL	0.727557	0.628882
200892_s_at	BC000451	TRA2B	0.821956	0.661557
221745_at	BE538424	DCAF7	0.999933	0.652318
219715_s_at	NM_018319	TDP1	0.564726	0.548413
226320_at	AF047002	THOC4	0.99395	0.541602
206102_at	NM_021067	GINS1	2.70109	0.647861
225439_at	AI802955	NUDCD1	0.609744	0.442809
202133_at	BF674349	WWTR1	0.908068	0.525711
204709_s_at	NM_004856	KIF23	0.705255	0.352166
201764_at	NM_024056	TMEM106C	0.785958	0.59569
212025_s_at	BG421186	FLII	0.374689	0.31734
211450_s_at	D89646	MSH6	0.777106	0.539698
204686_at	NM_005544	IRS1	0.771305	0.538373
225466_at	BG291961	PATL1	0.628902	0.502973
201199_s_at	NM_002807	PSMD1	0.332036	0.63712
205345_at	NM_000465	BARD1	0.479432	0.61303
227295_at	AW182575	IKIP	1.23934	0.625496
202407_s_at	BF342707	PRPF31	0.702598	0.553654
203195_s_at	NM_005387	NUP98	0.920039	0.572714
225147_at	AL521959	CYTH3	0.87611	0.603509
209464_at	AB011446	AURKB	1.17629	0.552959
218536_at	AF052167	MRS2	0.711493	0.662638
204887_s_at	NM_014264	PLK4	0.495083	0.564754
229713_at	AW665227		0.734046	0.607024
210512_s_at	AF022375	VEGFA	0.924491	0.504693
203939_at	NM_002526	NT5E	0.821601	0.46436
225710_at	H99792	GNB4	0.715664	0.599302
210756_s_at	AF308601	NOTCH2	0.542109	0.626599
208637_x_at	BC003576	ACTN1	0.967024	0.477084
202462_s_at	NM_014829	DDX46	0.776205	0.648918
201198_s_at	AI860431	PSMD1	0.677878	0.453761
203194_s_at	AA527238	NUP98	0.964077	0.540924
200893_at	NM_004593	TRA2B	0.92262	0.494559
229490_s_at	AW271106		1.17293	0.335867
202458_at	NM_007173	PRSS23	0.770671	0.56103
208659_at	AF034607	CLIC1	0.822053	0.486033
202899_s_at	NM_003017	SFRS3	1.02838	0.513941
225416_at	N58188	RLIM	0.55585	0.295545
208624_s_at	BE966878	EIF4G1	1.47145	0.361996
213746_s_at	AW051856	FLNA	0.693353	0.5073
202443_x_at	AA291203	NOTCH2	0.979596	0.574029
222404_x_at	AI984229	PTPLAD1	0.977545	0.371462
213757_at	AA393940		0.498074	0.40523
200069_at	AI656011	SART3	0.480313	0.275319
204641_at	NM_002497	NEK2	0.760347	0.310628
234000_s_at	AJ271091	PTPLAD1	0.409683	0.66078
212015_x_at	BF690062	PTBP1	0.373872	0.490214
228347_at	N79004	SIX1	0.63577	0.579117
207821_s_at	NM_005607	PTK2	0.554422	0.372354
201663_s_at	NM_005496	SMC4	1.01364	0.625237
203060_s_at	AF074331	PAPSS2	0.61858	0.465823
213812_s_at	AK024748	CAMKK2	0.498872	0.647403
226017_at	AI708432	CMTM7	0.493414	0.517966
205967_at	NM_003542	HIST1H4C	2.22451	0.638507
202603_at	N51370		0.457479	0.588787
208673_s_at	AF107405	SFRS3	0.661924	0.664561
223024_at	AL562950	AP1M1	0.699288	0.402416
225011_at	AK026351	PRKAR2A	0.483474	0.515705
225188_at	AA194149	RAPH1	1.27026	0.415319
212016_s_at	AA679988	PTBP1	1.19134	0.615355
222803_at	AI871620	PRTFDC1	0.954472	0.533783
203499_at	NM_004431	EPHA2	0.790705	0.653848
201386_s_at	AF279891	DHX15	1.03912	0.656816
205596_s_at	AY014180	SMURF2	0.695781	0.125112
214728_x_at	AK026573	SMARCA4	0.798797	0.505292
200990_at	NM_005762	TRIM28	0.781201	0.622848
201475_x_at	NM_004990	MARS	1.10268	0.220582
213603_s_at	BE138888	RAC2	0.823175	0.58777
217946_s_at	NM_016402	SAE1	0.872476	0.390376
208944_at	D50683	TGFBR2	1.35215	0.472129
226372_at	AI123348	CHST11	1.19574	0.463018
212138_at	AK021757	PDS5A	1.00003	0.630843
221481_x_at	D55672	HNRNPD	1.24148	0.649829
204004_at	AI336206	PAWR	0.374774	0.587651
226936_at	BG492359	C6orf173	1.02975	0.567544
201489_at	BC005020	PPIF	0.709569	0.583717
225367_at	BF512139	PGM2	1.05517	0.511656
225275_at	AA053711	EDIL3	0.608497	0.475329
221685_s_at	AF269167	CCDC99	0.587212	0.450882
201664_at	AL136877	SMC4	0.596358	0.637698
201490_s_at	NM_005729	PPIF	0.720657	0.49867
202691_at	NM_006938	SNRPD1	0.723376	0.478067
229606_at	AI827550		0.921043	0.369987
1555618_s_at	AF110956	SAE1	0.866727	0.584234
208672_s_at	BC000914	SFRS3	1.70455	0.30792
209896_s_at	AF119855	PTPN11	0.783632	0.546293
200915_x_at	NM_004986	KTN1	0.477924	0.44603
211668_s_at	K03226	PLAU	2.17938	0.59127
222065_s_at	AI830227	FLII	1.1831	0.515107
211160_x_at	M95178	ACTN1	1.08311	0.544651
200618_at	NM_006148	LASP1	1.14004	0.445155
212586_at	AA195244	CAST	0.490489	0.61001
216306_x_at	X62006	PTBP1	0.657184	0.650866
201993_x_at	NM_005463	HNRPDL	0.426333	0.46016
200593_s_at	BC003621	HNRNPU	1.55823	0.412575
210052_s_at	AF098158	TPX2	2.72588	0.499094
214709_s_at	Z22551	KTN1	0.820529	0.504213
208636_at	AI082078	ACTN1	1.46714	0.557329
200073_s_at	M94630	HNRNPD	0.975834	0.410254
200072_s_at	AF061832	HNRNPM	2.39136	0.630651
204170_s_at	NM_001827	CKS2	1.73692	0.661221
205292_s_at	NM_002137	HNRNPA2B1	1.56257	0.66487

## Sheet: 231 UP Final List
Probe set	GB acc	Gene Symbol	MCF7 Fold Change (AZA/CTRL)	231 Fold Change (AZA/CTRL)
1007_s_at	U48705	DDR1	1.04835	1.93627
1552426_a_at	NM_078474	TM2D3	1.04187	1.51466
1552487_a_at	NM_001717	BNC1	2.47129	5.19965
1552621_at	BQ613856		0.781671	1.53775
1552632_a_at	BC012375	ARSG	1.19225	1.88269
1552701_a_at	NM_052889	CARD16	3.52479	5.0952
1552703_s_at	NM_052889		4.82809	4.89941
1552711_a_at	NM_144607	CYB5D1	0.903482	2.93279
1553055_a_at	NM_144975	SLFN5	1.58556	3.1569
1553118_at	NM_053055	THEM4	1.15074	1.53733
1553479_at	NM_173633	TMEM145	0.990885	2.49335
1553741_at	NM_153709	C1orf211	0.967957	2.28517
1553861_at	NM_152772	TCP11L2	2.03623	1.59415
1553940_a_at	NM_144598	LRRC28	0.684896	1.63026
1554067_at	BC036246	C12orf66	0.593716	1.96599
1554068_s_at	BC036246	C12orf66	0.694607	1.47668
1554314_at	BC036917	C6orf141	0.474623	2.0255
1555074_a_at	BC043409	KCNH5	0.854358	1.98266
1555097_a_at	BC035694	PTGFR	0.874655	3.85985
1555653_at	BC012090	HNRNPA3	1.18463	1.68858
1555705_a_at	AY166714	CMTM3	1.59964	1.60647
1555724_s_at	BC010946	TAGLN	24.0283	1.66131
1555851_s_at	AW514401	SEPW1	1.25864	1.96189
1555882_at	AJ271379	SPIN3	0.572993	1.66737
1556066_at	AI830331	KDM6B	1.62473	1.71958
1556190_s_at	AK056897	PRNP	2.21486	1.57698
1556211_a_at	N62827		0.496097	1.91057
1556212_x_at	N62827		0.642065	1.61065
1556216_s_at	BG704082		0.529264	1.75444
1556704_s_at	AK097152		0.930893	1.5053
1557078_at	AK054668	SLFN5	1.78535	2.65128
1557094_at	BC029890	LOC653110	13.7101	2.56579
1557118_a_at	AW236954		0.513607	2.20185
1557383_a_at	AI925316		0.848804	2.61077
1557557_at	BE675718	LOC100129196	0.666167	1.58861
1557558_s_at	BE675718	LOC100129196	0.736704	1.5177
1557828_a_at	BE675061	C5orf28	0.54682	2.12612
1557918_s_at	AU131482	SLC16A1	1.01757	2.88135
1557948_at	BC007947	PHLDB3	1.00868	2.99408
1557953_at	BG761185	ZKSCAN1	1.01015	1.58009
1557961_s_at	BG492376	LOC100127983	1.066	2.01113
1558678_s_at	BE708432	MALAT1	1.074	2.0521
1558722_at	BC019922		0.976207	1.96753
1558801_at	AK055769		0.898892	2.00044
1558906_a_at	BC019858		0.688937	2.11726
1559576_at	BI088045	WDR78	0.863832	1.62142
1559867_at	AK056982		0.962704	1.86597
1560208_at	AK097618		1.21869	1.50441
1560587_s_at	AI718223	PRDX5	1.26896	1.68135
1562226_at	AK075525	VWDE	1.122	1.90606
1562761_at	BC026243	C9orf95	0.381409	2.05423
1563345_at	AF086493		1.01982	2.47967
1563621_at	AL713724		1.06411	1.50156
1563629_a_at	AK091794		1.75198	2.31506
1564031_a_at	AK054889	RELL2	1.74444	2.11606
1564190_x_at	AK096748	ZNF519	0.598965	1.66291
1564653_s_at	AK094480	LEKR1	0.844834	1.59331
1564796_at	BC017854	EMP1	0.854807	1.92849
1565692_at	AI814750		0.930372	1.54012
1566342_at	R34841	SOD2	1.60358	1.56129
1566472_s_at	AK098125	RETSAT	1.28564	1.87467
1568513_x_at	AJ296370	IL23A	1.15191	1.51179
1568619_s_at	BC015343	ITPRIPL2	1.48266	1.98407
1568836_at	BC034633	CLK4	1.13828	1.93266
1569020_at	BC020686	NEDD9	1.15429	1.99421
1569110_x_at	BC020552	LOC728613	1.02204	1.54107
1569156_at	BC037359	ZNF846	1.18167	1.7956
1569377_at	BC031220	TMEM67	0.719783	1.72779
1569607_s_at	BC016022		0.763808	2.16926
1570153_at	BC013944	C13orf38	1.49736	1.84207
1570255_s_at	BC022380		0.504589	1.50818
1570496_at	BC016001		1.1282	1.593
200054_at	NM_003904	ZNF259	0.951523	1.63163
200620_at	NM_004872	TMEM59	1.71142	1.64548
200696_s_at	NM_000177	GSN	6.15253	1.64625
200710_at	NM_000018	ACADVL	1.6023	1.55955
200742_s_at	BG231932	TPP1	0.817518	1.65957
200760_s_at	N92494	ARL6IP5	1.64132	1.67284
200761_s_at	NM_006407	ARL6IP5	1.5819	1.62095
200799_at	NM_005345	HSPA1A	1.119	1.58303
200866_s_at	M32221	PSAP	1.90356	1.6873
200871_s_at	NM_002778	PSAP	2.03955	1.8289
200920_s_at	AL535380	BTG1	1.48942	2.87316
200921_s_at	NM_001731	BTG1	1.30628	2.75287
200974_at	NM_001613	ACTA2	4.07742	2.943
201008_s_at	AA812232	TXNIP	0.74469	3.92834
201009_s_at	AI439556	TXNIP	0.755195	4.09201
201010_s_at	NM_006472	TXNIP	0.811051	3.41242
201041_s_at	NM_004417	DUSP1	2.194	2.7671
201044_x_at	AA530892	DUSP1	2.52362	2.56762
201060_x_at	AI537887	STOM	1.98282	5.83483
201061_s_at	M81635	STOM	1.96334	5.62834
201069_at	NM_004530	MMP2	1.21738	2.53349
201116_s_at	AI922855	CPE	4.87255	3.16328
201117_s_at	NM_001873	CPE	4.83028	4.91392
201141_at	NM_002510	GPNMB	8.85365	3.42062
201194_at	NM_003009	SEPW1	1.48672	1.57681
201253_s_at	NM_006319	CDIPT	1.3219	1.53033
201294_s_at	N24643	WSB1	1.58343	1.8152
201295_s_at	BF111821	WSB1	1.8422	2.04612
201412_at	NM_014045	LRP10	1.90122	1.50429
201416_at	BG528420	SOX4	1.732	2.86003
201417_at	AL136179	SOX4	1.56266	2.17548
201418_s_at	NM_003107	SOX4	1.58858	1.70574
201471_s_at	NM_003900	SQSTM1	1.81525	2.15422
201473_at	NM_002229	JUNB	1.46564	3.36989
201505_at	NM_002291	LAMB1	1.43757	2.0378
201506_at	NM_000358	TGFBI	9.2247	1.66551
201531_at	NM_003407	ZFP36	1.48186	2.04075
201565_s_at	NM_002166	ID2	1.16689	10.6871
201566_x_at	D13891	ID2	1.14344	5.2887
201613_s_at	BC000519	AP1G2	0.941841	1.69352
202003_s_at	NM_006111	ACAA2	0.967503	1.79304
202022_at	NM_005165	ALDOC	0.907669	1.70298
202023_at	NM_004428	EFNA1	1.26792	1.82061
202071_at	NM_002999	SDC4	1.53502	1.64916
202087_s_at	NM_001912	CTSL1	1.80276	1.74495
202145_at	NM_002346	LY6E	1.16211	1.61042
202149_at	AL136139	NEDD9	3.00598	4.37094
202150_s_at	U64317	NEDD9	2.38626	2.53919
202196_s_at	NM_013253	DKK3	1.24537	1.52714
202201_at	NM_000713	BLVRB	1.07517	2.44624
202219_at	NM_005629	SLC6A8	1.54399	4.62008
202234_s_at	BF511091	SLC16A1	0.887547	1.61912
202236_s_at	NM_003051	SLC16A1	0.97802	6.07111
202237_at	NM_006169	NNMT	0.910189	1.5066
202241_at	NM_025195	TRIB1	2.91135	4.36262
202252_at	NM_002870	RAB13	1.03888	1.59407
202260_s_at	NM_003165	STXBP1	0.969859	1.84744
202263_at	NM_016243	CYB5R1	2.08608	1.96059
202286_s_at	J04152	TACSTD2	1.83888	1.77947
202363_at	AF231124	SPOCK1	3.89908	3.39925
202364_at	NM_005962	MXI1	0.501363	2.31349
202386_s_at	NM_019081	KIAA0430	1.12108	1.53289
202427_s_at	NM_015415	BRP44	0.834391	1.5512
202430_s_at	NM_021105	PLSCR1	3.64033	1.96365
202435_s_at	AU154504	CYP1B1	0.963849	3.45425
202436_s_at	AU144855	CYP1B1	1.11348	3.32223
202437_s_at	NM_000104	CYP1B1	1.07015	3.75129
202455_at	NM_005474	HDAC5	1.34242	1.50864
202481_at	NM_004753	DHRS3	2.02682	1.58986
202504_at	NM_012101	TRIM29	8.97431	1.70797
202632_at	NM_001383		0.997129	1.50573
202704_at	AA675892	TOB1	0.621141	1.57707
202730_s_at	NM_014456	PDCD4	0.396742	2.00326
202731_at	NM_014456	PDCD4	0.35893	2.23196
202733_at	NM_004199	P4HA2	3.03674	1.50343
202781_s_at	AI806031	INPP5K	1.35029	1.7703
202891_at	NM_005600	NIT1	1.14772	1.5833
202922_at	BF676980	GCLC	0.943435	1.99293
202923_s_at	NM_001498	GCLC	1.00276	2.15689
202942_at	NM_001985	ETFB	0.942391	2.15606
202948_at	NM_000877	IL1R1	4.70493	2.34318
202967_at	NM_001512	GSTA4	1.82686	1.52169
202975_s_at	N21138	RHOBTB3	0.822171	1.98467
202996_at	NM_021173	POLD4	2.03715	1.68633
203068_at	NM_014851	KLHL21	1.3515	1.5517
203072_at	NM_004998	MYO1E	3.19073	1.68163
203085_s_at	BC000125	TGFB1	1.28238	1.62628
203136_at	NM_006423	RABAC1	1.18429	1.60014
203140_at	NM_001706	BCL6	0.994504	2.11806
203286_at	NM_014901	RNF44	1.04381	1.62062
203301_s_at	NM_021145	DMTF1	1.29268	1.67224
203310_at	NM_007269	STXBP3	0.916876	1.57535
203381_s_at	N33009	APOE	1.76952	1.99001
203385_at	NM_001345	DGKA	2.66848	1.6222
203388_at	NM_004313	ARRB2	0.738081	3.23952
203394_s_at	BE973687	HES1	1.50465	1.71995
203407_at	NM_002705	PPL	3.18144	1.60751
203420_at	NM_016255	FAM8A1	1.50269	4.29425
203434_s_at	AI433463	MME	4.27323	1.5576
203438_at	AI435828	STC2	0.182142	3.35269
203440_at	M34064	CDH2	1.15454	3.97012
203441_s_at	NM_001792	CDH2	1.20635	1.5551
203542_s_at	AI690205	KLF9	1.02416	1.96386
203543_s_at	NM_001206	KLF9	0.913569	2.16167
203569_s_at	NM_003611	OFD1	0.997799	1.80288
203627_at	AI830698	IGF1R	1.98609	2.2522
203628_at	H05812	IGF1R	1.00272	1.86143
203733_at	NM_014015	DEXI	0.958701	1.64209
203753_at	NM_003199	TCF4	1.39218	2.35594
203786_s_at	NM_003287	TPD52L1	0.715071	3.65775
203787_at	NM_012446	SSBP2	1.14687	1.89199
203790_s_at	N54448	HRSP12	0.630301	1.56255
203851_at	NM_002178	IGFBP6	1.88251	2.1591
203887_s_at	NM_000361	THBD	2.01483	2.19487
203888_at	NM_000361	THBD	1.58399	2.13905
203913_s_at	AL574184	HPGD	1.26474	1.67572
203914_x_at	NM_000860	HPGD	1.93873	2.08352
203961_at	AL157398	NEBL	1.90927	1.98945
203962_s_at	NM_006393	NEBL	1.97026	2.34269
204025_s_at	NM_002598	PDCD2	0.854408	1.60169
204083_s_at	NM_003289	TPM2	4.50422	5.03555
204105_s_at	NM_005010	NRCAM	0.891103	2.94041
204130_at	NM_000196	HSD11B2	1.18701	1.92678
204136_at	NM_000094	COL7A1	4.01347	1.55334
204175_at	NM_015871	ZNF593	1.1305	1.67857
204274_at	AA812215	EBAG9	1.03891	2.30428
204278_s_at	NM_004215	EBAG9	1.07088	2.45613
204284_at	N26005	PPP1R3C	0.544067	3.14367
204298_s_at	NM_002317	LOX	5.48683	2.4852
204345_at	NM_001856	COL16A1	2.40075	1.73422
204385_at	NM_003937	KYNU	0.85771	1.62893
204401_at	NM_002250	KCNN4	1.78502	1.59975
204421_s_at	M27968	FGF2	1.42645	2.03606
204455_at	NM_001723	DST	2.55457	3.89154
204466_s_at	BG260394	SNCA	2.56039	3.74967
204467_s_at	NM_000345	SNCA	1.27769	1.55341
204480_s_at	NM_024112	C9orf16	1.00026	1.79549
204537_s_at	NM_004961	GABRE	1.11166	1.69604
204540_at	NM_001958	EEF1A2	1.19322	2.78468
204557_s_at	NM_014934	DZIP1	0.878523	2.16373
204639_at	NM_000022	ADA	1.23343	1.75624
204653_at	BF343007	TFAP2A	1.07705	1.68165
204654_s_at	NM_003220	TFAP2A	1.14473	1.72172
204687_at	NM_015393	DKFZP564O0823	2.16177	2.34109
204726_at	NM_001257	CDH13	0.842713	2.10727
204765_at	NM_005435	ARHGEF5	1.05488	1.66896
204773_at	NM_004512	IL11RA	0.887521	1.53993
204779_s_at	NM_004502	HOXB7	0.549435	1.98684
204794_at	NM_004418	DUSP2	0.773672	2.07775
204952_at	NM_014400	LYPD3	1.86766	1.60638
205027_s_at	NM_005204	MAP3K8	3.33217	1.71693
205097_at	AI025519	SLC26A2	0.300002	1.78691
205106_at	NM_014221	MTCP1	0.724843	1.92741
205158_at	NM_002937	RNASE4	0.749305	1.80583
205174_s_at	NM_012413	QPCT	3.19748	5.86488
205234_at	NM_004696	SLC16A4	5.60786	1.6038
205289_at	AA583044	BMP2	1.76731	2.73279
205290_s_at	NM_001200	BMP2	1.45166	2.31061
205366_s_at	NM_018952	HOXB6	1.14958	1.88198
205403_at	NM_004633	IL1R2	4.64912	2.17815
205530_at	NM_004453	ETFDH	1.20929	1.56809
205547_s_at	NM_003186	TAGLN	30.5257	1.86748
205609_at	NM_001146	ANGPT1	0.994581	2.0784
205627_at	NM_001785	CDA	4.00512	2.22903
205709_s_at	NM_001263	CDS1	1.42729	3.28132
205744_at	NM_003586	DOC2A	0.571702	1.55875
205768_s_at	NM_003645	SLC27A2	1.30454	2.09364
205769_at	NM_003645	SLC27A2	1.3635	2.85736
205792_at	NM_003881	WISP2	4.21106	1.57267
205872_x_at	NM_022359	PDE4DIP	2.34088	2.39631
205934_at	NM_006226	PLCL1	0.638371	1.74813
205995_x_at	NM_014642	IQCB1	0.722313	1.57123
206082_at	NM_006674	HCP5	1.21754	1.95982
206307_s_at	NM_004472	FOXD1	0.991206	3.10667
206440_at	NM_004664	LIN7A	1.09997	2.32314
206483_at	NM_012472	LRRC6	1.93415	1.878
206580_s_at	NM_016938	EFEMP2	1.29376	1.74265
206581_at	NM_001717	BNC1	1.42306	2.16719
206631_at	NM_000956	PTGER2	1.87302	1.57067
206662_at	NM_002064	GLRX	3.33004	1.92629
206723_s_at	AF011466	LPAR2	0.967999	1.51438
206782_s_at	NM_005528	DNAJC4	1.09835	1.77312
206785_s_at	NM_002260		1.31084	1.92188
206858_s_at	NM_004503	HOXC6	0.931732	2.40426
207002_s_at	NM_002656	PLAGL1	1.44855	11.292
207076_s_at	NM_000050	ASS1	0.938078	3.96348
207169_x_at	NM_001954	DDR1	1.02956	1.97386
207177_at	NM_000959	PTGFR	1.1677	2.45328
207226_at	NM_003520	HIST1H2BN	1.00761	1.64213
207526_s_at	NM_003856	IL1RL1	1.07272	2.20348
207543_s_at	NM_000917	P4HA1	0.924773	1.93504
207765_s_at	NM_025182	KIAA1539	1.76185	1.9717
207826_s_at	NM_002167	ID3	1.71664	2.4945
207943_x_at	NM_006718	PLAGL1	1.50136	6.45185
207968_s_at	NM_002397	MEF2C	0.953201	1.56508
208072_s_at	NM_003648	DGKD	2.45306	1.69549
208146_s_at	NM_031311	CPVL	2.24873	1.66511
208485_x_at	NM_003879	CFLAR	1.36751	1.63745
208534_s_at	NM_006989		2.19789	1.97201
208650_s_at	BG327863	CD24	1.12563	4.28214
208651_x_at	M58664	CD24	1.0385	3.1763
208763_s_at	AL110191	TSC22D3	1.31455	2.34369
208779_x_at	L20817	DDR1	1.0177	1.87465
208869_s_at	AF087847	GABARAPL1	3.19228	4.06952
208959_s_at	BC005374	ERP44	1.91299	1.51437
208978_at	U36190	CRIP2	1.73638	1.56291
209001_s_at	BC005398	ANAPC13	0.951071	1.94706
209002_s_at	BC003177	CALCOCO1	1.13641	1.81176
209006_s_at	AF247168	C1orf63	1.18154	1.6428
209007_s_at	AF267856	C1orf63	1.2386	1.67277
209034_at	AF279899	PNRC1	1.12752	1.70603
209199_s_at	N22468	MEF2C	0.954872	1.81273
209217_s_at	BC000464	WDR45	1.51623	2.42514
209276_s_at	AF162769	GLRX	2.69965	1.92609
209282_at	AF309082	PRKD2	1.95477	1.72697
209283_at	AF007162	CRYAB	3.13927	2.18838
209318_x_at	BG547855	PLAGL1	1.4097	45.7857
209392_at	L35594	ENPP2	1.64792	2.0652
209459_s_at	AF237813	ABAT	2.06334	1.8052
209460_at	AF237813	ABAT	2.0084	1.5032
209463_s_at	D50544	TAF12	0.961118	1.79931
209488_s_at	D84109	RBPMS	1.10316	1.66109
209561_at	L38969	THBS3	0.957194	1.78868
209576_at	AL049933	GNAI1	2.37415	1.52013
209602_s_at	AI796169	GATA3	0.504865	1.63393
209604_s_at	BC003070	GATA3	0.749537	1.61648
209682_at	U26710	CBLB	1.33495	1.8553
209710_at	AL563460	GATA2	3.1445	1.6793
209726_at	AB018195	CA11	0.938901	2.12271
209727_at	M76477	GM2A	1.39419	1.7032
209771_x_at	AA761181	CD24	1.16562	3.29889
209772_s_at	X69397	CD24	1.05552	2.40462
209782_s_at	U79283	DBP	0.847325	1.81346
209822_s_at	L22431	VLDLR	1.95879	1.50445
209824_s_at	AB000812	ARNTL	2.01748	1.63011
209885_at	BC001338	RHOD	1.40321	3.0274
209900_s_at	AL162079	SLC16A1	0.869513	2.96138
210129_s_at	AF078842	TTLL3	1.14128	1.76724
210239_at	U90304	IRX5	0.293083	2.61496
210319_x_at	D89377	MSX2	0.667195	2.98055
210372_s_at	AF208012	TPD52L1	0.728356	3.92963
210517_s_at	AB003476	AKAP12	19.4472	3.32466
210605_s_at	BC003610	MFGE8	1.59013	2.22766
210663_s_at	BC000879	KYNU	1.02454	2.00257
210749_x_at	L11315	DDR1	1.032	1.90214
210778_s_at	BC002713	MXD4	1.10651	1.52897
210829_s_at	AF077048	SSBP2	1.16298	1.68847
210854_x_at	U17986	SLC6A8	2.50336	2.25865
210870_s_at	BC005286	EPM2A	1.33261	1.6567
210944_s_at	BC003169	CAPN3	1.15927	1.79192
210945_at	BC005305	COL4A6	1.6449	3.24071
210971_s_at	AB000815	ARNTL	2.09802	1.63745
211029_x_at	BC006245	FGF18	1.28192	1.73974
211071_s_at	BC006471	MLLT11	2.7383	3.88468
211124_s_at	AF119835	KITLG	0.644059	1.5941
211272_s_at	AF064771	DGKA	4.00556	1.65798
211316_x_at	AF009616	CFLAR	1.22756	1.89739
211317_s_at	AF041461	CFLAR	1.261	2.25509
211372_s_at	U64094	IL1R2	1.91129	1.70778
211458_s_at	AF180519		6.18985	4.40255
211473_s_at	U04845	COL4A6	1.44246	1.8541
211538_s_at	U56725	HSPA2	2.11794	14.2843
211564_s_at	BC003096	PDLIM4	1.45327	1.62361
211600_at	U20489	PTPRO	1.2008	1.60429
211651_s_at	M20206	LAMB1	1.66779	1.89422
211703_s_at	AF353990	TM2D1	1.0609	1.53737
211862_x_at	AF015451	CFLAR	1.28452	1.75336
212047_s_at	AK025329	RNF167	1.29742	1.74166
212062_at	AB014511	ATP9A	1.29533	1.55359
212096_s_at	AL096842	MTUS1	1.0998	1.8631
212099_at	AI263909	RHOB	0.367302	1.9239
212117_at	BF978689		1.07277	1.50308
212119_at	BF670447	RHOQ	1.12121	1.68059
212120_at	BE897886		1.06516	1.52663
212215_at	AB007896	PREPL	0.75928	1.62371
212299_at	AL117502	NEK9	2.39455	1.80395
212314_at	AB018289	KIAA0746	0.817369	1.62528
212347_x_at	AA831438	MXD4	1.49907	1.90231
212359_s_at	W89120	KIAA0913	1.95142	2.36017
212382_at	BF433429	TCF4	1.05607	2.39526
212385_at	AU118026	TCF4	0.994706	2.01274
212386_at	BF592782	TCF4	1.03821	2.50006
212387_at	BG495771	TCF4	1.04235	1.67994
212543_at	U83115	AIM1	1.13999	1.82136
212593_s_at	N92498	PDCD4	0.405397	2.07419
212611_at	AV728526	DTX4	1.61148	1.69492
212614_at	BG285011	ARID5B	2.968	1.96477
212624_s_at	BF339445	CHN1	0.646042	1.66896
212675_s_at	AB011154	CEP68	0.64043	1.64424
212677_s_at	BG530481	CEP68	0.632139	2.49456
212737_at	AL513583	GM2A	2.03902	2.08734
212745_s_at	AI813772	BBS4	1.19785	1.6572
212788_x_at	BG537190	FTL	2.01704	1.52219
212809_at	AA152202	NFATC2IP	1.0632	1.63381
212909_at	AL567376	LYPD1	2.67814	2.39093
212948_at	AB020716	CAMTA2	0.962334	1.58059
212977_at	AI817041	CXCR7	0.243884	1.78684
212992_at	AI935123	AHNAK2	2.6327	2.15669
213112_s_at	N30649	SQSTM1	2.56112	1.57056
213146_at	AA521267	KDM6B	1.8966	2.23577
213187_x_at	BG538564	FTL	2.38989	1.60218
213272_s_at	AF070596	TMEM159	1.17712	1.56248
213280_at	AK000478	GARNL4	0.766863	2.04603
213326_at	AU150319	VAMP1	0.891104	1.73162
213348_at	N33167	CDKN1C	0.740104	1.7166
213353_at	BF693921	ABCA5	1.30861	3.89718
213375_s_at	N80918	N4BP2L1	1.12505	1.93298
213397_x_at	AI761728		0.661933	1.95309
213398_s_at	AI347090	SDR39U1	1.06483	1.68961
213436_at	U73304	CNR1	4.15401	1.60904
213575_at	AA831170	TRA2A	0.824808	1.82352
213577_at	AA639705	SQLE	1.31688	1.59277
213640_s_at	BE503425	LOX	1.72118	2.30388
213685_at	AA830143		0.932757	2.26045
213703_at	W95043	LOC150759	0.50833	1.5392
213711_at	NM_002281	KRT81	10.8473	2.05868
213727_x_at	AI743654	MPPE1	1.093	1.60715
213737_x_at	AI620911	GOLGA9P	0.887463	2.03023
213750_at	AA928506	RSL1D1	0.826114	1.65356
213787_s_at	AV702405	EBP	0.790536	1.7764
213843_x_at	AW276522	SLC6A8	2.56772	2.64355
213861_s_at	N67741	FAM119B	0.66249	1.52536
213883_s_at	AA012917	TM2D1	0.879615	1.6445
213891_s_at	AI927067	TCF4	1.12041	2.11389
213943_at	X99268	TWIST1	1.1571	3.45528
213992_at	AI889941	COL4A6	5.35301	8.90049
214048_at	AI913365	MBD4	0.875877	2.25589
214129_at	AI821791	PDE4DIP	1.04797	1.54666
214130_s_at	AI821791	PDE4DIP	0.906207	1.52683
214132_at	BG232034	ATP5C1	1.02062	1.56299
214175_x_at	AI254547	PDLIM4	1.31351	1.5029
214196_s_at	AA602532	TPP1	0.77722	1.58716
214218_s_at	AV699347	XIST	20.9127	2.53358
214247_s_at	AU148057	DKK3	1.44186	2.18684
214291_at	AA522618		0.835548	1.5064
214433_s_at	NM_003944	SELENBP1	0.371596	1.50582
214449_s_at	NM_012249	RHOQ	0.926652	2.01154
214475_x_at	AF127764	CAPN3	1.50612	1.99299
214482_at	NM_006977	ZBTB25	1.15362	1.83327
214526_x_at	NM_005394	PMS2L1	0.777244	1.53757
214639_s_at	S79910	HOXA1	1.89792	1.49514
214651_s_at	U41813	HOXA9	2.61756	2.14728
214657_s_at	AU134977	NEAT1	1.31959	2.83933
214670_at	AA653300	ZKSCAN1	1.33508	1.76622
214724_at	AF070621	DIXDC1	0.855529	3.49698
214917_at	AK024252	PRKAA1	0.927245	1.57213
215047_at	AL080170	TRIM58	1.10904	2.88708
215100_at	AL022724	C6orf105	0.940028	1.94596
215223_s_at	W46388	SOD2	1.86331	1.72972
215440_s_at	AL523320	BEX4	8.15817	10.1562
215446_s_at	L16895	LOX	17.1492	2.44643
215501_s_at	AK022513	DUSP10	2.02852	1.52606
215513_at	AF241534	HYMAI	1.01921	2.38795
215800_at	AL137592	DUOX1	1.40237	1.62502
215891_s_at	X61094	GM2A	1.41271	2.01192
215985_at	X92110		0.638267	2.3875
215990_s_at	S67779	BCL6	0.960607	2.11522
216048_s_at	AK023621	RHOBTB3	0.774018	1.74783
216060_s_at	AK021890	DAAM1	0.911569	1.676
216189_at	BC002465	LOC100289109	0.651552	1.78634
216379_x_at	AK000168	CD24	1.16049	3.43632
216635_at	AL050043		0.895442	1.68407
216841_s_at	X15132	SOD2	1.50339	1.76722
216918_s_at	AL096710	DST	1.38986	2.16025
217185_s_at	Z95118		0.870044	1.68269
217388_s_at	D55639	KYNU	0.944681	2.26174
217744_s_at	NM_022121	PERP	1.89371	2.66033
217773_s_at	NM_002489	NDUFA4	1.02663	1.51097
217794_at	NM_018457	PRR13	1.45024	1.87004
217983_s_at	NM_003730	RNASET2	0.910152	2.20082
218012_at	NM_022117	TSPYL2	1.04547	2.41919
218124_at	NM_017750	RETSAT	1.17694	1.52431
218162_at	NM_020190	OLFML3	17.4425	1.69697
218177_at	AA293502	CHMP1B	1.41675	1.70685
218363_at	NM_018199	EXD2	0.833877	1.50292
218376_s_at	NM_022765	MICAL1	2.48038	1.92406
218532_s_at	NM_019000	FAM134B	1.47233	2.52881
218552_at	NM_018281	ECHDC2	1.23545	1.58133
218559_s_at	NM_005461	MAFB	1.09805	2.6211
218572_at	NM_014169	CHMP4A	1.19908	1.5422
218598_at	NM_021930	RINT1	0.955978	1.49298
218603_at	NM_016217	HECA	1.22606	1.97782
218631_at	NM_021732	AVPI1	1.55246	1.51417
218654_s_at	NM_016071	MRPS33	0.805931	1.6
218729_at	NM_020169	LXN	1.30473	1.63557
218789_s_at	NM_019021	C11orf71	0.847279	1.81332
218810_at	NM_025079	ZC3H12A	1.46644	1.70244
218858_at	NM_022783	DEPDC6	0.895858	2.0963
218888_s_at	NM_018092	NETO2	0.843404	11.3042
218938_at	NM_024326	FBXL15	1.45907	1.76175
218951_s_at	NM_018390	PLCXD1	0.746132	2.04847
218972_at	NM_018259	TTC17	1.32089	1.75565
218976_at	NM_021800	DNAJC12	1.02507	4.28725
219024_at	NM_021622	PLEKHA1	1.24527	1.98413
219132_at	NM_021255	PELI2	1.44627	1.73147
219147_s_at	NM_017881	C9orf95	0.784726	1.93336
219164_s_at	NM_018036	ATG2B	1.56224	2.09687
219211_at	NM_017414	USP18	1.81849	2.0406
219304_s_at	NM_025208	PDGFD	1.23268	1.50478
219344_at	NM_018344	SLC29A3	1.68218	1.52411
219398_at	NM_022094	CIDEC	1.26573	1.88055
219403_s_at	NM_006665	HPSE	3.01543	4.01289
219421_at	NM_012382	TTC33	0.574413	1.87236
219497_s_at	NM_022893	BCL11A	1.16918	1.89173
219540_at	AU150728	ZNF267	0.957504	1.76847
219543_at	NM_022129	PBLD	0.908669	2.09084
219551_at	NM_018456	EAF2	0.614622	1.71757
219566_at	NM_024310	PLEKHF1	1.09543	1.53306
219580_s_at	NM_024780	TMC5	0.804315	4.65393
219592_at	NM_024596	MCPH1	0.93211	1.67708
219628_at	NM_022470	ZMAT3	3.75255	1.61637
219633_at	NM_024331	TTPAL	1.29303	1.55352
219682_s_at	NM_016569	TBX3	1.14241	1.72336
219737_s_at	AI524125	PCDH9	0.732879	1.98951
219755_at	NM_020649	CBX8	1.07892	1.74005
219789_at	AI628360	NPR3	0.93407	2.01163
219833_s_at	NM_018100	EFHC1	0.692793	1.84149
219858_s_at	NM_017694	MFSD6	1.37327	1.74337
219865_at	NM_014179	HSPC157	0.957201	1.5457
219874_at	NM_024628	SLC12A8	1.27517	1.8034
219884_at	NM_014368	LHX6	0.854704	2.06016
219888_at	NM_003116	SPAG4	1.88626	3.63478
219889_at	NM_005479	FRAT1	0.944695	1.53149
220173_at	NM_025057	C14orf45	0.904397	1.66705
220327_at	NM_016206	VGLL3	0.992099	2.12138
220329_s_at	NM_017909	RMND1	0.258815	1.5261
220370_s_at	NM_025090	USP36	0.733338	1.51436
220387_s_at	NM_007071	HHLA3	0.643338	3.69007
220444_at	NM_024341	ZNF557	1.77034	2.2425
220458_at	NM_018038		0.86424	1.71903
220565_at	NM_016602	CCR10	1.38911	1.88659
221210_s_at	NM_030769	NPL	0.746127	1.70306
221251_x_at	NM_031288	INO80B	0.904937	1.7041
221471_at	AW173623	SERINC3	1.84517	1.55234
221477_s_at	BF575213	SOD2	1.29571	1.90706
221563_at	N36770	DUSP10	3.13318	1.51012
221596_s_at	AL136619	C7orf64	0.661289	1.49862
221621_at	AF130050	C17orf86	0.46691	1.80182
221664_s_at	AF154005	F11R	1.69449	2.52305
221706_s_at	BC006005	USE1	0.782969	1.77829
221728_x_at	AA628440	XIST	26.9903	5.05443
221778_at	BE217882	JHDM1D	1.71254	1.97178
221897_at	AA205660	TRIM52	0.9099	1.90819
221934_s_at	BF941492	DALRD3	1.04906	1.56458
221985_at	AW006750	KLHL24	1.32332	1.80138
221986_s_at	AW006750	KLHL24	1.53814	2.29292
222016_s_at	AW086021	ZNF323	2.36612	2.21985
222093_s_at	BF223045	INO80B	0.874938	1.69107
222146_s_at	AK026674	TCF4	0.903234	1.93743
222217_s_at	BC003654	SLC27A3	1.05883	1.71894
222303_at	AV700891		2.56109	1.96889
222354_at	AW675655	F11R	1.49966	1.62903
222392_x_at	AJ251830	PERP	1.79772	2.09283
222632_s_at	AA843132	LZTFL1	1.01751	1.84227
222683_at	AK022532	RNF20	0.726881	1.61011
222717_at	BF982174	SDPR	1.95142	1.77877
222743_s_at	AV721563	C11orf71	1.0675	1.595
222750_s_at	BC002480	SRD5A3	0.995291	1.64098
222774_s_at	AI335263	NETO2	0.949248	14.7028
222785_x_at	AJ250229	C11orf1	1.00037	1.8687
222872_x_at	AU157541	OBFC2A	1.3747	1.69221
222877_at	AK024680		1.38588	1.66541
222891_s_at	AI912275	BCL11A	0.874592	1.86169
222994_at	AF197952	PRDX5	1.34815	1.58751
223000_s_at	AF172398	F11R	1.53159	2.26437
223084_s_at	AF246144	CCNDBP1	2.09326	1.79766
223091_x_at	AF258660	MFF	1.07	1.65373
223195_s_at	BF131886	SESN2	2.02668	1.55379
223204_at	AF260333	C4orf18	1.78981	4.94968
223242_s_at	AF015186	MFSD11	1.38544	1.82935
223268_at	BF109592	C11orf54	0.455263	1.64688
223315_at	AF278532	NTN4	24.9878	1.64906
223340_at	AF131801	ATL1	3.83802	3.46605
223354_x_at	BC003191	MFF	0.984763	1.97445
223405_at	AI042017	NPL	0.87952	2.57288
223436_s_at	BC005133	TRPT1	1.34033	1.68504
223441_at	AK026921	SLC17A5	2.10837	1.5666
223470_at	AB028127	PIGM	0.797389	1.63386
223551_at	AF225513	PKIB	0.448292	5.00181
223643_at	AI762135	CRYGS	0.940513	1.64859
223644_s_at	AF161703	CRYGS	1.10835	1.54295
223681_s_at	AB044807	INADL	0.87598	1.75222
223694_at	AF220032	TRIM7	0.975872	1.97448
223791_at	BC002886		0.98273	1.91342
223940_x_at	AF132202	MALAT1	0.901788	1.91748
224097_s_at	AF191495	F11R	2.14887	1.84532
224151_s_at	AF183419	AK3	0.669713	1.62366
224331_s_at	AB049654	MRPL36	1.19258	1.57731
224463_s_at	BC006128	C11orf70	1.61175	2.31918
224558_s_at	AI446756	MALAT1	1.42406	2.47447
224565_at	BE675516	NEAT1	0.984418	2.98229
224566_at	AI042152	NEAT1	0.980711	2.68652
224567_x_at	BG534952	MALAT1	0.885275	2.5389
224568_x_at	AW005982	MALAT1	0.871122	2.00187
224588_at	AA167449	XIST	28.9176	7.17388
224589_at	BF223193	XIST	16.7994	4.11038
224590_at	BE644917	XIST	15.0463	2.8407
224673_at	AI613244	LENG8	0.909754	1.67875
224733_at	AL574900	CMTM3	1.87494	1.70334
224746_at	AB040955	KIAA1522	1.40377	1.89025
224797_at	AB037797	ARRDC3	0.678762	2.79677
224875_at	BG492488		0.538305	1.64835
224937_at	BF311866	PTGFRN	2.4043	1.97276
224959_at	AI718385	SLC26A2	0.34118	1.5585
224963_at	AK025078	SLC26A2	0.330364	1.53853
224968_at	AL518311	CCDC104	0.862167	2.08291
224982_at	BE790884	AKT1S1	1.05253	1.78236
224990_at	BE972723	C4orf34	1.38084	1.78948
225001_at	AI744658	RAB3D	0.831385	2.5216
225033_at	AV721528	ST3GAL1	2.05099	1.92111
225034_at	AI885015	ST3GAL1	1.56595	1.86269
225056_at	AB037810	SIPA1L2	1.70063	1.65559
225150_s_at	BC004558	RTKN	0.89159	1.64784
225180_at	AL040341	TTC14	0.942249	1.50178
225185_at	BF343625	MRAS	1.48181	1.52127
225221_at	AA195485		1.06166	1.61852
225227_at	AW294869		1.36542	1.51766
225236_at	AA167623	RBM18	1.18832	1.67873
225325_at	AA133311	MFSD6	1.92788	2.35245
225327_at	AB037791	KIAA1370	1.91937	3.12116
225373_at	BE271644	C10orf54	2.672	2.10232
225469_at	AA015609	LYRM5	0.535638	1.82806
225534_at	AV711345	C8orf40	1.00926	2.42257
225549_at	BF129093	DDX6	1.1568	1.65793
225573_at	AL518293	ACAD11	0.859826	1.55041
225579_at	AL516202	PQLC3	1.20577	1.97679
225635_s_at	BG535378	LOC401504	0.726294	1.68966
225636_at	H98105	STAT2	1.55125	1.50613
225640_at	AA875998	LOC401504	0.900813	2.30464
225656_at	AI564473	EFHC1	0.64885	2.08162
225760_at	AI302244	MYSM1	0.788409	1.9877
225803_at	AW006123	FBXO32	2.60392	1.61766
225809_at	AI659927	DKFZP564O0823	4.29566	3.14525
225872_at	AA044835	SLC35F5	1.36072	1.61522
225874_at	BE382898	FAM100A	1.19732	1.63454
225875_s_at	T84558	NIPAL3	1.12247	1.64698
225876_at	T84558	NIPAL3	1.10427	1.61638
225919_s_at	AI832598	C9orf72	1.13577	1.6715
225956_at	AL565238	C5orf41	1.65923	1.95742
225957_at	AI307750	C5orf41	1.86277	2.05577
226106_at	AI307808	RNF141	1.01618	1.83111
226129_at	AI949095	FAM83H	1.1216	2.3568
226158_at	AL120021	KLHL24	1.04978	1.58982
226185_at	AK026697	CDS1	1.46574	1.84775
226206_at	BG231691	MAFK	3.37111	2.39877
226238_at	AI934339	MCEE	0.508105	1.69005
226247_at	AI346026	PLEKHA1	1.08487	2.01419
226325_at	BF593252	ADSSL1	1.59825	1.70878
226333_at	AV700030	IL6R	2.42952	2.76649
226384_at	BE858787	PPAPDC1B	0.732088	1.68343
226419_s_at	AA046439		1.08036	1.96215
226444_at	AI700476		0.553603	2.09787
226455_at	AL563283	CREB3L4	0.347122	1.65998
226545_at	AL110152	CD109	2.33683	3.09012
226565_at	AW054855	TMEM99	0.957116	1.55484
226597_at	AI348159	REEP6	1.16563	1.8065
226635_at	BG170478	LOC401504	0.745295	1.74669
226675_s_at	W80468	MALAT1	0.896397	2.17203
226679_at	BE964598	SLC26A11	1.52871	2.13432
226725_at	AI435399		1.81451	1.73713
226736_at	BE568660	CHURC1	1.32988	1.61105
226756_at	AA191741		2.43598	5.30981
226779_at	BF432857		1.06942	1.89369
226787_at	BF966015	ZNF18	1.1227	1.86564
226790_at	AW015683	MORN2	1.03783	1.98623
226833_at	AI921877	CYB5D1	0.906436	3.66382
226844_at	AI375115	MOBKL2B	1.20179	1.51865
226869_at	AI655611	MEGF6	0.851931	1.66844
226876_at	AI961778	FAM101B	1.61282	4.32459
226905_at	BG036514	FAM101B	1.35217	12.9331
227020_at	BE502982	YPEL2	2.20153	2.48652
227070_at	W63754	GLT8D2	1.34643	1.86819
227074_at	AA524669	LOC100131564	0.765006	3.42968
227102_at	AA115933	TRIM35	1.29956	1.54509
227113_at	BE048349	ADHFE1	1.20501	1.61708
227195_at	AA603467	ZNF503	1.43472	1.90263
227219_x_at	BE857601	MAP1LC3A	1.68338	1.6122
227250_at	BF221745	KREMEN1	1.46506	1.45786
227347_x_at	NM_021170	HES4	1.04469	1.88025
227368_at	AW009630		0.839843	1.85897
227399_at	AI754423	VGLL3	1.69056	3.95369
227410_at	AW264102	FAM43A	0.744639	3.668
227431_at	BF435958		1.03935	2.63375
227446_s_at	BF445127	C14orf167	0.751961	2.16635
227461_at	AA632295	STON2	2.93385	2.94287
227480_at	Z92546	SUSD2	1.27417	3.27741
227514_at	AI766311	ITPRIPL2	1.37504	2.27264
227525_at	AA058770	GLCCI1	1.54447	2.09651
227529_s_at	BF511276	AKAP12	8.0632	3.22346
227530_at	BF511276	AKAP12	5.46891	2.98466
227569_at	AU151331	LNX2	1.29052	1.60233
227603_at	N95430		0.689461	1.76693
227611_at	AA442856	TARSL2	1.39958	1.49729
227671_at	AV646597	XIST	41.3301	12.4304
227717_at	BF939317	FLJ41603	1.70751	1.67493
227745_at	N29716		0.711671	1.66891
227792_at	AA490685	ITPRIPL2	1.69075	1.6319
227801_at	N90779	TRIM59	0.462814	6.55378
227862_at	AA037766	TRNP1	1.58392	3.65277
227921_at	AI797678		0.303685	1.92656
227922_x_at	AA156779	LOC441124	0.969528	1.66208
227929_at	AU151342		0.981931	1.96023
227943_at	AI798680		1.06293	2.82213
227948_at	AI949549	FGD4	1.25568	2.15048
227954_at	AI458417	ITPRIPL2	1.66836	1.63087
228062_at	AW025330	NAP1L5	4.52123	1.65652
228072_at	AK024280	SYT12	1.21505	1.58463
228089_x_at	H72927	TMEM179B	1.43807	1.58875
228107_at	BF510533	LOC100127983	1.30038	1.95889
228171_s_at	AI056683	PLEKHG4	1.12583	1.73711
228176_at	AA534817		1.91858	2.71663
228200_at	BF110363	ZNF252	1.113	1.6018
228244_at	BF062383	BLOC1S3	1.21492	1.97191
228315_at	AI632728		4.4189	1.85782
228430_at	AI937438		1.36641	2.11306
228450_at	AA758861	PLEKHA7	1.66934	1.60219
228465_at	T79942		0.496766	1.9781
228531_at	AA741307	SAMD9	12.6337	1.50887
228568_at	AI926697	GCOM1	0.80277	1.6298
228642_at	BF593636		1.13465	1.60544
228714_at	AI681888		0.693483	1.63581
228723_at	AL360198		1.00625	1.5516
228751_at	AW975057	CLK4	0.896154	2.25341
228758_at	AW264036	BCL6	0.979213	1.61177
228776_at	AA430014	GJC1	1.78565	2.664
228799_at	AA058941		0.744511	1.78273
228801_at	AI809749	ORMDL1	0.827369	1.57141
228810_at	AW135279	CCNYL1	2.5129	2.03103
228824_s_at	BE566894	PTGR1	3.13064	1.61104
228825_at	BE566894	PTGR1	2.04566	1.66
228834_at	BF240286	TOB1	0.587984	1.53551
228835_at	AV700050		0.967234	1.63558
228839_s_at	AA810864		0.926667	1.53584
228899_at	AI870903	LOC100132884	0.838137	1.57572
228904_at	AW510657	HOXB3	1.44211	1.64284
228927_at	AW291411	ZNF397	0.575936	2.19011
228964_at	AI692659	PRDM1	2.71018	2.44183
228993_s_at	AV728606	NCRNA00081	0.456358	1.91985
228994_at	AU153816	CCDC24	1.13518	2.38225
229006_at	AA535917		1.56071	1.56102
229062_at	BE463997	ARL9	1.16882	1.64286
229071_at	AI681419	C17orf100	0.687818	2.33132
229101_at	AI963142	LOC150166	1.01421	1.58519
229146_at	AA778688	C7orf31	1.18039	1.57207
229147_at	AW070877		0.975064	1.70154
229170_s_at	AW024437	TTC18	1.48603	1.70161
229211_at	AI672432	DUSP28	1.1652	2.04823
229223_at	AI038402		0.850632	2.08302
229302_at	AA058832	TMEM178	1.03634	3.12948
229323_at	AI991561	LOC387723	0.445337	1.50587
229363_at	BE222078		1.25575	1.58021
229377_at	BF001483	GRTP1	0.907466	1.6724
229390_at	AV734646	FAM26F	0.619295	2.21896
229391_s_at	AV734646	FAM26F	0.654251	1.58256
229437_at	BG231961	MIR155HG	0.886177	1.94822
229491_at	BF433180	NHEDC2	0.640736	1.72771
229518_at	AA531023	FAM46B	2.20572	1.55431
229568_at	AI692878	MOBKL2B	0.832817	2.14357
229574_at	AI268231	TRA2A	0.687813	2.06169
229616_s_at	AU158463	GRAMD2	2.24225	1.51351
229638_at	AI681917	IRX3	0.284253	1.89336
229644_at	AA534420	PREP	0.983258	1.51507
229762_at	AI740938	C7orf38	1.70976	2.89939
229810_at	AI796536		0.830557	2.13181
229888_at	AA861435	C12orf60	0.709556	1.98585
229900_at	AL576908	CD109	2.51037	1.51645
230012_at	AW574774	C17orf44	1.66124	5.10899
230083_at	AW188464	USP53	0.724134	2.13358
230205_at	BF437602		1.34356	1.97056
230294_at	AV714462		1.51391	2.15286
230296_at	AU145642	C16orf52	0.902031	1.74262
230308_at	AI091434	FAM120AOS	1.65517	1.63457
230332_at	AA872187	ZCCHC7	0.641742	1.62967
230398_at	AA158731	TNS4	1.32528	1.50026
230421_at	AI340241		1.64722	1.65714
230480_at	AI808955		1.12584	2.00113
230604_at	BE670600		1.57146	2.18437
230687_at	AI634662	SLC13A3	1.1912	1.77496
230758_at	AI765886	GEMIN8	0.610828	1.49952
230766_at	AI276956		0.539595	1.7516
230780_at	AI911972	LOC730091	0.908162	1.50964
230795_at	AI828075		1.23585	4.82522
231067_s_at	BF114967		3.67296	2.67231
231120_x_at	AL569326	PKIB	0.263441	3.13734
231192_at	AW274018		1.15631	1.56765
231202_at	AI654224	ALDH1L2	2.58363	1.66237
231233_at	AI382195		1.9258	1.7245
231292_at	AI964053	EID3	10.2928	6.89561
231310_at	BF057073		1.6978	2.47107
231312_at	W87470		0.902887	1.77878
231313_at	AW134984		0.881905	2.45559
231382_at	AI798863	FGF18	1.3609	3.16746
231412_at	H04388	DKFZp686L14188	0.897347	1.58069
231513_at	BF111326		0.993344	2.03592
231530_s_at	BG150085	C11orf1	0.939671	1.83572
231569_at	N58489	TMEM31	1.53929	1.81325
231817_at	H25097	USP53	0.702224	1.96419
231838_at	AK026760	PABPC1L	1.40734	1.60058
231897_at	AL135787	PTGR1	3.28344	1.58553
231979_at	AU155091		0.399729	2.58857
232011_s_at	AL118520	MAP1LC3A	1.4369	1.87644
232080_at	AL390186	HECW2	1.7692	2.65777
232259_s_at	BC003066	LOC100009676	1.30292	1.55376
232298_at	AK026494	hCG_1806964	1.41372	1.53777
232481_s_at	AL137517	SLITRK6	1.93732	1.98847
232573_at	AL389956		1.52749	1.76655
232628_at	AI740629		1.1994	1.72166
232810_at	AK001347	AIG1	0.476092	1.54677
232882_at	AA079839		1.22916	1.81769
232893_at	AL137370	LMBRD2	1.47962	2.88698
233085_s_at	AV734843	OBFC2A	1.32919	1.64252
233223_at	AK000850		2.31984	6.62084
233268_s_at	AF113700		1.14661	1.67968
233269_at	AK000085		1.40999	1.8428
233366_at	AF176703	FBXO4	0.591283	1.89195
233539_at	AK000801	NAPEPLD	0.529948	1.58244
233986_s_at	AK026111	PLEKHG2	1.33485	1.71218
234005_x_at	AK022692	STK36	1.14068	1.49189
234303_s_at	AL161959	GPR85	1.01125	2.85991
234513_at	AF292387	ELOVL3	1.68326	2.00404
234979_at	AI803078	BCDIN3D	0.822762	1.84198
235173_at	AA093668	hCG_1806964	2.06777	1.76543
235205_at	BF109660	LOC346887	1.04977	1.86046
235217_at	AW148862	LOC100216546	0.85481	1.81
235228_at	AI376433	CCDC85A	0.983615	2.18009
235231_at	AI355709	ZNF789	1.08102	1.66138
235271_s_at	BG027325	ZNF397	0.952041	1.69614
235274_at	AA740632		0.457663	2.57845
235305_s_at	AI903313	ECHDC2	1.08461	1.57646
235365_at	AA744520	DFNB59	0.781647	1.65127
235414_at	BF432571	ZNF383	0.789126	1.81804
235476_at	AW182459	TRIM59	0.578742	5.05309
235507_at	AA461195	PCMTD1	1.51497	1.53648
235521_at	AW137982	HOXA3	0.533589	1.97327
235571_at	AW300953		1.89566	1.78453
235592_at	AW960145		1.07486	1.87632
235593_at	AL546529	ZEB2	1.16177	1.59035
235670_at	AI916948	STX11	1.71327	1.75827
235683_at	BF685808	SESN3	1.48339	1.50505
235717_at	AA180985	ZNF229	1.48592	1.69223
235721_at	N62126	DTX3	0.99512	1.50978
235736_at	BF000047		0.698867	1.58685
235759_at	AI095542		1.14911	2.46505
235852_at	BE379761	STON2	2.05676	2.00575
235857_at	AI859242	KCTD11	1.46089	1.51021
235889_at	AI825987		0.754342	1.7257
236026_at	AA160529	GPATCH2	0.463609	2.31681
236174_at	AI808830		0.603302	1.63895
236336_at	AI817708		0.940822	2.27801
236355_s_at	AI076172		0.914835	1.53101
236395_at	AI523245		1.36957	2.90156
236439_at	AI733564		0.609865	1.69718
236634_at	AA496024	C8orf48	0.494451	2.06192
236649_at	AA907927	DTWD1	0.523519	2.266
236656_s_at	AW014647	LOC100130506	2.67286	1.89496
236657_at	AW014647	LOC100130506	2.40438	1.59204
236862_at	AA279958	GOPC	0.860857	2.36731
237105_at	AI138283		1.11151	2.10094
237116_at	AI262277	LOC646903	0.58316	1.74244
237252_at	AW119113	THBD	1.19254	1.95016
237435_at	AI093492		3.75075	3.18118
237465_at	BF196943	USP53	0.730146	1.75912
238069_at	AI091821		0.578443	1.56661
238098_at	AA811371		0.587738	1.78211
238116_at	AW959427	DYNLRB2	1.36608	2.01556
238311_at	BF940192		0.875464	1.53635
238350_at	AW967956	UBN2	0.790456	1.92035
238389_s_at	AI458208		0.876995	1.74427
238412_at	AI344253	LOC100131998	1.18109	1.8166
238476_at	AA481560	C5orf41	1.7504	2.07164
238491_at	BF241692		0.82691	1.79997
238510_at	AA744964	ZNF720	0.973407	1.85646
238635_at	W72333	C5orf28	0.512492	2.7758
238694_at	AI589594	DGKE	0.663403	1.55559
238727_at	AA031832	LOC440934	0.847881	2.03196
238767_at	AA482478		0.867925	1.53015
238805_at	AA991551	C11orf52	1.06327	1.70224
238824_at	BF844863		0.844946	1.61321
238875_at	BE644953		1.88828	2.01082
238902_at	T85248	PCMTD1	1.14309	1.50258
238944_at	AI393706	ZNF404	1.41422	4.05102
238987_at	AL574435	B4GALT1	0.520278	2.72654
239043_at	AA084273	ZNF404	1.40993	8.99821
239081_at	AA876371		0.861842	2.15523
239301_at	BE551451		1.03867	2.07664
239302_s_at	AA931539		1.03028	2.58648
239384_at	R18746	FLJ44342	0.792913	2.15622
239442_at	BF589179	CEP68	0.703326	2.01286
239629_at	AI634046	CFLAR	1.05455	1.60087
239818_x_at	AA576947	TRIB1	2.00521	3.18996
239830_at	AW850555		0.587725	1.59622
240038_at	AW057518		1.5485	2.01456
240233_at	AI913562		1.70738	1.90133
240286_at	AL041745		1.05303	1.60055
240304_s_at	BG484769	TMC5	1.28428	7.28688
240440_at	AI368358	NPL	0.92038	1.50686
240815_at	R62588		0.573245	1.69815
240910_at	BF431313		1.2296	1.58602
240964_at	AI917390		1.0189	1.6753
241198_s_at	BE645435	C11orf70	1.36484	1.67104
241233_x_at	AI978581	C21orf81	0.893454	1.69547
241418_at	AI819386	LOC344887	1.36588	1.69426
241705_at	AI568925	ABCA5	0.861058	3.11732
241744_x_at	AI275419		0.715606	2.25556
241751_at	AW292752	OFD1	0.907026	2.2899
241755_at	AI961429	UQCRC2	0.821035	1.70068
241762_at	BF244402	FBXO32	1.96789	3.12603
241763_s_at	BF244402	FBXO32	3.72078	2.93502
241815_at	AW299815		0.723383	2.66241
241946_at	BF184089	ZDHHC21	0.706262	1.54733
242024_at	T90999		0.883048	2.0115
242088_at	AI961401	KLHL24	1.07893	2.33376
242201_at	AI418253	PMS2L5	0.443376	2.76113
242224_at	R40111	GPATCH2	0.439974	1.93197
242239_at	AW970888		0.674726	3.17377
242417_at	AI690465		1.88285	1.52603
242903_at	AI458949	IFNGR1	1.20175	2.14863
243166_at	AA836340	SLC30A5	0.687574	1.5889
243309_at	AA398658	FLJ27352	0.635348	1.54802
243785_at	AW085489	LOC100272217	0.672289	1.59374
243796_at	N93663	HEXIM2	0.654399	2.2431
243815_at	AI336987	PGBD4	0.686337	1.88876
244046_at	BF939235	URG4	0.692888	1.57376
244132_x_at	AI267414	ZNF518A	0.847199	1.60707
244261_at	AW340139	IL28RA	0.985975	1.5617
244677_at	AA416756		1.02075	2.8204
244790_at	AA744518	MTCP1	0.798606	1.68284
244804_at	AW293441	SQSTM1	1.64726	2.25603
244848_at	AW665927	CHD1L	0.85549	1.55808
244859_at	R44149		1.12195	1.57978
266_s_at	L33930	CD24	1.13192	4.07962
33494_at	S69232	ETFDH	1.26373	1.51495
33646_g_at	X61094	GM2A	1.42309	2.10384
35436_at	L06147	GOLGA2	1.42402	1.67203
35820_at	M76477	GM2A	1.99959	2.06766
38269_at	AL050147	PRKD2	1.71148	1.6561
41047_at	AI885170	C9orf16	0.983309	1.72183
41387_r_at	AB002344	KDM6B	1.2399	1.59071
44654_at	AI669655	G6PC3	0.642567	1.61639
47553_at	AA813332	DFNB31	1.10931	1.62046
65133_i_at	AI862454	INO80B	0.916253	2.05247

## Sheet: MCF7 DOWN Final List
Probe set	GB acc	Gene Symbol	MCF7 Fold Change (AZA/CTRL)	231 Fold Change (AZA/CTRL)
1053_at	M87338	RFC2	0.519328	0.821672
1552287_s_at	NM_001132	AFG3L1	0.604733	0.773622
1552365_at	NM_033128	SCIN	0.642669	9.98321
1552680_a_at	NM_020380	CASC5	0.60184	0.868266
1552691_at	NM_138450	ARL11	0.510813	0.93252
1552740_at	NM_144706	C2orf15	0.523615	1.02661
1553132_a_at	NM_152332	TC2N	0.654379	2.04164
1553179_at	NM_133638	ADAMTS19	0.383104	1.06308
1553180_at	NM_133638	ADAMTS19	0.292687	0.936145
1553220_at	NM_173511	FAM117B	0.5244	0.555125
1553226_at	NM_152454	NCRNA00052	0.365235	1.01747
1553244_at	NM_152633	FANCB	0.433341	1.03826
1553269_at	CA411757	ZNF718	0.504221	1.49101
1553392_at	NM_173503		0.501676	1.14134
1553494_at	NM_152566	TDH	0.60696	1.07542
1553533_at	NM_020647	JPH1	0.617519	0.66834
1553564_at	NM_080676	MACROD2	0.497845	0.925468
1553622_a_at	NM_152597	FSIP1	0.113903	1.12754
1553685_s_at	NM_138473	SP1	0.575547	0.669382
1553759_at	NM_153255	MCM9	0.320277	0.83808
1553801_a_at	NM_080664	C14orf126	0.605819	1.09745
1553810_a_at	NM_020890	KIAA1524	0.576462	1.47969
1553894_at	NM_144974	CCDC122	0.497978	0.998238
1553972_a_at	BC007257	CBS	0.553438	0.949025
1553974_at	BC030758	C22orf39	0.563869	1.07215
1553984_s_at	AF258562	DTYMK	0.484878	0.715814
1554010_at	BC012888	NDST1	0.569454	0.52048
1554060_s_at	BC011635	SETMAR	0.626436	1.01925
1554085_at	BC012461	DDX51	0.576	0.775765
1554155_at	BC030702	MCPH1	0.534342	1.16573
1554171_at	BC013009	ZMYM3	0.535622	0.566376
1554193_s_at	AY048775	MANEA	0.579516	0.837722
1554246_at	BC041633	C1orf210	0.573004	1.00942
1554271_a_at	BC019022	CENPL	0.631915	0.981446
1554314_at	BC036917	C6orf141	0.474623	2.0255
1554324_s_at	BC040558	DYNC2LI1	0.334832	0.898446
1554348_s_at	BC018086	CDKN2AIPNL	0.629628	1.22451
1554356_at	BC027454	GINS4	0.458513	0.794038
1554384_at	BC009701	PADI2	0.479094	0.925305
1554408_a_at	BC007986	TK1	0.659707	1.07964
1554415_at	BC041094	TAF5L	0.636753	0.692091
1554452_a_at	BC001863	C7orf68	0.499524	0.84802
1554460_at	BC027866	ST8SIA4	0.581917	0.947737
1554480_a_at	AY150851	ARMC10	0.491433	0.495002
1554558_at	BC022967	DCAF5	0.642589	0.966202
1554588_a_at	BC033795	TTC30B	0.459847	0.653129
1554597_at	BC016767		0.42146	0.655217
1554599_x_at	BC016767		0.419685	0.670018
1554768_a_at	AF394735	MAD2L1	0.485616	0.767035
1554841_at	BC032771	MTHFD2L	0.520559	0.741418
1554885_a_at	BC017833	PRIM2	0.588095	0.874195
1555307_at	BC030058	TTF2	0.462838	0.991318
1555460_a_at	BC039498	SLC39A6	0.383786	1.33495
1555461_at	BC015866		0.39279	0.725218
1555758_a_at	AF213040	CDKN3	0.519682	0.960146
1555772_a_at	AY137580	CDC25A	0.485664	1.28633
1555865_at	R67325	LOC255512	0.610489	1.18323
1555893_at	AI918054		0.497639	1.06548
1555902_at	BC022066	ARMCX5	0.649112	1.01737
1555905_a_at	AI147556	C3orf23	0.447502	0.91654
1555932_at	AK094208	TSGA10	0.643	0.845179
1555953_at	BU616656	SLC19A1	0.478053	0.642729
1555973_at	BU617042		0.638016	1.17171
1555974_a_at	BU617042		0.590571	1.20786
1555997_s_at	BM128432	IGFBP5	0.209492	0.83476
1556061_at	AI760272	RPP30	0.569594	1.09542
1556195_a_at	BC033316		0.50743	0.960831
1556301_at	BC024246		0.650754	0.972678
1556318_s_at	N21434		0.56329	1.12825
1556350_a_at	BC039344	EIF4A2	0.53594	1.1609
1556551_s_at	BQ027619	SLC39A6	0.427198	1.34309
1556558_s_at	AI247824	FLJ36665	0.591633	0.600248
1556602_at	AW614839		0.477351	2.91323
1556613_s_at	BC038568	LOC203107	0.644935	0.652643
1556682_s_at	AF086391		0.55717	0.795721
1556743_at	AI732587		0.348539	0.983448
1556814_a_at	AF086143		0.306858	0.905705
1557014_a_at	BC041970	C9orf122	0.405346	1.49555
1557129_a_at	AA960844	FAM111B	0.563953	1.67084
1557135_at	AK056973		0.521273	0.884211
1557139_at	BE551868		0.422142	1.42071
1557155_a_at	AI367357	FLJ30375	0.601013	1.04964
1557166_at	BC043171	PDCD4	0.316512	3.48474
1557167_at	AK024111	HCG11	0.53323	1.77456
1557169_x_at	AK024111	HCG11	0.541678	1.59536
1557203_at	BC041956	PABPC1L2B	0.61687	0.905387
1557215_at	AK056212		0.467856	0.959771
1557217_a_at	BC043596	FANCB	0.386426	0.748261
1557218_s_at	BC043596	FANCB	0.393468	0.920916
1557285_at	AI891075	AREGB	0.484059	10.0397
1557538_at	AI862062		0.570916	0.774179
1557580_at	BC027347		0.501815	0.906206
1557581_x_at	BC027347		0.4932	1.14307
1557644_at	AK055254		0.636022	0.832235
1557661_at	AW151541		0.589997	0.958081
1557706_at	BM677619	ZHX2	0.491488	0.856585
1557756_a_at	AW028337	C14orf145	0.605425	0.40877
1557775_a_at	AW080332		0.523653	1.02688
1557809_a_at	AF085825		0.583078	1.25672
1557812_a_at	AI140531		0.392449	1.14523
1557985_s_at	AA248753	CEP78	0.537421	1.07176
1558103_a_at	AK055438		0.577386	0.426872
1558128_at	BC019017	LOC730202	0.483136	1.00453
1558139_at	BE730158	FLJ39632	0.4577	1.07561
1558164_s_at	BC040953	PEX13	0.665645	1.2713
1558166_at	BM824870	MGC16275	0.644036	0.886543
1558292_s_at	BF037819	PIGW	0.458211	1.60879
1558394_s_at	BC042076	KRT7	0.537129	0.856685
1558750_a_at	BG109249		0.360356	0.421071
1558877_at	R76828		0.429928	1.18643
1559026_at	BC043225		0.612728	0.987066
1559103_s_at	BC037784		0.660314	2.30223
1559222_at	AA781731		0.505398	1.35711
1559265_at	AI363206	C10orf140	0.559679	0.751877
1559266_s_at	AI363206	C10orf140	0.624048	0.921891
1559307_s_at	BG387892	RBL1	0.657291	0.525881
1559510_at	BC040959	BHLHB9	0.547119	1.10091
1559524_at	BU846215		0.510608	1.03375
1559590_at	AA609488	CHDH	0.587081	1.00287
1559739_at	AK025141	CHPT1	0.357362	1.12197
1559762_at	AK097954		0.588958	0.789884
1560101_at	AL834286	SYDE2	0.5841	1.00903
1560116_a_at	AL832468	NEDD1	0.642699	1.23548
1560371_at	BI823265	LOC401321	0.512028	0.906354
1560404_a_at	AL833427	ATPBD4	0.587606	1.00035
1560509_at	AL713694		0.618601	1.01475
1560542_at	BC016306	MCM3APAS	0.61131	1.0396
1560647_at	AI625538	TSPYL1	0.658647	0.683541
1561114_a_at	BC039480	DEPDC4	0.570236	0.782508
1561155_at	W76548		0.429781	0.456908
1561166_a_at	T52172		0.215915	0.684895
1561604_at	BC028845		0.443407	0.936504
1561817_at	BF681305		0.324136	0.940284
1562031_at	BC043187	JAK2	0.299611	0.86848
1562235_s_at	AL832146		0.456501	0.840975
1562290_at	AL157448		0.626542	1.01574
1562309_s_at	AK092243	PHF21B	0.644057	1.20863
1562669_at	AK025193		0.555715	1.06465
1562738_a_at	AK093077	LOC100130855	0.459802	1.17389
1562848_at	BC038350		0.626256	0.80458
1563494_at	AL161982		0.400841	1.31276
1563524_a_at	AK024887	NCRNA00203	0.338302	0.877561
1564175_at	AK098258	LOC401074	0.665805	1.54261
1564467_at	AK091575	FAM161A	0.44904	0.915287
1564637_a_at	BC035600	FAM98B	0.623023	1.05172
1564690_at	BC022435		0.474424	0.985898
1565951_s_at	AJ293392	CHML	0.640016	0.929276
1566764_at	AL359055	MACC1	0.385897	0.794618
1567214_a_at	U59479	PNN	0.577397	0.530915
1567997_x_at	D17262		0.261665	1.58329
1568596_a_at	AI199355	TROAP	0.598513	0.574616
1568600_at	AA741090	CALML4	0.432547	0.503963
1568838_at	AI015847	LOC100132169	0.481189	1.8943
1568951_at	AL530743	ZNF280D	0.429286	0.527522
1568955_at	BE877775	SRGAP2P1	0.680065	1.18981
1568957_x_at	BE877775	SRGAP2P1	0.624835	1.08004
1569128_at	BC016013	C3orf38	0.575322	0.546905
1569190_at	BC014677	SCLT1	0.540081	1.34753
1569253_at	BC018672	INTS4	0.51092	0.717068
1569385_s_at	BC019007	TET2	0.679222	0.754686
1569392_at	BC034484	TECR	0.432704	0.889512
1569439_at	BC015328		0.416778	0.763579
200069_at	AI656011	SART3	0.571463	0.66303
200659_s_at	NM_002634	PHB	0.6623	0.705993
200670_at	NM_005080	XBP1	0.389914	1.05239
200687_s_at	NM_012426	SF3B3	0.645461	0.842393
200957_s_at	NM_003146	SSRP1	0.589117	0.81756
200962_at	AI348010	RPL31	0.596725	1.02911
200982_s_at	NM_001155	ANXA6	0.290871	0.778549
200990_at	NM_005762	TRIM28	0.582119	0.636977
201013_s_at	AA902652	PAICS	0.389993	0.909199
201016_at	BE542684	EIF1AX	0.624185	0.930064
201017_at	BG149698	EIF1AX	0.547767	0.71661
201018_at	AL079283	EIF1AX	0.43194	0.50871
201181_at	NM_006496	GNAI3	0.61375	0.838966
201291_s_at	AU159942	TOP2A	0.478188	0.528506
201292_at	AL561834	TOP2A	0.5321	0.578112
201309_x_at	U36189	C5orf13	0.49056	0.912925
201343_at	BE621259	UBE2D2	0.647935	1.19221
201344_at	BF196642	UBE2D2	0.63544	1.05535
201346_at	NM_024551	ADIPOR2	0.643765	0.904631
201349_at	NM_004252	SLC9A3R1	0.555633	1.26313
201397_at	NM_006623	PHGDH	0.384986	0.715201
201436_at	AI742789	EIF4E	0.627244	0.855481
201476_s_at	AI692974	RRM1	0.61845	0.974575
201477_s_at	NM_001033	RRM1	0.585233	0.947552
201478_s_at	U59151	DKC1	0.654927	0.873797
201555_at	NM_002388	MCM3	0.520259	1.05943
201562_s_at	NM_003104	SORD	0.381971	0.710363
201563_at	L29008	SORD	0.355893	0.654923
201606_s_at	BE796924	PWP1	0.656062	0.787558
201607_at	AI694451	PWP1	0.571814	0.789185
201650_at	NM_002276	KRT19	0.636189	2.7097
201663_s_at	NM_005496	SMC4	0.51877	0.631741
201664_at	AL136877	SMC4	0.472323	0.634323
201674_s_at	BC000729	AKAP1	0.660848	0.782454
201675_at	NM_003488	AKAP1	0.607233	0.713841
201691_s_at	NM_005079	TPD52	0.522386	0.812894
201755_at	NM_006739	MCM5	0.635672	0.610142
201764_at	NM_024056	TMEM106C	0.572048	0.632015
201774_s_at	AK022511	NCAPD2	0.633105	0.405559
201791_s_at	NM_001360	DHCR7	0.630259	0.614543
201801_s_at	AF079117	SLC29A1	0.40083	0.842838
201802_at	NM_004955	SLC29A1	0.566106	0.854925
201829_at	AW263232	NET1	0.542988	0.939564
201830_s_at	NM_005863	NET1	0.559053	1.00586
201867_s_at	AW968555	TBL1X	0.504233	0.44018
201868_s_at	AI082187	TBL1X	0.487938	0.457496
201869_s_at	BF593932	TBL1X	0.540525	0.471215
201890_at	BE966236	RRM2	0.493843	1.09923
201896_s_at	BC001425	PSRC1	0.55557	0.319629
201930_at	NM_005915	MCM6	0.596343	0.692344
201937_s_at	NM_012100	DNPEP	0.602514	0.759553
201969_at	AW003362	NASP	0.463636	0.67641
202002_at	AW072302		0.659821	1.06651
202016_at	NM_002402	MEST	0.538034	1.15181
202088_at	AI635449	SLC39A6	0.582335	1.28473
202089_s_at	NM_012319	SLC39A6	0.459775	1.31883
202094_at	AA648913	BIRC5	0.650282	0.546298
202107_s_at	NM_004526	MCM2	0.471493	0.85279
202137_s_at	NM_006624	ZMYND11	0.64725	0.6241
202148_s_at	NM_006907	PYCR1	0.444802	0.699043
202161_at	NM_002741	PKN1	0.65966	0.77674
202240_at	NM_005030	PLK1	0.483845	0.272255
202246_s_at	NM_000075	CDK4	0.622596	0.854897
202250_s_at	NM_015726	DCAF8	0.666361	1.14828
202254_at	AB007900	SIPA1L1	0.622609	0.648763
202258_s_at	U50532	N4BP2L2	0.621202	0.74538
202259_s_at	NM_014887	N4BP2L2	0.494414	0.911986
202309_at	NM_005956	MTHFD1	0.48426	0.911692
202319_at	NM_015571	SENP6	0.463009	0.767975
202326_at	NM_006709	EHMT2	0.631038	0.493804
202330_s_at	NM_003362	UNG	0.50637	0.821397
202337_at	NM_007221	PMF1	0.603663	0.969478
202353_s_at	NM_002816	PSMD12	0.604031	0.960385
202412_s_at	AW499935	USP1	0.619543	1.17548
202413_s_at	NM_003368	USP1	0.599568	1.00272
202462_s_at	NM_014829	DDX46	0.635366	0.611421
202470_s_at	NM_007007	CPSF6	0.547916	0.736503
202503_s_at	NM_014736	KIAA0101	0.616822	1.09836
202508_s_at	NM_003081	SNAP25	0.471396	1.22762
202532_s_at	BC000192	DHFR	0.260801	0.711909
202533_s_at	BC003584	DHFR	0.48719	1.2238
202534_x_at	NM_000791	DHFR	0.241979	0.858448
202554_s_at	AL527430	GSTM3	0.527342	2.36985
202575_at	NM_001878	CRABP2	0.613184	4.39061
202580_x_at	NM_021953	FOXM1	0.546512	0.82137
202589_at	NM_001071	TYMS	0.633076	0.756336
202691_at	NM_006938	SNRPD1	0.627048	0.660835
202704_at	AA675892	TOB1	0.621141	1.57707
202705_at	NM_004701	CCNB2	0.490881	0.462179
202726_at	NM_000234	LIG1	0.618725	0.795531
202730_s_at	NM_014456	PDCD4	0.396742	2.00326
202749_at	NM_004627	WRB	0.653184	1.47483
202761_s_at	NM_015180	SYNE2	0.641531	0.764267
202779_s_at	NM_014501	UBE2S	0.604319	0.671784
202830_s_at	NM_001467	SLC37A4	0.643496	0.691387
202892_at	NM_004661	CDC23	0.527543	0.709875
202903_at	AU153477	LSM5	0.353978	1.44732
202904_s_at	NM_012322	LSM5	0.364198	0.97754
202907_s_at	NM_002485	NBN	0.564661	0.614832
202909_at	NM_014805	EPM2AIP1	0.661197	0.926981
202911_at	NM_000179	MSH6	0.518416	0.678968
202959_at	AI433712	MUT	0.435072	0.902297
202960_s_at	NM_000255	MUT	0.549619	0.921391
202983_at	AI760760	HLTF	0.501073	0.89441
202984_s_at	AA457021	BAG5	0.622742	1.28434
203016_s_at	AK001710	SSX2IP	0.664626	0.988113
203022_at	NM_006397	RNASEH2A	0.524196	0.823896
203023_at	NM_016391	NOP16	0.522268	0.55805
203046_s_at	NM_003920	TIMELESS	0.662867	1.12266
203061_s_at	AI673553	MDC1	0.614301	1.18256
203062_s_at	NM_014641	MDC1	0.430421	0.934607
203067_at	NM_003477	PDHX	0.657447	1.16945
203115_at	AU152635	FECH	0.595065	0.590614
203145_at	NM_006461	SPAG5	0.61233	0.56753
203155_at	NM_012432	SETDB1	0.664866	0.816033
203177_x_at	NM_003201	TFAM	0.633671	1.0145
203209_at	BC001866	RFC5	0.5652	1.01983
203210_s_at	NM_007370	RFC5	0.646642	1.1499
203213_at	AL524035	CDC2	0.584782	1.04997
203260_at	NM_016063	HDDC2	0.569212	1.34543
203270_at	NM_012145	DTYMK	0.486167	0.669243
203302_at	NM_000788	DCK	0.568158	1.1457
203358_s_at	NM_004456	EZH2	0.596696	0.991781
203362_s_at	NM_002358	MAD2L1	0.421934	0.926146
203418_at	NM_001237	CCNA2	0.531703	0.392347
203422_at	NM_002691	POLD1	0.560884	0.775963
203424_s_at	AW157548	IGFBP5	0.210993	0.849881
203425_s_at	NM_000599	IGFBP5	0.27272	0.962337
203426_s_at	M65062	IGFBP5	0.402702	0.833355
203431_s_at	NM_014715	RICS	0.640376	1.01602
203432_at	AW272611	TMPO	0.502572	0.763712
203438_at	AI435828	STC2	0.182142	3.35269
203439_s_at	BC000658	STC2	0.225037	3.22305
203465_at	NM_014763	MRPL19	0.501704	0.541601
203476_at	NM_006670	TPBG	0.503867	1.63316
203482_at	AL133215	FAM178A	0.631509	0.716454
203489_at	NM_006427	SIVA1	0.663907	0.635949
203554_x_at	NM_004219	PTTG1	0.440806	0.707888
203556_at	NM_014943	ZHX2	0.551117	0.483789
203557_s_at	NM_000281	PCBD1	0.659131	1.31272
203564_at	NM_004629	FANCG	0.491462	1.03978
203572_s_at	NM_005641	TAF6	0.624783	0.957351
203577_at	NM_001517	GTF2H4	0.602345	0.879217
203599_s_at	NM_007187	WBP4	0.647989	0.882159
203654_s_at	NM_004645	COIL	0.564263	0.609075
203666_at	NM_000609	CXCL12	0.202472	1.06688
203682_s_at	NM_002225	IVD	0.652647	0.650626
203685_at	NM_000633	BCL2	0.265624	0.224024
203696_s_at	NM_002914	RFC2	0.605754	0.797586
203755_at	NM_001211	BUB1B	0.379341	0.406648
203764_at	NM_014750	DLGAP5	0.465773	0.563509
203765_at	NM_012198	GCA	0.451677	0.82755
203832_at	NM_003095	SNRPF	0.627926	0.698538
203852_s_at	NM_000344		0.665788	0.748641
203856_at	NM_003384	VRK1	0.580066	0.924229
203865_s_at	NM_015833	ADARB1	0.615304	0.669163
203895_at	AL535113	PLCB4	0.326169	6.5335
203896_s_at	NM_000933	PLCB4	0.382283	3.40393
203929_s_at	AI056359	MAPT	0.638845	0.668082
203963_at	NM_001218	CA12	0.535548	0.790751
203967_at	U77949	CDC6	0.566452	1.32274
203968_s_at	NM_001254	CDC6	0.579186	1.31266
203976_s_at	NM_005483	CHAF1A	0.612922	1.00104
204020_at	BF739943	PURA	0.6332	1.06093
204023_at	NM_002916	RFC4	0.418009	1.13931
204026_s_at	NM_007057	ZWINT	0.546621	0.946033
204027_s_at	NM_005371	METTL1	0.607832	1.06775
204033_at	NM_004237	TRIP13	0.573456	0.891792
204088_at	NM_002560	P2RX4	0.618991	1.66262
204092_s_at	NM_003600	AURKA	0.644128	0.46823
204120_s_at	NM_001123	ADK	0.628002	0.624583
204126_s_at	NM_003504	CDC45L	0.574109	1.3656
204127_at	BC000149	RFC3	0.562866	1.48652
204128_s_at	NM_002915	RFC3	0.466807	1.33937
204129_at	NM_004326	BCL9	0.603853	0.768576
204146_at	BE966146	RAD51AP1	0.418212	1.57191
204162_at	NM_006101	NDC80	0.450214	0.578468
204238_s_at	NM_006443	C6orf108	0.457673	0.450283
204244_s_at	NM_006716	DBF4	0.432536	0.578163
204252_at	M68520	CDK2	0.591646	1.07746
204254_s_at	NM_000376	VDR	0.613776	1.07783
204290_s_at	NM_005589	ALDH6A1	0.637792	0.815121
204318_s_at	NM_016426	GTSE1	0.6284	0.699403
204340_at	NM_003492	TMEM187	0.645411	1.36162
204432_at	NM_006943	SOX12	0.517821	0.654044
204441_s_at	NM_002689	POLA2	0.627837	0.951762
204492_at	NM_014783	ARHGAP11A	0.374496	0.460031
204504_s_at	NM_003609	HIRIP3	0.566003	0.894267
204508_s_at	BC001012	CA12	0.442666	0.692962
204510_at	NM_003503	CDC7	0.478385	1.66353
204531_s_at	NM_007295	BRCA1	0.535128	1.81529
204558_at	NM_003579	RAD54L	0.657045	0.875614
204579_at	NM_002011	FGFR4	0.4079	0.980579
204597_x_at	NM_003155	STC1	0.410179	1.26318
204603_at	NM_003686	EXO1	0.651786	1.24408
204623_at	NM_003226	TFF3	0.454287	0.945987
204634_at	NM_003157	NEK4	0.660542	0.750676
204641_at	NM_002497	NEK2	0.57322	0.64911
204649_at	NM_005480	TROAP	0.475855	0.63303
204667_at	NM_004496	FOXA1	0.598762	1.49998
204671_s_at	BE677131	ANKRD6	0.480285	0.828441
204672_s_at	NM_014942	ANKRD6	0.481205	0.993266
204709_s_at	NM_004856	KIF23	0.646097	0.639286
204717_s_at	AF034102	SLC29A2	0.621539	0.819857
204727_at	AW772140	WDHD1	0.338478	1.04689
204728_s_at	NM_007086	WDHD1	0.374935	1.1042
204752_x_at	NM_005484	PARP2	0.632872	0.968152
204767_s_at	BC000323	FEN1	0.637984	0.85104
204768_s_at	NM_004111	FEN1	0.601291	0.883829
204798_at	NM_005375	MYB	0.156747	1.01719
204805_s_at	NM_006026	H1FX	0.497848	0.509131
204817_at	NM_012291	ESPL1	0.432974	0.426763
204822_at	NM_003318	TTK	0.509894	0.489268
204826_at	NM_001761	CCNF	0.639101	0.546175
204827_s_at	U17105	CCNF	0.614463	0.522144
204835_at	NM_016937	POLA1	0.599971	0.584766
204845_s_at	NM_001977	ENPEP	0.605684	1.36201
204886_at	AL043646	PLK4	0.471506	0.720172
204887_s_at	NM_014264	PLK4	0.564847	0.652613
204911_s_at	NM_006458	TRIM3	0.324956	0.998235
204913_s_at	AI360875	SOX11	0.578906	0.79791
204962_s_at	NM_001809	CENPA	0.558381	0.817681
205009_at	NM_003225	TFF1	0.618606	0.956114
205023_at	D14134	RAD51	0.590036	0.890657
205024_s_at	NM_002875	RAD51	0.555828	1.26126
205034_at	NM_004702	CCNE2	0.664726	0.985107
205036_at	NM_007080	LSM6	0.581998	0.498792
205037_at	NM_006860	RABL4	0.441732	1.01708
205044_at	NM_014211	GABRP	0.485087	1.04126
205046_at	NM_001813	CENPE	0.534758	0.303744
205047_s_at	NM_001673	ASNS	0.589026	1.28395
205053_at	NM_000946	PRIM1	0.319347	0.725985
205063_at	NM_003616	SIP1	0.572743	0.810893
205073_at	NM_000775	CYP2J2	0.406818	1.5632
205085_at	NM_004153	ORC1L	0.471246	0.823098
205086_s_at	NM_014551	NCAPH2	0.627003	0.975492
205167_s_at	NM_001790	CDC25C	0.376529	0.692403
205217_at	NM_004085	TIMM8A	0.593445	1.2094
205225_at	NM_000125	ESR1	0.265393	1.19084
205235_s_at	NM_016195	KIF20B	0.500196	0.397215
205240_at	NM_013296	GPSM2	0.483088	0.829629
205258_at	NM_002193	INHBB	0.585775	1.16306
205260_s_at	NM_001107	ACYP1	0.616713	0.980368
205292_s_at	NM_002137	HNRNPA2B1	0.642095	0.660795
205296_at	AL365505	RBL1	0.313854	0.53854
205309_at	NM_014474	SMPDL3B	0.427284	1.89468
205339_at	NM_003035	STIL	0.561075	0.952416
205347_s_at	NM_021992	TMSB15A	0.352081	1.69412
205364_at	NM_003500	ACOX2	0.621098	0.641944
205413_at	NM_001584	MPPED2	0.226228	0.966509
205418_at	NM_002005	FES	0.558736	1.22651
205436_s_at	NM_002105	H2AFX	0.664442	0.937315
205440_s_at	NM_000909	NPY1R	0.241566	5.04219
205449_at	NM_013299	SAC3D1	0.584595	0.720974
205481_at	NM_000674	ADORA1	0.503579	1.01293
205511_at	NM_017976	FLJ10038	0.568627	0.995369
205518_s_at	NM_003570	CMAH	0.37625	1.29635
205519_at	NM_024908	WDR76	0.606057	1.12584
205527_s_at	NM_015487	GEMIN4	0.546764	0.890286
205632_s_at	NM_003558	PIP5K1B	0.618725	1.05626
205669_at	NM_004540	NCAM2	0.524197	0.433422
205696_s_at	NM_005264	GFRA1	0.117805	5.34171
205733_at	NM_000057	BLM	0.468383	0.827226
205760_s_at	NM_016821	OGG1	0.453282	1.03338
205761_s_at	AW242981	DUS4L	0.664127	1.45554
205774_at	NM_000505	F12	0.583282	1.30537
205811_at	NM_007215	POLG2	0.540791	1.01159
205862_at	NM_014668	GREB1	0.132593	1.20386
205879_x_at	BC004257	RET	0.585682	1.00562
205909_at	NM_002692	POLE2	0.453038	0.682132
205938_at	NM_014906	PPM1E	0.338497	0.536736
205967_at	NM_003542	HIST1H4C	0.37587	0.623403
205980_s_at	NM_015366		0.501026	0.88642
206016_at	NM_014008	CCDC22	0.49636	0.798524
206023_at	NM_006681	NMU	0.186324	0.757485
206036_s_at	NM_002908	REL	0.522437	1.01136
206066_s_at	NM_002876	RAD51C	0.568334	1.57888
206102_at	NM_021067	GINS1	0.416978	0.636076
206115_at	NM_004430	EGR3	0.590828	1.95312
206204_at	NM_004490	GRB14	0.650046	1.2363
206205_at	NM_022782	MPHOSPH9	0.405196	0.681789
206346_at	NM_000949	PRLR	0.297219	1.24357
206347_at	NM_005391	PDK3	0.595506	0.659847
206348_s_at	NM_005391	PDK3	0.478785	0.632593
206364_at	NM_014875	KIF14	0.376592	0.430262
206373_at	NM_003412	ZIC1	0.649352	1.71474
206436_at	NM_001585	MPPED1	0.595121	1.02369
206493_at	NM_000419	ITGA2B	0.586326	1.00271
206494_s_at	NM_000419	ITGA2B	0.579088	0.872149
206500_s_at	NM_018353	C14orf106	0.459352	0.892294
206516_at	NM_000479	AMH	0.588608	0.929157
206533_at	NM_000745	CHRNA5	0.607261	1.35467
206569_at	NM_006850	IL24	0.123632	14.0104
206659_at	NM_025024		0.536185	0.654061
206688_s_at	NM_006693	CPSF4	0.611937	0.55895
206794_at	NM_005235	ERBB4	0.542652	0.802048
206809_s_at	NM_005758		0.542081	0.724913
206919_at	NM_021795	ELK4	0.566098	0.716616
206925_at	NM_005668	ST8SIA4	0.281882	0.847398
206931_at	NM_003441	ZNF141	0.629544	1.2531
206935_at	NM_002590	PCDH8	0.649318	0.867763
207037_at	NM_003839	TNFRSF11A	0.519266	1.19236
207165_at	NM_012485	HMMR	0.616068	1.2063
207183_at	NM_006143	GPR19	0.51217	1.74418
207219_at	NM_023070	ZNF643	0.324453	2.1984
207302_at	NM_000231	SGCG	0.36206	1.10309
207335_x_at	NM_007100	ATP5I	0.605098	0.787197
207400_at	NM_006174	NPY5R	0.515857	1.03756
207430_s_at	NM_002443	MSMB	0.346612	0.745361
207590_s_at	NM_006733	CENPI	0.536225	0.797521
207618_s_at	NM_004328	BCS1L	0.660023	0.91374
207746_at	NM_014125	POLQ	0.521262	0.940048
207828_s_at	NM_005196	CENPF	0.437407	0.403703
207829_s_at	NM_013978	BNIP1	0.607365	0.812604
207831_x_at	NM_013407	DHPS	0.644677	0.961527
207917_at	NM_015901	NUDT13	0.576206	1.03059
207996_s_at	NM_004338	C18orf1	0.265655	0.949871
208056_s_at	NM_005187	CBFA2T3	0.350918	0.818123
208079_s_at	NM_003158	AURKA	0.61402	0.396243
208103_s_at	NM_030920	ANP32E	0.556554	0.866455
208116_s_at	NM_005907	MAN1A1	0.634597	0.947724
208149_x_at	NM_030653	DDX11	0.655277	1.29689
208200_at	NM_000575	IL1A	0.635382	2.41599
208337_s_at	NM_003822	NR5A2	0.347316	1.19805
208343_s_at	AF146343	NR5A2	0.215177	1.38484
208368_s_at	NM_000059	BRCA2	0.550702	1.34621
208373_s_at	NM_004154	P2RY6	0.614393	0.880215
208382_s_at	D63882	DMC1	0.573613	1.13871
208491_s_at	NM_021965	PGM5	0.59284	0.884104
208511_at	NM_021000	PTTG3P	0.513457	0.698156
208669_s_at	AF109873	EID1	0.60313	0.78586
208673_s_at	AF107405	SFRS3	0.577518	0.636898
208711_s_at	BC000076	CCND1	0.611161	0.494245
208740_at	BF593650	SAP18	0.656047	1.28696
208753_s_at	BC002387	NAP1L1	0.46091	0.936993
208762_at	U83117	SUMO1	0.646157	1.08524
208795_s_at	D55716	MCM7	0.601229	0.950607
208808_s_at	BC000903	HMGB2	0.51537	0.697952
208838_at	AB020636	CAND1	0.592167	0.729803
208839_s_at	AL136810	CAND1	0.612111	0.724298
208939_at	AV682679	SEPHS1	0.562191	0.708067
208940_at	AI885670	SEPHS1	0.61484	0.578392
208950_s_at	BC002515	ALDH7A1	0.601748	0.672779
208951_at	BC002515	ALDH7A1	0.598948	0.645535
208955_at	AB049113	DUT	0.386012	1.09152
208956_x_at	U62891	DUT	0.641091	1.12885
208990_s_at	AF132362	HNRNPH3	0.591458	1.20127
209052_s_at	BF111870	WHSC1	0.63278	0.580465
209053_s_at	BE793789	WHSC1	0.622345	0.574376
209054_s_at	AF083389	WHSC1	0.576005	0.543804
209092_s_at	AF061730	GLOD4	0.570718	0.783865
209153_s_at	M31523	TCF3	0.508085	0.483136
209265_s_at	BC001650	METTL3	0.576026	0.765997
209302_at	U37689	POLR2H	0.651405	0.929625
209339_at	U76248	SIAH2	0.316488	0.912601
209408_at	U63743	KIF2C	0.540142	0.554674
209421_at	U04045	MSH2	0.641977	0.713467
209433_s_at	AI457120	PPAT	0.654574	0.959919
209449_at	AF196468	LSM2	0.613586	0.734144
209464_at	AB011446	AURKB	0.491525	0.646084
209478_at	U95006	STRA13	0.66036	1.06289
209492_x_at	BC003679	ATP5I	0.581321	0.83215
209504_s_at	AF081583	PLEKHB1	0.656951	1.96905
209525_at	BG285017	HDGFRP3	0.619914	0.644806
209529_at	AF047760	PPAP2C	0.630193	0.734705
209574_s_at	AI349506	C18orf1	0.299381	1.03391
209602_s_at	AI796169	GATA3	0.504865	1.63393
209603_at	AI796169	GATA3	0.512801	1.34702
209608_s_at	BC000408	ACAT2	0.609234	0.833743
209609_s_at	BC004517	MRPL9	0.598209	0.856964
209618_at	U96136	CTNND2	0.520987	1.08449
209642_at	AF043294	BUB1	0.450704	0.430919
209680_s_at	BC000712	KIFC1	0.571328	0.783377
209687_at	U19495	CXCL12	0.15063	0.999703
209696_at	D26054	FBP1	0.524914	0.265723
209709_s_at	U29343	HMMR	0.652527	0.977994
209714_s_at	AF213033	CDKN3	0.559936	0.959166
209715_at	L07515	CBX5	0.665494	1.34701
209725_at	AF072718	UTP20	0.587083	0.446112
209753_s_at	BG391171	TMPO	0.512806	0.668087
209773_s_at	BC001886	RRM2	0.448428	0.56971
209777_s_at	AF004354	SLC19A1	0.621466	0.860611
209791_at	AL049569	PADI2	0.642219	1.19244
209832_s_at	AF321125	CDT1	0.536711	0.951046
209849_s_at	AF029669	RAD51C	0.55559	2.08783
209864_at	AB045118	FRAT2	0.560749	1.19794
209865_at	BC005136	SLC35A3	0.617294	0.805896
209891_at	AF225416	SPC25	0.468469	0.590674
209916_at	BC002477	DHTKD1	0.483201	1.21335
209932_s_at	U90223	DUT	0.59637	1.16009
210005_at	D32051	GART	0.568622	0.644634
210052_s_at	AF098158	TPX2	0.590801	0.654424
210108_at	BE550599	CACNA1D	0.445689	0.959501
210115_at	L05096	RPL39L	0.658157	1.28174
210174_at	AF228413	NR5A2	0.388231	1.31121
210220_at	L37882	FZD2	0.430658	0.451691
210255_at	U84138	RAD51L1	0.600773	1.02742
210297_s_at	U22178	MSMB	0.328485	0.966689
210319_x_at	D89377	MSX2	0.667195	2.98055
210334_x_at	AB028869	BIRC5	0.635599	0.542354
210361_s_at	AF256223	ELF2	0.639969	0.855301
210409_at	AB016898	C6orf124	0.645198	1.1339
210531_at	M21985	NR2C1	0.56916	0.629798
210571_s_at	AF074480	CMAH	0.544962	1.07556
210581_x_at	AF254088	PATZ1	0.487257	0.710662
210652_s_at	BC004399	TTC39A	0.475221	4.14583
210672_s_at	BC004185	C16orf35	0.655319	0.674671
210677_at	AF059203	SOAT2	0.638031	0.963945
210683_at	AL161995	NRTN	0.476452	0.319637
210735_s_at	BC000278	CA12	0.506389	0.829444
210740_s_at	AF279372	ITPK1	0.58025	0.728597
210779_x_at	AB037701	SIP1	0.64565	0.724537
210983_s_at	AF279900	MCM7	0.52591	0.92375
211009_s_at	AF159567	ZNF271	0.666501	1.15974
211028_s_at	BC006233	KHK	0.58036	1.39092
211080_s_at	Z25425	NEK2	0.519264	0.51455
211088_s_at	Z25433	PLK4	0.446454	0.603359
211110_s_at	AF162704	AR	0.395502	1.04892
211114_x_at	AB037702	SIP1	0.628034	0.780324
211115_x_at	AB037703	SIP1	0.640622	0.797069
211124_s_at	AF119835	KITLG	0.644059	1.5941
211144_x_at	M30894		0.645269	0.923468
211212_s_at	AF081459	ORC5L	0.643986	0.790006
211233_x_at	M12674	ESR1	0.582056	1.06419
211237_s_at	AF202063	FGFR4	0.546934	0.958869
211379_x_at	AB050855	B3GALNT1	0.567199	1.1369
211391_s_at	AF254087	PATZ1	0.488908	0.704946
211421_s_at	M31213	RET	0.189526	1.33976
211450_s_at	D89646	MSH6	0.436778	0.626223
211479_s_at	M81778	HTR2C	0.427977	0.739116
211484_s_at	AF023450	DSCAM	0.569398	0.867291
211519_s_at	AY026505	KIF2C	0.646018	0.512111
211558_s_at	U26266	DHPS	0.665137	0.992153
211576_s_at	BC003068	SLC19A1	0.428158	1.19529
211594_s_at	AB049636	MRPL9	0.619501	0.902012
211596_s_at	AB050468	LRIG1	0.529863	0.959669
211621_at	M73069	AR	0.266029	0.93039
211623_s_at	M30448	FBL	0.483136	0.802498
211713_x_at	BC005832	KIAA0101	0.427909	0.84978
211715_s_at	BC005844	BDH1	0.509744	0.635431
211747_s_at	BC005938	LSM5	0.574913	0.82371
211767_at	BC005995	GINS4	0.506043	0.674569
211783_s_at	BC006177	MTA1	0.633538	0.43766
211804_s_at	AB012305	CDK2	0.546407	0.944102
211917_s_at	AF349939	PRLR	0.386252	1.2022
211932_at	BF195526	HNRNPA3	0.532417	0.720049
211933_s_at	AA528233		0.579674	0.854555
211937_at	NM_001417	EIF4B	0.663272	0.746712
211938_at	BF247371	EIF4B	0.625647	0.648557
211958_at	R73554	IGFBP5	0.174804	0.928388
211959_at	AW007532	IGFBP5	0.256761	1.37
212020_s_at	AU152107	MKI67	0.505683	0.596061
212021_s_at	AU132185	MKI67	0.556426	0.785656
212022_s_at	BF001806	MKI67	0.581282	0.865141
212036_s_at	AW152664	PNN	0.625224	0.502914
212037_at	BF508848	PNN	0.522766	0.465949
212056_at	D80004	KIAA0182	0.569323	0.9244
212061_at	AB002330	SR140	0.385269	0.405496
212113_at	AI927479	LOC552889	0.591848	0.817245
212126_at	BG391282	CBX5	0.555286	1.09143
212148_at	AL049381	PBX1	0.480078	0.870785
212151_at	BF967998	PBX1	0.600384	1.06526
212164_at	AL522296	TMEM183A	0.56632	0.791495
212170_at	BF447705	RBM12	0.54165	0.615322
212205_at	AA534860	H2AFV	0.544747	0.744748
212206_s_at	BF343852	H2AFV	0.561806	0.743541
212209_at	AL133033	MED13L	0.661333	0.807655
212247_at	AW008531	NUP205	0.602927	0.87367
212277_at	AB014547	MTMR4	0.565072	1.13169
212279_at	BE779865	TMEM97	0.664434	1.00586
212281_s_at	BF038366	TMEM97	0.592006	1.07821
212282_at	BF038366	TMEM97	0.588567	1.10243
212316_at	AA502912	NUP210	0.561076	0.845657
212344_at	AW043713	SULF1	0.440392	0.761755
212353_at	AI479175	SULF1	0.276519	0.827326
212354_at	BE500977	SULF1	0.373737	0.897931
212400_at	AL043266	FAM102A	0.640932	1.13884
212407_at	AL049669	METTL13	0.637488	0.802805
212437_at	AL109804	CENPB	0.642646	0.592279
212525_s_at	AA760862	H2AFX	0.58246	0.961736
212551_at	NM_006366	CAP2	0.569548	0.491316
212554_at	N90755	CAP2	0.52557	0.46985
212593_s_at	N92498	PDCD4	0.405397	2.07419
212608_s_at	W85912		0.54458	0.331011
212637_s_at	AU155187	WWP1	0.607348	0.757739
212709_at	D83781	NUP160	0.538058	0.836695
212801_at	AI861788	CIT	0.450362	0.538493
212816_s_at	BE613178	CBS	0.545486	1.09012
212830_at	W68084	MEGF9	0.566238	1.07742
212836_at	D26018	POLD3	0.659306	1.01993
212841_s_at	AI692180	PPFIBP2	0.551586	1.32721
212843_at	AA126505	NCAM1	0.657644	1.16182
212943_at	AB011100	KIAA0528	0.630538	0.663062
212949_at	D38553	NCAPH	0.423031	0.483185
212955_s_at	AL037557	POLR2I	0.651083	0.810603
212977_at	AI817041	CXCR7	0.243884	1.78684
213007_at	W74442	FANCI	0.439578	1.41293
213008_at	BG403615	FANCI	0.48891	1.28514
213055_at	BF693956	CD47	0.537576	0.869565
213088_s_at	BE551340	DNAJC9	0.576459	0.979335
213092_x_at	AW241779	DNAJC9	0.444561	1.04508
213128_s_at	AA527499	UBE3A	0.603724	0.874108
213129_s_at	AI970157		0.647355	0.699044
213133_s_at	AW237404	GCSH	0.640982	0.676454
213145_at	BF001666	FBXL14	0.571713	0.769958
213201_s_at	AJ011712	TNNT1	0.555938	1.43361
213223_at	AK025866	RPL28	0.598203	0.695626
213224_s_at	AK025724	NCRNA00081	0.615838	2.1485
213226_at	AI346350	CCNA2	0.44655	0.482477
213248_at	AL577024	LOC730101	0.571043	1.3473
213267_at	AL162056	DOPEY1	0.656676	0.769479
213283_s_at	BG285616	SALL2	0.65075	1.00165
213307_at	AF131790	SHANK2	0.502518	0.498511
213308_at	BF435773	SHANK2	0.629572	0.236702
213322_at	AL031778	C6orf130	0.611938	0.983572
213346_at	BE748563	C13orf27	0.617889	1.2965
213359_at	W74620	HNRNPD	0.657518	1.57636
213364_s_at	AI052536	SNX1	0.515771	0.39221
213365_at	N64622	ERI2	0.597785	1.38221
213378_s_at	AI983033		0.610193	1.38275
213400_s_at	AV753028	TBL1X	0.547345	0.409525
213441_x_at	AI745526	SPDEF	0.616964	1.08712
213548_s_at	BG257762	CDV3	0.527383	0.747039
213568_at	AI811298	OSR2	0.64648	1.89526
213591_at	AU149534	ALDH7A1	0.533269	0.587072
213599_at	BE045993	OIP5	0.432628	1.13438
213610_s_at	BE326381	KLHL23	0.4091	1.04843
213631_x_at	BE789211	DHODH	0.592857	0.693656
213632_at	M94065	DHODH	0.376227	0.443268
213688_at	N25325	CALM1	0.587624	0.895353
213701_at	AW299245	C12orf29	0.433536	0.98066
213725_x_at	AI693140	XYLT1	0.649635	0.970833
213745_at	AW151108	ATRNL1	0.357717	0.539091
213794_s_at	AI269117	NGDN	0.663053	0.914609
213852_at	BG289199		0.456157	0.715734
213857_s_at	BG230614	CD47	0.638473	0.866327
213884_s_at	AA114843	TRIM3	0.545901	1.1233
213885_at	AA114843	TRIM3	0.551628	1.16873
213899_at	AI743685	METAP2	0.645252	1.02603
213906_at	AW592266	MYBL1	0.504783	0.623802
213913_s_at	AW134976	TBC1D30	0.632799	1.81321
213929_at	AL050204	EXPH5	0.46874	1.00449
213947_s_at	AI867102	NUP210	0.601704	0.868217
213951_s_at	BE964655	PSMC3IP	0.500176	1.34648
213964_x_at	AI307586		0.354175	0.910532
214011_s_at	BE314601	NOP16	0.631667	0.604789
214014_at	W81196	CDC42EP2	0.632765	0.676776
214053_at	AW772192	ERBB4	0.295002	0.952397
214086_s_at	AK001980	PARP2	0.558422	0.959074
214109_at	AI659561	LRBA	0.641837	0.395865
214156_at	AL050090	MYRIP	0.377678	1.03197
214164_x_at	BF752277	CA12	0.474418	0.717819
214221_at	AI825212	ALMS1	0.526889	0.390419
214264_s_at	AI656610	C14orf143	0.466953	0.979005
214268_s_at	AL042220	MTMR4	0.614402	1.17469
214306_at	AA209332	OPA1	0.439067	0.929931
214331_at	AI796813	TSFM	0.328174	0.598473
214332_s_at	AI796813	TSFM	0.541284	0.685601
214383_x_at	BF063121	KLHDC3	0.65782	0.710291
214404_x_at	AI435670	SPDEF	0.401531	1.11504
214437_s_at	NM_005412	SHMT2	0.628366	0.680798
214452_at	NM_005504	BCAT1	0.578921	1.20373
214519_s_at	NM_005059	RLN2	0.421681	1.72097
214582_at	NM_000753	PDE3B	0.521347	0.912106
214633_at	AI824954	SOX3	0.533446	2.42559
214727_at	X95152	BRCA2	0.327999	1.10817
214734_at	AB014524	EXPH5	0.657513	1.18249
214745_at	AW665865	PLCH1	0.326844	0.573074
214749_s_at	AK000818		0.635594	0.888558
214764_at	AW029169	RRP15	0.419801	0.351639
214775_at	AW139448	N4BP3	0.344457	0.949105
214790_at	AK001406	SENP6	0.585494	0.79664
214794_at	BF669264	PA2G4	0.457378	0.703393
214804_at	BF793446	CENPI	0.445785	0.832577
214807_at	AI278204		0.638235	0.764382
214857_at	AL050035		0.580045	0.896823
214960_at	AF229253	API5	0.566018	0.765846
214962_s_at	AK026236	NUP160	0.664335	0.787569
214963_at	AK026236	NUP160	0.619848	0.564269
215030_at	AK023187	GRSF1	0.418821	0.664741
215079_at	AK026723		0.332367	0.531387
215135_at	AI690583	DNPEP	0.656711	1.0795
215136_s_at	AL050353	EXOSC8	0.509514	0.9333
215152_at	AI357042	MYB	0.675026	1.08232
215170_s_at	AB020719	CEP152	0.647569	1.21878
215207_x_at	BF695847		0.627645	1.02954
215262_at	AF052160		0.418031	0.862028
215380_s_at	AK021779	GGCT	0.569107	0.887427
215509_s_at	AL137654	BUB1	0.412666	0.426398
215571_at	AK021495		0.552534	0.925304
215649_s_at	AF217536	MVK	0.604411	1.05797
215692_s_at	BE645386	MPPED2	0.344067	0.969197
215708_s_at	AL121975	PRIM2	0.598758	0.860724
215731_s_at	X98258	MPHOSPH9	0.336765	0.589298
215771_x_at	X15786	RET	0.624866	1.16358
215806_x_at	M13231		0.649736	1.01576
215867_x_at	AL050025	CA12	0.440086	0.772899
215884_s_at	AK001029	UBQLN2	0.674484	0.649289
215942_s_at	BF973178	GTSE1	0.662595	0.658204
215943_at	AB051448	KIAA1661	0.415641	0.81799
216026_s_at	AL080203	POLE	0.656801	0.970693
216049_at	AK023621	RHOBTB3	0.425164	1.40031
216069_at	AL050065		0.584848	0.651076
216109_at	AK025348	MED13L	0.637528	0.761646
216185_at	BC001879	FUT9	0.496962	0.88152
216228_s_at	AK001538	WDHD1	0.460742	1.21328
216237_s_at	AA807529	MCM5	0.593236	0.676485
216263_s_at	AK022215	NGDN	0.485427	0.773289
216568_x_at	Z83821		0.528991	0.936809
216583_x_at	AC004079	NHP2	0.606736	0.836679
216638_s_at	S78505	PRLR	0.426335	0.929017
216880_at	Y15571	RAD51L1	0.478735	1.09237
216920_s_at	M27331		0.622421	0.962036
217010_s_at	AF277724	CDC25C	0.332323	0.760377
217289_s_at	AF097831	SLC37A4	0.614186	0.620135
217538_at	BF347113	SGSM2	0.631915	1.0476
217562_at	BF589529	FAM5C	0.169816	0.775415
217598_at	BG236351		0.617465	0.6493
217604_at	AI086530		0.453896	0.771998
217608_at	AW408767	SFRS12IP1	0.593892	0.957219
217617_at	AW451711		0.484487	0.896023
217627_at	BE515346	ZNF573	0.614039	2.46449
217640_x_at	BF038461	SKA1	0.411815	0.896536
217645_at	AW088547	COX16	0.510101	0.549247
217647_at	AA070330		0.371798	0.488034
217651_at	BF512531		0.375006	1.03123
217690_at	BG281679		0.643768	0.707665
217790_s_at	NM_007107	SSR3	0.661838	0.943445
217856_at	AF182415	RBM8A	0.49614	0.669533
217871_s_at	NM_002415	MIF	0.664226	0.831067
217884_at	NM_024662	NAT10	0.61077	0.715442
217894_at	NM_016121	KCTD3	0.524022	0.717421
217897_at	NM_022003	FXYD6	0.669596	0.837953
217980_s_at	NM_017840	MRPL16	0.636349	0.897588
218003_s_at	NM_002013	FKBP3	0.618482	0.867998
218005_at	AA744771	ZNF22	0.591248	0.534266
218006_s_at	NM_006963	ZNF22	0.528375	0.479898
218009_s_at	NM_003981	PRC1	0.586066	0.55553
218039_at	NM_016359	NUSAP1	0.475729	0.875848
218072_at	NM_014186	COMMD9	0.565711	0.627958
218081_at	NM_017874	C20orf27	0.528878	0.635413
218112_at	NM_023936	MRPS34	0.644169	0.727032
218115_at	NM_018154	ASF1B	0.63065	1.16285
218170_at	NM_016048	ISOC1	0.567806	0.84433
218176_at	NM_022149	MAGEF1	0.622495	0.89286
218195_at	NM_024573	C6orf211	0.281233	1.30145
218212_s_at	NM_004531	MOCS2	0.38127	1.29822
218233_s_at	NM_017601		0.645624	1.03966
218245_at	NM_015516	TSKU	0.346423	0.96669
218252_at	NM_018204	CKAP2	0.580582	0.742033
218275_at	NM_012140	SLC25A10	0.597802	0.620796
218305_at	NM_024658	IPO4	0.623066	0.988963
218307_at	NM_018346	RSAD1	0.59717	1.16681
218324_s_at	NM_023071	SPATS2	0.547048	1.25639
218339_at	NM_014180	MRPL22	0.630075	0.773097
218349_s_at	NM_017975	ZWILCH	0.597144	1.39463
218350_s_at	NM_015895	GMNN	0.63713	0.9235
218355_at	NM_012310	KIF4A	0.472629	0.548907
218361_at	NM_018178	GOLPH3L	0.542983	0.651161
218365_s_at	AI765051	DARS2	0.646773	0.872993
218397_at	NM_018062	FANCL	0.616492	1.10167
218399_s_at	NM_017955	CDCA4	0.591492	0.745698
218461_at	NM_016301	GPN3	0.49075	1.3251
218477_at	NM_014051	TMEM14A	0.612509	0.745974
218483_s_at	NM_020153	C11orf60	0.609469	1.21011
218502_s_at	NM_014112	TRPS1	0.336029	0.596381
218507_at	NM_013332	C7orf68	0.55686	0.966071
218513_at	NM_018352	C4orf43	0.34733	0.796516
218585_s_at	NM_016448	DTL	0.312029	1.45097
218586_at	NM_018270	C20orf20	0.641227	0.622713
218646_at	NM_017867	C4orf27	0.506017	0.627064
218653_at	NM_014252	SLC25A15	0.655566	1.09377
218662_s_at	NM_022346	NCAPG	0.433552	0.845497
218663_at	NM_022346	NCAPG	0.396504	0.918509
218668_s_at	NM_021183	RAP2C	0.622208	1.06402
218674_at	NM_024941	C5orf44	0.472433	1.02443
218704_at	NM_017763	RNF43	0.538888	1.81532
218719_s_at	NM_022770	GINS3	0.603714	0.729308
218738_s_at	NM_016271	RNF138	0.634769	0.756278
218741_at	NM_024053	CENPM	0.452785	0.731569
218755_at	NM_005733	KIF20A	0.558983	0.434354
218757_s_at	NM_023010	UPF3B	0.520634	1.17635
218766_s_at	NM_015836	WARS2	0.515255	0.587663
218768_at	NM_020401	NUP107	0.636723	0.955629
218772_x_at	NM_018112	TMEM38B	0.533817	0.958176
218784_s_at	NM_018322	C6orf64	0.627148	1.1767
218793_s_at	NM_006746	SCML1	0.633636	1.67755
218821_at	AL139349	NPEPL1	0.456859	0.795252
218822_s_at	NM_024663		0.554469	0.738046
218848_at	NM_024339	THOC6	0.594537	0.680378
218859_s_at	NM_016649	ESF1	0.497537	0.748357
218875_s_at	NM_012177	FBXO5	0.389675	0.86352
218883_s_at	NM_024629	MLF1IP	0.471742	1.29113
218885_s_at	NM_024642	GALNT12	0.369656	2.29841
218893_at	NM_024710	ISOC2	0.502037	0.887348
218894_s_at	NM_018048	MAGOHB	0.643586	0.61091
218903_s_at	NM_024068	OBFC2B	0.371483	1.02765
218911_at	NM_006530	YEATS4	0.473671	0.757061
218926_at	NM_018657	MYNN	0.6622	1.46006
218936_s_at	NM_014167	CCDC59	0.599609	1.04809
218962_s_at	NM_022484	TMEM168	0.49368	0.657424
219000_s_at	NM_024094	DSCC1	0.395955	1.56474
219003_s_at	NM_024641	MANEA	0.435891	0.784364
219022_at	NM_022895	C12orf43	0.592413	0.845077
219023_at	NM_018569	C4orf16	0.510238	1.05097
219037_at	NM_016052	RRP15	0.639846	0.741359
219055_at	NM_018079	SRBD1	0.551029	1.08487
219090_at	NM_020689	SLC24A3	0.550431	1.20594
219117_s_at	NM_016594	FKBP11	0.447252	1.10985
219118_at	NM_016594	FKBP11	0.421083	1.14972
219127_at	NM_024320	ATAD4	0.566872	1.12919
219162_s_at	NM_016050	MRPL11	0.48351	0.777147
219197_s_at	AI424243	SCUBE2	0.639404	1.04637
219208_at	NM_025133	FBXO11	0.47792	0.506119
219217_at	NM_024678	NARS2	0.405655	0.834887
219244_s_at	NM_022163	MRPL46	0.519067	1.03998
219255_x_at	NM_018725	IL17RB	0.533771	1.91838
219258_at	NM_017858	TIPIN	0.336433	0.883273
219262_at	NM_024670	SUV39H2	0.406208	1.14689
219264_s_at	NM_013239	PPP2R3B	0.615141	0.672178
219268_at	NM_018208	ETNK2	0.466929	0.980591
219283_at	NM_014158	C1GALT1C1	0.638333	0.81494
219291_at	NM_020234	DTWD1	0.576457	1.2347
219294_at	NM_018132	CENPQ	0.374428	1.20989
219306_at	NM_020242	KIF15	0.285184	0.454871
219312_s_at	NM_023929	ZBTB10	0.516565	1.30027
219313_at	NM_017577	GRAMD1C	0.484502	0.661868
219320_at	NM_025109	MYO19	0.540908	0.854891
219335_at	NM_022838	ARMCX5	0.526645	0.760738
219355_at	NM_018015	CXorf57	0.322162	1.50661
219378_at	NM_024561	NARG1L	0.631745	0.583307
219388_at	NM_024915	GRHL2	0.497742	1.04937
219451_at	NM_016064	MSRB2	0.424821	0.932889
219459_at	NM_018082	POLR3B	0.59442	0.527225
219487_at	NM_024685	BBS10	0.424801	1.53128
219493_at	NM_024745	SHCBP1	0.619386	0.768609
219495_s_at	NM_013256	ZNF180	0.668043	1.00028
219502_at	NM_018248	NEIL3	0.272875	0.765253
219517_at	NM_025165	ELL3	0.631469	1.70088
219518_s_at	NM_025165	ELL3	0.656127	1.74079
219528_s_at	NM_022898	BCL11B	0.306645	0.93099
219544_at	NM_024808	C13orf34	0.572433	0.557556
219555_s_at	NM_018455	CENPN	0.64598	1.05285
219556_at	NM_025108	C16orf59	0.609119	0.78542
219567_s_at	NM_022774	DEM1	0.589098	1.15123
219588_s_at	NM_017760	NCAPG2	0.564898	0.850291
219615_s_at	NM_003740	KCNK5	0.28986	1.11132
219644_at	NM_016122	CCDC41	0.422894	0.87424
219648_at	NM_018000	MREG	0.448341	1.25311
219650_at	NM_017669	ERCC6L	0.532281	0.700777
219676_at	NM_025231	ZSCAN16	0.54415	0.82681
219690_at	NM_024660	TMEM149	0.592081	1.27816
219703_at	NM_018365	MNS1	0.147579	1.46933
219704_at	NM_015982	YBX2	0.606761	0.816507
219715_s_at	NM_018319	TDP1	0.503693	0.628353
219733_s_at	NM_012254	SLC27A5	0.499236	0.631373
219751_at	NM_024860	SETD6	0.410774	1.74288
219756_s_at	NM_024921	POF1B	0.529644	1.18486
219782_s_at	NM_016643	ZNF771	0.584613	0.649817
219786_at	NM_004923	MTL5	0.629592	0.877142
219787_s_at	NM_018098	ECT2	0.538533	0.999426
219795_at	NM_007231	SLC6A14	0.180559	0.966554
219798_s_at	NM_019606	MEPCE	0.635981	1.07776
219913_s_at	NM_016652	CRNKL1	0.604778	1.25089
219918_s_at	NM_018123	ASPM	0.464473	0.505127
219932_at	NM_014031	SLC27A6	0.321334	0.864907
219956_at	NM_007210	GALNT6	0.565927	0.659135
219978_s_at	NM_018454	NUSAP1	0.492927	0.749419
219990_at	NM_024680	E2F8	0.494836	0.829304
220004_at	NM_018665	DDX43	0.614553	12.7638
220039_s_at	NM_017774	CDKAL1	0.456949	0.497346
220085_at	NM_018063	HELLS	0.363204	1.79694
220089_at	NM_024884	L2HGDH	0.505824	0.821131
220116_at	NM_021614	KCNN2	0.598161	0.809824
220123_at	NM_025181	SLC35F5	0.645951	1.19313
220171_x_at	NM_018559	KIAA1704	0.522599	0.839997
220177_s_at	NM_024022	TMPRSS3	0.338923	1.06931
220182_at	NM_024103	SLC25A23	0.47673	0.560692
220183_s_at	NM_007083	NUDT6	0.550923	1.06023
220192_x_at	NM_012391	SPDEF	0.305032	1.20288
220295_x_at	NM_017779	DEPDC1	0.334823	0.461035
220321_s_at	NM_024584	CCDC121	0.510622	1.21235
220329_s_at	NM_017909	RMND1	0.258815	1.5261
220397_at	NM_020128	MDM1	0.327671	1.02987
220417_s_at	NM_015963	THAP4	0.663456	0.650599
220466_at	NM_025004	CCDC15	0.622132	1.80257
220486_x_at	NM_017698	TMEM164	0.553164	0.846513
220520_s_at	NM_017681	NUP62CL	0.401382	3.3798
220581_at	NM_025059	C6orf97	0.272764	0.940154
220587_s_at	NM_022372	MLST8	0.587924	0.673383
220615_s_at	NM_018099	FAR2	0.591513	0.939331
220651_s_at	NM_018518	MCM10	0.572091	1.00261
220770_s_at	NM_022090	C5orf54	0.322907	1.42267
220771_at	NM_016181	LOC51152	0.45072	0.868017
220865_s_at	NM_014317	PDSS1	0.494673	0.598594
221014_s_at	NM_031296	RAB33B	0.588199	1.47904
221024_s_at	NM_030777	SLC2A10	0.52534	0.983386
221035_s_at	NM_031272	TEX14	0.444035	1.99172
221045_s_at	NM_016831	PER3	0.51117	1.21628
221149_at	NM_018485	GPR77	0.579044	1.19683
221189_s_at	NM_025150	TARS2	0.539085	0.654059
221193_s_at	NM_017665	ZCCHC10	0.620682	0.994737
221196_x_at	NM_024332	BRCC3	0.438433	0.760817
221223_x_at	NM_013324	CISH	0.460093	1.22187
221249_s_at	NM_030802	FAM117A	0.542244	1.71458
221258_s_at	NM_031217	KIF18A	0.585607	0.699537
221436_s_at	NM_031299	CDCA3	0.519681	0.457958
221505_at	AW612574	ANP32E	0.479697	0.790196
221513_s_at	BC001149		0.65018	0.750285
221514_at	BC001149	UTP14A	0.650546	0.734854
221521_s_at	BC003186	GINS2	0.597794	0.83035
221564_at	AL570294	PRMT2	0.630633	0.502991
221568_s_at	AF090900	LIN7C	0.602037	0.796591
221588_x_at	AI640855	ALDH6A1	0.66199	0.942036
221589_s_at	AW612403	ALDH6A1	0.515355	0.690101
221590_s_at	AF130089		0.553152	0.649883
221591_s_at	BC005004	FAM64A	0.355787	0.774406
221596_s_at	AL136619	C7orf64	0.661289	1.49862
221601_s_at	AI084226	FAIM3	0.482111	3.00286
221602_s_at	AF057557	FAIM3	0.558046	2.41323
221622_s_at	AF246240	TMEM126B	0.651416	0.667292
221648_s_at	AK025651		0.499308	0.971283
221675_s_at	AF195624	CHPT1	0.521691	0.843682
221685_s_at	AF269167	CCDC99	0.439799	0.645011
221703_at	AF360549	BRIP1	0.248412	0.580544
221744_at	AK026008	DCAF7	0.631128	0.603393
221760_at	BG287153	MAN1A1	0.526404	0.890583
221865_at	BF969986	C9orf91	0.56143	1.21111
221874_at	AB037745	KIAA1324	0.504634	1.133
221879_at	AA886335	CALML4	0.509008	0.48941
221922_at	AW195581	GPSM2	0.500642	0.845954
221931_s_at	AV701173	SEH1L	0.451096	1.03698
221957_at	BF939522	PDK3	0.433415	0.724243
221989_at	AW057781	RPL10	0.647892	0.875673
222039_at	AA292789	KIF18B	0.547848	0.488432
222046_at	AI523895	SRRT	0.624414	0.946331
222077_s_at	AU153848	RACGAP1	0.576398	0.602841
222121_at	AU118383	SGEF	0.53722	0.666353
222153_at	AK023133	MYEF2	0.623516	0.960173
222201_s_at	AB037736	CASP8AP2	0.458818	0.844226
222294_s_at	AW971415	RAB27A	0.615733	0.614792
222307_at	AI695595	LOC282997	0.283141	2.03584
222309_at	AW972292	C6orf62	0.62663	0.87279
222313_at	AW972359		0.605899	1.32545
222317_at	AA888858	PDE3B	0.454011	0.78629
222447_at	BC000195	METTL9	0.559473	0.692722
222500_at	BC003048	PPIL1	0.641651	0.838929
222584_at	AL573591	MSTO1	0.500206	1.10558
222593_s_at	AA584308	SPATS2	0.625017	1.00857
222594_s_at	AL583538	SPATS2	0.653606	1.28732
222606_at	AA824298	ZWILCH	0.558358	1.42246
222624_s_at	AA224199	ZNF639	0.476406	0.641463
222637_at	BC005179	COMMD10	0.616443	0.373954
222651_s_at	BF701166	TRPS1	0.355954	0.709118
222664_at	AI808448	KCTD15	0.5843	0.82863
222668_at	W73820	KCTD15	0.571402	1.06632
222673_x_at	AI582192	FAM122B	0.636241	1.68097
222680_s_at	AK001261	DTL	0.335354	1.40289
222735_at	AW452608	TMEM38B	0.55234	0.884655
222740_at	AI925583	ATAD2	0.622954	1.20603
222760_at	BG290193	ZNF703	0.486454	0.543329
222765_x_at	AL161659	ESF1	0.42448	0.791254
222771_s_at	BF224052	MYEF2	0.638276	1.67589
222772_at	BG179854	MYEF2	0.33398	0.84726
222773_s_at	AA554045	GALNT12	0.532612	1.55519
222777_s_at	AI770166	WHSC1	0.50238	0.354971
222778_s_at	AW024870	WHSC1	0.592185	0.683679
222817_at	BC004929	HSD3B7	0.538706	0.769337
222848_at	BC005400	CENPK	0.375207	1.24087
222863_at	BG483802	ZBTB10	0.433305	1.00324
222889_at	AI703304	DCLRE1B	0.525083	1.18846
222925_at	AW444617	DCDC2	0.505662	2.56572
222958_s_at	AK000490	DEPDC1	0.323081	0.386824
222962_s_at	AB042719	MCM10	0.560797	0.919358
223075_s_at	AL136566	AIF1L	0.373419	1.96564
223103_at	AF151810	STARD10	0.469564	1.3756
223172_s_at	AF060924	MTP18	0.558334	0.76047
223178_s_at	AF245044	NT5DC1	0.505529	0.596322
223183_at	AI928403	AGPAT3	0.538069	0.195476
223201_s_at	AW205122	TMEM164	0.478573	0.848697
223202_s_at	BC002716	TMEM164	0.587756	0.894819
223225_s_at	AI201534	SEH1L	0.646373	1.05548
223229_at	AB032931	UBE2T	0.512015	0.730767
223235_s_at	AB014737	SMOC2	0.386432	0.974871
223257_at	AI823905	G2E3	0.33298	0.324214
223258_s_at	BC000973	G2E3	0.538705	0.382672
223270_at	AF161543	CTDSPL2	0.564658	0.519037
223274_at	BC002493	TCF19	0.631418	1.22217
223275_at	BC002729	PRMT6	0.584529	0.97786
223294_at	BC001220	CXorf26	0.660748	0.826681
223298_s_at	AF312735	NT5C3	0.595983	1.15018
223307_at	BC002551	CDCA3	0.526385	0.468817
223337_at	AF039693	SDCCAG10	0.593528	0.888087
223374_s_at	AF154848	B3GALNT1	0.579792	1.02728
223377_x_at	AF035947	CISH	0.502402	1.29732
223381_at	AF326731	NUF2	0.378617	0.563709
223412_at	AL136782	KBTBD7	0.45903	1.20373
223413_s_at	AW958593	LYAR	0.592211	0.94156
223417_at	AF169796	RAD18	0.613029	1.43465
223455_at	BG493862	TCHP	0.667153	0.307181
223472_at	AF071594	WHSC1	0.612652	0.612664
223491_at	BC001228	COMMD2	0.592476	0.814017
223515_s_at	AL136726	COQ3	0.389903	0.480576
223516_s_at	AF216754		0.606538	1.04642
223532_at	AF151034	ANKRD39	0.650222	0.67777
223535_at	AL136592	NUDT12	0.492351	0.807148
223545_at	AF340183	FANCD2	0.646106	1.00315
223556_at	AF155827	HELLS	0.658195	1.48505
223570_at	AL136840	MCM10	0.476404	0.759967
223614_at	AL136588	MMP16	0.664158	0.63111
223642_at	AF193855	ZIC2	0.371263	0.781638
223651_x_at	BC005258	CDC23	0.600046	1.47518
223700_at	AY028916	MND1	0.447823	0.902386
223759_s_at	AB039834	GSG2	0.6608	1.0892
223785_at	BC004277	FANCI	0.449897	0.583488
223836_at	AB021123	FGFBP2	0.243872	1.72446
223878_at	BC005273	INPP4B	0.528942	2.27469
223895_s_at	BC001038	EPN3	0.614485	1.01594
223961_s_at	D83532	CISH	0.444975	1.02296
224071_at	AF224266	IL20	0.0866004	2.21001
224073_at	BC004550	FLJ20464	0.441483	0.801675
224131_at	AF345568	GPR81	0.546526	0.970498
224147_at	AF274940	C12orf48	0.612262	0.907344
224156_x_at	AF208111	IL17RB	0.556386	2.01467
224177_s_at	AF151079	CXorf26	0.641736	0.832464
224200_s_at	AB035274	RAD18	0.522194	1.45717
224218_s_at	AF264784	TRPS1	0.381446	0.94133
224308_s_at	AL136800	INTS2	0.588598	0.525033
224320_s_at	BC005170	MCM8	0.453564	1.6319
224361_s_at	AF250309	IL17RB	0.541854	1.88824
224460_s_at	BC006117	L2HGDH	0.470717	1.07311
224468_s_at	BC006151	C19orf48	0.589775	1.25947
224753_at	BE614410	CDCA5	0.599679	0.9901
224758_at	BG393032	PL-5283	0.63922	0.95833
224780_at	N48353	RBM17	0.656806	1.05365
224865_at	N63551	FAR1	0.600533	0.437829
224873_s_at	AK024433	MRPS25	0.537072	1.32773
224909_s_at	BF308645	PREX1	0.533499	1.2855
224925_at	AL445192	PREX1	0.397069	0.982083
224944_at	AL566034	TMPO	0.474527	0.693599
224947_at	AL559247	RNF26	0.560455	0.810696
224974_at	AK024460	SUDS3	0.614095	0.702606
225071_at	BG168247	NUS1	0.636938	1.07868
225086_at	BF679966	FAM98B	0.545074	0.698048
225179_at	AA161140	UBE2K	0.435041	0.475229
225193_at	BC003172	KIAA1967	0.51091	1.17489
225196_s_at	AF308301	MRPS26	0.630562	0.594561
225253_s_at	AI632244		0.632575	0.912647
225285_at	AK025615	BCAT1	0.481408	0.744071
225307_at	AL583632	ZNF511	0.656087	0.709705
225313_at	AI627538	C20orf177	0.463305	1.10282
225318_at	AW292751		0.667511	0.821729
225341_at	BF697312	MTERFD3	0.575264	1.00336
225361_x_at	AI348001	FAM122B	0.622529	1.81121
225394_s_at	AI146850	ZCRB1	0.645105	1.04192
225435_at	BF679286	SSR1	0.444524	0.831381
225450_at	AI433831	AMOTL1	0.541411	0.694933
225459_at	AU157155	AMOTL1	0.544591	0.704537
225470_at	AL529634	NUP35	0.63869	0.830443
225479_at	AL524175	LRRC58	0.550841	0.58879
225491_at	AL157452	SLC1A2	0.199935	0.872497
225501_at	AK027039	PHF6	0.50494	1.02413
225578_at	AI885466	C13orf37	0.50776	1.12519
225592_at	D81048	NRM	0.544638	0.92818
225595_at	AL110236	CREBZF	0.61765	1.18811
225614_at	AI815207	SAAL1	0.513703	0.814841
225625_at	AI865555	ALKBH2	0.580817	2.28001
225703_at	AL583509	FBRSL1	0.481397	0.495895
225707_at	AL581082	ARL6IP6	0.581723	1.2987
225711_at	AA654338	ARL6IP6	0.536103	1.01607
225716_at	AI357639		0.464905	0.702806
225723_at	BE794699	C6orf129	0.466222	0.524521
225726_s_at	AB033026	PLEKHH1	0.480776	1.45725
225727_at	AB033026	PLEKHH1	0.463556	1.29242
225740_x_at	AA961420	MDM4	0.534217	0.586998
225742_at	W93501	MDM4	0.49409	0.508996
225759_x_at	AK023828	CLMN	0.403596	0.726038
225768_at	AI761621	NR1D2	0.621143	1.01011
225777_at	AW250904	C9orf140	0.647944	0.875745
225792_at	AA618420	HOOK1	0.561243	3.69757
225826_at	AV702487	MMAB	0.43047	0.660771
225834_at	AL135396		0.574315	0.900002
225836_s_at	AL528840	C12orf32	0.656897	0.82673
225837_at	AL577977	C12orf32	0.667421	0.671564
225853_at	BE789346	GNPNAT1	0.593581	1.33008
225855_at	AB046768	EPB41L5	0.605023	1.08827
225890_at	AI678096	C20orf72	0.66139	2.12242
225904_at	N64686	C1orf96	0.648956	0.900148
225926_at	AI307763		0.600919	0.657147
225928_at	AI984620		0.576671	0.605221
225959_s_at	BF432625	ZNRF1	0.562736	0.592153
225960_at	AI144394	ZNRF1	0.616685	0.609015
225962_at	AI199541	ZNRF1	0.52004	0.395798
225972_at	AA524005	TMEM64	0.533741	0.598239
225996_at	AV709727	LONRF2	0.590149	0.654413
226016_at	AL118798	CD47	0.347725	0.422268
226044_at	AK023514	TDP1	0.51267	0.566669
226085_at	AA181060	CBX5	0.320531	1.13404
226164_x_at	AI760919	RIMKLB	0.630535	0.772999
226190_at	BG029496		0.645931	0.958556
226192_at	T68445		0.267074	0.874635
226197_at	AW173504		0.289817	0.92673
226253_at	BE965418	LRRC45	0.587917	0.726066
226265_at	AW294894	QSER1	0.650913	0.797891
226283_at	BF131947	WDR51B	0.633073	2.18159
226284_at	BF111616	ZBTB2	0.616111	1.09626
226287_at	AI458313	CCDC34	0.655268	1.17312
226303_at	AA706788	PGM5	0.64419	1.67065
226346_at	AA527151	MEX3A	0.442734	0.80449
226360_at	AK022809	ZNRF3	0.43957	0.428285
226382_at	AA528080	LOC283070	0.577925	0.50335
226413_at	AA044705	LOC400027	0.582148	1.10212
226433_at	BF056204	RNF157	0.542515	1.2534
226455_at	AL563283	CREB3L4	0.347122	1.65998
226463_at	AW241758	ATP6V1C1	0.634364	0.670383
226479_at	AL359577	KBTBD6	0.388851	0.462793
226499_at	W72331	NRARP	0.469893	1.17563
226503_at	BE504653	RIF1	0.456711	0.777412
226517_at	AL390172	BCAT1	0.453973	0.766723
226528_at	AI743044	MTX3	0.49506	0.950288
226532_at	AL563613		0.594919	1.26065
226543_at	AI768114	MUTED	0.602447	0.969661
226552_at	BF110608	IER5L	0.663597	0.922957
226556_at	BF431260		0.493539	0.997222
226569_s_at	AK024476	CHTF18	0.627073	0.691527
226594_at	AA528157		0.53299	0.727449
226617_at	AW291264	ARL5A	0.52648	1.11452
226619_at	AW665440	SENP1	0.607468	0.951993
226628_at	BG259856	THOC2	0.657832	0.697289
226630_at	BF062175	C14orf106	0.559454	0.874593
226642_s_at	BF735901	NUDCD2	0.564039	1.07777
226696_at	AI761595	RBBP9	0.53137	0.598271
226712_at	BF206389	SSR1	0.543888	0.74076
226767_s_at	AI341467	FAHD1	0.554793	0.887274
226770_at	AI692181	MAGI3	0.457148	0.781701
226807_at	AL038511	ZFP1	0.610551	1.08428
226815_at	BE464367	C3orf31	0.66168	0.733607
226821_at	R41296		0.446692	0.456579
226865_at	AW130600		0.544223	0.667762
226881_at	BF185904	GRPEL2	0.562834	0.996988
226891_at	AI467947	C3orf21	0.667921	0.870875
226894_at	BE501976	SLC35A3	0.548061	0.822376
226902_at	BF109140	USP13	0.648634	0.442186
226910_at	AW008502		0.50197	0.648358
226932_at	AW467136	SSPN	0.579894	0.801472
226936_at	BG492359	C6orf173	0.470215	0.663169
226998_at	AL556909	NARG1	0.463389	0.706823
227049_at	N21127	ZADH2	0.569327	0.87569
227085_at	AI823792	H2AFV	0.597953	1.16352
227094_at	AI934407	DHTKD1	0.455082	1.50519
227103_s_at	BE646208	ECE2	0.584476	1.44
227110_at	AA126793	HNRNPC	0.473955	0.680615
227115_at	AW291331		0.605339	1.3086
227139_s_at	AA219354	HPS3	0.499243	0.816059
227152_at	AI979334	C12orf35	0.66285	0.686815
227158_at	AU149257	C14orf126	0.59334	0.936782
227162_at	BF214688	ZBTB26	0.544116	0.991443
227163_at	AL162742	GSTO2	0.512205	1.04483
227165_at	AI829603	SKA3	0.532251	0.836495
227182_at	AW966474	SUSD3	0.401455	1.09302
227197_at	AI989530	SGEF	0.53848	0.688905
227198_at	AW085505	AFF3	0.246038	0.737726
227206_at	BE465462		0.6083	1.01389
227228_s_at	AB040942	CCDC88C	0.601416	0.727169
227255_at	AI806633	PDIK1L	0.5365	0.557388
227259_at	BF439618	CD47	0.40173	0.646234
227282_at	AB037734	PCDH19	0.476355	1.22594
227285_at	AW080835	C1orf51	0.494883	1.01801
227298_at	AI806330	FLJ37798	0.630067	1.8006
227332_at	BF511170		0.492358	0.767384
227349_at	AI807356	HELLS	0.47408	1.35358
227350_at	AI889959	HELLS	0.300188	1.33688
227356_at	BG499974		0.647508	1.23577
227412_at	AK024489	PPP1R3E	0.525997	1.16849
227447_at	AA525163	SKIV2L2	0.441017	0.717975
227451_s_at	BF507383	CCDC90A	0.633897	1.23344
227499_at	AA001400		0.374483	0.872501
227524_at	H06187		0.567285	0.928582
227527_at	AI394529	MLL2	0.597661	0.872772
227531_at	AI816849		0.606525	1.04815
227545_at	AI686314		0.537082	0.727246
227550_at	AW242720	GFRA1	0.099678	4.04773
227560_at	AL530504	SFXN2	0.616853	0.773393
227586_at	AV699843	TMEM170A	0.623581	0.964908
227629_at	AA843963	PRLR	0.291329	1.30537
227636_at	BG500677		0.661384	1.55427
227648_at	AI766986	C22orf32	0.66325	1.15944
227652_at	AA233801	FAM69B	0.657646	1.05664
227696_at	AI701408	EXOSC6	0.570008	0.953166
227703_s_at	AL391688	SYTL4	0.554835	1.24012
227726_at	BF057084	RNF166	0.627204	0.918367
227732_at	AB033044	ATXN7L1	0.643161	0.547614
227758_at	AW294092	RERG	0.183797	1.5853
227801_at	N90779	TRIM59	0.462814	6.55378
227808_at	AI091398	DNAJC15	0.618208	0.736131
227847_at	BF432224	EPM2AIP1	0.643073	0.826911
227850_x_at	AW084544	CDC42EP5	0.492068	5.72682
227863_at	AV706254	CTSD	0.558623	1.51716
227877_at	AI991103	C5orf39	0.487512	0.977568
227884_at	AW296067	TAF15	0.528659	1.30525
227921_at	AI797678		0.303685	1.92656
227926_s_at	AI498207		0.650953	0.840727
227928_at	AI224977	C12orf48	0.407211	0.51289
227932_at	AI340270	ARIH2	0.633102	1.17007
227934_at	AI769559	KPNA5	0.486946	1.3609
227977_at	BF591611	ZADH2	0.576904	0.895291
227978_s_at	BF591611	ZADH2	0.51926	0.741663
227985_at	AI928513		0.632861	1.04513
227993_at	AW003997	METAP2	0.627307	0.971164
228010_at	AI669212	PPP2R2C	0.589258	0.851468
228026_at	AI983535	SIKE1	0.565896	0.613952
228033_at	AI341146	E2F7	0.493676	0.899622
228051_at	AI979261	LOC202451	0.448284	0.858802
228058_at	AI559190	ZG16B	0.491646	0.695832
228084_at	AI767751	PLA2G12A	0.435963	1.17197
228106_at	AA031528	DCAF16	0.507914	1.81279
228116_at	AW167298	FLJ39632	0.561804	1.45893
228162_at	AA193515	ESD	0.529099	0.736054
228245_s_at	AW594320		0.551842	1.44807
228252_at	AF108138	PIF1	0.5183	0.508921
228273_at	BG165011		0.419617	0.689941
228281_at	BF343258	C11orf82	0.573459	1.75191
228303_at	AW014155	GALNT6	0.580976	0.674002
228323_at	BF248364	CASC5	0.571685	0.737529
228334_x_at	AI633734	KIAA1712	0.53021	0.848315
228347_at	N79004	SIX1	0.57081	0.649628
228378_at	BF439204	C12orf29	0.613965	1.03697
228401_at	AI656807	ATAD2	0.474712	1.11261
228415_at	AA205444	AP1S2	0.551858	2.85327
228427_at	BF196856	FBXO16	0.513047	0.849438
228433_at	AU157605	NFYA	0.583781	0.94985
228468_at	BF108964	MASTL	0.652714	1.32654
228493_at	T87628	NKAP	0.601093	1.27515
228494_at	AI888150	PPP1R9A	0.573165	1.11342
228543_at	AA780252	CSRP2BP	0.644775	0.63851
228554_at	AL137566	PGR	0.265144	1.33324
228560_at	BE672659		0.473052	0.90961
228562_at	N29918		0.46212	1.03127
228564_at	AI569804	LOC375295	0.62794	1.43463
228566_at	AA778694	RPRD1A	0.547732	1.07053
228569_at	AV683473	PAPOLA	0.525088	0.502604
228583_at	BG028765	LIN52	0.51953	0.749073
228597_at	AW151538	C21orf45	0.514014	0.736604
228600_x_at	BE220330	C7orf46	0.57947	1.70457
228606_at	AW016718		0.402091	0.734685
228613_at	BF183535	RAB11FIP3	0.590702	1.08809
228627_at	AL041560	TLK2	0.641734	0.598733
228628_at	AI478268	SRGAP2P1	0.597098	0.72963
228641_at	BF338389	CARD8	0.525307	0.93742
228650_at	AI807211		0.595369	0.94478
228654_at	AU145277	SPIN4	0.513758	1.2734
228664_at	AI627966		0.522026	0.894395
228686_at	BE217923	FLJ33630	0.455854	1.02774
228729_at	N90191	CCNB1	0.524726	0.478042
228752_at	N57931		0.625981	0.535598
228771_at	AI651212	ADRBK2	0.532803	0.537538
228774_at	AW268594	CEP78	0.560239	1.0003
228778_at	BE673677		0.61623	0.796437
228792_at	AU145100		0.470603	0.807366
228812_at	AI652899		0.433956	1.10064
228834_at	BF240286	TOB1	0.587984	1.53551
228859_at	BF056790	C4orf21	0.451674	1.00783
228868_x_at	AW075105	CDT1	0.573791	0.855429
228906_at	AI968175	TET1	0.176142	0.480327
228935_at	AI570494	SLC4A8	0.661887	0.905159
228959_at	AI676241		0.411085	0.705604
228972_at	AI028602		0.564933	0.95639
228992_at	BF064162	MED28	0.666017	0.893973
228993_s_at	AV728606	NCRNA00081	0.456358	1.91985
229025_s_at	AW008627	IMMP1L	0.506897	0.565597
229053_at	AI582818	SYT17	0.566172	1.50775
229055_at	AI805006	GPR68	0.538116	1.14657
229075_at	AI754871	SPATA5	0.417427	0.291824
229129_at	AI948456		0.423121	0.567246
229139_at	AI202201	JPH1	0.59816	0.757533
229155_at	BF508891		0.532641	1.1369
229160_at	AI967987	MUM1L1	0.261827	0.994567
229167_at	AI129941		0.49779	0.950598
229215_at	AI393930	ASCL2	0.460305	0.942694
229243_at	AI023320		0.294854	1.13742
229267_at	AW205749		0.606287	0.539645
229298_at	BF436101	KBTBD7	0.383627	1.39996
229304_s_at	AA460299	MLF1IP	0.410276	1.2708
229305_at	AA460299	MLF1IP	0.36243	1.14448
229333_at	BE466139		0.356262	0.356755
229352_at	AA885360		0.638159	1.08297
229354_at	AB033060	AHRR	0.548744	1.26788
229431_at	AI742868	RFXAP	0.366824	0.977854
229442_at	BF059556	C18orf54	0.592016	1.29178
229459_at	AV723914	FAM19A5	0.400857	0.7517
229464_at	N50034	MYEF2	0.306026	0.735567
229489_at	AI681043		0.639403	0.814869
229490_s_at	AW271106		0.633328	0.641725
229504_at	AI810826		0.616197	0.57227
229535_at	BE856827	PTPMT1	0.586401	0.763842
229551_x_at	N62196	ZNF367	0.54321	0.797266
229558_at	AI927643		0.61313	0.897116
229575_at	AW271460		0.463258	0.630673
229590_at	AI369389	RPL13	0.559865	0.635922
229602_at	H97567		0.598696	0.892118
229623_at	BF508344	FLJ12993	0.319821	0.769583
229640_x_at	AW439242		0.630754	0.870707
229648_at	AW025358	RICS	0.494309	0.792583
229655_at	N66656	FAM19A5	0.581805	0.822067
229674_at	AL035414	SERTAD4	0.579448	1.08453
229730_at	AI193973	SMTNL2	0.630373	0.885099
229861_at	N66669	RFFL	0.437146	0.707779
229928_at	AI056347		0.630912	1.10404
229954_at	AI025415	CHDH	0.609059	0.93912
229964_at	AI380443	C9orf152	0.116187	1.05872
229970_at	BE672291	KBTBD7	0.325095	1.11154
229984_at	AI971519	DTWD1	0.460402	0.92216
230002_at	AA406603	CLCC1	0.519992	0.59479
230005_at	AI742358	SVIP	0.465549	1.61873
230006_s_at	AI742358	SVIP	0.532942	1.68325
230021_at	AI638593	C15orf42	0.561451	0.779589
230033_at	BF436398	C19orf51	0.601852	1.838
230048_at	BF061555		0.572599	0.950141
230056_at	AI735696	BPTF	0.427533	0.698365
230085_at	AW263542		0.218431	0.808697
230087_at	AI823645	PRIMA1	0.428818	0.851674
230113_at	AW665447		0.460666	0.499403
230120_s_at	AI088455	PLGLB2	0.631969	0.901338
230122_at	BE219716	MLLT10	0.625299	0.419754
230163_at	AW263087	GFRA1	0.169796	1.81608
230165_at	N31731	SGOL2	0.406315	0.370594
230194_at	AI341076	LRPPRC	0.442283	0.85169
230209_at	AW194655	ZXDC	0.608134	0.745203
230261_at	AA552969	ST8SIA4	0.130494	0.719903
230285_at	BF447829	SVIP	0.47633	1.74322
230301_at	BF055370		0.662206	0.990292
230307_at	AA770060	SLC25A21	0.254487	1.01527
230312_at	AI146812		0.347222	0.864118
230339_at	AU152965	CCDC138	0.581332	0.768932
230364_at	BF940025	CHPT1	0.544316	0.685067
230399_at	AI361034		0.484475	1.04025
230404_at	AI418538	FLJ44606	0.598339	1.20244
230409_at	AI738585	MAGI3	0.601506	1.01087
230418_s_at	AI097463	GALNTL1	0.568557	0.953692
230434_at	AA769615		0.403746	1.46161
230442_at	AI700675	MTHFSD	0.641806	0.995072
230469_at	AW665138	RTKN2	0.59521	0.790801
230475_at	AI368415	C15orf59	0.500836	1.00805
230479_at	AI872374		0.467965	0.692504
230497_at	BE503640	BRUNOL5	0.477928	0.926356
230522_s_at	BG028209	C9orf100	0.624715	0.958955
230551_at	AI692426	KSR2	0.637417	0.73386
230556_at	AA977197	IMMP1L	0.488931	1.12718
230575_at	AI620189	MSRB2	0.548442	0.95443
230593_at	N66584	GRIK3	0.486736	0.879245
230595_at	BF677651	LOC572558	0.434346	1.0085
230644_at	AI375083	LRFN5	0.613253	1.25436
230660_at	AU146709	SERTAD4	0.640774	0.944989
230712_at	AI634549		0.50423	1.31764
230738_at	BE858063	LOC730631	0.361194	1.39131
230746_s_at	AW003173		0.227532	1.75071
230752_at	AI638063		0.453182	1.47921
230764_at	BF109998		0.494955	0.856392
230836_at	AI422986	ST8SIA4	0.125073	0.415558
230898_at	AW445148		0.546324	1.29105
230913_at	BE674309		0.638172	0.860528
230921_s_at	BE467612		0.61785	0.373491
230951_at	AW242920		0.551442	1.19882
231003_at	AI703480	SLC35B3	0.638545	1.5191
231088_at	R92984	LOC340544	0.392733	1.73384
231102_at	BE674103	CROT	0.510774	0.417323
231112_at	AU144102	SNRPE	0.537627	0.862243
231120_x_at	AL569326	PKIB	0.263441	3.13734
231121_at	N72151	HPS3	0.266477	0.325404
231204_at	AU158002	C4orf21	0.638146	1.40459
231285_at	AI458583	STT3B	0.629614	2.05601
231399_at	BE671491	RAB3IP	0.551948	0.853275
231472_at	BE464323	FBXO15	0.395828	1.50177
231713_s_at	NM_018255	ELP2	0.591759	1.11772
231750_at	NM_018938	PCDHB4	0.439827	1.00164
231772_x_at	AL572471	CENPH	0.656375	1.53213
231810_at	BG106919	BRI3BP	0.426724	0.58948
231846_at	AK026975	FOXRED2	0.575858	0.840719
231850_x_at	AB051499	KIAA1712	0.528573	0.929041
231851_at	AL359613	RAVER2	0.512709	0.475284
231855_at	AB040957	KIAA1524	0.456649	1.29325
231856_at	AB033070	KIAA1244	0.566389	0.982885
231862_at	AK023520	CBX5	0.297511	1.28008
231878_at	AK026112	C16orf53	0.5469	0.936913
231882_at	AL530703	FLJ39632	0.388413	0.729288
231886_at	AL137655	DKFZP434B2016	0.538279	1.0802
231923_at	AU152102	FLJ12993	0.387331	0.898142
231938_at	AK024292	SGOL1	0.507743	0.683513
231954_at	AL137273	DKFZP434I0714	0.492783	1.62276
231962_at	AW072594	AP4B1	0.6272	0.840823
231981_at	AK001889	PRLR	0.265984	1.0851
232020_at	AU157259	SMURF2	0.574452	0.435652
232065_x_at	N29457	CENPL	0.664538	0.967574
232095_at	BG109134		0.567574	0.6819
232144_at	AV710542		0.583058	0.866047
232151_at	AL359055	MACC1	0.663211	1.11237
232161_x_at	AK025546		0.545959	0.510941
232210_at	AU146384		0.358529	0.56194
232216_at	AA828049	YME1L1	0.605615	1.99504
232238_at	AK001380	ASPM	0.446962	0.653494
232242_at	AW262022		0.338836	0.892564
232256_s_at	AF143329	LOC401321	0.357368	0.822902
232270_at	AL137535	C9orf3	0.562689	0.6886
232272_at	BF435259	ZNF624	0.666694	0.569784
232273_at	AK025503		0.661998	1.4255
232278_s_at	AJ278112	DEPDC1	0.315233	0.425895
232294_at	AU145134	LOC219347	0.647047	1.14458
232317_at	AB046770	PLXNA4	0.62206	0.990892
232322_x_at	D60944	STARD10	0.478992	1.24378
232396_at	AV711227		0.58744	1.05596
232424_at	AI623202	PRDM16	0.452073	0.898539
232438_at	AL110270	EPS15L1	0.650916	0.70132
232529_at	AU144413	SP3	0.614532	1.41478
232567_at	AK022305	ARHGAP8	0.66613	1.00782
232569_at	AK024255		0.479079	1.07757
232576_at	AU144570		0.492417	0.872104
232614_at	AU146963		0.250098	0.71888
232636_at	AL080239	SLITRK4	0.426751	0.991301
232647_at	AL137531	PROCA1	0.587384	1.31937
232667_at	AK023752		0.468726	0.421828
232682_at	BG167210	MREG	0.409588	0.979487
232709_at	AU156167		0.662901	0.482477
232746_at	BE552368	CXCR7	0.205768	0.800365
232800_at	AW086077		0.608534	0.782781
232816_s_at	AW571709	DDX11	0.556561	1.1845
232831_at	AA805239		0.559399	0.965528
232990_at	BG285399	FAM104B	0.639681	1.10352
233058_at	BG169945		0.642951	0.848535
233059_at	AK026384		0.601309	1.04382
233078_at	AK021649	API5	0.570555	0.975182
233214_at	AK021962		0.497068	1.02717
233231_at	AU156915	MCCC2	0.619443	1.15958
233273_at	AU146834		0.427866	1.00641
233388_at	AK022350		0.299339	0.94473
233482_at	AL360257		0.452546	0.916734
233498_at	AK024204	ERBB4	0.44995	1.02138
233527_at	AK000493		0.528426	2.03157
233884_at	AL512747	HIVEP3	0.224722	0.729362
233899_x_at	AK024296	ZBTB10	0.501441	1.21489
233903_s_at	AK022655	SGEF	0.506752	0.767797
233964_at	AL110135		0.44597	0.84694
234082_at	AU146017		0.536071	0.728462
234193_at	AK025218		0.544438	0.775916
234304_s_at	AL162083	IPO11	0.475346	0.70452
234344_at	AF093744	RAP2C	0.560493	0.860856
234351_x_at	AK000948	TRPS1	0.562943	1.06753
234464_s_at	AK021607	EME1	0.485933	0.826334
234594_at	AK024887	NCRNA00203	0.411829	0.72471
234749_s_at	AL117629	WDR51A	0.60646	0.661397
234863_x_at	AK026197	FBXO5	0.434781	0.823804
234923_at	AK022988	GARNL1	0.609432	1.56847
234970_at	AI741469	TC2N	0.511973	1.29003
234976_x_at	BG324504	SLC4A5	0.584677	0.944374
234977_at	BG168924	ZADH2	0.569947	0.821375
234984_at	AA236927	NEDD1	0.593856	1.11841
234990_at	BE777970	CBX5	0.454526	1.26446
234992_x_at	BG170335	ECT2	0.619557	0.781058
234998_at	N57510		0.582	0.562155
235004_at	AI677701	RBM24	0.280536	1.41279
235006_at	AL571598	CDKN2AIPNL	0.599849	1.21174
235014_at	BF345728	LOC147727	0.525873	0.936691
235020_at	AI366784	TAF4B	0.498656	1.29311
235046_at	AA456099		0.42854	0.434441
235088_at	AI276663	C4orf46	0.527403	0.984087
235099_at	AW080832	CMTM8	0.649625	1.52734
235122_at	AI800713	HIVEP3	0.317952	0.386884
235124_at	BE502930	LOC645212	0.658958	1.397
235134_at	BF969544		0.306562	0.793283
235148_at	BF680458	KRTCAP3	0.505135	1.28897
235168_at	AI701594	PIGM	0.587271	1.46975
235178_x_at	AL120674	ESCO2	0.477191	1.65178
235199_at	AI969697	RNF125	0.646059	2.19739
235203_at	AA398756		0.457808	0.570666
235226_at	AA994004	CDC2L6	0.64726	1.2272
235242_at	BE739287		0.541495	1.15791
235244_at	BF001285	CCDC58	0.537362	0.911479
235266_at	AI139629	ATAD2	0.607904	1.2055
235294_at	AV685172	SIKE1	0.580339	0.745988
235300_x_at	AW236209	RCHY1	0.618794	0.549628
235337_at	AI276403		0.426523	1.07323
235363_at	BF108778		0.662849	1.04223
235392_at	BG403162	IRS1	0.487722	1.01117
235422_at	AA977218		0.640384	0.944972
235425_at	AW965339	SGOL2	0.475664	0.39821
235443_at	BG284827	LOC100131067	0.592895	2.03677
235466_s_at	AI677948	DISP1	0.636997	1.39896
235469_at	AV744101		0.634804	1.06242
235470_at	AI766279		0.493476	1.02859
235475_at	AI580135	SERP1	0.608715	0.947594
235502_at	BF030448		0.536993	0.53252
235506_at	AI076788		0.479646	0.333681
235520_at	AA805654	ZNF280C	0.633152	1.51155
235532_at	AI631888	PIGM	0.596091	1.2013
235538_at	T96989		0.48529	0.823728
235545_at	AI810054	DEPDC1	0.333645	0.376029
235551_at	AA555280	WDR4	0.627069	0.794287
235572_at	AI469788	SPC24	0.520136	0.54203
235579_at	AA679858	SFRS2IP	0.644134	2.18202
235609_at	BF056791		0.368238	0.697819
235611_at	AA026666		0.462309	0.393985
235615_at	BF029960	PGGT1B	0.61252	0.813419
235625_at	AW963328	VPS41	0.612075	0.576971
235675_at	AW104373	DHFRL1	0.349702	1.30912
235679_at	AI598222		0.545112	1.12675
235690_at	AA872562	ZNF594	0.400627	1.12264
235709_at	H37811	GAS2L3	0.515404	0.717834
235749_at	AI057619	UGGT2	0.532868	1.14393
235766_x_at	AA743462	RAB27A	0.571377	0.578161
235798_at	BE671123	TMEM170B	0.651307	0.734572
235830_at	AI797043		0.571855	0.534893
235841_at	AI190306		0.6487	1.44107
235846_at	AI208616		0.520254	1.23456
235848_x_at	N35250	ATL2	0.525629	0.535739
235919_at	AA227879		0.420054	0.961772
235944_at	BF446673	HMCN1	0.510848	2.18868
235947_at	AA922273		0.201052	1.09085
236000_s_at	AA863112		0.467047	1.15349
236016_at	AI702962		0.556197	0.750287
236026_at	AA160529	GPATCH2	0.463609	2.31681
236037_at	AI800896	LOC202451	0.418675	0.933113
236042_at	AI700506	LOC100130219	0.419852	1.13141
236068_s_at	AI458586		0.438621	0.733301
236076_at	AW241549	LOC257396	0.375677	1.62357
236092_at	AI570571		0.582294	0.818091
236105_at	AI627858		0.432422	0.990448
236149_at	AA502999		0.62776	1.67319
236164_at	AI796858	FLJ10038	0.466752	0.841417
236174_at	AI808830		0.603302	1.63895
236208_at	BE467697	MOCS2	0.33673	0.910795
236250_at	AI859065	AFG3L1	0.597123	0.749599
236273_at	AW269499	NBPF1	0.438351	1.47772
236302_at	R40892	PPM1E	0.246079	0.466252
236335_at	AW298375		0.597957	0.895351
236363_at	AI768384	LOC285378	0.609192	1.28426
236428_at	D59900		0.529087	1.95537
236451_at	AA825510		0.482722	0.742049
236496_at	AW006352	DEGS2	0.594406	0.926971
236503_at	BE466160		0.505493	1.36165
236513_at	AW770245		0.291719	0.849423
236518_at	BE208843		0.605572	0.629558
236550_s_at	BF508689	ZNF311	0.652666	0.769312
236551_at	BF508689	ZNF311	0.561119	0.859636
236582_at	AA731746		0.56003	1.46702
236590_at	R93413		0.615867	1.11674
236598_at	BF432065		0.659294	0.971231
236606_at	N50912		0.652284	2.67598
236619_at	AI922972		0.295465	0.785039
236622_at	AI761712	PIGM	0.414291	1.39335
236641_at	AW183154	KIF14	0.336521	0.471245
236648_at	AI684467		0.576212	0.930836
236745_at	AW264810	CCDC78	0.65073	1.02569
236772_s_at	AA554330		0.597288	1.1278
236828_at	BF446616		0.630976	1.28183
236837_x_at	BE669806	LOC650794	0.555778	2.32833
236854_at	AA743694	LOC284749	0.552273	0.905328
236896_at	R37848	ZIC1	0.351881	0.900526
236921_at	BE504716		0.587423	1.30272
236967_at	AI867314	LOC645249	0.416529	0.893165
236985_at	AA743413		0.558938	0.948596
237005_at	AI923935	LOC442075	0.659099	1.4575
237028_at	AW665248		0.391155	1.49251
237031_at	AI743452		0.22365	0.802314
237086_at	AI693336	FOXA1	0.339233	1.54022
237094_at	AI953086	FAM19A5	0.579746	1.00449
237112_at	R59908		0.46434	1.09822
237145_at	AI953362	EIF2AK4	0.523462	0.372821
237158_s_at	AW449069	MPHOSPH9	0.588852	0.615298
237229_at	AI268287	JMJD5	0.626967	0.939453
237240_at	AW590101		0.36076	0.85802
237246_at	AI797163		0.33251	0.899362
237268_at	BE503065	DSCAM	0.403	0.665646
237291_at	AI695007	NCRNA00117	0.393999	1.08813
237304_at	AA565544	SYCE2	0.526276	1.24002
237377_at	AA069425		0.53065	1.02752
237469_at	T96523	TOP2A	0.308478	1.0645
237481_at	AA826948	ACAD10	0.668224	0.984025
237510_at	AI939472	MYNN	0.55781	1.13179
237716_at	AA699673		0.332612	1.014
237917_at	N62721	NBPF8	0.531414	0.851752
238001_at	BF693998	KCTD6	0.572044	0.78518
238002_at	BF342391		0.625762	1.11412
238005_s_at	AI760013	SIN3A	0.666495	0.902814
238007_at	AA464946	ZNF271	0.484182	1.0093
238012_at	AI620209	DPP7	0.437632	0.903604
238015_at	BE620598	C4orf46	0.596441	0.875492
238020_at	BG166796	PSMC2	0.592356	0.722733
238054_at	AI243209	ADPRHL1	0.644909	0.984398
238058_at	AA603041	LOC150381	0.461035	0.753932
238077_at	T75480	KCTD6	0.506454	0.755413
238121_at	AI473796	GK5	0.612479	0.826649
238122_at	AI807494	RBM12B	0.607942	0.822936
238271_x_at	W90010		0.441248	0.90974
238344_at	AI792842		0.655716	0.812657
238393_at	AL047534		0.401253	1.01006
238431_at	W68845		0.359334	0.411065
238435_at	AA521288	CA5BP	0.549988	1.87631
238451_at	BF693302	MPP7	0.600666	1.90756
238453_at	AI628573	FGFBP3	0.492652	0.998129
238508_at	BG026951	DBF4B	0.620516	0.894807
238511_at	BF982733		0.537661	1.02588
238516_at	BF247383	BMPR2	0.620763	0.486191
238526_at	AL119897	RAB3IP	0.602012	0.895889
238529_at	AA573088	LOC730631	0.393445	1.32282
238539_at	BG163294	HPS3	0.506507	0.703072
238541_at	BE544855	C21orf58	0.576216	0.889356
238552_at	BF028392		0.517032	0.886193
238565_at	BE348291		0.449544	0.502683
238592_at	BE840636	PDLIM3	0.560369	1.67361
238625_at	AI452457	C1orf168	0.278106	1.19264
238637_at	N24703		0.656968	0.743627
238649_at	AA815089	PITPNC1	0.65794	0.674914
238651_at	BF512491		0.546896	1.732
238662_at	BE884544	ATPBD4	0.507249	0.667907
238670_at	AI144156		0.506026	0.534522
238691_at	AA447830	SNHG10	0.507007	0.914836
238704_at	BF245243		0.585077	0.554642
238712_at	BF801735		0.561722	3.12599
238719_at	BF060712		0.488747	0.642793
238748_at	AA287223		0.353926	0.44548
238757_at	AW290902	DBF4B	0.625573	0.745304
238773_at	AA251906	METT5D1	0.458853	0.526662
238778_at	AI244661	MPP7	0.608497	2.67195
238781_at	AI859076		0.474809	0.472119
238794_at	N23586	C10orf78	0.429983	1.32224
238821_at	AI826277	CSTF2	0.545152	1.21563
238833_at	AW139053	LOC729088	0.357086	1.32502
238846_at	AW026379	TNFRSF11A	0.575194	1.69931
238853_at	AI436813	RAB3IP	0.64068	0.722552
238860_at	AA398043	C6orf130	0.588254	1.06433
238868_at	AW264269	UACA	0.575699	0.433005
238913_at	AW235215		0.640825	1.21077
238927_at	AA922236		0.643054	0.825428
238933_at	AA644178	IRS1	0.634752	0.936662
238946_at	AW469495		0.502177	2.54699
238975_at	AI671390	MMAB	0.578729	0.803606
238977_at	R54683	MCM6	0.257542	0.586073
238982_at	AW665791	DENR	0.63663	1.7774
238983_at	AI538394	NSUN7	0.511037	0.454908
239002_at	AA748494	ASPM	0.417595	0.568985
239072_at	BE080109		0.603465	0.982939
239106_at	AI801563	CA5BP	0.58447	1.23575
239133_at	AW169159		0.408996	0.397516
239143_x_at	AW291944	RNF138	0.439868	0.928096
239153_at	BF109906	HOTAIR	0.561345	0.877948
239169_at	AA761980	RDM1	0.491009	1.02246
239210_at	AW074143		0.482284	0.994953
239219_at	N55457	AURKB	0.616655	1.36663
239242_at	AI807887		0.571404	1.50883
239253_at	AI926924		0.265635	0.451561
239282_at	AI651679	CCDC41	0.643116	0.949359
239292_at	AA825563		0.632588	0.339217
239319_at	BE542563	LOC728342	0.526096	0.869486
239337_at	AL577781	LOC400768	0.462812	0.816487
239413_at	AI130715	CEP152	0.413282	1.52066
239447_at	AI052687	TRA2B	0.564726	0.548413
239482_x_at	BF223715	ZNF708	0.593593	1.36779
239484_at	AI821442		0.572694	0.73089
239486_at	BG111636		0.404591	1.12162
239562_at	AW272411	MTHFD2L	0.469768	2.40164
239579_at	AI807532	EPHX4	0.666511	0.996749
239653_at	AI936859		0.562468	1.15596
239680_at	AI220472		0.218473	0.922763
239697_x_at	AA521262	C3orf67	0.605571	0.849429
239699_s_at	AW195920		0.482636	1.33697
239744_at	AW151660		0.374689	0.31734
239773_at	BF509768	GTPBP10	0.64982	0.828413
239792_at	N75594	LOC440288	0.456097	1.0585
239859_x_at	AW140122		0.448306	1.23199
239903_at	AA565852		0.335104	1.23919
239965_at	AW009761	LOC151878	0.632525	0.763419
239999_at	N66393	C21orf34	0.332036	0.63712
240028_at	AW273851	FLJ44048	0.6223	0.949661
240032_at	BE463930		0.6531	0.951228
240063_at	AW573227	LOC441046	0.477929	1.32236
240081_at	AA004803		0.518687	0.91109
240106_at	AI633523	GNPTAB	0.664512	0.739018
240148_at	AA814800	MSH6	0.479432	0.61303
240192_at	AI631850	FLJ45983	0.422514	0.76749
240218_at	BF941609	DSCAM	0.245857	0.883075
240247_at	AI653240		0.639197	0.852166
240261_at	AA913079	TOM1L1	0.504338	0.70481
240317_at	BE222389	PCDHB4	0.348769	0.950207
240634_x_at	BE348555	PDZK1P1	0.587057	0.877901
240666_at	AI732568		0.619648	0.854262
240703_s_at	AW591969	HERC1	0.640322	0.933145
240728_at	AI224105	PLCB4	0.635035	0.953736
240830_at	AI300126	SCARNA17	0.58877	0.845379
240892_at	AI939452		0.63796	0.65447
241017_at	AA779927		0.495083	0.564754
241021_at	AW016637		0.42261	0.874694
241036_at	AA215451		0.24579	1.30142
241102_at	AA705396		0.618458	1.17679
241170_at	AI093769		0.355328	0.898113
241321_at	AI379751		0.352142	0.809847
241342_at	BG288115	TMEM65	0.586412	1.28553
241360_at	BG413368	CCDC15	0.498685	1.68752
241363_at	BG326897	EXD3	0.609294	0.844648
241367_at	BE205922	TEX19	0.650169	1.05715
241370_at	AA278233	LOC286052	0.606222	1.04047
241466_at	AI275776		0.479812	0.584638
241473_at	AI624440		0.396868	1.1078
241534_at	AW469777		0.414191	3.10514
241535_at	AA758105		0.578321	0.965037
241619_at	BF526558	CALM1	0.62197	1.22759
241682_at	BE873351	KLHL23	0.449277	1.0843
241710_at	AI436290	hCG_1645220	0.458102	0.733857
241730_at	AW296689		0.456598	1.13513
241737_x_at	T89693		0.588992	1.09064
241741_at	AI339837	CRLS1	0.542109	0.626599
241816_at	AW103300	C14orf106	0.635012	1.49354
241885_at	BF431050		0.425626	1.16916
241903_at	AI688631		0.352969	0.773147
242045_at	AI457235	ANKRD18A	0.317029	1.1258
242051_at	AI695695		0.55585	0.295545
242053_at	AW665279	TSGA10	0.478368	0.873612
242056_at	AI793200	TRIM45	0.444178	1.43664
242069_at	BE568225	CBX5	0.603067	1.28955
242082_at	AA633861	MMAB	0.515582	0.774025
242098_at	AW953116	LOC202451	0.321249	0.850006
242111_at	AI859463	METTL3	0.469847	1.43335
242112_at	AI492353	LSM11	0.601512	0.820825
242133_s_at	AA630955		0.585873	1.0776
242196_at	AI312886	RICS	0.624638	0.834082
242224_at	R40111	GPATCH2	0.439974	1.93197
242229_at	W01715	NAPEPLD	0.628642	0.758488
242245_at	N90719		0.474046	1.62619
242247_at	AL580319	METT5D1	0.498074	0.40523
242283_at	AI076810	DNAH14	0.409683	0.66078
242300_at	BF432276		0.63577	0.579117
242323_at	AV714268	PLA2G12A	0.586783	1.15977
242420_at	AI084326	PPP1R9A	0.59539	0.774867
242453_at	AA524020		0.606711	2.12488
242481_at	AI612775		0.563682	0.735755
242486_at	BF516341		0.474075	1.07997
242523_at	AW770320		0.369531	0.993593
242551_at	AI223854		0.344553	1.03598
242560_at	AA579890	FANCD2	0.497943	0.941762
242569_at	N57099	STAM2	0.642693	0.837957
242577_at	BF109197	LOC389834	0.535582	0.791208
242584_at	AI954412	FAM161A	0.433973	1.14605
242618_at	AA430072		0.660836	2.70369
242630_at	AA005355		0.498872	0.647403
242648_at	BE858995	KLHL8	0.662595	1.34473
242655_at	AI668649		0.493414	0.517966
242660_at	AA846789	C10orf112	0.24437	1.00371
242686_at	AI346280	STARD13	0.360829	1.78314
242723_at	AI001880		0.466332	0.917609
242753_x_at	AI394199	C4orf16	0.615029	0.988558
242754_at	AW132066		0.490534	0.97099
242772_x_at	H48551		0.486392	0.697347
242787_at	AI924134		0.457479	0.588787
242844_at	AA989220	PGGT1B	0.58167	0.964232
242890_at	AI650364		0.312116	1.35998
242900_at	BF244214	ALG10B	0.522793	1.29407
242943_at	AA352113	ST8SIA4	0.18973	0.91835
242974_at	AA446657	CD47	0.524695	0.966427
242979_at	AI474666	IRS1	0.483474	0.515705
242996_at	AI341686	MTRF1	0.512233	0.630197
243241_at	AW341473		0.634148	0.99732
243253_at	AA699346		0.557874	1.00699
243397_at	AI912699		0.585386	1.24704
243413_at	AW117691	TTC30B	0.430643	0.867975
243631_at	AI630997	MPHOSPH8	0.666786	0.939024
243681_at	AA464273	SHANK2	0.270411	0.378837
243729_at	AI457984		0.49726	0.773894
243745_at	N74507		0.454164	2.12968
243755_at	AI628734	PRLR	0.358231	1.15859
243773_at	H65902	PDCD2	0.589947	0.827446
243782_at	AW207634		0.533077	0.894098
243806_at	AW015140		0.344291	0.915953
243848_at	AI934935		0.644213	0.77444
243888_at	AI610684		0.641477	0.807646
243910_x_at	AI810143		0.612795	0.800468
243927_x_at	AI636247	KIAA1429	0.374774	0.587651
244031_at	AA868193		0.48267	1.2985
244035_at	BF003032		0.398848	0.743118
244110_at	BE669782	MLL	0.628961	1.09068
244142_at	D60329	DTNA	0.583865	0.984226
244177_at	BE671727		0.583585	1.04204
244185_at	AA921841		0.647753	1.51416
244189_at	AI888657	LOC284900	0.634508	1.11313
244190_at	AI878997		0.440419	1.02857
244194_at	N29801		0.511673	0.621056
244235_at	AW273860	IVNS1ABP	0.559503	1.20101
244275_at	AI732988		0.569396	0.912297
244304_at	AW129650		0.441414	0.409955
244324_at	BG283921	C18orf54	0.507808	1.32608
244362_at	AI916560		0.600106	0.883955
244427_at	AW192521	KIF23	0.596358	0.637698
244475_at	AW296024		0.463125	0.913706
244688_at	AI743120		0.477924	0.44603
244693_at	BF110113		0.647913	1.68004
244745_at	BG484193	RERG	0.15607	1.13523
244747_at	BF844056	NPNT	0.428383	0.979922
244749_at	AA806349		0.592178	1.67081
244764_at	BG250907		0.589486	0.883958
244828_x_at	F09493	NAF1	0.524683	0.785154
244869_at	AA677459		0.581408	0.99752
37079_at	U82319	YDD19	0.53532	1.07263
37117_at	Z83838		0.504614	0.972042
37226_at	U15172	BNIP1	0.582689	0.713597
37577_at	U79256	ARHGAP19	0.657184	0.650866
38158_at	D79987	ESPL1	0.426333	0.46016
38703_at	AF005050	DNPEP	0.632114	0.814097
39817_s_at	AF040105	C6orf108	0.568784	0.72345
41858_at	AL049261	PGAP2	0.528529	1.08963
45633_at	AI421812	GINS3	0.505255	0.731681
46665_at	AI949392	SEMA4C	0.574323	0.650145
48808_at	AI144299	DHFR	0.273861	0.864544
50314_i_at	AI761506	C20orf27	0.52122	0.673143
57588_at	R62432	SLC24A3	0.547876	1.24566
64408_s_at	AW025529	CALML4	0.360872	0.520464
64432_at	W05463	C12orf47	0.646746	1.32459
64900_at	AA401703	FLJ22167	0.658901	1.02292

## Sheet: MCF7 UP Final List
Probe set	GB acc	Gene Symbol	MCF7 Fold Change (AZA/CTRL)	231 Fold Change (AZA/CTRL)
1552323_s_at	NM_138819	FAM122C	3.04624	2.37893
1552487_a_at	NM_001717	BNC1	2.47129	5.19965
1552701_a_at	NM_052889	CARD16	3.52479	5.0952
1552703_s_at	NM_052889		4.82809	4.89941
1553055_a_at	NM_144975	SLFN5	1.58556	3.1569
1553530_a_at	NM_033669	ITGB1	1.72845	0.71562
1553605_a_at	NM_152701	ABCA13	2.40948	1.33348
1553611_s_at	NM_173583	KLHL35	1.55321	1.39224
1553678_a_at	NM_133376	ITGB1	1.714	0.747268
1553768_a_at	NM_173674	DCBLD1	1.791	1.17064
1553960_at	CA447177	SNX21	1.64429	1.20451
1553970_s_at	BC042510	CEL	4.38004	0.922992
1553994_at	BC015940	NT5E	2.67189	0.493891
1553995_a_at	BC015940	NT5E	3.08343	0.569366
1554018_at	BC011595	GPNMB	3.76406	1.23907
1554127_s_at	BC040053	MSRB3	2.48012	0.67008
1554140_at	BC032406	WDR78	1.84867	1.05758
1554141_s_at	BC032406	WDR78	1.52704	0.95773
1554627_a_at	BC012291	ASCC1	1.66548	0.779361
1554708_s_at	BC034293	C9orf68	1.50734	0.961636
1554726_at	AY099353	ZNF655	2.32706	1.02593
1554748_at	BC020873	CLCNKB	1.55402	1.11886
1554795_a_at	BC019895	FBLIM1	2.23111	1.08431
1554835_a_at	BC028058	B3GNT5	1.80632	1.01318
1555037_a_at	BC012846	IDH1	1.55564	0.45599
1555292_at	BC019064	FAM40B	1.8304	1.18515
1555326_a_at	AF495383	ADAM9	2.07737	0.748182
1555355_a_at	BC017314	ETS1	1.47514	1.11196
1555420_a_at	BC012919	KLF7	1.54308	1.13231
1555480_a_at	AF459643	FBLIM1	1.48841	1.19155
1555526_a_at	AF403061	2013-09-06	1.66089	0.960011
1555609_a_at	AF355465	ZMAT3	3.69864	1.31968
1555705_a_at	AY166714	CMTM3	1.59964	1.60647
1555724_s_at	BC010946	TAGLN	24.0283	1.66131
1555785_a_at	AY137776	XRN1	1.90315	0.875142
1555832_s_at	BU683415	KLF6	2.73135	1.34276
1555852_at	AI375915	PSMB9	1.87454	0.815597
1555870_at	AK056658	RNF207	1.98225	1.25858
1556033_at	BQ187042	FLJ39739	1.6457	1.12272
1556126_s_at	BM668595	GPATCH2	1.81524	0.819953
1556190_s_at	AK056897	PRNP	2.21486	1.57698
1557078_at	AK054668	SLFN5	1.78535	2.65128
1557094_at	BC029890	LOC653110	13.7101	2.56579
1557455_s_at	AF086333	MOSPD1	2.22712	1.99921
1557521_a_at	AA653638		1.76217	1.3638
1557522_x_at	AA653638		2.27885	1.4305
1557578_at	BQ722176	PHLDB2	2.52837	1.09255
1557905_s_at	AL552534	CD44	2.0865	1.19398
1557938_s_at	AL545542	PTRF	3.44843	1.00813
1558173_a_at	AK093016	LUZP1	1.52379	0.989258
1560048_at	BM041827		1.65548	0.883723
1566342_at	R34841	SOD2	1.60358	1.56129
1567013_at	AF323119	NFE2L2	1.60794	1.01317
1568593_a_at	CA431328	NUDT16P	3.27152	1.17438
1568609_s_at	AL118843		1.58091	0.958611
1568643_a_at	BC032795		1.64996	0.854614
1569086_at	BC000856	EML2	1.68841	1.42386
1569149_at	BC023629	PDLIM7	2.03654	0.905777
177_at	U38545	PLD1	3.23893	1.23135
200601_at	U48734	ACTN4	1.61305	0.654514
200609_s_at	NM_017491	WDR1	1.75435	0.983467
200611_s_at	AB010427	WDR1	2.38245	1.02146
200620_at	NM_004872	TMEM59	1.71142	1.64548
200625_s_at	NM_006367	CAP1	1.5022	0.868541
200661_at	NM_000308	CTSA	1.73498	0.977222
200678_x_at	NM_002087	GRN	1.58488	1.14837
200696_s_at	NM_000177	GSN	6.15253	1.64625
200710_at	NM_000018	ACADVL	1.6023	1.55955
200736_s_at	NM_000581	GPX1	36.5451	0.800809
200758_s_at	AI361227	NFE2L1	1.72594	1.21046
200760_s_at	N92494	ARL6IP5	1.64132	1.67284
200761_s_at	NM_006407	ARL6IP5	1.5819	1.62095
200770_s_at	J03202	LAMC1	2.21737	0.763489
200808_s_at	NM_003461	ZYX	2.14735	0.773772
200824_at	NM_000852	GSTP1	1.77539	1.29024
200838_at	NM_001908	CTSB	1.96776	1.30972
200839_s_at	NM_001908	CTSB	2.2174	1.17745
200866_s_at	M32221	PSAP	1.90356	1.6873
200871_s_at	NM_002778	PSAP	2.03955	1.8289
200878_at	AF052094	EPAS1	10.15	1.12479
200879_s_at	NM_001430	EPAS1	1.92035	0.979719
200905_x_at	NM_005516	HLA-E	1.75409	1.29452
200923_at	NM_005567	LGALS3BP	1.54788	0.842061
200931_s_at	NM_014000	VCL	2.12308	0.5168
200972_at	BC000704	TSPAN3	1.63507	0.945368
200973_s_at	NM_005724	TSPAN3	1.66863	0.852826
200974_at	NM_001613	ACTA2	4.07742	2.943
200976_s_at	NM_006024	TAX1BP1	1.76503	1.41647
200977_s_at	AF090891	TAX1BP1	1.88455	1.45575
200996_at	NM_005721	ACTR3	1.51174	1.04701
201012_at	NM_000700	ANXA1	16.576	0.928152
201030_x_at	NM_002300	LDHB	3.50912	0.725415
201032_at	NM_006698	BLCAP	1.50114	1.39297
201041_s_at	NM_004417	DUSP1	2.194	2.7671
201044_x_at	AA530892	DUSP1	2.52362	2.56762
201050_at	NM_012268	PLD3	1.68935	1.43769
201058_s_at	NM_006097	MYL9	20.2227	0.532078
201060_x_at	AI537887	STOM	1.98282	5.83483
201061_s_at	M81635	STOM	1.96334	5.62834
201095_at	NM_004394	DAP	1.59923	1.03745
201116_s_at	AI922855	CPE	4.87255	3.16328
201117_s_at	NM_001873	CPE	4.83028	4.91392
201141_at	NM_002510	GPNMB	8.85365	3.42062
201147_s_at	BF347089	TIMP3	3.43693	0.322158
201148_s_at	AW338933	TIMP3	1.88148	0.329886
201149_s_at	U67195	TIMP3	2.75873	0.346794
201150_s_at	NM_000362	TIMP3	1.85495	0.211422
201163_s_at	NM_001553	IGFBP7	9.4913	0.890596
201193_at	NM_005896	IDH1	1.56804	0.501878
201215_at	NM_005032	PLS3	1.68028	1.096
201261_x_at	BC002416	BGN	1.67205	0.92492
201266_at	NM_003330	TXNRD1	2.02583	1.24014
201272_at	NM_001628	AKR1B1	3.31678	1.29568
201278_at	N21202	DAB2	1.73985	1.45919
201279_s_at	BC003064	DAB2	1.83693	1.58855
201280_s_at	NM_001343	DAB2	1.65585	1.58394
201294_s_at	N24643	WSB1	1.58343	1.8152
201295_s_at	BF111821	WSB1	1.8422	2.04612
201300_s_at	NM_000311	PRNP	1.8617	0.745606
201324_at	NM_001423	EMP1	4.44567	0.783172
201325_s_at	NM_001423	EMP1	1.77034	0.796426
201328_at	AL575509	ETS2	2.04801	1.19651
201329_s_at	NM_005239	ETS2	2.32635	1.23121
201389_at	NM_002205	ITGA5	2.4114	0.971139
201393_s_at	NM_000876	IGF2R	1.56312	0.806111
201399_s_at	NM_014294	TRAM1	1.61618	1.17868
201426_s_at	AI922599	VIM	1.97998	0.896932
201427_s_at	NM_005410	SEPP1	2.18607	1.17299
201469_s_at	AI809967	SHC1	1.51301	1.41425
201471_s_at	NM_003900	SQSTM1	1.81525	2.15422
201474_s_at	NM_002204	ITGA3	2.42545	0.402427
201506_at	NM_000358	TGFBI	9.2247	1.66551
201564_s_at	NM_003088	FSCN1	1.59718	1.25656
201590_x_at	NM_004039	ANXA2	1.84475	0.900803
201605_x_at	NM_004368	CNN2	1.81337	0.639118
201616_s_at	AL577531	CALD1	3.09759	0.989868
201617_x_at	NM_004342	CALD1	5.71597	0.929107
201621_at	NM_005380	NBL1	1.75311	1.30034
201642_at	NM_005534	IFNGR2	1.94281	0.88367
201700_at	NM_001760	CCND3	1.56648	1.39007
201718_s_at	BF511685	EPB41L2	2.53014	0.953038
201719_s_at	NM_001431	EPB41L2	2.34362	0.71753
201743_at	NM_000591	CD14	3.99534	1.0677
201787_at	NM_001996	FBLN1	1.53453	0.83531
201798_s_at	NM_013451	MYOF	2.26854	0.906302
201809_s_at	NM_000118	ENG	1.66233	0.596978
201825_s_at	AL572542	SCCPDH	3.02299	0.776587
201826_s_at	NM_016002	SCCPDH	2.48825	0.849084
201850_at	NM_001747	CAPG	3.81447	0.707743
201891_s_at	NM_004048	B2M	1.62947	1.2076
201976_s_at	NM_012334	MYO10	2.63411	0.927457
201983_s_at	AW157070	EGFR	3.28248	1.19118
201995_at	NM_000127	EXT1	2.2839	0.678659
202006_at	NM_002835	PTPN12	1.80177	0.910897
202014_at	NM_014330	PPP1R15A	1.80656	2.95615
202017_at	NM_000120	EPHX1	2.1187	1.43039
202071_at	NM_002999	SDC4	1.53502	1.64916
202074_s_at	NM_021980	OPTN	4.33377	1.49878
202087_s_at	NM_001912	CTSL1	1.80276	1.74495
202129_s_at	AW006290	RIOK3	1.7428	1.64707
202149_at	AL136139	NEDD9	3.00598	4.37094
202150_s_at	U64317	NEDD9	2.38626	2.53919
202180_s_at	NM_017458	MVP	3.53977	0.880331
202193_at	NM_005569	LIMK2	2.08163	1.24167
202207_at	BG435404	ARL4C	1.72985	1.02653
202241_at	NM_025195	TRIB1	2.91135	4.36262
202263_at	NM_016243	CYB5R1	2.08608	1.96059
202267_at	NM_005562	LAMC2	3.23852	1.39046
202269_x_at	BC002666	GBP1	3.19474	0.709857
202270_at	NM_002053	GBP1	2.26197	0.568187
202295_s_at	NM_004390	CTSH	4.42594	1.34717
202336_s_at	NM_000919	PAM	2.23878	0.778256
202341_s_at	AA149745	TRIM2	3.09313	1.12432
202363_at	AF231124	SPOCK1	3.89908	3.39925
202377_at	AW026535		1.55579	1.663
202381_at	NM_003816	ADAM9	2.00355	0.788564
202446_s_at	AI825926	PLSCR1	3.71303	1.41746
202459_s_at	U55968	LPIN2	2.09303	1.31338
202460_s_at	NM_014646	LPIN2	2.33844	1.36329
202481_at	NM_004753	DHRS3	2.02682	1.58986
202501_at	NM_014268	MAPRE2	1.82683	1.9417
202504_at	NM_012101	TRIM29	8.97431	1.70797
202510_s_at	NM_006291	TNFAIP2	4.36291	0.873551
202551_s_at	BG546884	CRIM1	1.93245	0.73038
202552_s_at	NM_016441	CRIM1	1.79619	0.654376
202555_s_at	NM_005965	MYLK	1.6809	1.03822
202570_s_at	BF346592	DLGAP4	1.64508	1.34109
202625_at	AI356412	LYN	4.39337	0.920188
202626_s_at	NM_002350	LYN	4.23305	1.04856
202627_s_at	AL574210	SERPINE1	10.7983	1.26448
202628_s_at	NM_000602	SERPINE1	7.89135	1.06866
202687_s_at	U57059	TNFSF10	3.3069	0.578872
202688_at	NM_003810	TNFSF10	4.5234	0.653975
202701_at	NM_006129	BMP1	1.74605	1.07762
202727_s_at	NM_000416	IFNGR1	2.14614	1.31555
202733_at	NM_004199	P4HA2	3.03674	1.50343
202734_at	NM_004240	TRIP10	2.39213	0.702889
202759_s_at	BE879367		3.07342	0.951714
202760_s_at	NM_007203	PALM2-AKAP2	3.11396	1.11477
202765_s_at	AI264196	FBN1	1.66984	0.635841
202766_s_at	NM_000138	FBN1	2.45449	0.723199
202793_at	NM_005768	LPCAT3	1.56813	1.04621
202794_at	NM_002194	INPP1	3.5742	1.24656
202795_x_at	NM_007032	TRIOBP	1.61956	0.783974
202796_at	NM_007286	SYNPO	3.12699	1.43649
202804_at	AI539710	ABCC1	1.55327	0.604156
202805_s_at	NM_004996	ABCC1	1.59137	0.524375
202807_s_at	NM_005488	TOM1	1.5794	1.12371
202820_at	NM_001621	AHR	2.64354	1.2566
202821_s_at	AL044018	LPP	2.06106	0.700147
202855_s_at	AL513917	SLC16A3	1.58671	0.497559
202856_s_at	NM_004207	SLC16A3	1.66647	0.483355
202863_at	NM_003113	SP100	1.78126	0.624531
202864_s_at	NM_003113	SP100	2.1075	0.636627
202931_x_at	NM_004305	BIN1	1.83201	0.77786
202935_s_at	AI382146	SOX9	3.1925	1.14313
202936_s_at	NM_000346	SOX9	1.5977	0.782159
202948_at	NM_000877	IL1R1	4.70493	2.34318
202967_at	NM_001512	GSTA4	1.82686	1.52169
202982_s_at	NM_006821		1.63592	0.846014
202990_at	NM_002863	PYGL	2.61102	1.28708
202994_s_at	Z95331	FBLN1	2.10789	0.93188
202995_s_at	NM_006486	FBLN1	3.60707	0.655685
203037_s_at	NM_014751	MTSS1	3.75462	0.90274
203065_s_at	NM_001753	CAV1	1.52891	0.572593
203072_at	NM_004998	MYO1E	3.19073	1.68163
203074_at	NM_001630		8.23104	1.31203
203157_s_at	AB020645	GLS	1.6575	0.5867
203158_s_at	AF097493	GLS	2.25192	0.576561
203159_at	NM_014905	GLS	1.83016	0.54856
203167_at	NM_003255	TIMP2	3.22789	0.855588
203173_s_at	AW080196	C16orf62	2.86588	1.06029
203242_s_at	BG054550	PDLIM5	1.7749	1.5627
203282_at	NM_000158	GBE1	1.67859	1.0981
203320_at	NM_005475	SH2B3	2.22038	0.606843
203323_at	BF197655	CAV2	1.64125	0.428901
203324_s_at	NM_001233	CAV2	2.96294	0.74667
203385_at	NM_001345	DGKA	2.66848	1.6222
203407_at	NM_002705	PPL	3.18144	1.60751
203434_s_at	AI433463	MME	4.27323	1.5576
203456_at	NM_007213	PRAF2	1.50553	1.16532
203504_s_at	NM_005502	ABCA1	7.95499	0.508183
203505_at	AF285167	ABCA1	10.5398	0.522893
203518_at	NM_000081	LYST	1.93815	0.812753
203570_at	NM_005576	LOXL1	2.29289	0.781151
203595_s_at	N47725	IFIT5	2.2823	0.505144
203610_s_at	AI363270	TRIM38	1.74243	1.1697
203636_at	BE967532	MID1	4.31035	0.581851
203637_s_at	NM_000381	MID1	8.41435	0.59801
203640_at	BE328496	MBNL2	2.13131	1.04233
203647_s_at	M18003	FDX1	1.55915	1.09298
203650_at	NM_006404	PROCR	5.73341	0.910847
203665_at	NM_002133	HMOX1	3.62261	1.21854
203695_s_at	NM_004403	DFNA5	1.70313	0.698556
203706_s_at	NM_003507	FZD7	1.83416	0.558627
203729_at	NM_001425	EMP3	4.19362	1.16198
203748_x_at	NM_016839	RBMS1	1.86915	1.06082
203810_at	BG252490	DNAJB4	1.62511	2.41281
203811_s_at	NM_007034	DNAJB4	1.68147	1.92473
203813_s_at	NM_003062	SLIT3	1.60203	1.07258
203827_at	NM_017983	WIPI1	3.09879	1.56691
203845_at	AV727449	KAT2B	6.32927	1.24059
203851_at	NM_002178	IGFBP6	1.88251	2.1591
203887_s_at	NM_000361	THBD	2.01483	2.19487
203888_at	NM_000361	THBD	1.58399	2.13905
203910_at	NM_004815	ARHGAP29	1.57924	0.987316
203935_at	NM_001105	ACVR1	1.58512	0.827112
203939_at	NM_002526	NT5E	3.43559	0.608706
203961_at	AL157398	NEBL	1.90927	1.98945
203962_s_at	NM_006393	NEBL	1.97026	2.34269
203984_s_at	U60521	CASP9	2.02054	1.54545
203989_x_at	NM_001992	F2R	1.75169	1.02284
204036_at	AW269335	LPAR1	1.64062	0.617537
204043_at	NM_000355	TCN2	1.7226	1.34262
204072_s_at	NM_023037	FRY	2.33598	0.544444
204079_at	NM_003595	TPST2	2.0896	0.944794
204083_s_at	NM_003289	TPM2	4.50422	5.03555
204134_at	NM_002599	PDE2A	2.11854	1.12183
204136_at	NM_000094	COL7A1	4.01347	1.55334
204140_at	NM_003596	TPST1	1.7381	0.948613
204151_x_at	NM_001353	AKR1C1	2.03059	1.1121
204157_s_at	NM_025164	QSK	2.03012	1.27489
204182_s_at	NM_014007	ZBTB43	1.59143	1.37622
204210_s_at	NM_005017	PCYT1A	1.69934	1.27664
204214_s_at	NM_006834	RAB32	2.42125	0.972546
204222_s_at	NM_006851	GLIPR1	1.71227	0.836568
204257_at	NM_021727	FADS3	1.52632	0.745693
204268_at	NM_005978	S100A2	23.5143	1.02172
204279_at	NM_002800	PSMB9	5.96253	0.676584
204298_s_at	NM_002317	LOX	5.48683	2.4852
204341_at	NM_006470	TRIM16	2.58536	0.816419
204345_at	NM_001856	COL16A1	2.40075	1.73422
204368_at	NM_005630	SLCO2A1	2.58795	1.3748
204388_s_at	NM_000240	MAOA	2.30877	1.22794
204401_at	NM_002250	KCNN4	1.78502	1.59975
204415_at	NM_022873	IFI6	7.4789	1.60792
204423_at	NM_013255	MKLN1	1.55435	1.34281
204428_s_at	NM_000229	LCAT	2.23694	0.878698
204439_at	NM_006820	IFI44L	7.95309	1.09558
204455_at	NM_001723	DST	2.55457	3.89154
204462_s_at	NM_006517	SLC16A2	2.1002	1.25401
204466_s_at	BG260394	SNCA	2.56039	3.74967
204489_s_at	NM_000610	CD44	1.77554	1.27312
204490_s_at	M24915	CD44	2.19696	1.16447
204501_at	NM_002514	NOV	2.25329	2.57583
204526_s_at	NM_007063	TBC1D8	2.99441	1.35456
204542_at	NM_006456	ST6GALNAC2	2.76997	1.40962
204602_at	NM_012242	DKK1	2.15927	0.98319
204647_at	NM_004838	HOMER3	1.69739	0.476343
204687_at	NM_015393	DKFZP564O0823	2.16177	2.34109
204718_at	NM_004445	EPHB6	1.60386	1.30651
204731_at	NM_003243	TGFBR3	1.69645	0.843632
204770_at	NM_000544	TAP2	1.53044	1.0872
204806_x_at	NM_018950	HLA-F	2.13924	1.43134
204823_at	NM_014903	NAV3	1.59025	0.653244
204824_at	NM_004435	ENDOG	1.6849	1.23376
204885_s_at	NM_005823	MSLN	3.0691	0.719052
204920_at	AF154830	CPS1	1.67057	0.473684
204955_at	NM_006307	SRPX	1.92162	0.621845
204970_s_at	NM_002359	MAFG	1.64387	1.15383
205017_s_at	AI088145	MBNL2	1.60299	1.03865
205018_s_at	NM_005757	MBNL2	1.78135	1.02814
205027_s_at	NM_005204	MAP3K8	3.33217	1.71693
205042_at	NM_005476	GNE	3.87414	0.885406
205111_s_at	NM_016341	PLCE1	6.39704	0.72931
205112_at	NM_016341	PLCE1	7.47743	0.798108
205148_s_at	AA071195	CLCN4	2.71827	1.08987
205149_s_at	NM_001830	CLCN4	2.26294	0.761863
205174_s_at	NM_012413	QPCT	3.19748	5.86488
205192_at	NM_003954	MAP3K14	2.64436	1.3119
205203_at	NM_002662	PLD1	2.95932	1.32281
205289_at	AA583044	BMP2	1.76731	2.73279
205293_x_at	AB017120	BAIAP2	1.69573	1.06898
205401_at	NM_003659	AGPS	2.48494	0.846928
205403_at	NM_004633	IL1R2	4.64912	2.17815
205434_s_at	AW451954	AAK1	2.37654	1.09173
205445_at	NM_000948	PRL	1.58606	1.01156
205479_s_at	NM_002658	PLAU	21.4768	0.670762
205538_at	NM_003389	CORO2A	1.52173	0.926532
205547_s_at	NM_003186	TAGLN	30.5257	1.86748
205574_x_at	NM_001199	BMP1	1.90865	1.0809
205603_s_at	NM_007309	DIAPH2	1.56327	0.193908
205627_at	NM_001785	CDA	4.00512	2.22903
205633_s_at	NM_000688	ALAS1	1.53014	1.34145
205640_at	NM_000694	ALDH3B1	1.66354	1.15484
205673_s_at	NM_024087	ASB9	1.48057	0.41893
205726_at	NM_006729	DIAPH2	1.64838	0.161234
205730_s_at	NM_014945	ABLIM3	2.84174	1.13187
205756_s_at	NM_000132	F8	1.80698	0.976034
205792_at	NM_003881	WISP2	4.21106	1.57267
205846_at	NM_002837	PTPRB	1.67155	0.84061
205872_x_at	NM_022359	PDE4DIP	2.34088	2.39631
205910_s_at	NM_001807	CEL	4.52193	1.22703
205917_at	NM_003417	ZNF264	2.25083	1.0866
205964_at	NM_024106	ZNF426	1.92454	1.85172
206072_at	NM_003353	UCN	1.48675	1.40079
206107_at	NM_003834	RGS11	1.55846	0.940996
206116_s_at	NM_000366	TPM1	2.31587	0.578626
206155_at	NM_000392	ABCC2	2.04336	1.1529
206271_at	NM_003265	TLR3	1.54	0.225277
206280_at	NM_004934	CDH18	2.56592	0.855932
206295_at	NM_001562	IL18	3.11215	0.963544
206298_at	NM_021226	ARHGAP22	1.74179	0.301335
206391_at	NM_002888	RARRES1	7.23045	1.02583
206483_at	NM_012472	LRRC6	1.93415	1.878
206571_s_at	NM_004834	MAP4K4	1.92872	0.964845
206631_at	NM_000956	PTGER2	1.87302	1.57067
206662_at	NM_002064	GLRX	3.33004	1.92629
206714_at	NM_001141	ALOX15B	1.74411	1.13008
206748_s_at	NM_003971	SPAG9	1.66221	0.928524
206833_s_at	NM_001108	ACYP2	1.551	1.94104
207047_s_at	NM_004070		1.75068	1.20396
207057_at	NM_004731	SLC16A7	1.93488	0.677294
207147_at	NM_004405	DLX2	2.11644	1.27181
207233_s_at	NM_000248	MITF	5.00765	1.82548
207266_x_at	NM_016837	RBMS1	1.78968	1.02516
207388_s_at	NM_004878	PTGES	1.56906	0.479213
207412_x_at	NM_001808	CELP	1.5893	1.13846
207467_x_at	NM_001750	CAST	2.14423	0.877737
207480_s_at	NM_020149	MEIS2	6.09228	1.15991
207549_x_at	NM_002389	CD46	1.57768	0.999808
207565_s_at	NM_001531	MR1	1.83271	0.971047
207595_s_at	NM_006132	BMP1	2.13914	1.09099
207627_s_at	NM_005653	TFCP2	8.8529	1.187
207765_s_at	NM_025182	KIAA1539	1.76185	1.9717
207826_s_at	NM_002167	ID3	1.71664	2.4945
207992_s_at	NM_000480	AMPD3	1.61868	2.25026
208012_x_at	NM_004509	SP110	3.42328	0.717621
208022_s_at	NM_003671	CDC14B	1.58999	0.889165
208055_s_at	NM_015601	HERC4	2.42937	0.970934
208072_s_at	NM_003648	DGKD	2.45306	1.69549
208093_s_at	NM_030808	NDEL1	1.55903	1.40495
208146_s_at	NM_031311	CPVL	2.24873	1.66511
208158_s_at	NM_018030	OSBPL1A	2.22556	1.27513
208161_s_at	NM_020037	ABCC3	3.86376	1.44923
208322_s_at	NM_003033	ST3GAL1	1.59035	1.39305
208392_x_at	NM_004510	SP110	1.97279	0.918603
208499_s_at	NM_006260	DNAJC3	2.28673	1.12022
208510_s_at	NM_015869	PPARG	2.14692	0.466064
208534_s_at	NM_006989		2.19789	1.97201
208611_s_at	U83867	SPTAN1	1.65809	0.893267
208626_s_at	BC001913	VAT1	1.65127	0.978191
208637_x_at	BC003576	ACTN1	2.09009	0.622208
208683_at	M23254	CAPN2	5.21903	0.541082
208690_s_at	BC000915	PDLIM1	1.99756	1.16461
208729_x_at	D83043	HLA-B	3.01249	1.5519
208747_s_at	M18767	C1S	2.75725	1.47716
208782_at	BC000055	FSTL1	21.6827	0.936244
208789_at	BC004295	PTRF	5.35572	1.08343
208790_s_at	AF312393	PTRF	3.14714	0.926917
208812_x_at	BC004489	HLA-C	3.35157	1.47892
208816_x_at	M62898	ANXA2P2	1.89166	0.837135
208868_s_at	BF125756	GABARAPL1	2.27954	2.92001
208869_s_at	AF087847	GABARAPL1	3.19228	4.06952
208906_at	BC004911	BSCL2	1.81644	1.48639
208908_s_at	AF327443	CAST	2.34535	0.88803
208918_s_at	AI334128	NADK	2.17158	0.852471
208937_s_at	D13889	ID1	2.00496	1.1107
208949_s_at	BC001120	LGALS3	5.20641	1.92714
208959_s_at	BC005374	ERP44	1.91299	1.51437
208960_s_at	BE675435	KLF6	2.56438	1.08915
208961_s_at	AB017493	KLF6	2.51378	1.29939
209010_s_at	AI797657	TRIO	1.52295	1.1233
209015_s_at	BC002446	DNAJB6	1.513	0.604693
209016_s_at	BC002700	KRT7	4.74163	1.10259
209018_s_at	BF432478	PINK1	1.94896	0.955742
209019_s_at	AF316873	PINK1	1.95163	0.975413
209040_s_at	U17496	PSMB8	6.93269	1.66166
209048_s_at	AB032951	ZMYND8	2.4681	0.602758
209087_x_at	AF089868	MCAM	2.37723	2.04354
209140_x_at	L42024	HLA-B	3.79937	1.59344
209147_s_at	AB000888	PPAP2A	2.61717	0.826731
209155_s_at	BC001595	NT5C2	1.76411	0.473687
209160_at	AB018580	AKR1C3	2.28564	0.574858
209191_at	BC002654	TUBB6	1.70238	0.808765
209209_s_at	AW469573	FERMT2	2.27089	1.0447
209210_s_at	Z24725	FERMT2	2.07094	1.09424
209216_at	BC000464	WDR45	1.5914	2.51986
209217_s_at	BC000464	WDR45	1.51623	2.42514
209238_at	BE966922	STX3	1.79426	1.20584
209276_s_at	AF162769	GLRX	2.69965	1.92609
209283_at	AF007162	CRYAB	3.13927	2.18838
209286_at	AI754416	CDC42EP3	2.01617	0.54088
209288_s_at	AL136842	CDC42EP3	4.71261	0.668655
209294_x_at	BC001281	TNFRSF10B	1.88065	0.793347
209295_at	AF016266	TNFRSF10B	1.92637	0.797351
209306_s_at	AI139569	SWAP70	1.57936	0.993882
209310_s_at	U25804	CASP4	2.0699	1.74115
209338_at	U03494	TFCP2	2.01037	1.1672
209348_s_at	AF055376	MAF	3.32941	1.03863
209361_s_at	BC004153	PCBP4	1.69133	0.860033
209383_at	BC003637		2.04575	3.33333
209392_at	L35594	ENPP2	1.64792	2.0652
209395_at	M80927	CHI3L1	1.6913	1.1477
209397_at	BC000147	ME2	1.71905	0.956381
209402_s_at	AF047338	SLC12A4	1.60356	0.954925
209409_at	D86962	GRB10	2.73142	0.638489
209417_s_at	BC001356	IFI35	4.80109	1.70016
209485_s_at	W19983	OSBPL1A	2.29882	1.17198
209493_at	AF338650	PDZD2	1.69195	1.087
209505_at	AI951185	NR2F1	1.80205	1.45927
209522_s_at	BC000723	CRAT	1.66769	0.919751
209568_s_at	AF186779	RGL1	1.80972	1.02464
209569_x_at	NM_014392	D4S234E	2.38235	0.98739
209576_at	AL049933	GNAI1	2.37415	1.52013
209615_s_at	U51120	PAK1	2.20524	0.990227
209641_s_at	AF009670	ABCC3	3.20487	1.21232
209651_at	BC001830	TGFB1I1	3.67662	0.390602
209692_at	U71207	EYA2	1.87343	1.24462
209699_x_at	U05598	AKR1C2	2.45126	0.885715
209761_s_at	AA969194	SP110	3.8017	0.812368
209762_x_at	AF280094	SP110	3.28324	0.75791
209799_at	AF100763	PRKAA1	1.60174	0.987893
209822_s_at	L22431	VLDLR	1.95879	1.50445
209824_s_at	AB000812	ARNTL	2.01748	1.63011
209829_at	AB002384	FAM65B	1.95164	1.32068
209834_at	AB017915	CHST3	1.60569	0.905027
209835_x_at	BC004372	CD44	2.15817	1.17639
209921_at	AB040875	SLC7A11	1.72278	1.73059
210002_at	D87811	GATA6	2.41747	1.53257
210006_at	BC002571	ABHD14A	1.55389	1.73949
210154_at	M55905	ME2	1.53148	0.987866
210201_x_at	AF001383	BIN1	1.70216	0.742809
210218_s_at	U36501	SP100	2.70785	0.689359
210223_s_at	AF010446	MR1	1.68827	1.15025
210224_at	AF031469	MR1	1.6297	1.16471
210275_s_at	AF062347	ZFAND5	1.63607	1.26024
210405_x_at	AF153687	TNFRSF10B	1.78695	0.746728
210427_x_at	BC001388	ANXA2	1.85054	0.902972
210514_x_at	AF226990	HLA-G	1.74686	1.5252
210517_s_at	AB003476	AKAP12	19.4472	3.32466
210582_s_at	AL117466	LIMK2	1.63286	1.1005
210605_s_at	BC003610	MFGE8	1.59013	2.22766
210654_at	AF021233	TNFRSF10D	1.51286	1.04418
210732_s_at	AF342816	LGALS8	1.87954	1.11078
210754_s_at	M79321	LYN	3.06344	1.02334
210757_x_at	AF188298	DAB2	1.63401	1.66574
210869_s_at	M29277	MCAM	2.20256	2.25643
210876_at	M62896	ANXA2P1	1.55579	0.714561
210879_s_at	AF334812	RAB11FIP5	1.61169	0.982859
210916_s_at	AF098641	CD44	1.90004	1.26015
210945_at	BC005305	COL4A6	1.6449	3.24071
210946_at	AF014403	PPAP2A	2.26164	0.890109
210971_s_at	AB000815	ARNTL	2.09802	1.63745
210986_s_at	Z24727	TPM1	2.20004	0.712895
210987_x_at	M19267	TPM1	2.36795	0.699147
210999_s_at	U66065	GRB10	1.56902	0.810084
211002_s_at	AF230389	TRIM29	3.33775	1.10958
211071_s_at	BC006471	MLLT11	2.7383	3.88468
211160_x_at	M95178	ACTN1	2.16872	0.666502
211241_at	M62895	ANXA2P3	1.66376	0.745135
211272_s_at	AF064771	DGKA	4.00556	1.65798
211284_s_at	BC000324	GRN	1.60768	1.21352
211340_s_at	M28882	MCAM	5.92952	2.01537
211368_s_at	U13700	CASP1	1.53498	0.845763
211372_s_at	U64094	IL1R2	1.91129	1.70778
211458_s_at	AF180519		6.18985	4.40255
211528_x_at	M90685	HLA-G	2.26704	1.54134
211529_x_at	M90684	HLA-G	2.14752	1.59672
211538_s_at	U56725	HSPA2	2.11794	14.2843
211564_s_at	BC003096	PDLIM4	1.45327	1.62361
211651_s_at	M20206	LAMB1	1.66779	1.89422
211653_x_at	M33376	AKR1C2	2.09875	0.810564
211665_s_at	L20686	SOS2	1.55373	0.865342
211668_s_at	K03226	PLAU	22.5235	0.658307
211676_s_at	AF056979	IFNGR1	2.5519	1.16222
211681_s_at	AF116705	PDLIM5	1.66944	1.53684
211769_x_at	BC006088	SERINC3	1.86453	1.69891
211781_x_at	BC006164		2.18771	0.908565
211799_x_at	U62824	HLA-C	2.07054	1.38057
211828_s_at	AF172268	TNIK	1.51149	1.36644
211864_s_at	AF207990	MYOF	2.25298	0.988085
211911_x_at	L07950	HLA-B	3.76026	1.61251
211926_s_at	AI827941	MYH9	1.66873	0.628241
211945_s_at	BG500301	ITGB1	1.63963	0.88426
211964_at	X05610	COL4A2	1.83106	0.435814
212014_x_at	AI493245	CD44	1.99845	1.09793
212063_at	BE903880	CD44	1.69072	0.954097
212077_at	AL583520	CALD1	20.0188	0.858443
212086_x_at	AK026584	LMNA	1.64209	0.523487
212112_s_at	AI816243	STX12	1.56597	1.36232
212135_s_at	AW517686	ATP2B4	1.79156	0.781511
212136_at	AW517686	ATP2B4	1.7693	0.687044
212154_at	AI380298	SDC2	1.89773	1.34459
212158_at	AL577322	SDC2	1.65453	1.31314
212188_at	AA551075	KCTD12	2.10311	1.12586
212192_at	AI718937	KCTD12	3.66155	0.979632
212219_at	D38521	PSME4	1.60962	1.03235
212226_s_at	AA628586	PPAP2B	1.61885	0.850444
212233_at	AL523076	MAP1B	8.22797	1.00597
212242_at	AL565074	TUBA4A	10.4172	1.83613
212299_at	AL117502	NEK9	2.39455	1.80395
212325_at	AK027231	LIMCH1	5.55935	0.771001
212328_at	AB029025	LIMCH1	6.52083	0.546676
212345_s_at	BE675139	CREB3L2	1.63976	0.75696
212350_at	AB029031	TBC1D1	1.80952	1.00986
212397_at	AL137751	RDX	1.96183	0.834721
212398_at	AI057093	RDX	2.03351	0.884926
212413_at	D50918	2013-09-06	1.58549	0.845718
212415_at	AW150913	2013-09-06	2.23395	1.59657
212423_at	AK024784	ZCCHC24	1.91477	0.563806
212470_at	AB011088	SPAG9	2.0737	1.10256
212501_at	AL564683	CEBPB	1.76373	1.3045
212509_s_at	BF968134	MXRA7	6.57638	1.33223
212573_at	AF131747	ENDOD1	2.02503	0.666861
212611_at	AV728526	DTX4	1.61148	1.69492
212614_at	BG285011	ARID5B	2.968	1.96477
212641_at	AL023584	HIVEP2	2.04379	1.41589
212642_s_at	AL023584	HIVEP2	1.81654	1.3538
212647_at	NM_006270	RRAS	1.69494	1.36535
212704_at	AI049962	ZCCHC11	2.14982	0.831238
212707_s_at	AI738591		1.79227	1.0006
212730_at	AK026420	SYNM	1.68271	1.13789
212737_at	AL513583	GM2A	2.03902	2.08734
212758_s_at	AI373166	ZEB1	1.82459	0.710909
212771_at	AU150943	FAM171A1	1.65186	0.598946
212774_at	AJ223321	ZNF238	2.14887	0.618377
212788_x_at	BG537190	FTL	2.01704	1.52219
212798_s_at	AK001389	ANKMY2	2.68574	0.981758
212815_at	AA156961	ASCC3	1.6022	0.529319
212845_at	AB028976	SAMD4A	1.92039	0.764539
212859_x_at	BF217861	MT1E	2.21912	0.853156
212870_at	AI628605	SOS2	1.5476	0.880528
212875_s_at	AP001745	C2CD2	3.36105	0.525492
212886_at	AL080169	CCDC69	1.62188	0.935517
212909_at	AL567376	LYPD1	2.67814	2.39093
212923_s_at	AK024828	C6orf145	1.99762	1.01576
212958_x_at	AI022882	PAM	1.87597	0.784983
212971_at	AI769685	CARS	1.61683	1.33813
212992_at	AI935123	AHNAK2	2.6327	2.15669
213010_at	AI088622	PRKCDBP	1.50461	0.668357
213030_s_at	AI688418	PLXNA2	2.62607	0.993283
213034_at	AB023216	QSK	1.53164	1.06549
213056_at	AU145019	FRMD4B	2.39065	1.34968
213069_at	AI148659	HEG1	1.81862	0.382541
213075_at	AL050002	OLFML2A	1.70094	0.829403
213093_at	AI471375	PRKCA	2.91265	0.174861
213101_s_at	Z78330	ACTR3	1.61316	1.03724
213107_at	R59093	TNIK	1.57254	1.3472
213110_s_at	AW052179	COL4A5	2.66454	1.4116
213139_at	AI572079	SNAI2	2.29892	0.580667
213150_at	BF792917	HOXA10	2.22054	1.02408
213187_x_at	BG538564	FTL	2.38989	1.60218
213238_at	AI478147	ATP10D	1.98629	0.720649
213247_at	AA716107	SVEP1	1.53855	1.1655
213293_s_at	AA083478	TRIM22	3.85423	0.200623
213340_s_at	AI073551	KIAA0495	2.00229	1.0874
213342_at	AI745185	YAP1	2.02773	1.1779
213358_at	AB018345	KIAA0802	3.80773	0.702976
213415_at	AI768628	CLIC2	2.33837	1.16985
213429_at	AW025579		3.39838	0.928343
213436_at	U73304	CNR1	4.15401	1.60904
213503_x_at	BE908217	ANXA2	1.94058	0.882147
213564_x_at	BE042354	LDHB	13.8113	0.782191
213603_s_at	BE138888	RAC2	2.11186	0.643311
213630_at	AB002361	NACAD	2.17298	0.976587
213640_s_at	BE503425	LOX	1.72118	2.30388
213664_at	AW235061	SLC1A1	4.89456	1.01227
213711_at	NM_002281	KRT81	10.8473	2.05868
213716_s_at	BF939675	SECTM1	1.5288	1.34223
213798_s_at	AA806142	CAP1	1.59638	0.839948
213836_s_at	AW052084	WIPI1	2.44413	1.60277
213905_x_at	AA845258	BGN	2.10368	1.09304
213932_x_at	AI923492	HLA-A	2.21571	1.34348
213992_at	AI889941	COL4A6	5.35301	8.90049
214040_s_at	BE675337	GSN	2.83341	1.42238
214212_x_at	AI928241	FERMT2	2.21535	1.11865
214218_s_at	AV699347	XIST	20.9127	2.53358
214298_x_at	AL568374	2013-09-06	1.98295	0.650767
214329_x_at	AW474434	TNFSF10	2.95898	0.774327
214398_s_at	AW340333	IKBKE	1.50938	0.960904
214439_x_at	AF043899	BIN1	1.77104	0.796693
214446_at	NM_012081	ELL2	1.91806	1.27142
214453_s_at	NM_006417	IFI44	4.65154	2.51166
214459_x_at	M12679	HLA-C	3.1281	1.49767
214484_s_at	AF226604	SIGMAR1	2.29986	1.15704
214577_at	BG164365	MAP1B	1.62067	1.34495
214620_x_at	BF038548	PAM	1.74877	0.839542
214639_s_at	S79910	HOXA1	1.89792	1.49514
214651_s_at	U41813	HOXA9	2.61756	2.14728
214684_at	X63381	MEF2A	1.53226	0.835715
214696_at	AF070569	C17orf91	5.03804	0.956003
214853_s_at	AI091079	SHC1	1.75287	1.34142
215058_at	AU144041	DENND5B	1.50771	0.341602
215127_s_at	AL517946	RBMS1	1.56369	1.07272
215143_at	AL049437	DPY19L2P2	7.65168	1.46985
215150_at	AF090896	YOD1	1.81727	1.2102
215223_s_at	W46388	SOD2	1.86331	1.72972
215235_at	AL110273	SPTAN1	1.58533	0.962196
215313_x_at	AA573862	HLA-A	2.83218	1.44711
215446_s_at	L16895	LOX	17.1492	2.44643
215489_x_at	AI871287		1.79282	0.451385
215501_s_at	AK022513	DUSP10	2.02852	1.52606
215617_at	AU145711	SPATS2L	1.58381	0.507438
215706_x_at	BC002323	ZYX	1.98571	1.01547
215707_s_at	AV725328	PRNP	1.54035	0.616228
215723_s_at	AJ276230	PLD1	6.30107	1.43401
216041_x_at	AK023348	GRN	1.57253	1.19259
216080_s_at	AC004770	FADS3	1.65819	0.702276
216210_x_at	AA046650	TRIOBP	1.61506	0.774571
216231_s_at	AW188940	B2M	1.75283	1.24951
216526_x_at	AK024836	HLA-C	3.69501	1.6249
216594_x_at	S68290	AKR1C1	2.07579	1.097
216804_s_at	AK027217	PDLIM5	1.78456	1.44355
216971_s_at	Z54367	PLEC1	1.59143	0.409609
217312_s_at	L23982	COL7A1	2.5049	1.28478
217436_x_at	M80469		1.66485	1.49963
217456_x_at	M31183	HLA-E	1.5307	1.26882
217523_at	AV700298	CD44	1.71364	1.73816
217556_at	W26966	CLCN4	1.56772	0.954002
217564_s_at	W80357	CPS1	1.83961	0.377496
217678_at	AA488687	SLC7A11	1.61977	1.59058
217728_at	NM_014624	S100A6	1.72203	0.757456
217730_at	NM_022152	TMBIM1	3.17207	1.16486
217741_s_at	AW471220	ZFAND5	1.80758	1.26651
217783_s_at	NM_016061	YPEL5	2.26904	2.03087
217845_x_at	NM_014056	HIGD1A	1.61187	1.1275
217853_at	NM_022748	TNS3	2.26213	0.422056
217873_at	NM_016289	CAB39	2.52514	0.887233
217889_s_at	NM_024843	CYBRD1	1.71027	1.01574
217890_s_at	NM_018222	PARVA	1.80117	1.18069
217893_s_at	NM_024595	AKIRIN1	1.50821	1.19263
217943_s_at	NM_018067	MAP7D1	2.08278	1.02746
217975_at	NM_016303	WBP5	20.1408	0.959465
217989_at	NM_016245	HSD17B11	2.80463	0.607342
218032_at	AF070673	SNN	1.83408	1.04806
218033_s_at	NM_003498	SNN	1.52459	0.77248
218107_at	NM_025160	WDR26	1.57251	1.28811
218162_at	NM_020190	OLFML3	17.4425	1.69697
218217_at	NM_021626	SCPEP1	2.09077	0.691891
218260_at	NM_024050	DDA1	1.69841	1.69694
218292_s_at	NM_016203	PRKAG2	1.68282	0.520729
218298_s_at	NM_024952	C14orf159	1.76384	0.500519
218319_at	NM_020651	PELI1	1.55241	1.70593
218330_s_at	NM_018162	NAV2	4.03518	0.485239
218346_s_at	NM_014454	SESN1	1.8097	1.1142
218376_s_at	NM_022765	MICAL1	2.48038	1.92406
218429_s_at	NM_018381	C19orf66	1.85815	0.943999
218498_s_at	NM_014584	ERO1L	1.76334	0.736669
218526_s_at	NM_014185	RANGRF	1.70943	0.95281
218581_at	NM_022060	ABHD4	1.95626	1.29901
218618_s_at	NM_022763	FNDC3B	2.91522	0.804608
218632_at	NM_024602	HECTD3	1.52385	1.19653
218634_at	NM_012396	PHLDA3	2.32276	1.17549
218651_s_at	NM_018357	LARP6	2.01825	1.26519
218656_s_at	NM_005780	LHFP	2.33289	0.721496
218692_at	NM_017786	GOLSYN	2.10506	1.46372
218717_s_at	NM_018192	LEPREL1	5.19729	1.15641
218847_at	NM_006548	IGF2BP2	2.6961	0.992875
218853_s_at	NM_019556	MOSPD1	2.86748	2.0256
218854_at	NM_013352	DSE	3.99672	1.08044
218856_at	NM_016629	TNFRSF21	5.53493	0.498598
218981_at	NM_020186	ACN9	5.45146	1.2436
218986_s_at	NM_017631	DDX60	13.5335	2.10362
219014_at	NM_016619	PLAC8	2.10265	1.02724
219032_x_at	NM_014322	OPN3	2.84885	0.992312
219109_at	NM_024532	SPAG16	8.01061	0.958147
219157_at	NM_007246	KLHL2	1.74064	0.837942
219250_s_at	NM_013281	FLRT3	2.2589	0.784907
219316_s_at	NM_017791	FLVCR2	2.11687	1.1656
219356_s_at	NM_016410	CHMP5	1.55392	1.20526
219377_at	NM_022751	FAM59A	2.41703	0.923504
219403_s_at	NM_006665	HPSE	3.01543	4.01289
219427_at	NM_024582	FAT4	2.98537	0.503609
219439_at	NM_020156	C1GALT1	1.87726	0.971182
219545_at	NM_023930	KCTD14	1.54272	0.788107
219628_at	NM_022470	ZMAT3	3.75255	1.61637
219630_at	NM_005764	PDZK1IP1	1.7013	1.3765
219684_at	NM_022147	RTP4	5.20489	0.906761
219691_at	NM_017654	SAMD9	2.91556	1.41872
219714_s_at	NM_018398	CACNA2D3	1.54833	1.00552
219716_at	NM_030641	APOL6	1.67855	0.679085
219771_at	NM_017752	TBC1D8B	1.66598	0.804409
219779_at	NM_024721	ZFHX4	1.55263	0.917118
219888_at	NM_003116	SPAG4	1.88626	3.63478
219944_at	NM_024692	CLIP4	5.30391	1.14914
219973_at	NM_024590	ARSJ	1.7128	0.434888
219983_at	NM_020386	HRASLS	4.44458	4.33211
220129_at	NM_017826	SOHLH2	4.72676	1.29286
220167_s_at	NM_015369		1.7225	1.26728
220254_at	NM_013437	LRP12	1.55929	1.00615
220444_at	NM_024341	ZNF557	1.77034	2.2425
220675_s_at	NM_025225	PNPLA3	1.58655	0.74432
220738_s_at	NM_014496	RPS6KA6	1.73885	1.0756
220751_s_at	NM_016348	C5orf4	1.7228	1.43003
220933_s_at	NM_024617	ZCCHC6	1.71823	1.33774
220937_s_at	NM_014403	ST6GALNAC4	2.30241	0.975082
221004_s_at	NM_030926	ITM2C	1.51146	1.74436
221036_s_at	NM_031301	APH1B	2.03549	1.3153
221044_s_at	NM_021616		2.23719	0.783588
221082_s_at	NM_022477	NDRG3	1.51402	0.576888
221269_s_at	NM_031286	SH3BGRL3	1.88671	1.00523
221276_s_at	NM_030786	SYNC	1.89899	0.909951
221471_at	AW173623	SERINC3	1.84517	1.55234
221473_x_at	U49188	SERINC3	1.88491	1.63179
221541_at	AL136861	CRISPLD2	3.47697	0.573779
221551_x_at	AB035172	ST6GALNAC4	1.9157	1.07133
221555_x_at	AU145941	CDC14B	1.65726	0.893318
221556_at	BF792631	CDC14B	2.24222	0.813638
221563_at	N36770	DUSP10	3.13318	1.51012
221584_s_at	U11058	KCNMA1	1.56191	0.872488
221676_s_at	BC002342	CORO1C	1.69968	0.962437
221690_s_at	AF298547	NLRP2	8.26923	0.890801
221718_s_at	M90360	AKAP13	1.56138	0.776159
221728_x_at	AA628440	XIST	26.9903	5.05443
221778_at	BE217882	JHDM1D	1.71254	1.97178
221799_at	AB037823	CHPF2	1.77217	0.896683
221808_at	NM_004251	RAB9A	1.68844	1.31654
221854_at	AI378979	PKP1	2.00908	1.16076
221875_x_at	AW514210	HLA-F	2.37403	1.51632
221896_s_at	BE739519	HIGD1A	1.64184	1.08627
221903_s_at	BE046443	CYLD	2.197	2.06765
221935_s_at	AK023140	C3orf64	2.96912	1.40758
221958_s_at	AA775681	GPR177	3.89744	0.914189
221962_s_at	AI829920	UBE2H	1.79969	1.43227
221986_s_at	AW006750	KLHL24	1.53814	2.29292
222016_s_at	AW086021	ZNF323	2.36612	2.21985
222154_s_at	AK002064	SPATS2L	3.49949	0.929988
222173_s_at	AK026105	TBC1D2	1.67928	0.693504
222245_s_at	AF218012	FER1L4	2.30828	1.41727
222303_at	AV700891		2.56109	1.96889
222351_at	AW009884	PPP2R1B	1.68851	0.673735
222408_s_at	BC000836	YPEL5	2.43169	2.47855
222455_s_at	AF237771	PARVA	1.85347	0.951952
222458_s_at	AI205764	AKIRIN1	1.57539	1.39393
222582_at	AF087875	PRKAG2	1.73741	0.484252
222696_at	BF684446	AXIN2	2.7168	1.06575
222717_at	BF982174	SDPR	1.95142	1.77877
222803_at	AI871620	PRTFDC1	2.40733	0.657972
222833_at	AU154202	LPCAT2	1.53473	2.36972
222853_at	N71923	FLRT3	3.615	1.02108
222866_s_at	AW001026	FLVCR2	1.81751	1.08945
222869_s_at	AI669235	ELAC1	2.17584	0.700076
222942_s_at	AI094945	TIAM2	2.07535	1.31335
223195_s_at	BF131886	SESN2	2.02668	1.55379
223196_s_at	AL136551	SESN2	2.22117	1.2655
223204_at	AF260333	C4orf18	1.78981	4.94968
223301_s_at	AF245436	CCDC82	1.59394	1.64721
223304_at	AL136583	SLC37A3	1.98433	1.37414
223315_at	AF278532	NTN4	24.9878	1.64906
223340_at	AF131801	ATL1	3.83802	3.46605
223376_s_at	AB055977	BRI3	2.27071	0.800696
223422_s_at	AI743534	ARHGAP24	1.53501	0.847563
223434_at	AL136680	GBP3	6.63676	0.989464
223441_at	AK026921	SLC17A5	2.10837	1.5666
223497_at	AL136820	FAM135A	2.08695	0.913581
223599_at	AF220030	TRIM6	3.81403	0.669123
223626_x_at	AF208232	IFI27L2	1.50687	1.06554
223734_at	AF329088	C4orf49	1.65911	1.45028
223796_at	AF333769		1.55403	0.741391
223980_s_at	AF280095	SP110	2.13662	0.862677
224325_at	AB043703	FZD8	1.73881	1.33858
224374_s_at	AF270513	EMILIN2	1.79716	1.29786
224378_x_at	AF276658	MAP1LC3A	1.69176	1.43367
224392_s_at	AF303588	OPN3	1.81225	0.952868
224463_s_at	BC006128	C11orf70	1.61175	2.31918
224560_at	BF107565	TIMP2	2.67932	0.517137
224588_at	AA167449	XIST	28.9176	7.17388
224589_at	BF223193	XIST	16.7994	4.11038
224590_at	BE644917	XIST	15.0463	2.8407
224606_at	BG250721	KLF6	2.70192	1.44776
224657_at	AL034417	ERRFI1	3.87444	1.2131
224690_at	BG432350	C20orf108	1.50775	0.742704
224701_at	AA056548	PARP14	3.96069	0.906131
224733_at	AL574900	CMTM3	1.87494	1.70334
224790_at	AI023398	ASAP1	1.53604	0.787485
224819_at	AI743979	TCEAL8	10.3192	0.913649
224829_at	AA772278	CPEB4	3.04766	2.53255
224836_at	AL109824	TP53INP2	4.24055	1.70491
224847_at	AW051349	CDK6	3.80829	0.960226
224848_at	AA922068	CDK6	3.62659	1.0364
224851_at	AW274756	CDK6	3.81866	1.09443
224911_s_at	AA722799	DCBLD2	2.04318	0.409014
224912_at	AB032966	TTC7A	1.60837	0.680645
224994_at	AA777512	CAMK2D	1.75216	0.986367
224999_at	BE878463		3.15006	0.763418
225019_at	BF797381	CAMK2D	1.90724	1.06085
225021_at	AA861416	ZNF532	1.58378	0.918535
225032_at	AI141784	FNDC3B	2.32209	0.691308
225033_at	AV721528	ST3GAL1	2.05099	1.92111
225034_at	AI885015	ST3GAL1	1.56595	1.86269
225056_at	AB037810	SIPA1L2	1.70063	1.65559
225076_s_at	AA150460	ZNFX1	2.28746	1.08738
225113_at	BF688144	AGPS	4.2819	0.566748
225114_at	AA127674	AGPS	11.4904	1.00229
225128_at	AL548941	KDELC2	2.31237	0.851469
225133_at	AA130132	KLF3	1.67508	1.02018
225147_at	AL521959	CYTH3	1.94405	0.65351
225207_at	AV707102	PDK4	2.14239	1.05767
225239_at	AI355441		1.72647	0.676599
225258_at	AL133035	FBLIM1	2.2564	1.31769
225259_at	AI805050		2.11091	0.961502
225265_at	AI580100	RBMS1	1.98115	1.18183
225269_s_at	BE384529	RBMS1	1.55049	0.910612
225295_at	AB033091	SLC39A10	1.51953	1.2844
225308_s_at	AB051515	TANC1	1.93552	1.36993
225325_at	AA133311	MFSD6	1.92788	2.35245
225328_at	N21643		2.50443	1.36988
225344_at	AL035689	NCOA7	2.94996	1.12766
225373_at	BE271644	C10orf54	2.672	2.10232
225390_s_at	AL390127	KLF13	1.69829	1.09182
225464_at	N30138	FRMD6	2.27811	1.01718
225481_at	AL040051	FRMD6	2.0601	1.10199
225512_at	AI005245	ZBTB38	1.61688	1.0553
225522_at	AW628987	AAK1	2.59502	0.915209
225525_at	AB051458	KIAA1671	1.51456	1.00421
225540_at	BF342661	MAP2	3.48229	0.477613
225602_at	H92988	GLIPR2	1.57772	1.33292
225604_s_at	AA284532	GLIPR2	2.7234	1.55442
225612_s_at	BE672260	B3GNT5	3.82697	1.05784
225615_at	AK024480	IFFO2	1.67397	0.470749
225636_at	H98105	STAT2	1.55125	1.50613
225664_at	AA788946	COL12A1	2.10087	1.14173
225685_at	AI801777		4.95063	0.568619
225688_s_at	AK025444	PHLDB2	12.1363	1.4254
225725_at	AL533234		3.02454	0.871968
225750_at	BE966748		1.81276	0.575297
225753_at	AW003280	ZNF513	2.69738	1.30911
225782_at	AW027333	MSRB3	3.57559	0.575159
225790_at	AL048386	MSRB3	2.35566	0.566392
225803_at	AW006123	FBXO32	2.60392	1.61766
225806_at	AI289311	JUB	1.55694	0.784107
225807_at	AK025567	JUB	1.54828	1.05711
225809_at	AI659927	DKFZP564O0823	4.29566	3.14525
225924_at	AI478634	FNIP2	1.65721	1.01345
225929_s_at	AA233374	RNF213	2.40702	0.570332
225945_at	BF219240	ZNF655	10.3994	1.04214
225956_at	AL565238	C5orf41	1.65923	1.95742
225957_at	AI307750	C5orf41	1.86277	2.05577
225973_at	AA573502	TAP2	1.8781	1.16234
225988_at	AI819938	HERC4	2.40906	1.08803
225989_at	AB046813	HERC4	2.03722	1.27364
226029_at	AB033041	VANGL2	2.86238	1.11122
226066_at	AL117653	MITF	6.36779	1.88369
226074_at	N22918	PPM1M	1.5319	1.05205
226077_at	AL553942	RNF145	2.23946	0.927403
226080_at	BE676214	SSH2	1.51281	0.505283
226084_at	AA554833	MAP1B	14.9806	1.18198
226099_at	AI924426	ELL2	3.3221	1.47625
226103_at	AF114264	NEXN	1.59336	0.574387
226189_at	BF513121	ITGB8	10.1812	0.718861
226235_at	AI051299	LOC339290	1.91262	1.40433
226325_at	BF593252	ADSSL1	1.59825	1.70878
226333_at	AV700030	IL6R	2.42952	2.76649
226354_at	BE892574	LACTB	1.51276	0.53993
226425_at	AU144247	CLIP4	3.9785	0.831589
226436_at	N49935	RASSF4	1.56461	1.42057
226474_at	AA005023	NLRC5	1.97461	0.798108
226545_at	AL110152	CD109	2.33683	3.09012
226560_at	AA576959		2.4997	1.42904
226609_at	N22751	DCBLD1	2.13605	1.43346
226636_at	AI378587	PLD1	3.97239	1.22938
226638_at	AV701292	ARHGAP23	1.75762	0.758758
226685_at	AI695684	SNTB2	1.52791	0.524276
226694_at	BG540494		4.05636	1.01828
226707_at	AI925574	NAPRT1	2.12907	0.869123
226725_at	AI435399		1.81451	1.73713
226726_at	W63676	MBOAT2	1.68966	1.4954
226756_at	AA191741		2.43598	5.30981
226764_at	BG542955	ZNF827	1.63817	1.11703
226859_at	AI765321		1.95278	1.49771
226875_at	AI742838	DOCK11	1.74833	1.40841
226876_at	AI961778	FAM101B	1.61282	4.32459
226885_at	AI743880		1.59019	0.410471
226931_at	AU151239	TMTC1	2.08127	0.832162
226939_at	AI202327	CPEB2	1.60482	1.01661
226942_at	AI742668	PHF20L1	1.57492	1.27298
226955_at	H28999	AFAP1L1	2.51459	1.19369
226982_at	AI745624	ELL2	1.69162	0.547048
227001_at	AI096706	NIPAL2	1.925	1.38271
227032_at	AI694545	PLXNA2	1.83573	1.1987
227034_at	BE669553	ANKRD57	1.53149	1.18811
227038_at	AI963083	SGMS2	3.71178	1.56123
227062_at	AU155361	NEAT1	1.55761	1.21998
227066_at	BG167841	MOBKL2C	1.95385	1.14922
227173_s_at	AW450901	BACH2	1.51073	0.839219
227177_at	AL515381	CORO2A	1.82135	0.71383
227188_at	AI744591	C21orf63	1.75475	0.874529
227193_at	AI955713		2.55793	0.950426
227219_x_at	BE857601	MAP1LC3A	1.68338	1.6122
227272_at	BE673226	C15orf52	2.1747	0.457919
227280_s_at	AK026922	CCNYL1	2.41317	1.70402
227309_at	AI982535	YOD1	9.69487	1.34608
227326_at	BE966768	MXRA7	2.14836	0.843843
227345_at	AI738556	TNFRSF10D	1.69167	1.45575
227361_at	AA780067	HS3ST3B1	2.46849	0.762878
227366_at	AI084782	RILP	1.78013	1.18486
227399_at	AI754423	VGLL3	1.69056	3.95369
227444_at	AW519141	ARMCX4	2.12114	0.823834
227452_at	AI832118		2.06899	1.56781
227461_at	AA632295	STON2	2.93385	2.94287
227481_at	BG165333	CNKSR3	2.52198	1.10525
227529_s_at	BF511276	AKAP12	8.0632	3.22346
227530_at	BF511276	AKAP12	5.46891	2.98466
227580_s_at	BE616972	TECPR1	2.02473	0.696802
227637_at	AV712694	TFCP2	1.96609	1.16828
227671_at	AV646597	XIST	41.3301	12.4304
227692_at	AU153866	GNAI1	1.51102	0.871091
227717_at	BF939317	FLJ41603	1.70751	1.67493
227766_at	AI829314	LIG4	1.58563	1.05726
227862_at	AA037766	TRNP1	1.58392	3.65277
227941_at	AW327931	LOC339803	1.53693	1.36336
228007_at	AL133101	C6orf204	1.58018	0.677247
228014_at	BG030151	PTRH1	2.09303	1.19102
228037_at	AA404273		1.5978	1.51257
228046_at	AA741243	ZNF827	2.85265	0.855717
228062_at	AW025330	NAP1L5	4.52123	1.65652
228063_s_at	AW025330	NAP1L5	4.35242	1.46555
228115_at	AW299905		2.61611	1.03786
228261_at	BE045549	MIB2	2.18764	1.19726
228280_at	AI188445	ZC3HAV1L	7.93887	0.656997
228297_at	AI807004	CNN3	12.848	0.999065
228315_at	AI632728		4.4189	1.85782
228353_x_at	AA233308	UBASH3B	1.50843	0.497256
228425_at	BF056746	LOC654433	1.51874	1.17981
228450_at	AA758861	PLEKHA7	1.66934	1.60219
228496_s_at	AW243081	CRIM1	1.69442	0.792585
228497_at	AI279062	SLC22A15	3.19322	0.991005
228503_at	AW025023		1.70006	1.28469
228531_at	AA741307	SAMD9	12.6337	1.50887
228551_at	AL137364	DENND5B	1.71393	0.359496
228640_at	BE644809	PCDH7	1.7351	1.04226
228716_at	BG494007	THRB	2.30987	1.31631
228776_at	AA430014	GJC1	1.78565	2.664
228810_at	AW135279	CCNYL1	2.5129	2.03103
228824_s_at	BE566894	PTGR1	3.13064	1.61104
228825_at	BE566894	PTGR1	2.04566	1.66
228885_at	AI862120	MAMDC2	1.76058	1.16202
228890_at	BF434995	ATOH8	2.00394	1.26163
228949_at	AL534095	GPR177	3.29472	0.797323
228950_s_at	AL534095	GPR177	2.85592	0.906756
228964_at	AI692659	PRDM1	2.71018	2.44183
229006_at	AA535917		1.56071	1.56102
229400_at	AW299531	HOXD10	1.64202	1.12173
229476_s_at	AW272342	THRSP	1.81807	1.13277
229566_at	AA149250	LOC645638	1.98297	1.40755
229578_at	AA716165	JPH2	2.29449	1.12668
229616_s_at	AU158463	GRAMD2	2.24225	1.51351
229657_at	BF431989	THRB	1.75844	1.25187
229762_at	AI740938	C7orf38	1.70976	2.89939
229764_at	AW629527	TPRG1	3.12172	1.49857
229829_at	AA429735	C18orf18	1.67536	1.27602
229874_x_at	BE865517		1.60098	1.62455
229893_at	BF589413	FRMD3	1.56878	0.986092
229900_at	AL576908	CD109	2.51037	1.51645
229986_at	AW205616	ZNF717	1.64833	0.988946
230000_at	AI523817	RNF213	2.35755	0.618786
230012_at	AW574774	C17orf44	1.66124	5.10899
230100_x_at	AU147145	PAK1	1.92705	0.693735
230183_at	AW189467	EXT1	1.5743	0.607287
230250_at	AI670852	PTPRB	2.68759	0.965438
230294_at	AV714462		1.51391	2.15286
230308_at	AI091434	FAM120AOS	1.65517	1.63457
230356_at	AW014743		4.32446	1.15001
230405_at	AI143416	C5orf56	2.0847	1.04752
230421_at	AI340241		1.64722	1.65714
230545_at	AI564840		1.75274	1.42836
230645_at	BF110588	FRMD3	2.85917	0.937311
230682_x_at	BF515888	ABCC3	2.19375	1.23329
230711_at	AA777349		2.03828	1.10242
231067_s_at	BF114967		3.67296	2.67231
231098_at	BF939996		2.39228	0.791659
231175_at	N48613	BEND6	2.12162	0.88091
231183_s_at	AI457817	JAG1	1.80809	1.24112
231202_at	AI654224	ALDH1L2	2.58363	1.66237
231240_at	AI038059	DIO2	11.7335	5.32615
231270_at	BF111998	CA13	2.1847	0.810198
231292_at	AI964053	EID3	10.2928	6.89561
231577_s_at	AW014593	GBP1	3.82583	0.737104
231579_s_at	BE968786	TIMP2	3.01345	0.542787
231729_s_at	NM_004058	CAPS	1.81788	1.16619
231766_s_at	U73778	COL12A1	1.78163	1.43763
231793_s_at	AA448956	CAMK2D	2.25771	0.939287
231880_at	AB032996	FAM40B	2.31216	1.28581
231897_at	AL135787	PTGR1	3.28344	1.58553
231912_s_at	AK027072	TECPR1	1.81787	0.767658
231929_at	AI458439	IKZF2	1.93051	0.563201
231964_at	AL117598		1.77808	0.156695
232080_at	AL390186	HECW2	1.7692	2.65777
232138_at	AW276914	MBNL2	1.69029	1.07368
232174_at	AA480392		2.07806	0.88257
232231_at	AL353944	RUNX2	1.92004	0.296796
232251_at	AK000532	NUDT16P	1.77226	1.51569
232370_at	AI635756	LOC254057	3.17273	1.1033
232406_at	AU151465		1.65559	2.05535
232573_at	AL389956		1.52749	1.76655
232591_s_at	AK022883	TMEM30A	2.02681	1.47117
233109_at	AU146651	COL12A1	1.64124	0.847143
233413_at	AU156421		6.12532	0.856511
233533_at	AJ406928	KRTAP1-5	1.59288	1.44318
233589_x_at	AK000392	C9orf167	1.60086	0.840266
233748_x_at	AJ249976	PRKAG2	2.05863	0.530766
233835_at	AK023635	LOC90246	1.85957	0.859619
234513_at	AF292387	ELOVL3	1.68326	2.00404
234605_at	AK024886	CDC14B	2.01048	1.89177
234989_at	AV699657	NEAT1	1.64446	0.997255
235065_at	AI546970		2.10694	0.839294
235173_at	AA093668	hCG_1806964	2.06777	1.76543
235287_at	AW192700	CDK6	1.57609	1.28994
235352_at	AI270356		2.37091	1.09068
235360_at	AW967747	PLEKHM3	2.20717	0.53624
235367_at	BF109970	MYPN	1.52765	1.21369
235507_at	AA461195	PCMTD1	1.51497	1.53648
235534_at	AI624156		2.39662	1.06884
235571_at	AW300953		1.89566	1.78453
235670_at	AI916948	STX11	1.71327	1.75827
235678_at	AI864053	GM2A	1.74673	1.42287
236009_at	AI767250	PERP	1.65969	1.22074
236079_at	AA649070	DKFZp667E0512	1.73119	0.948331
236114_at	AI798118		1.55822	1.03094
236565_s_at	BF792126	LARP6	2.56275	1.43985
236656_s_at	AW014647	LOC100130506	2.67286	1.89496
236657_at	AW014647	LOC100130506	2.40438	1.59204
236699_at	AL566294		1.64942	1.34941
236718_at	AI278445	MYO10	1.78563	0.619996
237262_at	AI912190		1.66313	0.955695
237435_at	AI093492		3.75075	3.18118
238027_at	BE745685	LOC202051	1.90853	1.11473
238067_at	AW172431	TBC1D8B	1.68386	0.593314
238127_at	AI479082	FLJ41484	2.49745	1.05866
238320_at	AV659198	NEAT1	1.66194	0.796529
238332_at	AI307802	ANKRD29	1.9604	1.11126
238419_at	T68150	PHLDB2	4.10929	1.07813
238460_at	AI590662	FAM83A	2.05245	0.937718
238462_at	AI418293	UBASH3B	2.48123	0.482605
238476_at	AA481560	C5orf41	1.7504	2.07164
238493_at	AI559570	ZNF506	1.80073	1.35921
238587_at	AI927919	UBASH3B	2.17012	0.574236
238681_at	R46180	GDPD1	2.00447	1.45101
238741_at	BE157240	FAM83A	1.7324	1.31028
238847_at	AW378585		1.54358	1.01622
238877_at	BE674583	EYA4	1.61555	1.05816
238935_at	AW958475	RPS27L	2.25015	0.868477
238949_at	BF681162	RNF145	1.98896	0.789477
238969_at	BF512162	C3orf55	1.60717	1.14954
239217_x_at	AI375341	ABCC3	1.53182	0.838346
239330_at	AI675558		1.51313	1.22404
239331_at	AW954199		3.12661	2.43991
239370_at	AW081982		4.61466	1.47478
239586_at	AA085776	FAM83A	1.5729	0.968271
239818_x_at	AA576947	TRIB1	2.00521	3.18996
240038_at	AW057518		1.5485	2.01456
241353_s_at	AW471181		2.49041	1.29327
241762_at	BF244402	FBXO32	1.96789	3.12603
241763_s_at	BF244402	FBXO32	3.72078	2.93502
241812_at	AV648669	SPATS2L	1.6555	0.637228
241827_at	AL577866	ZNF615	2.89634	1.62471
241869_at	AW026509	APOL6	2.61729	0.412505
241916_at	AI984040		2.51447	1.10807
241925_x_at	BF207870		1.58141	0.249854
242100_at	AI076484	CHSY3	1.76163	0.457784
242126_at	T53962		2.09702	0.795863
242317_at	H10661	HIGD1A	1.62436	1.1406
242345_at	AI217375	COL28A1	3.33402	1.00216
242417_at	AI690465		1.88285	1.52603
242600_at	AA746863	FRMD3	1.99104	1.24998
242626_at	BF696216	SAMD5	1.61426	1.11555
242671_at	BF055144		2.22451	0.638507
242775_at	BF477980	PTGR1	2.13369	1.35223
242828_at	BG109695	FIGN	1.62952	0.377617
242868_at	T70087		3.10035	1.35396
242888_at	AI861893		3.06637	0.977908
242907_at	BF509371		2.61885	1.36478
243141_at	D31421	SGMS2	1.93017	1.54391
243256_at	AW796364	MKNK1	1.50164	1.63744
243539_at	AI560205	KIAA1841	1.50449	0.817093
243591_at	AI887749		1.90351	0.783234
243606_at	BE883167	FAM55C	1.62295	0.721717
243618_s_at	BF678830	ZNF827	1.69872	0.887906
244026_at	BF063657		2.40453	2.59083
244050_at	AI804932	PTPLAD2	1.62454	0.870673
244623_at	BF513800	KCNQ5	1.70455	0.30792
244780_at	AI800110	SGPP2	1.60288	1.23932
32094_at	AB017915	CHST3	1.48702	0.913919
32625_at	X15357	NPR1	1.74524	1.08961
35820_at	M76477	GM2A	1.99959	2.06766
37005_at	D28124	NBL1	1.7876	1.41661
37028_at	U83981	PPP1R15A	1.77876	2.85417
37408_at	AB014609	MRC2	2.61008	0.902599
53720_at	AI862559	C19orf66	3.2493	0.838673
55081_at	W46406	MICALL1	1.98314	1.23953
55093_at	AA534198	CHPF2	1.66548	0.944456
56197_at	AI783924	PLSCR3	1.55286	1.30454
58916_at	AI672101	KCTD14	2.39136	0.630651
60474_at	AA469071	FERMT1	1.86575	0.768255

## Sheet: COMMON DOWN Final List
Probe set	GB acc	Gene Symbol	MCF7 Fold Change (AZA/CTRL)	231 Fold Change (AZA/CTRL)
1554171_at	BC013009	ZMYM3	0.535622	0.566376
1554597_at	BC016767		0.42146	0.655217
1557756_a_at	AW028337	C14orf145	0.605425	0.40877
1558103_a_at	AK055438		0.577386	0.426872
1558750_a_at	BG109249		0.360356	0.421071
1559307_s_at	BG387892	RBL1	0.657291	0.525881
1567214_a_at	U59479	PNN	0.577397	0.530915
1568596_a_at	AI199355	TROAP	0.598513	0.574616
1568951_at	AL530743	ZNF280D	0.429286	0.527522
1569128_at	BC016013	C3orf38	0.575322	0.546905
200069_at	AI656011	SART3	0.571463	0.66303
200990_at	NM_005762	TRIM28	0.582119	0.636977
201291_s_at	AU159942	TOP2A	0.478188	0.528506
201292_at	AL561834	TOP2A	0.5321	0.578112
201663_s_at	NM_005496	SMC4	0.51877	0.631741
201664_at	AL136877	SMC4	0.472323	0.634323
201755_at	NM_006739	MCM5	0.635672	0.610142
201764_at	NM_024056	TMEM106C	0.572048	0.632015
201774_s_at	AK022511	NCAPD2	0.633105	0.405559
201867_s_at	AW968555	TBL1X	0.504233	0.44018
201868_s_at	AI082187	TBL1X	0.487938	0.457496
201869_s_at	BF593932	TBL1X	0.540525	0.471215
201896_s_at	BC001425	PSRC1	0.55557	0.319629
202094_at	AA648913	BIRC5	0.650282	0.546298
202240_at	NM_005030	PLK1	0.483845	0.272255
202254_at	AB007900	SIPA1L1	0.622609	0.648763
202326_at	NM_006709	EHMT2	0.631038	0.493804
202462_s_at	NM_014829	DDX46	0.635366	0.611421
202691_at	NM_006938	SNRPD1	0.627048	0.660835
202705_at	NM_004701	CCNB2	0.490881	0.462179
203023_at	NM_016391	NOP16	0.522268	0.55805
203115_at	AU152635	FECH	0.595065	0.590614
203145_at	NM_006461	SPAG5	0.61233	0.56753
203418_at	NM_001237	CCNA2	0.531703	0.392347
203465_at	NM_014763	MRPL19	0.501704	0.541601
203556_at	NM_014943	ZHX2	0.551117	0.483789
203682_s_at	NM_002225	IVD	0.652647	0.650626
203685_at	NM_000633	BCL2	0.265624	0.224024
203755_at	NM_001211	BUB1B	0.379341	0.406648
203764_at	NM_014750	DLGAP5	0.465773	0.563509
204092_s_at	NM_003600	AURKA	0.644128	0.46823
204120_s_at	NM_001123	ADK	0.628002	0.624583
204162_at	NM_006101	NDC80	0.450214	0.578468
204244_s_at	NM_006716	DBF4	0.432536	0.578163
204492_at	NM_014783	ARHGAP11A	0.374496	0.460031
204641_at	NM_002497	NEK2	0.57322	0.64911
204649_at	NM_005480	TROAP	0.475855	0.63303
204709_s_at	NM_004856	KIF23	0.646097	0.639286
204817_at	NM_012291	ESPL1	0.432974	0.426763
204822_at	NM_003318	TTK	0.509894	0.489268
204826_at	NM_001761	CCNF	0.639101	0.546175
204827_s_at	U17105	CCNF	0.614463	0.522144
204835_at	NM_016937	POLA1	0.599971	0.584766
204887_s_at	NM_014264	PLK4	0.564847	0.652613
205036_at	NM_007080	LSM6	0.581998	0.498792
205046_at	NM_001813	CENPE	0.534758	0.303744
205235_s_at	NM_016195	KIF20B	0.500196	0.397215
205292_s_at	NM_002137	HNRNPA2B1	0.642095	0.660795
205296_at	AL365505	RBL1	0.313854	0.53854
205364_at	NM_003500	ACOX2	0.621098	0.641944
205669_at	NM_004540	NCAM2	0.524197	0.433422
205938_at	NM_014906	PPM1E	0.338497	0.536736
205967_at	NM_003542	HIST1H4C	0.37587	0.623403
206102_at	NM_021067	GINS1	0.416978	0.636076
206348_s_at	NM_005391	PDK3	0.478785	0.632593
206364_at	NM_014875	KIF14	0.376592	0.430262
206659_at	NM_025024		0.536185	0.654061
207828_s_at	NM_005196	CENPF	0.437407	0.403703
208079_s_at	NM_003158	AURKA	0.61402	0.396243
208673_s_at	AF107405	SFRS3	0.577518	0.636898
208711_s_at	BC000076	CCND1	0.611161	0.494245
208940_at	AI885670	SEPHS1	0.61484	0.578392
209052_s_at	BF111870	WHSC1	0.63278	0.580465
209053_s_at	BE793789	WHSC1	0.622345	0.574376
209054_s_at	AF083389	WHSC1	0.576005	0.543804
209408_at	U63743	KIF2C	0.540142	0.554674
209464_at	AB011446	AURKB	0.491525	0.646084
209525_at	BG285017	HDGFRP3	0.619914	0.644806
209642_at	AF043294	BUB1	0.450704	0.430919
209696_at	D26054	FBP1	0.524914	0.265723
209725_at	AF072718	UTP20	0.587083	0.446112
209773_s_at	BC001886	RRM2	0.448428	0.56971
209891_at	AF225416	SPC25	0.468469	0.590674
210005_at	D32051	GART	0.568622	0.644634
210052_s_at	AF098158	TPX2	0.590801	0.654424
210220_at	L37882	FZD2	0.430658	0.451691
210334_x_at	AB028869	BIRC5	0.635599	0.542354
210531_at	M21985	NR2C1	0.56916	0.629798
210683_at	AL161995	NRTN	0.476452	0.319637
211080_s_at	Z25425	NEK2	0.519264	0.51455
211088_s_at	Z25433	PLK4	0.446454	0.603359
211450_s_at	D89646	MSH6	0.436778	0.626223
211519_s_at	AY026505	KIF2C	0.646018	0.512111
211715_s_at	BC005844	BDH1	0.509744	0.635431
212020_s_at	AU152107	MKI67	0.505683	0.596061
212036_s_at	AW152664	PNN	0.625224	0.502914
212037_at	BF508848	PNN	0.522766	0.465949
212061_at	AB002330	SR140	0.385269	0.405496
212170_at	BF447705	RBM12	0.54165	0.615322
212437_at	AL109804	CENPB	0.642646	0.592279
212551_at	NM_006366	CAP2	0.569548	0.491316
212554_at	N90755	CAP2	0.52557	0.46985
212608_s_at	W85912		0.54458	0.331011
212801_at	AI861788	CIT	0.450362	0.538493
212949_at	D38553	NCAPH	0.423031	0.483185
213226_at	AI346350	CCNA2	0.44655	0.482477
213307_at	AF131790	SHANK2	0.502518	0.498511
213308_at	BF435773	SHANK2	0.629572	0.236702
213400_s_at	AV753028	TBL1X	0.547345	0.409525
213591_at	AU149534	ALDH7A1	0.533269	0.587072
213745_at	AW151108	ATRNL1	0.357717	0.539091
213906_at	AW592266	MYBL1	0.504783	0.623802
214221_at	AI825212	ALMS1	0.526889	0.390419
214745_at	AW665865	PLCH1	0.326844	0.573074
214764_at	AW029169	RRP15	0.419801	0.351639
214963_at	AK026236	NUP160	0.619848	0.564269
215030_at	AK023187	GRSF1	0.418821	0.664741
215079_at	AK026723		0.332367	0.531387
215509_s_at	AL137654	BUB1	0.412666	0.426398
215731_s_at	X98258	MPHOSPH9	0.336765	0.589298
215942_s_at	BF973178	GTSE1	0.662595	0.658204
217289_s_at	AF097831	SLC37A4	0.614186	0.620135
217645_at	AW088547	COX16	0.510101	0.549247
218005_at	AA744771	ZNF22	0.591248	0.534266
218006_s_at	NM_006963	ZNF22	0.528375	0.479898
218009_s_at	NM_003981	PRC1	0.586066	0.55553
218081_at	NM_017874	C20orf27	0.528878	0.635413
218355_at	NM_012310	KIF4A	0.472629	0.548907
218586_at	NM_018270	C20orf20	0.641227	0.622713
218646_at	NM_017867	C4orf27	0.506017	0.627064
218755_at	NM_005733	KIF20A	0.558983	0.434354
218766_s_at	NM_015836	WARS2	0.515255	0.587663
218894_s_at	NM_018048	MAGOHB	0.643586	0.61091
219208_at	NM_025133	FBXO11	0.47792	0.506119
219306_at	NM_020242	KIF15	0.285184	0.454871
219313_at	NM_017577	GRAMD1C	0.484502	0.661868
219378_at	NM_024561	NARG1L	0.631745	0.583307
219459_at	NM_018082	POLR3B	0.59442	0.527225
219544_at	NM_024808	C13orf34	0.572433	0.557556
219715_s_at	NM_018319	TDP1	0.503693	0.628353
219918_s_at	NM_018123	ASPM	0.464473	0.505127
219956_at	NM_007210	GALNT6	0.565927	0.659135
220039_s_at	NM_017774	CDKAL1	0.456949	0.497346
220182_at	NM_024103	SLC25A23	0.47673	0.560692
220295_x_at	NM_017779	DEPDC1	0.334823	0.461035
220865_s_at	NM_014317	PDSS1	0.494673	0.598594
221436_s_at	NM_031299	CDCA3	0.519681	0.457958
221590_s_at	AF130089		0.553152	0.649883
221685_s_at	AF269167	CCDC99	0.439799	0.645011
221703_at	AF360549	BRIP1	0.248412	0.580544
221744_at	AK026008	DCAF7	0.631128	0.603393
222039_at	AA292789	KIF18B	0.547848	0.488432
222077_s_at	AU153848	RACGAP1	0.576398	0.602841
222294_s_at	AW971415	RAB27A	0.615733	0.614792
222624_s_at	AA224199	ZNF639	0.476406	0.641463
222760_at	BG290193	ZNF703	0.486454	0.543329
222777_s_at	AI770166	WHSC1	0.50238	0.354971
222958_s_at	AK000490	DEPDC1	0.323081	0.386824
223257_at	AI823905	G2E3	0.33298	0.324214
223258_s_at	BC000973	G2E3	0.538705	0.382672
223270_at	AF161543	CTDSPL2	0.564658	0.519037
223307_at	BC002551	CDCA3	0.526385	0.468817
223381_at	AF326731	NUF2	0.378617	0.563709
223455_at	BG493862	TCHP	0.667153	0.307181
223472_at	AF071594	WHSC1	0.612652	0.612664
223614_at	AL136588	MMP16	0.664158	0.63111
223785_at	BC004277	FANCI	0.449897	0.583488
224308_s_at	AL136800	INTS2	0.588598	0.525033
224865_at	N63551	FAR1	0.600533	0.437829
225179_at	AA161140	UBE2K	0.435041	0.475229
225196_s_at	AF308301	MRPS26	0.630562	0.594561
225723_at	BE794699	C6orf129	0.466222	0.524521
225826_at	AV702487	MMAB	0.43047	0.660771
225926_at	AI307763		0.600919	0.657147
225928_at	AI984620		0.576671	0.605221
225959_s_at	BF432625	ZNRF1	0.562736	0.592153
225962_at	AI199541	ZNRF1	0.52004	0.395798
225996_at	AV709727	LONRF2	0.590149	0.654413
226016_at	AL118798	CD47	0.347725	0.422268
226044_at	AK023514	TDP1	0.51267	0.566669
226382_at	AA528080	LOC283070	0.577925	0.50335
226696_at	AI761595	RBBP9	0.53137	0.598271
226821_at	R41296		0.446692	0.456579
226902_at	BF109140	USP13	0.648634	0.442186
226910_at	AW008502		0.50197	0.648358
226936_at	BG492359	C6orf173	0.470215	0.663169
227255_at	AI806633	PDIK1L	0.5365	0.557388
227259_at	BF439618	CD47	0.40173	0.646234
227928_at	AI224977	C12orf48	0.407211	0.51289
228026_at	AI983535	SIKE1	0.565896	0.613952
228252_at	AF108138	PIF1	0.5183	0.508921
228347_at	N79004	SIX1	0.57081	0.649628
228543_at	AA780252	CSRP2BP	0.644775	0.63851
228729_at	N90191	CCNB1	0.524726	0.478042
228752_at	N57931		0.625981	0.535598
228771_at	AI651212	ADRBK2	0.532803	0.537538
229025_s_at	AW008627	IMMP1L	0.506897	0.565597
229075_at	AI754871	SPATA5	0.417427	0.291824
229129_at	AI948456		0.423121	0.567246
229490_s_at	AW271106		0.633328	0.641725
229504_at	AI810826		0.616197	0.57227
230002_at	AA406603	CLCC1	0.519992	0.59479
230113_at	AW665447		0.460666	0.499403
230122_at	BE219716	MLLT10	0.625299	0.419754
230165_at	N31731	SGOL2	0.406315	0.370594
230836_at	AI422986	ST8SIA4	0.125073	0.415558
230921_s_at	BE467612		0.61785	0.373491
231121_at	N72151	HPS3	0.266477	0.325404
231851_at	AL359613	RAVER2	0.512709	0.475284
232020_at	AU157259	SMURF2	0.574452	0.435652
232238_at	AK001380	ASPM	0.446962	0.653494
232278_s_at	AJ278112	DEPDC1	0.315233	0.425895
232667_at	AK023752		0.468726	0.421828
234749_s_at	AL117629	WDR51A	0.60646	0.661397
234998_at	N57510		0.582	0.562155
235046_at	AA456099		0.42854	0.434441
235203_at	AA398756		0.457808	0.570666
235300_x_at	AW236209	RCHY1	0.618794	0.549628
235425_at	AW965339	SGOL2	0.475664	0.39821
235502_at	BF030448		0.536993	0.53252
235506_at	AI076788		0.479646	0.333681
235545_at	AI810054	DEPDC1	0.333645	0.376029
235572_at	AI469788	SPC24	0.520136	0.54203
235611_at	AA026666		0.462309	0.393985
235766_x_at	AA743462	RAB27A	0.571377	0.578161
235848_x_at	N35250	ATL2	0.525629	0.535739
236302_at	R40892	PPM1E	0.246079	0.466252
236518_at	BE208843		0.605572	0.629558
236641_at	AW183154	KIF14	0.336521	0.471245
237145_at	AI953362	EIF2AK4	0.523462	0.372821
237158_s_at	AW449069	MPHOSPH9	0.588852	0.615298
238565_at	BE348291		0.449544	0.502683
238670_at	AI144156		0.506026	0.534522
238704_at	BF245243		0.585077	0.554642
238719_at	BF060712		0.488747	0.642793
238748_at	AA287223		0.353926	0.44548
238781_at	AI859076		0.474809	0.472119
238868_at	AW264269	UACA	0.575699	0.433005
238983_at	AI538394	NSUN7	0.511037	0.454908
239002_at	AA748494	ASPM	0.417595	0.568985
239133_at	AW169159		0.408996	0.397516
239253_at	AI926924		0.265635	0.451561
239292_at	AA825563		0.632588	0.339217
239447_at	AI052687	TRA2B	0.564726	0.548413
239744_at	AW151660		0.374689	0.31734
239999_at	N66393	C21orf34	0.332036	0.63712
240148_at	AA814800	MSH6	0.479432	0.61303
241017_at	AA779927		0.495083	0.564754
241741_at	AI339837	CRLS1	0.542109	0.626599
242051_at	AI695695		0.55585	0.295545
242247_at	AL580319	METT5D1	0.498074	0.40523
242283_at	AI076810	DNAH14	0.409683	0.66078
242300_at	BF432276		0.63577	0.579117
242630_at	AA005355		0.498872	0.647403
242655_at	AI668649		0.493414	0.517966
242787_at	AI924134		0.457479	0.588787
242979_at	AI474666	IRS1	0.483474	0.515705
243927_x_at	AI636247	KIAA1429	0.374774	0.587651
244427_at	AW192521	KIF23	0.596358	0.637698
244688_at	AI743120		0.477924	0.44603
37577_at	U79256	ARHGAP19	0.657184	0.650866
38158_at	D79987	ESPL1	0.426333	0.46016

## Sheet: COMMON UP Final List
Probe set	GB acc	Gene Symbol	MCF7 Fold Change (AZA/CTRL)	231 Fold Change (AZA/CTRL)
1552487_a_at	NM_001717	BNC1	2.47129	5.19965
1552701_a_at	NM_052889	CARD16	3.52479	5.0952
1552703_s_at	NM_052889		4.82809	4.89941
1553055_a_at	NM_144975	SLFN5	1.58556	3.1569
1555705_a_at	AY166714	CMTM3	1.59964	1.60647
1555724_s_at	BC010946	TAGLN	24.0283	1.66131
1556190_s_at	AK056897	PRNP	2.21486	1.57698
1557078_at	AK054668	SLFN5	1.78535	2.65128
1557094_at	BC029890	LOC653110	13.7101	2.56579
1566342_at	R34841	SOD2	1.60358	1.56129
200620_at	NM_004872	TMEM59	1.71142	1.64548
200696_s_at	NM_000177	GSN	6.15253	1.64625
200710_at	NM_000018	ACADVL	1.6023	1.55955
200760_s_at	N92494	ARL6IP5	1.64132	1.67284
200761_s_at	NM_006407	ARL6IP5	1.5819	1.62095
200866_s_at	M32221	PSAP	1.90356	1.6873
200871_s_at	NM_002778	PSAP	2.03955	1.8289
200974_at	NM_001613	ACTA2	4.07742	2.943
201041_s_at	NM_004417	DUSP1	2.194	2.7671
201044_x_at	AA530892	DUSP1	2.52362	2.56762
201060_x_at	AI537887	STOM	1.98282	5.83483
201061_s_at	M81635	STOM	1.96334	5.62834
201116_s_at	AI922855	CPE	4.87255	3.16328
201117_s_at	NM_001873	CPE	4.83028	4.91392
201141_at	NM_002510	GPNMB	8.85365	3.42062
201294_s_at	N24643	WSB1	1.58343	1.8152
201295_s_at	BF111821	WSB1	1.8422	2.04612
201471_s_at	NM_003900	SQSTM1	1.81525	2.15422
201506_at	NM_000358	TGFBI	9.2247	1.66551
202071_at	NM_002999	SDC4	1.53502	1.64916
202087_s_at	NM_001912	CTSL1	1.80276	1.74495
202149_at	AL136139	NEDD9	3.00598	4.37094
202150_s_at	U64317	NEDD9	2.38626	2.53919
202241_at	NM_025195	TRIB1	2.91135	4.36262
202263_at	NM_016243	CYB5R1	2.08608	1.96059
202363_at	AF231124	SPOCK1	3.89908	3.39925
202481_at	NM_004753	DHRS3	2.02682	1.58986
202504_at	NM_012101	TRIM29	8.97431	1.70797
202733_at	NM_004199	P4HA2	3.03674	1.50343
202948_at	NM_000877	IL1R1	4.70493	2.34318
202967_at	NM_001512	GSTA4	1.82686	1.52169
203072_at	NM_004998	MYO1E	3.19073	1.68163
203385_at	NM_001345	DGKA	2.66848	1.6222
203407_at	NM_002705	PPL	3.18144	1.60751
203434_s_at	AI433463	MME	4.27323	1.5576
203851_at	NM_002178	IGFBP6	1.88251	2.1591
203887_s_at	NM_000361	THBD	2.01483	2.19487
203888_at	NM_000361	THBD	1.58399	2.13905
203961_at	AL157398	NEBL	1.90927	1.98945
203962_s_at	NM_006393	NEBL	1.97026	2.34269
204083_s_at	NM_003289	TPM2	4.50422	5.03555
204136_at	NM_000094	COL7A1	4.01347	1.55334
204298_s_at	NM_002317	LOX	5.48683	2.4852
204345_at	NM_001856	COL16A1	2.40075	1.73422
204401_at	NM_002250	KCNN4	1.78502	1.59975
204455_at	NM_001723	DST	2.55457	3.89154
204466_s_at	BG260394	SNCA	2.56039	3.74967
204687_at	NM_015393	DKFZP564O0823	2.16177	2.34109
205027_s_at	NM_005204	MAP3K8	3.33217	1.71693
205174_s_at	NM_012413	QPCT	3.19748	5.86488
205289_at	AA583044	BMP2	1.76731	2.73279
205403_at	NM_004633	IL1R2	4.64912	2.17815
205547_s_at	NM_003186	TAGLN	30.5257	1.86748
205627_at	NM_001785	CDA	4.00512	2.22903
205792_at	NM_003881	WISP2	4.21106	1.57267
205872_x_at	NM_022359	PDE4DIP	2.34088	2.39631
206483_at	NM_012472	LRRC6	1.93415	1.878
206631_at	NM_000956	PTGER2	1.87302	1.57067
206662_at	NM_002064	GLRX	3.33004	1.92629
207765_s_at	NM_025182	KIAA1539	1.76185	1.9717
207826_s_at	NM_002167	ID3	1.71664	2.4945
208072_s_at	NM_003648	DGKD	2.45306	1.69549
208146_s_at	NM_031311	CPVL	2.24873	1.66511
208534_s_at	NM_006989		2.19789	1.97201
208869_s_at	AF087847	GABARAPL1	3.19228	4.06952
208959_s_at	BC005374	ERP44	1.91299	1.51437
209217_s_at	BC000464	WDR45	1.51623	2.42514
209276_s_at	AF162769	GLRX	2.69965	1.92609
209283_at	AF007162	CRYAB	3.13927	2.18838
209392_at	L35594	ENPP2	1.64792	2.0652
209576_at	AL049933	GNAI1	2.37415	1.52013
209822_s_at	L22431	VLDLR	1.95879	1.50445
209824_s_at	AB000812	ARNTL	2.01748	1.63011
210517_s_at	AB003476	AKAP12	19.4472	3.32466
210605_s_at	BC003610	MFGE8	1.59013	2.22766
210945_at	BC005305	COL4A6	1.6449	3.24071
210971_s_at	AB000815	ARNTL	2.09802	1.63745
211071_s_at	BC006471	MLLT11	2.7383	3.88468
211272_s_at	AF064771	DGKA	4.00556	1.65798
211372_s_at	U64094	IL1R2	1.91129	1.70778
211458_s_at	AF180519		6.18985	4.40255
211538_s_at	U56725	HSPA2	2.11794	14.2843
211564_s_at	BC003096	PDLIM4	1.45327	1.62361
211651_s_at	M20206	LAMB1	1.66779	1.89422
212299_at	AL117502	NEK9	2.39455	1.80395
212611_at	AV728526	DTX4	1.61148	1.69492
212614_at	BG285011	ARID5B	2.968	1.96477
212737_at	AL513583	GM2A	2.03902	2.08734
212788_x_at	BG537190	FTL	2.01704	1.52219
212909_at	AL567376	LYPD1	2.67814	2.39093
212992_at	AI935123	AHNAK2	2.6327	2.15669
213187_x_at	BG538564	FTL	2.38989	1.60218
213436_at	U73304	CNR1	4.15401	1.60904
213640_s_at	BE503425	LOX	1.72118	2.30388
213711_at	NM_002281	KRT81	10.8473	2.05868
213992_at	AI889941	COL4A6	5.35301	8.90049
214218_s_at	AV699347	XIST	20.9127	2.53358
214639_s_at	S79910	HOXA1	1.89792	1.49514
214651_s_at	U41813	HOXA9	2.61756	2.14728
215223_s_at	W46388	SOD2	1.86331	1.72972
215446_s_at	L16895	LOX	17.1492	2.44643
215501_s_at	AK022513	DUSP10	2.02852	1.52606
218162_at	NM_020190	OLFML3	17.4425	1.69697
218376_s_at	NM_022765	MICAL1	2.48038	1.92406
219403_s_at	NM_006665	HPSE	3.01543	4.01289
219628_at	NM_022470	ZMAT3	3.75255	1.61637
219888_at	NM_003116	SPAG4	1.88626	3.63478
220444_at	NM_024341	ZNF557	1.77034	2.2425
221471_at	AW173623	SERINC3	1.84517	1.55234
221563_at	N36770	DUSP10	3.13318	1.51012
221728_x_at	AA628440	XIST	26.9903	5.05443
221778_at	BE217882	JHDM1D	1.71254	1.97178
221986_s_at	AW006750	KLHL24	1.53814	2.29292
222016_s_at	AW086021	ZNF323	2.36612	2.21985
222303_at	AV700891		2.56109	1.96889
222717_at	BF982174	SDPR	1.95142	1.77877
223195_s_at	BF131886	SESN2	2.02668	1.55379
223204_at	AF260333	C4orf18	1.78981	4.94968
223315_at	AF278532	NTN4	24.9878	1.64906
223340_at	AF131801	ATL1	3.83802	3.46605
223441_at	AK026921	SLC17A5	2.10837	1.5666
224463_s_at	BC006128	C11orf70	1.61175	2.31918
224588_at	AA167449	XIST	28.9176	7.17388
224589_at	BF223193	XIST	16.7994	4.11038
224590_at	BE644917	XIST	15.0463	2.8407
224733_at	AL574900	CMTM3	1.87494	1.70334
225033_at	AV721528	ST3GAL1	2.05099	1.92111
225034_at	AI885015	ST3GAL1	1.56595	1.86269
225056_at	AB037810	SIPA1L2	1.70063	1.65559
225325_at	AA133311	MFSD6	1.92788	2.35245
225373_at	BE271644	C10orf54	2.672	2.10232
225636_at	H98105	STAT2	1.55125	1.50613
225803_at	AW006123	FBXO32	2.60392	1.61766
225809_at	AI659927	DKFZP564O0823	4.29566	3.14525
225956_at	AL565238	C5orf41	1.65923	1.95742
225957_at	AI307750	C5orf41	1.86277	2.05577
226325_at	BF593252	ADSSL1	1.59825	1.70878
226333_at	AV700030	IL6R	2.42952	2.76649
226545_at	AL110152	CD109	2.33683	3.09012
226725_at	AI435399		1.81451	1.73713
226756_at	AA191741		2.43598	5.30981
226876_at	AI961778	FAM101B	1.61282	4.32459
227219_x_at	BE857601	MAP1LC3A	1.68338	1.6122
227399_at	AI754423	VGLL3	1.69056	3.95369
227461_at	AA632295	STON2	2.93385	2.94287
227529_s_at	BF511276	AKAP12	8.0632	3.22346
227530_at	BF511276	AKAP12	5.46891	2.98466
227671_at	AV646597	XIST	41.3301	12.4304
227717_at	BF939317	FLJ41603	1.70751	1.67493
227862_at	AA037766	TRNP1	1.58392	3.65277
228062_at	AW025330	NAP1L5	4.52123	1.65652
228315_at	AI632728		4.4189	1.85782
228450_at	AA758861	PLEKHA7	1.66934	1.60219
228531_at	AA741307	SAMD9	12.6337	1.50887
228776_at	AA430014	GJC1	1.78565	2.664
228810_at	AW135279	CCNYL1	2.5129	2.03103
228824_s_at	BE566894	PTGR1	3.13064	1.61104
228825_at	BE566894	PTGR1	2.04566	1.66
228964_at	AI692659	PRDM1	2.71018	2.44183
229006_at	AA535917		1.56071	1.56102
229616_s_at	AU158463	GRAMD2	2.24225	1.51351
229762_at	AI740938	C7orf38	1.70976	2.89939
229900_at	AL576908	CD109	2.51037	1.51645
230012_at	AW574774	C17orf44	1.66124	5.10899
230294_at	AV714462		1.51391	2.15286
230308_at	AI091434	FAM120AOS	1.65517	1.63457
230421_at	AI340241		1.64722	1.65714
231067_s_at	BF114967		3.67296	2.67231
231202_at	AI654224	ALDH1L2	2.58363	1.66237
231292_at	AI964053	EID3	10.2928	6.89561
231897_at	AL135787	PTGR1	3.28344	1.58553
232080_at	AL390186	HECW2	1.7692	2.65777
232573_at	AL389956		1.52749	1.76655
234513_at	AF292387	ELOVL3	1.68326	2.00404
235173_at	AA093668	hCG_1806964	2.06777	1.76543
235507_at	AA461195	PCMTD1	1.51497	1.53648
235571_at	AW300953		1.89566	1.78453
235670_at	AI916948	STX11	1.71327	1.75827
236656_s_at	AW014647	LOC100130506	2.67286	1.89496
236657_at	AW014647	LOC100130506	2.40438	1.59204
237435_at	AI093492		3.75075	3.18118
238476_at	AA481560	C5orf41	1.7504	2.07164
239818_x_at	AA576947	TRIB1	2.00521	3.18996
240038_at	AW057518		1.5485	2.01456
241762_at	BF244402	FBXO32	1.96789	3.12603
241763_s_at	BF244402	FBXO32	3.72078	2.93502
242417_at	AI690465		1.88285	1.52603
35820_at	M76477	GM2A	1.99959	2.06766
